# Supplementary material for: Characterization of Alternative Splicing in High-Risk Wilms’ Tumors
Source: Int J Mol Sci. 2024 Apr 20;25(8):4520. doi: 10.3390/ijms25084520 (PMC11050615; doi:10.3390/ijms25084520)
Supplement: Supplementary file 1 [file ijms-25-04520-s001.zip]

Archive with 35 entries (29 files):
- scripts_to_reproduce_main_figures/
- scripts_to_reproduce_main_figures/figure_1/
- scripts_to_reproduce_main_figures/figure_1/temp-plot.html
- scripts_to_reproduce_main_figures/figure_1/toppgene_input.csv
- scripts_to_reproduce_main_figures/figure_1/_compute_diff.py
- scripts_to_reproduce_main_figures/figure_1/_run_pca.py
- scripts_to_reproduce_main_figures/figure_1/_run_toppgene.py
- scripts_to_reproduce_main_figures/figure_1/_wilms_nD.py
- scripts_to_reproduce_main_figures/figure_1/__pycache__/
- scripts_to_reproduce_main_figures/figure_1/__pycache__/_wilms_nD.cpython-311.pyc
- scripts_to_reproduce_main_figures/figure_2/
- scripts_to_reproduce_main_figures/figure_2/.Rhistory
- scripts_to_reproduce_main_figures/figure_2/cell_labels_selected_only.csv
- scripts_to_reproduce_main_figures/figure_2/compute_distance_matrix.py
- scripts_to_reproduce_main_figures/figure_2/group_selected_cell_types.py
- scripts_to_reproduce_main_figures/figure_2/plot_deconvolution_pca.py
- scripts_to_reproduce_main_figures/figure_2/run_cpm.R
- scripts_to_reproduce_main_figures/figure_2/select_cell_types.R
- scripts_to_reproduce_main_figures/figure_2/_complex_heatmap.R
- scripts_to_reproduce_main_figures/figure_3/
- scripts_to_reproduce_main_figures/figure_3/.Rhistory
- scripts_to_reproduce_main_figures/figure_3/all_inclusion_levels.py
- scripts_to_reproduce_main_figures/figure_3/complex_heatmap.R
- scripts_to_reproduce_main_figures/figure_3/rmats_gene_enrichment.py
- scripts_to_reproduce_main_figures/figure_3/run_all_inclusion_levels.py
- scripts_to_reproduce_main_figures/figure_3/run_rmats_pca_plots.py
- scripts_to_reproduce_main_figures/figure_3/__pycache__/
- scripts_to_reproduce_main_figures/figure_3/__pycache__/all_inclusion_levels.cpython-311.pyc
- Supplementary information.combined.pdf
- __ Table S1 - Gene expression and metadata.Ver-9.xlsx
- __ Table S2 - GO enrichment - expr in archetypes.Ver-7.xlsx
- __ Table S3 - Selected genes for heatmap.Ver-3.xlsx
- __ Table S4 - Splicing events rMATS GO enrichment.xlsx
- __ Table S5 -  Inclusion levels matrix for heatmap.Ver-10.xlsx
- __ Table S6 - RBPs motifs rMAPS+UGG-enriched motifs.xlsx
