# Supplementary material for: Characterization of Alternative Splicing in High-Risk Wilms’ Tumors
Source: Int J Mol Sci. 2024 Apr 20;25(8):4520. doi: 10.3390/ijms25084520 (PMC11050615; doi:10.3390/ijms25084520)
Supplement: Supplementary file 1 [file ijms-25-04520-s001.zip › scripts_to_reproduce_main_figures/figure_1/toppgene_input.csv]

	Arc1_Blast	Arc2_Stromal	Arc3_Normal
0	OTOG	PCDH8	FRK
1	PCDHA3	ZIC4	SH2D3A
2	BTN1A1	ADAM2	TLDC2
3	KLK7	POU4F1	GBA3
4	ECEL1	ASPN	IGFALS
5	LOC101927286	LINC01563	MYL9
6	WT1-AS	NAV3	ACKR2
7	LRRN4	MEGF10	KDF1
8	GJA8	C20orf197	LOC284825
9	TRH	LOC100996634	LINC01014
10	ROBO2	LUM	M1AP
11	LOC101929380	MYBPC1	SLC22A18
12	STXBP5L	TMEM215	SUSD4
13	LMX1B	LOC102724623	C2CD4D
14	DPEP1	ANGPTL1	GRM5
15	GLP1R	ISL1	GPAT3
16	LINC01234	POSTN	FAM3B
17	LOC101929698	PRAC1	ARHGEF35
18	TRIM71	ZIC5	C1orf186
19	RAB3B	LINC01405	KLK3
20	RSPO4	POPDC3	AK7
21	KIF26B	ISL2	GCM1
22	RAX2	STEAP1B	PTGER1
23	BEND4	TMEM114	MT1E
24	GABBR2	LINC00643	ACPP
25	XKR7	SPHKAP	SGSM1
26	NR5A1	SLC8A3	RDH8
27	SBK2	CKM	LRG1
28	SH2D4B	VSTM2L	LINC00400
29	STAT4	AKNAD1	VTCN1
30	DCC	LBX1-AS1	MARVELD3
31	WT1	KLHL41	CKMT1B
32	TTC24	MYO16	AQP1
33	ANKRD18DP	OLFML3	PLEKHN1
34	MAGEB3	ALX4	ALDOB
35	HTR1F	ASB5	DAW1
36	PTPN14	TRIM72	PDZK1IP1
37	LOC644838	LOC101927549	SORL1
38	KCNT1	LOC101929448	LINC00957
39	LOC101927577	SULF1	LOC101928304
40	PDZD7	GAD1	ACSL5
41	LGALS14	MGAT4C	LOC100422737
42	ACAN	VSTM2A	LOC101929340
43	TMC2	GRIA2	RRAD
44	PRKCG	CPA6	SLC44A3
45	WASF3	COCH	SCTR
46	HAS2	TMEM108	CFB
47	LOC101927640	CTHRC1	LINC00336
48	TRABD2B	SYT6	MMP7
49	C3orf70	BRINP2	WFDC2
50	GHRL	EPHA3	CRYAB
51	ZDHHC22	DCLK1	C1GALT1C1L
52	SPATA31C2	ADAMTS14	DHX58
53	CD22	LBX1	GIPR
54	BTNL2	FOXD3-AS1	HS3ST6
55	KLK6	KCNH5	ADH1B
56	HCN4	TNNT3	LOC100506444
57	CLSTN3	KRT31	ADRA2C
58	DAPL1	LOC100507537	LINC00885
59	CD1D	VSNL1	BHLHE40
60	UNC5C	PENK	NTN4
61	TRIM43	RGR	RHCG
62	CRB2	REEP1	LINC01020
63	BRINP1	TNNC1	DPP4
64	MYO15A	KC6	TFAP2B
65	STAR	LGR5	TMCO4
66	ITGA8	BHLHE22	LOC101928168
67	TMCC3	MIR2052HG	HMX2
68	LINC00923	XPNPEP2	MISP
69	CNTFR	SVOP	RHBG
70	STMN4	ZIC2	ACSM5
71	DPP6	FMOD	CNKSR1
72	MAP2	LINC01391	IL17C
73	ZNF648	PDGFRA	MIR3936
74	RASD2	LINC00632	PCP4
75	GRIK3	HFE2	RILP
76	CDH7	MAP1LC3C	CPM
77	OSR1	MSR1	CLRN3
78	NFE2	PLP1	TTC16
79	PCDH15	DLX6	PDZD3
80	CNTFR-AS1	C1orf105	CYP4F35P
81	LOC729950	SGCD	BCL2L15
82	FOXC2	LINC01551	COL4A3
83	HOXC11	ROR1-AS1	DENND3
84	LOC100499194	SERPINF1	TM4SF1-AS1
85	CYP4F22	HRAT17	RSPH1
86	NRG3	STAC3	LRCOL1
87	LOC400685	FABP7	ERP27
88	OTOP2	DHRS7C	EMX2OS
89	ZSCAN10	EN1	LIPH
90	WFIKKN1	CADM2	LRRC52
91	SORCS1	DUSP13	GJB3
92	C1QTNF7	FNDC5	RASGRP1
93	UNCX	DLK1	ADGRF2
94	KDM2B	LINC00890	PRELP
95	AMHR2	CEBPA-AS1	LINC01484
96	EYA1	ASB11	CLDN8
97	TMEM100	GJD2	FAAHP1
98	TMEM190	FLNC	PHLDA2
99	LOC101060019	GDF10	ATP6V0CP3
100	USH1G	SMOC1	ARHGEF38-IT1
101	LOC100507073	MKX-AS1	GIMAP7
102	MIR3976HG	MYADML2	C9orf24
103	MGAM2	MKX	LRIT3
104	SALL1	EYA2	CNTD2
105	LRTM2	RBM24	LHFPL3-AS1
106	GNG13	LOC339260	PARK2
107	TMEM105	TGFB2	BSPRY
108	KCNH8	SEMA3E	ACOT11
109	FAM78B	PTX3	FMO5
110	JPH4	IGF1	SLC9A2
111	KCNK10	C14orf39	SPNS2
112	NRXN1	TNMD	COLCA2
113	MEIS1-AS2	PVT1	PALM3
114	VSX2	TLX3	CALCA
115	MYO3A	RAD51AP2	LINC00472
116	BMPER	ARHGAP36	KLHDC7A
117	SHISA3	ATP1A3	LRRC19
118	TCEAL5	SPARCL1	C1orf116
119	KCNG3	APOL5	TM4SF4
120	OBP2A	OTOR	PTPN20
121	KCNJ18	CRABP1	CLDN1
122	MIR5087	CCDC140	NMRK1
123	CEMIP	SGCA	LAD1
124	SHISA8	PTHLH	GRID2IP
125	EDAR	HTR2C	SULT1C2
126	CALML5	ANK1	TSLP
127	TRPM5	LOC100506700	SYPL2
128	MEOX1	DSCR8	NKAPL
129	SLC6A11	NPY	HPD
130	ABCC8	CTCFL	FAM83F
131	LOC145845	PTN	LOC101929395
132	NR2F1	DUSP27	HNF1A-AS1
133	LOC101927310	LINC01179	C9orf106
134	LOC100507351	COX6A2	LOC100506085
135	MEIS2	LMOD3	IFI35
136	PTCHD1	DYNC1I1	KIF12
137	IL19	C10orf71	GCA
138	MUC16	NPPC	ACTBL2
139	ENC1	MYL2	PRRG4
140	LYPD1	RSPO2	FRY-AS1
141	LPPR4	DGKB	SLC17A3
142	DGKK	HTR7	MFI2
143	PDYN	PPEF1	SLC34A2
144	ILDR2	LINC01479	PTGER3
145	MEIS1-AS3	COL21A1	HAVCR1
146	LOC100128076	DCAF12L2	TINAG
147	FAM180B	GNG8	WNK4
148	KLK8	FOXL2NB	ZC3H12A
149	GPR50	NKAIN4	SMTNL2
150	TRIM43B	SOX21-AS1	FXYD2
151	ZFR2	SP5	LINC00488
152	ALPI	WNT16	TFEB
153	SHANK1	STEAP1	PSORS1C2
154	ADGRG2	PCOLCE	FAM189A2
155	GPHA2	LOC644919	CES4A
156	CLVS2	MYOG	ADGRF3
157	UNC5B-AS1	CRLF1	CASP16P
158	KCNB2	LINC01088	CBX7
159	NETO1	WIF1	LMO7-AS1
160	GRM7	CTD-2201I18.1	ZNF366
161	HOXC4	DLX2	GPX2
162	C8orf49	LOC283731	KRT24
163	PHF19	LRRN4CL	THEM5
164	FFAR1	FST	C10orf55
165	ERICH3	KCNQ5	TLR3
166	ST6GALNAC1	LANCL1-AS1	PPP1R36
167	HERC2P4	LOC151121	PDE2A
168	GPR55	LGALS1	DNAH5
169	GATA4	TREM2	RNASE13
170	SPINK8	FKBP6	HKDC1
171	FAM71E2	ARSI	SLC34A1
172	IGSF9	CHODL	TDRD10
173	LOC101927661	TRPC3	LINGO4
174	LINC00366	SFRP5	NAT8B
175	UNC5B	SRPK3	PGAM1P5
176	LINC00664	SCG2	ESRP2
177		APOBEC2	LINC00675
178		MIR133B	SLC13A1
179		SULT1E1	RIPPLY1
180		GRIN3A	PADI2
181		FBN2	SLCO4A1-AS1
182		MYO18B	CD274
183		SNAP91	B3GNT3
184		RTL1	EVPLL
185		RAPSN	LHFPL3
186		HDC	PIEZO1
187		SLCO1B1	LOC100506746
188		XDH	TNRC18P1
189		ART3	CPNE8
190		SHD	PAPPA
191		MYL10	PPP1R1A
192		NPY2R	FAM83H
193		ACTL8	IQUB
194		DIO3OS	SMIM22
195		NHLH2	SEMA3B-AS1
196		ASIC4	SELP
197		OR7A5	SLC30A2
198		CCDC141	TJP3
199		VCX	AIM1
200		SYNPO2L	LINC00379
201		MYH7	ABCG8
202		C11orf87	CXCL2
203		HOTTIP	S100A6
204		FBXO40	SMIM6
205		BMP5	MIR200A
206		GALNTL6	CGNL1
207		NKX2-1	HSD3B7
208		TMEFF2	COMTD1
209		FOXG1	PRODH2
210		ZIC1	CABP4
211		STOML3	LINC00602
212		DUSP26	YWHAEP7
213		GABRG2	SLC25A35
214		NDP	SPR
215		FOXF2	HBA1
216		LINC01305	LINC01187
217		GAD2	ACSM2B
218		NRG1-IT1	MUC15
219		CACNA1S	ANXA3
220		OGN	LINC00371
221		FIGF	MEI4
222		SNORD114-10	DMGDH
223		NXPH2	MFSD7
224		LOC100506869	SCNN1A
225		MYL1	LINC01127
226		SNORD113-3	LOC101929633
227		FGF5	TTC39A
228		CIDEC	NELL1
229		COL16A1	TFCP2L1
230		LOC101928137	C9orf64
231		TBX5	CYP4B1
232		ACTN2	OSBPL3
233		ENPP6	CCDC64B
234		PTPRZ1	GPER1
235		HTRA3	TPPP2
236		ADAMDEC1	CRTAC1
237		CALML6	S100A5
238		DSCR4	ITIH5
239		KLHL31	SFTA2
240		FOXA2	GLIS2-AS1
241		CXCL6	UGT2B11
242		CHST8	SLC38A11
243		LVCAT1	TMEM27
244		KCNMA1	IRF5
245		KCND2	HORMAD2-AS1
246		ABCB5	TEPP
247		TBX18	THRB
248		F2RL2	SERPINA3
249		PART1	KL
250		CAV3	SEMA4A
251		PDZRN3-AS1	OVOL1
252		STK26	TRPV4
253		MYLPF	TMPRSS13
254		FIRRE	HLA-H
255		GREM2	TNFSF13
256		NKX2-5	ZNF204P
257		LIN28B	MAOB
258		PCDH11X	LINC01485
259		PAX3	PIK3IP1
260		CACNG1	CCDC69
261		SLC1A3	NLRP9
262		TNNI1	OVCH2
263		FGF19	EML2
264		LOC339166	TMEM125
265		NKX3-2	GABRE
266		TMPRSS15	FCAMR
267		SHOX2	KBTBD12
268		SLC6A15	KNG1
269		DPT	PRSS16
270		MYH2	CALB1
271		BCAT1	SLCO3A1
272		TRIM63	ZNF208
273		BCHE	RCAN1
274		CNTN3	GPRC5A
275		SCARA5	CTSH
276		DKK2	USP2
277		LOC642366	DNAH7
278		SLC35G3	HCRTR1
279		MYT1L	MIR29B2
280		LMX1A	NUDT7
281		LOC101926913	CDH16
282		EBF3	F2RL1
283		SCN7A	KRT80
284		NEFM	CAPS
285		COL23A1	SULT1C2P1
286		CELA3A	NCEH1
287		PRRT4	CPEB2
288		FSTL5	PRR15L
289		APOC1	RAMP3
290		LOC400548	TRNP1
291		SLITRK6	UCA1
292		FAM135B	TNFRSF10A
293		LINC01031	ARHGEF16
294		PDZRN3	FLJ22447
295		TSHZ3	MAFK
296		MEG3	FGR
297		DEFB126	RASSF7
298		AKR1B15	LOC101928694
299		ARHGEF7-AS2	LOC100130238
300		FOXG1-AS1	PTPRB
301		GLRA2	LINC00659
302		EBF2	TAP1
303		AMPD1	LINC01561
304		DLX6-AS1	LINC01186
305		ENO3	BCL2L10
306		LINC01289	GRHL1
307		JPH1	HABP2
308		ISLR2	ZBTB16
309		TNNC2	GUCA1C
310		SNHG24	GZMA
311		PRR32	RNF186
312		VIT	ARHGEF38
313		LDB3	ADGRG1
314		LRRC3B	FOXJ1
315		ATP2A1	ACMSD
316		XIRP2	ABCA4
317		IGDCC4	GBP2
318		NEFL	CA3-AS1
319		IL17B	MVP
320		GRIA1	PCK1
321		CCKAR	LINC00982
322		EDN3	LINC00886
323		ASB10	PQLC2L
324		C20orf166-AS1	C1orf210
325		PI15	WWC2-AS2
326		HIF3A	FETUB
327		ZFHX4	RNF43
328		POU3F2	TMBIM1
329		CASQ2	LINC00501
330		LOC440982	WNT9B
331		PID1	SGIP1
332		LRTM1	NEK5
333		HMGCLL1	HCG4
334		COL19A1	TFAP2A-AS1
335		SOHLH2	RNF223
336		OR51E2	GABRP
337		LINC00977	GIMAP6
338		CYP26A1	IL1RL2
339		TMEM132C	LOC399715
340		LINC01497	APOL6
341		NHLH1	SLC9A4
342		DKK1	MYO1C
343		MEG8	CCDC64
344		IL1RAPL2	DUOX2
345		PRR16	HLA-B
346		LINC00626	LOC100506526
347		RXRG	HPN
348		TBX4	IRX6
349		CSRP3	ZNF300P1
350		TTC6	CIITA
351		BARX2	CEBPD
352		PITX2	FGD3
353		THBS4	IL1RL1
354		ADAM12	DLGAP3
355		ASB4	SLC52A3
356		RGS13	LOC101927482
357		ZNF536	KCNJ1
358		CHRND	ACBD4
359		ACTA1	PCBP3
360		HSPB3	CASR
361		MYH8	CYP4F11
362		DMRT2	KLF9
363		MYF5	WWC1
364		MEOX2-AS1	CX3CL1
365		MYF6	TMEM37
366		ARPP21	BHMT
367		PRAC2	NAAA
368		MS4A8	RDH13
369		MEG9	SEMG2
370		TECRL	BSND
371		DNM3OS	SSH3
372		PPP1R17	PTGS1
373		ROR1	ABI3
374		GRID2	DMKN
375		NKX2-8	SLC13A2
376		JSRP1	UGT2A3
377		SFRP4	PAK6
378		KLHL40	LRRK2
379		FOXD3	KRT19
380		ITGB1BP2	C11orf45
381		KERA	WSPAR
382		MUSK	ST6GALNAC2
383		MIR100HG	POU3F4
384		TTN	DRAM1
385		CALB2	MIR6772
386		TWIST2	NAT8L
387		NME8	LOC283299
388		HILS1	MPP7
389		MRLN	LOC285629
390		LOC285696	PROC
391		LUZP2	UPK3B
392		DLX1	SLC28A1
393		MYH3	FOXA3
394		CDH15	GRAMD2
395		MYOD1	CEACAM1
396		AGMO	OSGIN1
397		PRL	TSPAN1
398		BOLL	UGT2B7
399		DNAJC5B	OPLAH
400		MIR1-1HG	ABCB1
401		PPP1R3A	LINC01537
402		ACTN3	APOL1
403		SRL	CTD-2297D10.2
404		LRRC38	LINC00925
405		SERPINB12	PXMP4
406		LINC01163	MFAP3L
407		MLIP	RAI2
408		LOC101929613	FOXQ1
409		LINC00616	C1orf115
410		GRIA4	NAT8
411		METTL11B	CXCL14
412		SP8	ANKRD2
413		KCNMA1-AS1	IL1B
414		RYR2	HSPB8
415		LOC101927653	TBC1D2
416		CAMK2A	MROH7
417		FZD9	BCAM
418		TBX1	TRPM1
419		RFPL1S	RBPMS-AS1
420		TGFB2-AS1	EXOC3L2
421		MROH9	CAPG
422		COL3A1	LINC01461
423		GABRA1	SELE
424		PRKAG3	LOC553103
425		DCX	RNF144B
426		SOX21	PSMB8-AS1
427		LY6G6D	ADAMTS9-AS2
428		LMOD2	KRT23
429		NMRK2	LENG9
430		PHACTR3	ABCG5
431		LOC101929733	CCHE1
432		MYBPH	LINC01106
433		NEB	ADHFE1
434		NPTX2	IGFBP1
435		MYOZ2	GLYAT
436		MYOT	LOC90246
437		BCL11A	NEIL1
438		ZNF804A	ADGRB3
439		LGI1	FOXP2
440		SLN	SHANK2-AS1
441		UNC45B	FAM47E
442		MMP17	ALDH1L1
443		CEACAM16	HRNR
444		PITX1	LINC01085
445		AGBL1	SMIM5
446		DES	HELT
447		LINC00889	EHD4-AS1
448		NEUROG1	KCNC4
449		FOXL2	MMP24-AS1
450		HCN1	TEK
451		SIX3	NR4A2
452		FAP	ODAM
453		DIRC1	NPY5R
454		MIR1247	ENTPD8
455		PDLIM3	REEP6
456		COL1A1	PROSER2
457		PLAC1	GAS6
458		DIO3	DNASE1L3
459		SOX2	IMPA2
460		CCDC144NL-AS1	COL28A1
461		LINCMD1	TMEM151A
462		CDH12	GALNT15
463		NEUROD4	SP100
464		HOXA13	SHANK2
465		LOC102723330	CLDN10-AS1
466		MFAP4	PKP3
467		HOXC12	MIR30C2
468		LOC102724874	CLDN10
469		CASC9	DENND2D
470		NXPH1	SLPI
471		TMEM8C	PWRN1
472		LINC01096	ITGA3
473		GSG1L	CP
474		LRRC14B	IL17RE
475		PCDH10	HERC6
476		LOC100129603	ABHD14B
477		OTOA	TMEM51-AS1
478		LAMA2	PRRG1
479		CCNYL2	SLC6A13
480		NFIA-AS2	MAGIX
481		PITX3	VDR
482		SGCG	MIR31HG
483		NOTUM	EVA1C
484		CRISPLD1	MYO3B
485		SCX	S100A3
486		NKD2	NLRC5
487		PRRX1	FXYD4
488		FITM1	LINC01336
489		TNFAIP6	PRODH
490		LAMP5	LOC113230
491		OSR2	GPR182
492		LOC728084	PRR15
493		IAPP	FBP1
494		NEUROD1	PLAU
495		SEZ6L	ZNF503-AS1
496		C10orf90	PPL
497		LOC101928174	IER3
498		NKX2-3	PON3
499		BPIFB4	LOC101929567
500		LINC00261	ITGB7
501		KAZALD1	FAM81A
502		MIR124-2HG	ASPA
503		HOXB13	C14orf105
504		IGF2BP1	DNAI1
505		ISLR	LOC101928891
506		CYP19A1	ROBO4
507		GAS2	ANKRD24
508		FAM150B	ADIRF
509		LINC00693	FUT6
510		MAB21L1	WDR72
511		CNGA3	RGS9
512		BLID	S100A2
513		C12orf42	KCNK15
514		PRSS12	TMEM174
515		LOC101927282	LOC101929412
516		SALL3	TMEM102
517		KCNMB2-AS1	VWA1
518		KIAA1755	ALDH3B2
519		NTS	FAM95C
520		ACTC1	FGF1
521		TGFB3	SERPINA6
522		KRT17P5	SSTR5-AS1
523		DCN	DDC
524		EDNRA	IL1R1
525		BMP3	ARHGAP40
526		SMR3B	NIPAL1
527		STMN2	ADAP1
528		ADCYAP1	SH2D1B
529		PKIA	CDKL2
530		FABP6	AP1S3
531		C1QTNF2	LINC00961
532		LRRC17	ACSS3
533		VGLL2	KLKB1
534		MIR133A1HG	BTG2
535		ARX	KRT7
536		HP09025	FLJ45513
537		NRSN1	SLC16A11
538		CACNA1G-AS1	SPERT
539		GABRA5	GAA
540		EPYC	POU2F3
541		GLT8D2	TMEM207
542		KANK4	ELF5
543		DDR2	LOC101927244
544		MYL4	NMRAL1
545		GAP43	LOC102724450
546		LEFTY2	SCIN
547		PRKG1	ACY3
548		MYPN	IHH
549		IGF2BP3	KANK3
550		LINC00545	PP7080
551		SFRP2	ANGPTL3
552		COL5A2	ITGB3
553		ASCL1	PLA2G16
554		VAX1	MT1L
555		INSM1	LCA10
556		ASIP	CLDN16
557		SLC24A3	GYLTL1B
558		COL11A1	ACTG1P4
559		ATP1B4	ZPBP
560		ST8SIA1	FAM167B
561		GLDN	TMEM252
562		BEST3	TTC22
563		SOX8	WNT2
564		SNORD113-4	CLDN19
565		ZFHX4-AS1	PCDH1
566		LOC101927419	ITK
567		NDST4	FHL5
568		NR2E1	SLC4A9
569		MB	GALNT3
570		TP63	SIAE
571		TMEM119	NAP1L2
572		PAX7	ITGA2
573		SMYD1	RASAL1
574		TNNI2	NUDT16P1
575		LINC01133	TTLL6
576		SP9	SOD3
577		FGF7	SYT12
578		RUNX1T1	SLC9A3
579		SYT4	SHANK2-AS3
580		PAX1	SERPINA4
581		LOC101929470	FLJ26850
582		MEOX2	FLG
583		SNORD114-3	ANXA4
584		AGTR2	RGL3
585		SLITRK3	ADGRF4
586		FDCSP	ST14
587		KLHL38	PVALB
588		C8orf22	ITPR3
589		LOC349160	IGFBP7
590		XIRP1	SLC14A2
591		GDF6	WNT7B
592		DBX1	CNGA1
593		OTOS	OR7E91P
594		FLJ16779	ERVFRD-1
595		ZFPM2-AS1	GPR39
596			IRX1
597			IFI27
598			EGR4
599			GATA2
600			MFSD4
601			MIR429
602			SPX
603			TAPBPL
604			KCNC4-AS1
605			RGN
606			HDAC11
607			P2RY2
608			WSCD2
609			FRY
610			COLCA1
611			RAB25
612			LOC101927911
613			SPNS3
614			CFAP221
615			FUCA1
616			LOC100128593
617			ADGRF1
618			TMEM229B
619			APOL2
620			GGT3P
621			C1orf195
622			IRF6
623			SCGB2A1
624			RAPGEF3
625			ACTL10
626			EGOT
627			ZNF683
628			CXCL16
629			KCNJ16
630			ALS2CL
631			CD300LG
632			LINC00910
633			DSCAML1
634			FXYD3
635			PPAPDC1A
636			ALDH1A1
637			CD9
638			GATA3
639			TNS4
640			ALOX12P2
641			LOC101929295
642			SERPINF2
643			GP2
644			XAF1
645			LOC101929384
646			TMPRSS2
647			KCNE1
648			RAP1GAP
649			ATP12A
650			LY75
651			RXFP4
652			TMEM213
653			VSIG8
654			SKAP1
655			SLC4A1
656			LDHD
657			PIFO
658			LINC00343
659			CRAT37
660			FOSB
661			CNGA4
662			KIF13B
663			SCARNA7
664			GADD45B
665			CLIC3
666			KCNJ13
667			PLEKHG7
668			GBP3
669			AGR3
670			PBLD
671			PDILT
672			A1CF
673			FAM110C
674			MUC20
675			PVRL4
676			ESRP1
677			NLRP2
678			PLAC4
679			PTCSC3
680			CAPN8
681			KLRG2
682			LOC100505942
683			LOC100507412
684			SLC1A1
685			LDLRAD4-AS1
686			LINC00645
687			MSLN
688			FAM65C
689			AQP2
690			LHFPL3-AS2
691			C2orf40
692			KLK15
693			FAM215A
694			HCG26
695			ITGB6
696			KRT8
697			CYP8B1
698			SCNN1B
699			JADE2
700			PRDM16
701			CABP1
702			DUOXA1
703			FA2H
704			CLDN3
705			IL1R2
706			LINC01320
707			MRGPRE
708			SMIM24
709			GGT6
710			LOC102724957
711			CD82
712			SERPINA1
713			MAOA
714			CLEC3B
715			TM4SF18
716			BCL3
717			MUC1
718			NMUR2
719			ELF3
720			PCGEM1
721			TM4SF1
722			SLC48A1
723			ARAP2
724			ALDH1L1-AS2
725			FBXO44
726			CWH43
727			DEFB132
728			PSORS1C3
729			LOC101927318
730			ASS1
731			LINC00924
732			TNF
733			LPL
734			LOC388282
735			MIOX
736			CTSW
737			LINC00844
738			LINC00240
739			FAT2
740			SVOPL
741			ANKRD22
742			HLA-G
743			TFF1
744			HTR1B
745			LOC101928233
746			DEFB1
747			GLOD5
748			GOLGA8M
749			SPP1
750			HYAL1
751			LINC01230
752			EPS8L1
753			CLNK
754			LOC100996583
755			NR4A1
756			POF1B
757			GMPR
758			ELOVL7
759			LINC01226
760			SLC22A11
761			MMEL1
762			HSD11B2
763			HNF4A
764			AVPR2
765			NEURL3
766			PLA1A
767			C2orf54
768			LNX1-AS2
769			LMTK3
770			PERM1
771			ARHGAP24
772			FGFR3
773			CARD6
774			LOC339874
775			ACSM2A
776			CYP17A1
777			IFNE
778			PSD4
779			KIAA1683
780			CATIP-AS1
781			ENG
782			LOC643441
783			C4orf19
784			HPS1
785			FCGBP
786			VWA5B1
787			IYD
788			MCCD1
789			CLCNKA
790			CFLAR-AS1
791			ADTRP
792			MIR614
793			RNF128
794			ALDH8A1
795			ATP6V1B1
796			C1QTNF1
797			FAM151A
798			TFAP2C
799			TINAGL1
800			S100A16
801			LINC00707
802			SQRDL
803			AFAP1L2
804			PEX11G
805			CHGB
806			JUNB
807			GLIS3-AS1
808			HTR3D
809			SLC12A1
810			LOC729966
811			PLLP
812			HLA-A
813			COBLL1
814			FGB
815			GGT5
816			LINC01159
817			DGKG
818			MT1F
819			MGC27382
820			FASLG
821			SLC17A4
822			NUPR1L
823			PRKCA-AS1
824			HSPA2
825			DENND1C
826			ELMO3
827			LOC100288748
828			TMEM51
829			LGALS3BP
830			CFTR
831			GAS6-AS2
832			C12orf74
833			MFSD6L
834			RNU6-35P
835			BHMT2
836			LOC101929541
837			LOC389641
838			ST8SIA6
839			ARC
840			LOC101927412
841			PDE4A
842			LOC101927780
843			RASGEF1A
844			GRHL3
845			GSTM5
846			TNFRSF14
847			ADAMTS16
848			SUSD2
849			LINC00307
850			SULT2B1
851			LINC01317
852			PAPLN
853			TMEM52B
854			PCED1B
855			CACNA1F
856			FOLR1
857			MOCOS
858			AIF1L
859			LINC00113
860			FAM217A
861			LINC00284
862			GRAMD1C
863			PRF1
864			CASP14
865			PLSCR2
866			LYNX1
867			ARHGAP8
868			RAET1G
869			RBP4
870			SFN
871			BDKRB2
872			SH3TC1
873			PODXL
874			ACOT12
875			KIAA0040
876			LOC284080
877			PAQR5
878			BRE-AS1
879			CLCNKB
880			ACADL
881			TRIM50
882			CYP2B6
883			PNPLA7
884			LAMB3
885			LOC101927668
886			PCP2
887			SLC15A2
888			WNT10A
889			MAP7
890			CHCHD10
891			CYP2S1
892			ACCS
893			SLC3A1
894			UBD
895			LCN6
896			GRB14
897			TNFSF14
898			ANKDD1B
899			MYO5B
900			GPR132
901			RHOXF1-AS1
902			NFKBIZ
903			ASPG
904			OGDHL
905			PNP
906			EPAS1
907			LCN2
908			ACKR1
909			FAM169B
910			PIGR
911			ATP6V0A4
912			HMGCS2
913			SLC16A12
914			IFIH1
915			NUAK2
916			LTB
917			PRR35
918			TRADD
919			CASP10
920			AMBP
921			RORC
922			TRPM3
923			LHX1
924			HHLA2
925			LOC101927378
926			PAX8-AS1
927			LOC102723344
928			SHE
929			PLEK2
930			PDGFB
931			GIMAP1
932			RAB19
933			MYH14
934			LINC00857
935			CTSLP2
936			PPP1R13L
937			SLED1
938			ERICH5
939			MIA2
940			TMC4
941			LIPC
942			HLA-F
943			VSIG2
944			ZNF676
945			TXNIP
946			ACSL1
947			TMEM171
948			LOC284294
949			LPCAT2
950			CDSN
951			FBXO2
952			SLC26A9
953			ATP6V0D2
954			P2RY6
955			PLCXD3
956			NEBL-AS1
957			EPHA1
958			SLC43A2
959			LINC00461
960			CYSTM1
961			AQP6
962			BIRC3
963			ABO
964			DCAF12L1
965			TXK
966			PSG4
967			C1orf168
968			ACSM1
969			LINC01225
970			MMP24
971			A4GALT
972			BCRP3
973			SLC19A3
974			IRX2
975			LURAP1
976			RARRES3
977			KRTCAP3
978			QRFPR
979			MX1
980			SLC16A7
981			C6
982			ATAD3C
983			EMX1
984			OR7E14P
985			TDGF1
986			RRS1-AS1
987			TSG1
988			GLYATL1
989			LRRC32
990			ACTRT3
991			CNDP2
992			TLCD1
993			AP1M2
994			GPX3
995			RBM47
996			B3GALT4
997			KRT18
998			SNORA70F
999			OCLN
1000			C19orf66
1001			ZMYND12
1002			LOC101929023
1003			KCNJ10
1004			EHF
1005			LTBR
1006			CBLC
1007			MAP3K15
1008			CES1
1009			LINC00473
1010			MIR4802
1011			MST1P2
1012			COX7A1
1013			MALL
1014			BCO1
1015			KIFC3
1016			CRHBP
1017			C21orf62
1018			AZGP1
1019			KCNQ1
1020			LTF
1021			FAM131C
1022			GJB4
1023			LINC01532
1024			TCTEX1D4
1025			ADAMTS9-AS1
1026			KAAG1
1027			COL18A1-AS1
1028			KLRF1
1029			ROS1
1030			ILDR1
1031			HLA-E
1032			CYS1
1033			KCNK13
1034			NAPSA
1035			LINC00671
1036			TNXB
1037			C15orf52
1038			LINC01123
1039			C6orf223
1040			GATA3-AS1
1041			PRR34-AS1
1042			ZFP36
1043			ATP6V1G3
1044			PLA2G4F
1045			LOC100507091
1046			CYP4A11
1047			ARHGAP29
1048			CXCL9
1049			LOC101927692
1050			LOC100128770
1051			GATA2-AS1
1052			VEPH1
1053			GALNT6
1054			S100A10
1055			CLDN7
1056			CRYL1
1057			NPHS2
1058			AQP3
1059			TNFRSF11B
1060			ASCL4
1061			SOWAHA
1062			GLP2R
1063			LLGL2
1064			WNT7A
1065			NDRG1
1066			SPESP1
1067			MAL
1068			THRB-AS1
1069			IRF1
1070			KCNJ3
1071			DPCR1
1072			SLC17A1
1073			MACC1
1074			CA2
1075			L1CAM
1076			FAM81B
1077			HOGA1
1078			APOL3
1079			HLA-C
1080			TNFSF10
1081			UGT1A6
1082			LIF
1083			GLDC
1084			CHMP1B2P
1085			CCDC42B
1086			SLC22A8
1087			EPHX3
1088			LINC01137
1089			PTK2B
1090			LOC100505984
1091			PLEKHS1
1092			LOC115110
1093			GGT1
1094			RGS7BP
1095			RANBP3L
1096			GCNT4
1097			MAB21L3
1098			GAL3ST1
1099			MST1L
1100			PROM2
1101			CRYBG3
1102			GALNT18
1103			CARD11
1104			BCAS1
1105			EVPL
1106			SERPINA5
1107			NOS3
1108			PARP10
1109			PDZK1
1110			SIK1
1111			NPR1
1112			KCNC3
1113			CD177
1114			TARP
1115			EGF
1116			PLEKHH2
1117			KRTAP2-3
1118			CLU
1119			CCDC160
1120			LOC100130899
1121			SPTSSB
1122			CHL1
1123			COLEC10
1124			F11-AS1
1125			LCN12
1126			TAPBP
1127			F2RL3
1128			HCP5
1129			LZTS3
1130			SLC6A12
1131			CCR9
1132			CMAHP
1133			SLC16A5
1134			CST5
1135			LRP2
1136			SHH
1137			C1QTNF1-AS1
1138			LMNTD2
1139			ETV7
1140			HNF1A
1141			AQP7
1142			LINC00092
1143			IL22RA1
1144			SDC4
1145			NAGS
1146			ATP6V1C2
1147			GJB1
1148			ZBED2
1149			CST6
1150			CLDN23
1151			ENPP5
1152			PRSS22
1153			ESAM
1154			LOC283177
1155			RNF212
1156			PSG5
1157			GCNT3
1158			CCL28
1159			DEGS2
1160			CLMN
1161			NOX5
1162			GSAP
1163			PRKCDBP
1164			EDN1
1165			PKHD1
1166			LOC100996286
1167			UNC5CL
1168			C1orf64
1169			INPP5J
1170			SPATC1
1171			ATP10B
1172			ABCC3
1173			DNAAF1
1174			ACSL6
1175			SP140L
1176			C15orf56
1177			ACOT6
1178			KCNJ5
1179			LINC01543
1180			SLC14A1
1181			FOSL2
1182			NR0B2
1183			SCNN1G
1184			LOC101928994
1185			FOS
1186			HNF1B
1187			UMOD
1188			FRMD1
1189			SLC12A3
1190			DCDC2
1191			FGA
1192			HEPACAM2
1193			ZBTB4
1194			ATP2A3
1195			TMEM176A
1196			LINC00864
1197			RIPK3
1198			NEAT1
1199			OVOL2
1200			LOC148696
1201			ANXA9
1202			ZBTB42
1203			KLHDC7B
1204			SLC22A12
1205			EDDM3A
1206			TMEM255B
1207			CGN
1208			LOC101928303
1209			VAMP8
1210			MMRN2
1211			FAM83B
1212			TMEM139
1213			TGM2
1214			DHH
1215			PPARGC1A
1216			LINC00380
1217			C9orf135
1218			ACSS1
1219			PLN
1220			CAPZA3
1221			CATIP
1222			FAM149A
1223			POU5F1
1224			C8orf4
1225			EPS8L3
1226			MIR587
1227			MIR29C
1228			C9orf66
1229			HSD17B2
1230			GOLT1A
1231			FOSL1
1232			EDN2
1233			ANXA11
1234			PRSS8
1235			LINC01314
1236			HRCT1
1237			NUDT18
1238			RAET1E
1239			LOC284578
1240			EPS8L2
1241			GDF15
1242			DNAJB13
1243			VAV3
1244			FAR2P2
1245			ZNF728
1246			NKG7
1247			ITLN1
1248			GABARAPL1
1249			RAB17
1250			NPAP1
1251			BHLHE41
1252			A4GNT
1253			KRTAP5-8
1254			GPR17
1255			NLRX1
1256			RASD1
1257			CDH1
1258			LOC100507391
1259			TMEM30B
1260			FOXI1
1261			BTC
1262			ECHDC3
1263			FLG-AS1
1264			TMEM72
1265			CLCA3P
1266			NOSTRIN
1267			PRRG2
1268			CAPN13
1269			TMEM54
1270			RTP4
1271			SLC44A4
1272			GGTLC2
1273			CLDN2
1274			FOLR3
1275			LINC01342
1276			OLIG1
1277			B4GALNT2
1278			TMPRSS4
1279			FBXL8
1280			DDO
1281			FBXL16
1282			TACSTD2
1283			IL2RG
1284			SOX17
1285			ATP1B1
1286			HGD
1287			LINC01508
1288			ZFYVE28
1289			PSORS1C1
1290			TTC39A-AS1
1291			CDS1
1292			TNFRSF12A
1293			RPH3AL
1294			C9orf173-AS1
1295			PFKFB3
1296			BNIPL
1297			CAPN12
1298			SH3GL2
1299			TMEM184A
1300			RAP1GAP2
1301			GRHL2
1302			TMEM61
1303			LOC101927189
1304			ENAM
1305			ITGB4
1306			SCGB1D2
1307			TREH
1308			CCNI2
1309			CD40
1310			CLDN14
1311			PPY2P
1312			SLC16A4
1313			TC2N
1314			AMIGO2
1315			GGTLC1
1316			ASIC5
1317			AGRN
1318			EPGN
1319			CRB3
1320			NPY1R
1321			TMEM45B
1322			F11
1323			TNK1
1324			TMEM238
1325			NR1H4
1326			CDCP1
1327			C10orf62
1328			CR1L
1329			USHBP1
1330			ICAM1
1331			MYH11
1332			VGLL1
1333			TICAM1
1334			SLC4A11
1335			C5orf38
1336			COL4A4
1337			MIR3189
1338			GDF3
1339			MGC50722
1340			TDRD9
1341			B3GNT8
1342			HLA-DRB6
1343			TMED11P
1344			LINC00605
1345			SLCO4C1
1346			CYP1A1
1347			SPINK1
1348			BLNK
1349			ERVV-1
1350			AOC1
1351			CLIC6
1352			RP1
1353			ATP1A1
1354			HIPK1-AS1
1355			LHFPL4
1356			BPIFA2
1357			LCK
1358			CA12
1359			TRPV6
1360			ACTR3C
1361			TMEM176B
1362			CKMT1A
1363			ATF3
1364			S100A14
1365			GCGR
1366			LRRC73
1367			RBBP8NL
1368			SGK2
1369			EFHD1
1370			FSTL3
1371			GALNT14
1372			STAP1
1373			LINC01213
1374			COBL
1375			HRG
1376			SLC22A2
1377			FLJ31356
1378			AMN
