# Supplementary material for: Characterization of Alternative Splicing in High-Risk Wilms’ Tumors
Source: Int J Mol Sci. 2024 Apr 20;25(8):4520. doi: 10.3390/ijms25084520 (PMC11050615; doi:10.3390/ijms25084520)
Supplement: Supplementary file 1 [file ijms-25-04520-s001.zip › scripts_to_reproduce_main_figures/figure_1/_compute_diff.py]

#!/usr/bin/env python3
# -*- coding: utf-8 -*-
"""
Created on Wed Dec  1 16:09:48 2021

@author: trinkya
"""

import itertools
import pandas as pd
import pdb

def lfc_genes(x1,x2,threshold):
    
    '''
    all genes x1-x2>threshold
    '''
    idx = x1.index
    
    diff = x1-x2
    return list(idx[diff>threshold])

    


def diff_expression(*args,counts,threshold,save=False,filename=''):
    
    #pdb.set_trace()
    results = {}

    samples = list(args)

    for i in range(len(samples)):
        
        temp = {}
        
        s = samples[i]
        x1 = counts.loc[:,s]
        other = samples[:i] + samples[i+1:]
        
        for o in other:
            
            # compute genes between sample for each sample
            x2 = counts.loc[:,o]
            genes = lfc_genes(x1=x1,x2=x2,threshold=threshold)
            temp[o] = genes
            
        out = list(set.intersection(*(set(val) for val in temp.values())))


        results[s] = out 

    
    if save:
        df = pd.DataFrame(dict([ (k,pd.Series(v)) for k,v in results.items() ]))

    
        df.to_csv(filename)    

    return results
