# Supplementary material for: Characterization of Alternative Splicing in High-Risk Wilms’ Tumors
Source: Int J Mol Sci. 2024 Apr 20;25(8):4520. doi: 10.3390/ijms25084520 (PMC11050615; doi:10.3390/ijms25084520)
Supplement: Supplementary file 1 [file ijms-25-04520-s001.zip › scripts_to_reproduce_main_figures/figure_1/_run_pca.py]

#!/usr/bin/env python3
# -*- coding: utf-8 -*-
"""
Created on Wed Mar 30 14:36:13 2022

@author: trinkya
"""

#!/usr/bin/env python3

# -*- coding: utf-8 -*-
"""
Created on Wed Dec  1 14:41:18 2021


PCA plots for all samples (including normal samples)

@author: Yaron Trink
"""
import os
print('figure_1' in os.getcwd()) # this should be figure 1

from _wilms_nD import wilms_Narcs
import matplotlib.pyplot as plt
import pandas as pd
import collections
import numpy as np
# %%


selectedGenes= pd.read_csv('../data/selected_genes_annotated.csv')['Selected genes']
metadata = pd.read_csv('../data/metadataAll.csv',index_col=0,keep_default_na=False)


metadataArcs = metadata.iloc[136:,:]


lit_genes = genes=['TP53','REST','MYCN','LIN28B','ROBO1','SLIT2','TOMM20','TIMM50',
                                      'PDK1','PRMT1','PRMT5','WDR77','STMN3','GDAP1',
                                      'ENAH','STMN2','POU3F2','SOX2','CRABP1','GAP43','ESRP1','ESRP2','RBFOX1','RBFOX2','TWIST1','LIN28A']


lit_genes2 = ['HES1','HEY1','ID2','NOVA1']

emt_tf_genes = ['GRHL2','OVOL1','OVOL2','PRRX1','SNAI1','SNAI2','TWIST1','ZEB1','ZEB2','RHOJ']

# %% create object for plotting


wilms = wilms_Narcs(filename='../data/tcga_counts_all_threeArcs.csv',nArcs=3)


counts = wilms.get_counts()

allGenes = list(counts.index)


# get RBP in gene expression matrix


basepath = './pca_three/all'

# %% expression plots


genes2dpath = os.path.join(basepath,'genes2d/')
genes3dpath = os.path.join(basepath,'genes3d/')

genesemt_tf_path = os.path.join(basepath,'genesEMTTF/')

wilms.plot_pca2d(save_to_file=True,folder=basepath,file_end='pca_2d',file_type='svg') # basic plot


# plot selected genes
wilms.plot_gene_expression2d(selectedGenes,save_to_file=True,folder=genes2dpath,file_type='svg')
wilms.plot_gene_expression2d(lit_genes,save_to_file=True,folder=genes2dpath,file_type='svg')

wilms.plot_gene_expression2d(emt_tf_genes,save_to_file=True,folder=genesemt_tf_path,file_type='svg')


wilms.interactive_pca3d_genes(genes=selectedGenes,display=False,save_to_file=True,
                               folder=genes3dpath,file_type='html')

# %other gene lists genes

wilms.plot_gene_expression2d(lit_genes2,save_to_file=True,folder=genes2dpath,file_type='png')


# %% histology plots


metadataSamples = metadata.iloc[:136,:]

histologypath = os.path.join(basepath,'histology/test2')
histologypath3d = os.path.join(basepath,'histology/test3')

labels = [list(metadataSamples['Stage']),list(metadataSamples['Sample Type']),list(metadataSamples['Gender']),
         list(metadataSamples['Race']),list(metadataSamples['Vital Status']),list(metadataSamples['First Event']),
         list(metadataSamples['Histologic Classification of Primary Tumor']), list(metadataSamples['Ethnicity']), list(metadataSamples['Reason for Death'])]

# change normal samples to normal

idxNormal = wilms.get_index_positions(list(metadataSamples['Sample Type']),'Solid Tissue Normal')


titles = ['Stage','Sample Type','Gender','Race','Vital Status','First Event','Histologic Classification of Primary Tumor','Ethnicity','Reason for Death']

for t in range(len(labels)):
    label = labels[t]
    label = np.array(label)
    label[idxNormal] = ['Normal']
    title = titles[t]

    wilms.plot_categorical(list(label),all_samples = True, save_to_file=True,folder=histologypath,file_end=title,file_type='svg',title=title)
    plt.close()
    wilms.plot_categorical3d(list(label),all_samples = True, save_to_file=True,folder=histologypath3d,file_end=title,file_type='jpeg',title=title)
    plt.close()
    
    
    
    
    
    
    

    
labels = [list(metadataSamples['Overall Survival Time in Days']),
          list(metadataSamples['Age at Diagnosis in Days']),
          list(metadataSamples['Event Free Survival Time in Days'])]

titles = ['Overall Survival Time in Days','Age at Diagnosis in Days','Event Free Survival Time in Days']


for t in range(len(labels)):
    label = labels[t]
    label = np.array(label)
    label = [int(x) for x in label]
   # label[idxNormal] = 'Normal'
    title = titles[t]

    wilms.plot_continuous(list(label),idxNormals=idxNormal,all_samples = True, save_to_file=True,folder=histologypath,file_end=title,file_type='svg',title=title)
    plt.close()
    wilms.plot_continuous3d(list(label),idxNormals=idxNormal,all_samples = True, save_to_file=True,folder=histologypath3d,file_end=title,file_type='svg',title=title)

    
    plt.close()

    
# %%


labels = np.array(metadataSamples['Overall Survival Time in Days'])
labels[idxNormal] = ['Normal']
wilms.plot_days2death(list(labels),all_samples = True, save_to_file=True,folder=histologypath,file_end='overall_survival_time_in_days',file_type='svg')
plt.close()


labels = np.array(metadataSamples['Age at Diagnosis in Days'])
labels[idxNormal] = ['Normal']
wilms.plot_age(list(labels),all_samples = True, save_to_file=True,folder=histologypath,file_end='age_at_diagnosis_in_days',file_type='svg')

plt.close()


# %% RNA binding proteins for figure 4

# RNA binding proteins
rbp_table = pd.read_excel('../data/rbp.xlsx')

rbp_table = rbp_table.drop_duplicates()

rbp_s = rbp_table['RBP']

genesrbp = os.path.join(basepath,'rbp/')
os.mkdir(genesrbp)

for r in  rbp_s:
    
    if '/' in r: # if there is an alternate name for the gene - plot the one in the counts matrix 
        
        geneNames = r.replace('/','_')
        
        r_s = r.split('/')

        geneInTable = [ge for i,ge in enumerate(r_s) if ge in allGenes ][0]

        filename = genesrbp + geneNames + '.svg'
        wilms.plot_gene_expression2d_rbp(geneInTable,save_to_file=True,filename=filename)


    else:
        filename = genesrbp + r + '.svg'
        wilms.plot_gene_expression2d_rbp(r,save_to_file=True,filename=filename)


# %%


# %% rmats - neighbors of archetypes


neighbors = {}

arcs = wilms.get_arcs()

for arc in arcs:
    
    neighbors[arc] = wilms.get_neighbors(arc,top=6)

pd.DataFrame(neighbors).to_csv(os.path.join(basepath,'neighbors.csv'))


# %% plot neighbors of archetypes

wilms.plot_arc_neighbors(save_to_file=True,folder='../supplementary/',file_end='arc_neighbors',file_type='svg')

wilms.plot_sample_names(save_to_file=True,folder='D:/2022_03_30_Target/',file_end='sample_names3d',file_type='html',display=True)
wilms.plot_sample_names2d(save_to_file=True,folder='D:/2022_03_30_Target/',file_end='sample_names',file_type='html',display=True)


x = wilms.get_neighbors('Arc2_Stromal',top=6)

wilms.plot_sample_names2d()


wilms.plot_pca2d_colnames()


# %%

wilms.plot_pca3d()

wilms.plot_pca3d_lines(save_to_file=True,folder=basepath ,file_end='basic3d',file_type='svg',pick=False)


points = ["638f35fb_385e_4ff8_b459_cba02f9c7264",
'cb09fc3b_1e2d_4451_8637_6edc9d98f0e1',
'dc12f615_f5a6_4bc7_809c_4ab91cff735d',
'0426f468_cb4e_454e_b3a0_e8f7e2759090',
'3e014820_1248_4f0c_a7e0_9e3742994874',
'22b156a4_398b_4db0_8d45_c7bc4ff54586',
'7e20d0b1_c4f1_4d0a_b91d_f31a72358717']

wilms.plot_pca3d_lines_marked(save_to_file=True,folder=basepath ,file_end='basic3d_marked',file_type='svg',pick=False)


# %%
genesrbp = './pca_three/all/rbp_3d/'

#rbp_s = ['RBFOX1']

rbp_s2 = ['RBFOX1']
os.mkdir(genesrbp)
for r in  rbp_s:
    
    if '/' in r: # if there is an alternate name for the gene - plot the one in the counts matrix 
        
        geneNames = r.replace('/','_')
        
        r_s = r.split('/')

        geneInTable = [ge for i,ge in enumerate(r_s) if ge in allGenes ][0]

        filename = genesrbp + geneNames + '.jpeg'
        wilms.plot_gene_expression3d_rbp(geneInTable,save_to_file=True,filename=filename)


    else:
        filename = genesrbp + r + '.jpeg'
        wilms.plot_gene_expression3d_rbp(r,save_to_file=True,filename=filename)
