# Supplementary material for: Characterization of Alternative Splicing in High-Risk Wilms’ Tumors
Source: Int J Mol Sci. 2024 Apr 20;25(8):4520. doi: 10.3390/ijms25084520 (PMC11050615; doi:10.3390/ijms25084520)
Supplement: Supplementary file 1 [file ijms-25-04520-s001.zip › scripts_to_reproduce_main_figures/figure_1/_run_toppgene.py]

#!/usr/bin/env python3
# -*- coding: utf-8 -*-
"""
Created on Wed Dec  1 18:59:46 2021

@author: trinkya


find genes expressed differentially between archetypes

"""
import os
'figure_1' in os.getcwd() # this should be figure 1


import pandas as pd

from _compute_diff import diff_expression

# %% 

counts = pd.read_csv('../data/tcga_counts_all_threeArcs.csv',index_col=0)

diff_expression('Arc1_Blast','Arc2_Stromal','Arc3_Normal',counts=counts,threshold=3,save=True,filename='./toppgene_input.csv')


# %%
