# Supplementary material for: Characterization of Alternative Splicing in High-Risk Wilms’ Tumors
Source: Int J Mol Sci. 2024 Apr 20;25(8):4520. doi: 10.3390/ijms25084520 (PMC11050615; doi:10.3390/ijms25084520)
Supplement: Supplementary file 1 [file ijms-25-04520-s001.zip › scripts_to_reproduce_main_figures/figure_1/_wilms_nD.py]

#!/usr/bin/env python3
# -*- coding: utf-8 -*-
"""
Created on Sun Aug 15 14:43:14 2021

@author: trinkya
"""

# -*- coding: utf-8 -*-
"""
Created on Thu Jun 17 19:15:03 2021

@author: Yaron
"""

# -*- coding: utf-8 -*-
"""
Created on Sun Nov 22 13:34:22 2020

@author: Yaron
"""

# -*- coding: utf-8 -*-
"""

@author: Yaron

Updated Tues 12/21/2021


"""

from plotly.offline import plot
from scipy.spatial.distance import pdist, squareform

import plotly.graph_objects as go

import numpy as np
import pandas as pd
import seaborn as sns
import matplotlib.pyplot as plt
from sklearn.decomposition import PCA
from datetime import datetime
import pdb
import pickle
import plotly.express as px
import os

class wilms_Narcs:
    ''' 
    Used to analyze gene expression of Wilms tumors 
    User provides filename of expression matrix, number of archetypes and number of PCA decomposition components
    Assumes archetypes are the last columns of the expression matrix
    '''
    
    def __init__(self,filename,nArcs = 3):
        self.counts = pd.read_csv(filename,index_col=0)
         
        pca = PCA(n_components=3)
        self.pc = pca.fit_transform(self.counts.T)
        
        self.nArcs = nArcs
        
        self.score = pd.DataFrame(self.pc,columns=['PC1','PC2','PC3'])

        self.explained_variance = pca.explained_variance_ratio_
       
        
        self.pc2 = PCA(n_components=5).fit_transform(self.counts.T)
        
        
        
        nCols = len(self.counts.columns)
        arcs = []
        
        for i in range(nCols - nArcs, nCols):
            arcs.append(self.counts.columns[i])
        
        

        
        self.arcs = arcs
        
    def get_pc2(self):
        return self.pc2
        
    def get_explained_var(self):
        
        return self.explained_variance
        
        
    def get_counts(self):
        '''
        Used to safely access gene expression matrix

        Returns
        -------
        Gene expression matrix (pandas dataframe)

        '''
        return self.counts
    

    def get_gene_names(self):
        '''
        

        Returns
        -------
        Gene names from expression matrix

        '''
        counts = self.get_counts()
        return counts.index.values
        
    
    def get_gene_expression(self,gene):
        
        counts = self.get_counts()
        
        return list(counts.loc[gene,:])
    
    
    
    
    def get_nArcs(self):
        
        return self.nArcs
    
        
    def get_column_names(self):
        
        ''' 
        Returns column (sample) names
        
        '''
        
        counts = self.get_counts()
        return counts.columns.values
        
    
    def get_score(self):
        '''
        Used to safely access PCA score matrix 

        Returns
        -------
        PCA decomposition (Score matrix) of Wilms object

        '''
        return self.score
    
    
    def get_arcs(self):
        '''
        

        Returns
        -------
        Archetype names

        '''
    
        return self.arcs
    
    
    
  
    
    
    
    def plot_pca2d(self,save_to_file=False,folder='Desktop',file_end='basic',file_type='svg'):
        '''
        
        save_to_file: option to write to file in folder
        file_end (string): ex: "basic"
        file_type (string): options are jpeg,pdf or vector formats like svg etc (any option tolerated by image_write plotly function)


        '''
    
        
        nArcs = self.get_nArcs()
        
        score = self.get_score() # need to change this so that it returns a dataframe

        

        filename = folder + '/' + file_end + '.' + file_type

        #idxArcs = list(range(len(score)-numArcs,len(score))) # index of archetypes assuming they are at the end of the dataframe

        arcs = self.get_arcs()
        #pdb.set_trace()
        scoreNormal = score.iloc[:][:-nArcs]
        scoreArcs = score.tail(nArcs)
        
        fig,ax = plt.subplots()
        
        ax.scatter(scoreNormal.iloc[:,0],scoreNormal.iloc[:,1])
        ax.scatter(scoreArcs.iloc[:,0],scoreArcs.iloc[:,1],color='red',marker='*')
        
        for idx,element in enumerate(arcs):
            
            ax.text(scoreArcs.iloc[idx,0],scoreArcs.iloc[idx,1],element)
        
        
        ax.set_xlabel('PC1')
        ax.set_ylabel('PC2')

        
        plt.tight_layout()

        if save_to_file:
            os.makedirs(folder,exist_ok = True)

            plt.savefig(filename)
     
        
    def plot_pca2d_colnames(self,save_to_file=False,folder='Desktop',file_end='basic',file_type='svg'):
         '''
         
         save_to_file: option to write to file in folder
         file_end (string): ex: "basic"
         file_type (string): options are jpeg,pdf or vector formats like svg etc (any option tolerated by image_write plotly function)


         '''
         
         colnames = self.get_column_names()
         
         nArcs = self.get_nArcs()
         
         score = self.get_score() # need to change this so that it returns a dataframe

         

         filename = folder + '/' + file_end + '.' + file_type

         #idxArcs = list(range(len(score)-numArcs,len(score))) # index of archetypes assuming they are at the end of the dataframe

         arcs = self.get_arcs()
         #pdb.set_trace()
         scoreNormal = score.iloc[:][:-nArcs]
         scoreArcs = score.tail(nArcs)
         
         fig,ax = plt.subplots()
         
         ax.scatter(scoreNormal.iloc[:,0],scoreNormal.iloc[:,1])
         ax.scatter(scoreArcs.iloc[:,0],scoreArcs.iloc[:,1],color='red',marker='*')
         
         for idx,element in enumerate(colnames):
             
             ax.text(score.iloc[idx,0],score.iloc[idx,1],element)
         
         
         ax.set_xlabel('PC1')
         ax.set_ylabel('PC2')

         
         if save_to_file:
             os.makedirs(folder,exist_ok = True)

             plt.savefig(filename)
      
        
     
        
    def plot_gene_expression2d(self,*args, save_to_file=False,folder='Desktop',file_type='svg'):
        '''
        

        Returns
        -------
        PCA plots with marker size representing gene expression level
        *args: (string), genes to plot expression size

        '''
        #pdb.set_trace()
        genesList = list(args)[0]
        counts = self.get_counts()
        score = self.get_score() # need to change this so that it returns a dataframe
        
        
        nArcs = self.get_nArcs()
        
        
        scoreReg = score.iloc[:][:-nArcs]
        scoreArcs = score.tail(nArcs)
                
        arcs = self.get_arcs()
        
        for g in genesList:
            plt.figure()
        
            sz = counts.loc[g][:-nArcs]
            sz = sz - min(sz)
            sz = (sz/max(sz)*50) + 5
        
            plt.scatter(scoreReg.iloc[:,0],scoreReg.iloc[:,1],s=sz,c=sz,cmap='bwr',linewidths=0.7,edgecolors='black')
            plt.scatter(scoreArcs.iloc[:,0],scoreArcs.iloc[:,1],color='black',marker='*',s=20)
        
            for idx,element in enumerate(arcs):
                plt.text(scoreArcs.iloc[idx,0],scoreArcs.iloc[idx,1],s=element,ha='right')
        
            plt.xlabel('PC1',fontsize=15)
            plt.ylabel('PC2',fontsize=15)
            plt.title(g,fontsize=20)
            
            if save_to_file:
                
                os.makedirs(folder,exist_ok = True)
                
                filename = folder + g + '.' + file_type  
                plt.savefig(filename,transparent=False)
            
                plt.close()
                
            
           
    def plot_gene_expression2d_rbp(self,g,save_to_file=False,filename=''):
        '''
        
        Same as above only file name is argument

        Returns
        -------
        PCA plots with marker size representing gene expression level
        *args: (string), genes to plot expression size
        Same as

        '''
      #  pdb.set_trace()
        counts = self.get_counts()
        score = self.get_score() # need to change this so that it returns a dataframe
        
        
        nArcs = self.get_nArcs()
        
        
        scoreReg = score.iloc[:][:-nArcs]
        scoreArcs = score.tail(nArcs)
                
        arcs = self.get_arcs()
        
        plt.figure()
    
        sz = counts.loc[g][:-nArcs]
        sz = sz - min(sz)
        sz = (sz/max(sz)*50) + 5
    
        plt.scatter(scoreReg.iloc[:,0],scoreReg.iloc[:,1],s=sz,c=sz,cmap='bwr',linewidths=0.7,edgecolors='black')
        plt.scatter(scoreArcs.iloc[:,0],scoreArcs.iloc[:,1],color='black',marker='*',s=20)
    
        for idx,element in enumerate(arcs):
            plt.text(scoreArcs.iloc[idx,0],scoreArcs.iloc[idx,1],s=element,ha='right')
    
        plt.xlabel('PC1',fontsize=15)
        plt.ylabel('PC2',fontsize=15)
        plt.title(g,fontsize=20)
        
        if save_to_file:
            
            
            #filename = folder + g + '.' + file_type  
            plt.savefig(filename,transparent=False)
        
            plt.close()
                 
      
    def plot_gene_expression3d_rbp(self,g,save_to_file=False,filename=''):
        '''
        
        Same as above only file name is argument

        Returns
        -------
        PCA plots with marker size representing gene expression level
        *args: (string), genes to plot expression size
        Same as

        '''
      #  pdb.set_trace()
        counts = self.get_counts()
        score = self.get_score() # need to change this so that it returns a dataframe
        
        
        nArcs = self.get_nArcs()
        
        
        scoreReg = score.iloc[:][:-nArcs]
        scoreArcs = score.tail(nArcs)
                
        arcs = self.get_arcs()
        
    
        sz = counts.loc[g][:-nArcs]
        sz = sz - min(sz)
        sz = (sz/max(sz)*50) + 5
        
        
        
        fig = plt.figure()
        ax = fig.add_subplot(projection='3d')
        ax.scatter(scoreReg.iloc[:,0],scoreReg.iloc[:,1],scoreReg.iloc[:,2],s=sz,c=sz,cmap='bwr',linewidths=3)
        ax.scatter(scoreArcs.iloc[:,0],scoreArcs.iloc[:,1],scoreArcs.iloc[:,2],color='black',marker='*',s=20)    
       
        point1 = (scoreArcs.iloc[0,0],scoreArcs.iloc[0,1],scoreArcs.iloc[0,2])
       
        point2 = (scoreArcs.iloc[1,0],scoreArcs.iloc[1,1],scoreArcs.iloc[1,2])
     
        
        point3 = (scoreArcs.iloc[2,0],scoreArcs.iloc[2,1],scoreArcs.iloc[2,2])
        
        points = [point1,point2,point3]
        ax.plot([points[0][0], points[1][0], points[2][0], points[0][0]], 
        [points[0][1], points[1][1], points[2][1], points[0][1]], 
        [points[0][2], points[1][2], points[2][2], points[0][2]], 'r-')       
        for idx,element in enumerate(arcs):
            ax.text(scoreArcs.iloc[idx,0],scoreArcs.iloc[idx,1],scoreArcs.iloc[idx,2],s=element,ha='right')
        
       
        ax.set_xlabel('PC1',fontsize=15)
        ax.set_ylabel('PC2',fontsize=15)
        ax.set_zlabel('PC3',fontsize=15)
        ax.set_title(g,fontsize=15)        
      
        
        if save_to_file:
              
            
            ax.azim = -35
            ax.elevation = 18
            
            
            
           # plt.tight_layout()
            plt.subplots_adjust(top=0.984,
                                bottom=0.016,
                                left=0.008,
                                right=0.992,
                                hspace=0.2,
                                wspace=0.2)
            
            fig.set_size_inches(25, 13.5)
            
            plt.savefig(filename,bbox_inches = 'tight')
        
            plt.close()

            
    def plot_heatmap(self,selected_genes,linkage='average'):
        
        counts = self.get_counts()
        countsHeatmap = counts.loc[selected_genes][:]
        
        # standardize rows
        sns.clustermap(countsHeatmap,standard_scale=0,method=linkage,cmap='mako')
        
        
     
    
    def plot_pca3d(self,save_to_file=False,folder='Desktop',file_end='basic3d',file_type='svg',pick=False):
        '''
        
        save_to_file: option to write to file in folder
        file_end (string): ex: "basic"
        file_type (string): options are jpeg,pdf or vector formats like svg etc (any option tolerated by image_write plotly function)
        pick: save interactive figure

        '''
    
        
        nArcs = self.get_nArcs()
        
        score = self.get_score() # need to change this so that it returns a dataframe

        

        filename = folder + '/' + file_end + '.' + file_type

        #idxArcs = list(range(len(score)-numArcs,len(score))) # index of archetypes assuming they are at the end of the dataframe

        arcs = self.get_arcs()
        #pdb.set_trace()
        scoreNormal = score.iloc[:][:-nArcs]
        scoreArcs = score.tail(nArcs)
        
        fig = plt.figure()
        ax = fig.add_subplot(projection='3d')
        
        ax.scatter(scoreNormal.iloc[:,0],scoreNormal.iloc[:,1],scoreNormal.iloc[:,2])
        ax.scatter(scoreArcs.iloc[:,0],scoreArcs.iloc[:,1],scoreArcs.iloc[:,2],color='red',marker='*')
        
        for idx,element in enumerate(arcs):
            
            ax.text(scoreArcs.iloc[idx,0],scoreArcs.iloc[idx,1],scoreArcs.iloc[idx,2],element)
        
        
        ax.set_xlabel('PC1')
        ax.set_ylabel('PC1')
        ax.set_zlabel('PC3')
        
    
        ax.azim = -15
        ax.elevation = 36
    
    
        # manager = plt.get_current_fig_manager()
        # manager.resize(*manager.window.maxsize())
    
        # # manager = plt.get_current_fig_manager()
        # # manager.window.showMaximized()
        # manager = plt.get_current_fig_manager()
        # manager.resize(*manager.window.maxsize())


                
        if pick:
            
            pickname = folder + '/' + file_end + '.fig.pickle'
            
            pickle.dump(fig, open(pickname, 'wb')) # This is for Python 3 - py2 may need `file` instead of `open`
        

        
        if save_to_file:
            os.makedirs(folder,exist_ok = True)

            fig.set_size_inches(32, 18)
            plt.savefig(filename,bbox_inches = 'tight')
    
            
    def plot_pca3d_lines(self,save_to_file=False,folder='Desktop',file_end='basic3d',file_type='svg',pick=False):
        '''
        
        save_to_file: option to write to file in folder
        file_end (string): ex: "basic"
        file_type (string): options are jpeg,pdf or vector formats like svg etc (any option tolerated by image_write plotly function)
        pick: save interactive figure

        '''
    
        
        nArcs = self.get_nArcs()
        
        score = self.get_score() # need to change this so that it returns a dataframe

        

        filename = folder + '/' + file_end + '.' + file_type

        #idxArcs = list(range(len(score)-numArcs,len(score))) # index of archetypes assuming they are at the end of the dataframe

        arcs = self.get_arcs()
       # pdb.set_trace()
        scoreNormal = score.iloc[:][:-nArcs]
        scoreArcs = score.tail(nArcs)
        
        
        
        
        x = list(scoreArcs.iloc[:,0])
        y = list(scoreArcs.iloc[:,1])
        z = list(scoreArcs.iloc[:,2])
        
        
        
        fig = plt.figure()
        ax = fig.add_subplot(projection='3d')
        
        ax.scatter(scoreNormal.iloc[:,0],scoreNormal.iloc[:,1],scoreNormal.iloc[:,2])
        ax.scatter(scoreArcs.iloc[:,0],scoreArcs.iloc[:,1],scoreArcs.iloc[:,2],color='red',marker='*')
        
        
        ax.plot3D([x[0], x[1]], [y[0], y[1]], [z[0], z[1]], 'blue')
        ax.plot3D([x[1], x[2]], [y[1], y[2]], [z[1], z[2]], 'blue')
        ax.plot3D([x[2], x[0]], [y[2], y[0]], [z[2], z[0]], 'blue')
        
        for idx,element in enumerate(arcs):
            
            ax.text(scoreArcs.iloc[idx,0],scoreArcs.iloc[idx,1],scoreArcs.iloc[idx,2],element)
        
        
        ax.set_xlabel('PC1')
        ax.set_ylabel('PC1')
        ax.set_zlabel('PC3')
        
    
        ax.azim = -30
        ax.elevation = 22
    
    
        # manager = plt.get_current_fig_manager()
        # manager.resize(*manager.window.maxsize())
    
        # # manager = plt.get_current_fig_manager()
        # # manager.window.showMaximized()
        # manager = plt.get_current_fig_manager()
        # manager.resize(*manager.window.maxsize())


                
        if pick:
            
            pickname = folder + '/' + file_end + '.fig.pickle'
            
            pickle.dump(fig, open(pickname, 'wb')) # This is for Python 3 - py2 may need `file` instead of `open`
        

        
        if save_to_file:
            os.makedirs(folder,exist_ok = True)

            fig.set_size_inches(32, 18)
            plt.savefig(filename,bbox_inches = 'tight')
    
    
    
    
    def plot_pca3d_lines_marked(self,save_to_file=False,folder='Desktop',file_end='basic3d',file_type='svg',pick=False,points=[]):
        '''
        
        save_to_file: option to write to file in folder
        file_end (string): ex: "basic"
        file_type (string): options are jpeg,pdf or vector formats like svg etc (any option tolerated by image_write plotly function)
        pick: save interactive figure

        '''
    
        
        nArcs = self.get_nArcs()
        
        score = self.get_score() # need to change this so that it returns a dataframe

        score.index = self.get_counts().columns

        filename = folder + '/' + file_end + '.' + file_type
        
        
        
        
        #idxArcs = list(range(len(score)-numArcs,len(score))) # index of archetypes assuming they are at the end of the dataframe

        arcs = self.get_arcs()
      #  pdb.set_trace()
        
        scoreArcs = score.tail(nArcs)
        
        otherCols = list(set(score.index).difference(set(list(points))).difference(set(scoreArcs.index)))

        scoreNormal = score.iloc[:][:-nArcs]
        scoreNormal = scoreNormal.loc[otherCols,:]
        
        
        scoreMarked = score.loc[points,:]
        
        
        
        
        
        x = list(scoreArcs.iloc[:,0])
        y = list(scoreArcs.iloc[:,1])
        z = list(scoreArcs.iloc[:,2])
        
        
        
        fig = plt.figure()
        ax = fig.add_subplot(projection='3d')
        
        ax.scatter(scoreNormal.iloc[:,0],scoreNormal.iloc[:,1],scoreNormal.iloc[:,2])
        ax.scatter(scoreMarked.iloc[:,0],scoreMarked.iloc[:,1],scoreMarked.iloc[:,2],color='red',marker='s')

        ax.scatter(scoreArcs.iloc[:,0],scoreArcs.iloc[:,1],scoreArcs.iloc[:,2],color='black',marker='*')
        
        
        ax.plot3D([x[0], x[1]], [y[0], y[1]], [z[0], z[1]], 'blue')
        ax.plot3D([x[1], x[2]], [y[1], y[2]], [z[1], z[2]], 'blue')
        ax.plot3D([x[2], x[0]], [y[2], y[0]], [z[2], z[0]], 'blue')
        
        for idx,element in enumerate(arcs):
            
            ax.text(scoreArcs.iloc[idx,0],scoreArcs.iloc[idx,1],scoreArcs.iloc[idx,2],element)
        
        
        ax.set_xlabel('PC1')
        ax.set_ylabel('PC1')
        ax.set_zlabel('PC3')
        
    
        ax.azim = -30
        ax.elevation = 22
    
    
        # manager = plt.get_current_fig_manager()
        # manager.resize(*manager.window.maxsize())
    
        # # manager = plt.get_current_fig_manager()
        # # manager.window.showMaximized()
        # manager = plt.get_current_fig_manager()
        # manager.resize(*manager.window.maxsize())


                
        if pick:
            
            pickname = folder + '/' + file_end + '.fig.pickle'
            
            pickle.dump(fig, open(pickname, 'wb')) # This is for Python 3 - py2 may need `file` instead of `open`
        

        
        if save_to_file:
            os.makedirs(folder,exist_ok = True)

            fig.set_size_inches(32, 18)
            plt.savefig(filename,bbox_inches = 'tight')
    
    def interactive_pca3d(self,save_to_file=False,folder='Desktop',file_end='basic3d',file_type='html',display=True):
        '''
        
        save_to_file: option to write to file in folder
        file_end (string): ex: "basic"
        file_type (string): options are jpeg,pdf or vector formats like svg etc (any option tolerated by image_write plotly function)
        pick: save interactive figure

        '''
    
        
        nArcs = self.get_nArcs()
        
        score = self.get_score() # need to change this so that it returns a dataframe

        

        filename = folder + '/' + file_end + '.' + file_type

        #idxArcs = list(range(len(score)-numArcs,len(score))) # index of archetypes assuming they are at the end of the dataframe

      #  pdb.set_trace()

        arcs = self.get_arcs()
        #pdb.set_trace()
        scoreNormal = score.iloc[:][:-nArcs]
        scoreArcs = score.tail(nArcs)
        
   
        fig = go.Figure()

        fig.add_trace(go.Scatter3d(x=scoreNormal.iloc[:,0],y=scoreNormal.iloc[:,1],z=scoreNormal.iloc[:,2],mode='markers'
                     ))
        fig.add_trace(go.Scatter3d(x=scoreArcs.iloc[:,0],y=scoreArcs.iloc[:,1],z=scoreArcs.iloc[:,2],mode='markers + text',
                       text=arcs))

        fig.update_layout(scene = dict(
                xaxis = dict(
                    title='PC1'),

                yaxis = dict(
                    title='PC2'),
                zaxis = dict(
                    title='PC3')),title='PCA Plot')

        fig.update_scenes(xaxis_range=[min(score.iloc[:,0])-20,max(score.iloc[:,0])+20], 
                          yaxis_range=[min(score.iloc[:,1])-20, max(score.iloc[:,1])+20])

        if save_to_file:
            if file_type == 'html':
                fig.write_html(filename)
            else:
                fig.write_image(filename,width=1200,height=600)

        if display:
            plot(fig)


    
    def interactive_pca3d_arc4(self,save_to_file=False,folder='Desktop',file_end='basic3d',file_type='html',display=True):
        '''
        
        save_to_file: option to write to file in folder
        file_end (string): ex: "basic"
        file_type (string): options are jpeg,pdf or vector formats like svg etc (any option tolerated by image_write plotly function)
        pick: save interactive figure

        '''
        point_to_mark = ["638f35fb_385e_4ff8_b459_cba02f9c7264",
                         "cb09fc3b_1e2d_4451_8637_6edc9d98f0e1",
                            "dc12f615_f5a6_4bc7_809c_4ab91cff735d",
                            "0426f468_cb4e_454e_b3a0_e8f7e2759090",
                            "3e014820_1248_4f0c_a7e0_9e3742994874",
                            "22b156a4_398b_4db0_8d45_c7bc4ff54586",
                            "7e20d0b1_c4f1_4d0a_b91d_f31a72358717"]
        
        
     #   pdb.set_trace()
        
        nArcs = self.get_nArcs()
        
        score = self.get_score() # need to change this so that it returns a dataframe

        score.index = self.get_counts().columns

        filename = folder + '/' + file_end + '.' + file_type

        #idxArcs = list(range(len(score)-numArcs,len(score))) # index of archetypes assuming they are at the end of the dataframe

      #  pdb.set_trace()

        arcs = self.get_arcs()
        #pdb.set_trace()
        scoreNormal = score.iloc[:][:-nArcs]
        scoreArcs = score.tail(nArcs)
        
        scoreArc4 = score.loc[point_to_mark,:]
        
        
   
        fig = go.Figure()

        fig.add_trace(go.Scatter3d(x=scoreNormal.iloc[:,0],y=scoreNormal.iloc[:,1],z=scoreNormal.iloc[:,2],mode='markers'
                     ))
        
        
        fig.add_trace(go.Scatter3d(x=scoreArcs.iloc[:,0],y=scoreArcs.iloc[:,1],z=scoreArcs.iloc[:,2],mode='markers',
                       ))
        fig.add_trace(go.Scatter3d(x=scoreArcs.iloc[:,0],y=scoreArcs.iloc[:,1],z=scoreArcs.iloc[:,2],mode='lines + text',
                       text=arcs,line=dict(color='red', width=2)))
        
        #fig.add_trace(go.Scatter3d(x=scoreArcs.iloc[[0,2],0],y=scoreArcs.iloc[[0,2],1],z=scoreArcs.iloc[[0,2],2],mode='lines + text',
                  #     text=arcs,line=dict(color='red', width=2)))
        fig.add_trace(go.Scatter3d(x=scoreArcs.iloc[[0,3],0],y=scoreArcs.iloc[[0,3],1],z=scoreArcs.iloc[[0,3],2],mode='lines',
                       text=arcs,line=dict(color='red', width=2)))
         
        fig.add_trace(go.Scatter3d(x=scoreArcs.iloc[[1,3],0],y=scoreArcs.iloc[[1,3],1],z=scoreArcs.iloc[[1,3],2],mode='lines',
                       text=arcs,line=dict(color='red', width=2)))
         
        fig.add_trace(go.Scatter3d(x=scoreArc4.iloc[:,0],y=scoreArc4.iloc[:,1],z=scoreArc4.iloc[:,2],mode='markers',
                ))

        fig.update_layout(scene = dict(
                xaxis = dict(
                    title='PC1'),

                yaxis = dict(
                    title='PC2'),
                zaxis = dict(
                    title='PC3')),title='PCA Plot')

        fig.update_scenes(xaxis_range=[min(score.iloc[:,0])-20,max(score.iloc[:,0])+20], 
                          yaxis_range=[min(score.iloc[:,1])-20, max(score.iloc[:,1])+20])

        if save_to_file:
            if file_type == 'html':
                fig.write_html(filename)
            else:
                fig.write_image(filename,width=1200,height=600)

        if display:
            plot(fig)
    
    def interactive_pca3d_histology(self,save_to_file=False,labels=[],folder='Desktop',file_end='basic3d',file_type='html',display=True):
        '''
        
        save_to_file: option to write to file in folder
        file_end (string): ex: "basic"
        file_type (string): options are jpeg,pdf or vector formats like svg etc (any option tolerated by image_write plotly function)
        pick: save interactive figure

        '''
        # point_to_mark = ["638f35fb_385e_4ff8_b459_cba02f9c7264",
        #                  "cb09fc3b_1e2d_4451_8637_6edc9d98f0e1",
        #                     "dc12f615_f5a6_4bc7_809c_4ab91cff735d",
        #                     "0426f468_cb4e_454e_b3a0_e8f7e2759090",
        #                     "3e014820_1248_4f0c_a7e0_9e3742994874",
        #                     "22b156a4_398b_4db0_8d45_c7bc4ff54586",
        #                     "7e20d0b1_c4f1_4d0a_b91d_f31a72358717"]
        
        
     #   pdb.set_trace()
        
        
        uniqueLabels = set(labels)
        
     
        nArcs = self.get_nArcs()
        
        score = self.get_score() # need to change this so that it returns a dataframe

        score.index = self.get_counts().columns

        filename = folder + '/' + file_end + '.' + file_type

        #idxArcs = list(range(len(score)-numArcs,len(score))) # index of archetypes assuming they are at the end of the dataframe

        idxDict = {}
        
        
        for l in uniqueLabels:
            idxDict[l] = self.get_index_positions(labels, l)
        
        
        
      #  pdb.set_trace()

        arcs = self.get_arcs()
        #pdb.set_trace()
        scoreNormal = score.iloc[:][:-nArcs]
        scoreArcs = score.tail(nArcs)
        
        
        
        markers = ['circle','square','cross','x','diamond-open','square-open']
        
        
        fig = go.Figure()

        i = 0
        
        
        
        
      #  pdb.set_trace()

        for l in uniqueLabels:
            idx = idxDict[l]
            current_shape = markers[i]
            fig.add_trace(go.Scatter3d(x=score.iloc[idx,0],y=score.iloc[idx,1],z=score.iloc[idx,2],mode='markers',name=l,marker=dict(symbol=current_shape)
                ))
            i+=1

   

     
        
        # fig.add_trace(go.Scatter3d(x=scoreArcs.iloc[:,0],y=scoreArcs.iloc[:,1],z=scoreArcs.iloc[:,2],mode='markers',marker=dict(symbol='diamond')
        #                ))
        fig.add_trace(go.Scatter3d(x=scoreArcs.iloc[:,0],y=scoreArcs.iloc[:,1],z=scoreArcs.iloc[:,2],mode='lines + text',
                       text=arcs,line=dict(color='red', width=2)))
        
        #fig.add_trace(go.Scatter3d(x=scoreArcs.iloc[[0,2],0],y=scoreArcs.iloc[[0,2],1],z=scoreArcs.iloc[[0,2],2],mode='lines + text',
                  #     text=arcs,line=dict(color='red', width=2)))
        fig.add_trace(go.Scatter3d(x=scoreArcs.iloc[[0,3],0],y=scoreArcs.iloc[[0,3],1],z=scoreArcs.iloc[[0,3],2],mode='lines',
                       text=arcs,line=dict(color='red', width=2)))
         
        fig.add_trace(go.Scatter3d(x=scoreArcs.iloc[[1,3],0],y=scoreArcs.iloc[[1,3],1],z=scoreArcs.iloc[[1,3],2],mode='lines',
                       text=arcs,line=dict(color='red', width=2)))
         
        
        fig.update_layout(scene = dict(
                xaxis = dict(
                    title='PC1'),

                yaxis = dict(
                    title='PC2'),
                zaxis = dict(
                    title='PC3')),title='PCA Plot')

        fig.update_scenes(xaxis_range=[min(score.iloc[:,0])-20,max(score.iloc[:,0])+20], 
                          yaxis_range=[min(score.iloc[:,1])-20, max(score.iloc[:,1])+20])

        if save_to_file:
            if file_type == 'html':
                fig.write_html(filename)
            else:
                fig.write_image(filename,width=1200,height=600)

        if display:
            plot(fig)
    
    
    
    def interactive_pca3d_continuous(self,save_to_file=False,labels=[],folder='Desktop',file_end='basic3d',file_type='html',display=True,title='PCA plot',normalize=True):
        '''
        
        meant for four archetypes
        
        save_to_file: option to write to file in folder
        file_end (string): ex: "basic"
        file_type (string): options are jpeg,pdf or vector formats like svg etc (any option tolerated by image_write plotly function)
        pick: save interactive figure

        '''
      
     #   pdb.set_trace()
        
        
        
     
        nArcs = self.get_nArcs()
        
        score = self.get_score() # need to change this so that it returns a dataframe

        score.index = self.get_counts().columns

        filename = folder + '/' + file_end + '.' + file_type

        #idxArcs = list(range(len(score)-numArcs,len(score))) # index of archetypes assuming they are at the end of the dataframe

        
        
      #  pdb.set_trace()

        arcs = self.get_arcs()
        #pdb.set_trace()
        scoreNormal = score.iloc[:][:-nArcs]
        scoreArcs = score.tail(nArcs)
        
        
       # labels = [10 + 50*x for x in labels]
       
       
        if normalize:
            labels = np.array(labels) - min(np.array(labels))
            labels = (labels/max(labels)*20) + 10

     #   pdb.set_trace()
        fig = go.Figure()

        
        
        fig.add_trace(go.Scatter3d(x=scoreNormal.iloc[:,0],y=scoreNormal.iloc[:,1],z=scoreNormal.iloc[:,2],mode='markers',marker=dict(size=labels,color=labels,colorscale='Bluered',
                    line=dict(color='Black',width=2)))
                   )


     
        
        fig.add_trace(go.Scatter3d(x=scoreArcs.iloc[:,0],y=scoreArcs.iloc[:,1],z=scoreArcs.iloc[:,2],mode='markers',marker=dict(symbol='diamond')
                   ))
        fig.add_trace(go.Scatter3d(x=scoreArcs.iloc[:,0],y=scoreArcs.iloc[:,1],z=scoreArcs.iloc[:,2],mode='lines + text',
                       text=arcs,line=dict(color='red', width=2)))
        
        #fig.add_trace(go.Scatter3d(x=scoreArcs.iloc[[0,2],0],y=scoreArcs.iloc[[0,2],1],z=scoreArcs.iloc[[0,2],2],mode='lines + text',
                  #     text=arcs,line=dict(color='red', width=2)))
        fig.add_trace(go.Scatter3d(x=scoreArcs.iloc[[0,3],0],y=scoreArcs.iloc[[0,3],1],z=scoreArcs.iloc[[0,3],2],mode='lines',
                       text=arcs,line=dict(color='red', width=2)))
         
        fig.add_trace(go.Scatter3d(x=scoreArcs.iloc[[1,3],0],y=scoreArcs.iloc[[1,3],1],z=scoreArcs.iloc[[1,3],2],mode='lines',
                       text=arcs,line=dict(color='red', width=2)))
         
        
        fig.update_layout(scene = dict(
                xaxis = dict(
                    title='PC1'),

                yaxis = dict(
                    title='PC2'),
                zaxis = dict(
                    title='PC3')),title=title)

        fig.update_scenes(xaxis_range=[min(score.iloc[:,0])-20,max(score.iloc[:,0])+20], 
                          yaxis_range=[min(score.iloc[:,1])-20, max(score.iloc[:,1])+20])

        if save_to_file:
            if file_type == 'html':
                fig.write_html(filename)
            else:
                fig.write_image(filename,width=1200,height=600)

        if display:
            plot(fig)
    
    def plot_gene_expression3d(self,*args, save_to_file=False,folder='Desktop',file_type='svg',pick=False):
        '''
        
        
        pick: save interactive figure using pickle
        
        Returns
        -------
        PCA plots with marker size representing gene expression level
        *args: (string), genes to plot expression size

        '''
        #pdb.set_trace()
        genesList = list(args)[0]
        counts = self.get_counts()
        score = self.get_score() # need to change this so that it returns a dataframe
        
        
        nArcs = self.get_nArcs()
        
        
        scoreReg = score.iloc[:][:-nArcs]
        scoreArcs = score.tail(nArcs)
                
        arcs = self.get_arcs()
        
        for g in genesList:
            fig = plt.figure()
            ax = fig.add_subplot(projection='3d')
            sz = counts.loc[g][:-nArcs]
            sz = sz - min(sz)
            sz = (sz/max(sz)*20) + 5
        
            ax.scatter(scoreReg.iloc[:,0],scoreReg.iloc[:,1],scoreReg.iloc[:,2],s=sz,c=sz,cmap='bwr',linewidths=3)
            ax.scatter(scoreArcs.iloc[:,0],scoreArcs.iloc[:,1],scoreArcs.iloc[:,2],color='black',marker='*',s=20)
        
            for idx,element in enumerate(arcs):
                ax.text(scoreArcs.iloc[idx,0],scoreArcs.iloc[idx,1],scoreArcs.iloc[idx,2],s=element,ha='right')
        
            ax.set_xlabel('PC1',fontsize=15)
            ax.set_ylabel('PC2',fontsize=15)
            ax.set_zlabel('PC3',fontsize=15)
            ax.set_title(g,fontsize=15)
                
            
            
            if pick:
                
                pickname = folder + g + '.fig.pickle'
                
                pickle.dump(fig, open(pickname, 'wb')) # This is for Python 3 - py2 may need `file` instead of `open`
            
            
            
            if save_to_file:
                filename = folder + g + '.' + file_type  
                
                ax.azim = -15
                ax.elevation = 36
                
                fig.set_size_inches(32, 18)
                plt.tight_layout()
                plt.savefig(filename,bbox_inches = 'tight')
            
                plt.close()


    
            plt.close()
    
    
    
    
    
    def interactive_pca3d_genes(self,genes,display = False, save_to_file=False,folder='./',file_type='html'):
        
        '''
        Returns
        -------
        PCA plots with marker size representing gene expression level
        *args: (string), genes to plot expression size

        '''
        #pdb.set_trace()
        #genesList = list(args)
        expression = self.get_counts()
        numArcs = self.get_nArcs()

        cols = self.get_column_names()[:-numArcs]
        
        score = self.get_score() # need to change this so that it returns a dataframe
        
        
        
        scoreRef = pd.DataFrame(self.get_score())
        xboundlower = min(scoreRef.iloc[:,0])
        xboundupper = max(scoreRef.iloc[:,0])
        yboundlower = min(scoreRef.iloc[:,1])
        yboundupper = max(scoreRef.iloc[:,1])


        arcs = self.get_arcs()
    
    
    
        score = pd.DataFrame(score, columns=['PC1','PC2','PC3'])
        scoreNormal = score.iloc[:-numArcs]
        scoreArcs = score.tail(numArcs)

    
    

        for gene in genes:
        
        
            expressionLevel = expression.loc[gene,:][0:len(expression.columns)-numArcs]
            expressionLevel = expressionLevel - min(expressionLevel)
            expressionLevel = (expressionLevel/max(expressionLevel)*20) + 5
        
        
            
            fig = go.Figure()
            
            fig.add_trace(go.Scatter3d(x=scoreNormal.iloc[:,0],y=scoreNormal.iloc[:,1],z=scoreNormal.iloc[:,2],mode='markers',
                                       marker=dict(size=expressionLevel,color=expressionLevel,colorscale='Bluered',
                                                 line=dict(color='Black',width=2)),
                                       name='Regular',hovertext=cols))
            
            
            fig.add_trace(go.Scatter3d(x=scoreArcs.iloc[:,0],y=scoreArcs.iloc[:,1],z=scoreArcs.iloc[:,2],mode='markers + text',
                                       text=arcs,name='Archetype',marker_symbol='diamond',marker=dict(
                                           color='black')))
            
            fig.update_layout(scene = dict(
                                xaxis = dict(
                                    title='PC1'),
            
                                yaxis = dict(
                                    title='PC2'),
                                zaxis = dict(
                                    title='PC3')),title=str(gene))
        
            fig.update_scenes(xaxis_range=[xboundlower-20,xboundupper+20],yaxis_range=[yboundlower-20,yboundupper+20])
        
            filename = folder + '/' + str(gene) + '.' + file_type
            
            if save_to_file:
            
                
                if not os.path.exists(folder):
                    os.makedirs(folder)
            
                if file_type == 'html':
                    fig.write_html(filename)
                
                else:
                    fig.write_image(filename)

    
            if display:
                plot(fig)


    def interactive_pca3d_rbpgenes(self,gene,display = False, save_to_file=False,filename='fig.html'):
        
        '''
        Returns
        -------
        PCA plots with marker size representing gene expression level
        *args: (string), genes to plot expression size

        '''
        #pdb.set_trace()
        #genesList = list(args)
        expression = self.get_counts()
        numArcs = self.get_nArcs()

        cols = self.get_column_names()[:-numArcs]
        
        score = self.get_score() # need to change this so that it returns a dataframe
        
        #pdb.set_trace()
        
        scoreRef = pd.DataFrame(self.get_score())
        xboundlower = min(scoreRef.iloc[:,0])
        xboundupper = max(scoreRef.iloc[:,0])
        yboundlower = min(scoreRef.iloc[:,1])
        yboundupper = max(scoreRef.iloc[:,1])


        arcs = self.get_arcs()
    
    
    
        score = pd.DataFrame(score, columns=['PC1','PC2','PC3'])
        scoreNormal = score.iloc[:-numArcs]
        scoreArcs = score.tail(numArcs)

    
    

    
    
        expressionLevel = expression.loc[gene,:][0:len(expression.columns)-numArcs]
        expressionLevel = expressionLevel - min(expressionLevel)
        expressionLevel = (expressionLevel/max(expressionLevel)*20) + 5
    
    
        
        fig = go.Figure()
        
        fig.add_trace(go.Scatter3d(x=scoreNormal.iloc[:,0],y=scoreNormal.iloc[:,1],z=scoreNormal.iloc[:,2],mode='markers',
                                   marker=dict(size=expressionLevel,color=expressionLevel,colorscale='Bluered',
                                             line=dict(color='Black',width=2)),
                                   name='Regular',hovertext=cols))
        
        
        fig.add_trace(go.Scatter3d(x=scoreArcs.iloc[:,0],y=scoreArcs.iloc[:,1],z=scoreArcs.iloc[:,2],mode='markers + text',
                                   text=arcs,name='Archetype',marker_symbol='diamond',marker=dict(
                                       color='black')))
        
        
        fig.add_trace(go.Scatter3d(x=scoreArcs.iloc[:,0],y=scoreArcs.iloc[:,1],z=scoreArcs.iloc[:,2],mode='lines + text',
                       text=arcs,line=dict(color='red', width=2)))
        
        #fig.add_trace(go.Scatter3d(x=scoreArcs.iloc[[0,2],0],y=scoreArcs.iloc[[0,2],1],z=scoreArcs.iloc[[0,2],2],mode='lines + text',
                  #     text=arcs,line=dict(color='red', width=2)))
        fig.add_trace(go.Scatter3d(x=scoreArcs.iloc[[0,3],0],y=scoreArcs.iloc[[0,3],1],z=scoreArcs.iloc[[0,3],2],mode='lines',
                       text=arcs,line=dict(color='red', width=2)))
         
        fig.add_trace(go.Scatter3d(x=scoreArcs.iloc[[1,3],0],y=scoreArcs.iloc[[1,3],1],z=scoreArcs.iloc[[1,3],2],mode='lines',
                       text=arcs,line=dict(color='red', width=2)))
         
        
        
        
        
        fig.update_layout(scene = dict(
                            xaxis = dict(
                                title='PC1'),
        
                            yaxis = dict(
                                title='PC2'),
                            zaxis = dict(
                                title='PC3')),title=str(gene))
    
        fig.update_scenes(xaxis_range=[xboundlower-20,xboundupper+20],yaxis_range=[yboundlower-20,yboundupper+20])
    
        
        if save_to_file:
        
            
        
            fig.write_html(filename)
            
           
        if display:
            plot(fig)


  
  
    def interactive_pca3d_genes_highdim(self,genes,display = False, save_to_file=False,folder='./',file_type='html',princomp = [0,1,2]):
        
        '''
        Returns
        -------
        PCA plots with marker size representing gene expression level
        *args: (string), genes to plot expression size

        '''
        #pdb.set_trace()
        #genesList = list(args)
        expression = self.get_counts()
        score = self.get_pc2() # need to change this so that it returns a dataframe
        
        score = score[:,princomp]
        
        pcols = ['PC' + str(x) for x in princomp]
        
        score = pd.DataFrame(score,columns=pcols)
        
        numArcs = self.get_nArcs()
        
        
        scoreRef = pd.DataFrame(self.get_score())
        xboundlower = min(scoreRef.iloc[:,0])
        xboundupper = max(scoreRef.iloc[:,0])
        yboundlower = min(scoreRef.iloc[:,1])
        yboundupper = max(scoreRef.iloc[:,1])


        arcs = self.get_arcs()
    
    
    
       # score = pd.DataFrame(score, columns=['PC1','PC2','PC3'])
        scoreNormal = score.iloc[:-numArcs]
        scoreArcs = score.tail(numArcs)

        
    

        for gene in genes:
        
        
            expressionLevel = expression.loc[gene,:][0:len(expression.columns)-numArcs]
            expressionLevel = expressionLevel - min(expressionLevel)
            expressionLevel = (expressionLevel/max(expressionLevel)*20) + 5
        
        
            
            fig = go.Figure()
            
            fig.add_trace(go.Scatter3d(x=scoreNormal.iloc[:,0],y=scoreNormal.iloc[:,1],z=scoreNormal.iloc[:,2],mode='markers',
                                       marker=dict(size=expressionLevel,color=expressionLevel,colorscale='Bluered',
                                                 line=dict(color='Black',width=2)),
                                       name='Regular'))
            fig.add_trace(go.Scatter3d(x=scoreArcs.iloc[:,0],y=scoreArcs.iloc[:,1],z=scoreArcs.iloc[:,2],mode='markers + text',
                                       text=arcs,name='Archetype',marker_symbol='diamond',marker=dict(
                                           color='black')))
            
            fig.update_layout(scene = dict(
                                xaxis = dict(
                                    title='PC1'),
            
                                yaxis = dict(
                                    title='PC2'),
                                zaxis = dict(
                                    title='PC3')),title=str(gene))
        
            fig.update_scenes(xaxis_range=[xboundlower-20,xboundupper+20],yaxis_range=[yboundlower-20,yboundupper+20])
        
            filename = folder + '/' + str(gene) + '.' + file_type
            
            if save_to_file:
            
                
                if not os.path.exists(folder):
                    os.makedirs(folder)
            
                if file_type == 'html':
                    fig.write_html(filename)
                
                else:
                    fig.write_image(filename)

    
            if display:
                plot(fig)

          

    

    def get_index_positions(self,list_of_elems,element):
        
        ''' Returns the indexes of all occurrences of give element in
    the list- listOfElements '''
    
    
        index_pos_list = []
        index_pos = 0
        while True:
            try:
                # Search for item in list from indexPos to the end of list
                index_pos = list_of_elems.index(element, index_pos)
                # Add the index position in list
                index_pos_list.append(index_pos)
                index_pos += 1
            except ValueError as e:
                break
        return index_pos_list
    

    def plot_sample_names(self,save_to_file=False,folder='Desktop',file_end='sample_names',file_type='html',display=True):
        '''
        
        save_to_file: option to write to file in folder
        file_end (string): ex: "basic"
        file_type (string): options are jpeg,pdf or vector formats like svg etc (any option tolerated by image_write plotly function)
        pick: save interactive figure

        '''
    
        
        nArcs = self.get_nArcs()
        
        score = self.get_score() # need to change this so that it returns a dataframe

        

        filename = folder + '/' + file_end + '.' + file_type

        #idxArcs = list(range(len(score)-numArcs,len(score))) # index of archetypes assuming they are at the end of the dataframe

      #  pdb.set_trace()

        arcs = self.get_arcs()
        #pdb.set_trace()
        scoreNormal = score.iloc[:][:-nArcs]
        scoreArcs = score.tail(nArcs)
        
   
        cols = self.get_column_names()
        
        colsNormal = cols[:score.shape[0]-nArcs]
        colsArcs = cols[-nArcs:]
   
        fig = go.Figure()

        fig.add_trace(go.Scatter3d(x=scoreNormal.iloc[:,0],y=scoreNormal.iloc[:,1],z=scoreNormal.iloc[:,2],mode='markers',text=colsNormal
                 ))
        fig.add_trace(go.Scatter3d(x=scoreArcs.iloc[:,0],y=scoreArcs.iloc[:,1],z=scoreArcs.iloc[:,2],mode='markers + text',
                       text=arcs))

        fig.update_layout(scene = dict(
                xaxis = dict(
                    title='PC1'),

                yaxis = dict(
                    title='PC2'),
                zaxis = dict(
                    title='PC3')),title='PCA Plot')

        fig.update_scenes(xaxis_range=[min(score.iloc[:,0])-20,max(score.iloc[:,0])+20], 
                          yaxis_range=[min(score.iloc[:,1])-20, max(score.iloc[:,1])+20])

        if save_to_file:
            os.makedirs(folder,exist_ok = True)

            if file_type == 'html':
                fig.write_html(filename)
            else:
                fig.write_image(filename,width=1200,height=600)

        if display:
            plot(fig)


    def plot_sample_names2d(self,save_to_file=False,folder='Desktop',file_end='sample_names',file_type='html',display=True):
        '''
        
        save_to_file: option to write to file in folder
        file_end (string): ex: "basic"
        file_type (string): options are jpeg,pdf or vector formats like svg etc (any option tolerated by image_write plotly function)
        pick: save interactive figure

        '''
    
        
        nArcs = self.get_nArcs()
        
        score = self.get_score() # need to change this so that it returns a dataframe

        

        filename = folder + '/' + file_end + '.' + file_type

        #idxArcs = list(range(len(score)-numArcs,len(score))) # index of archetypes assuming they are at the end of the dataframe

      #  pdb.set_trace()

        arcs = self.get_arcs()
        #pdb.set_trace()
        scoreNormal = score.iloc[:][:-nArcs]
        scoreArcs = score.tail(nArcs)
        
   
        cols = self.get_column_names()
        
        colsNormal = cols[:score.shape[0]-nArcs]
        colsArcs = cols[-nArcs:]
   
        fig = go.Figure()

        fig.add_trace(go.Scatter(x=scoreNormal.iloc[:,0],y=scoreNormal.iloc[:,1],mode='markers',text=colsNormal
                 ))
        fig.add_trace(go.Scatter(x=scoreArcs.iloc[:,0],y=scoreArcs.iloc[:,1],mode='markers + text',
                       text=arcs))

        fig.update_layout(scene = dict(
                xaxis = dict(
                    title='PC1'),

                yaxis = dict(
                    title='PC2'),
                ),title='PCA Plot')

        fig.update_scenes(xaxis_range=[min(score.iloc[:,0])-20,max(score.iloc[:,0])+20], 
                          yaxis_range=[min(score.iloc[:,1])-20, max(score.iloc[:,1])+20])

        if save_to_file:
            os.makedirs(folder,exist_ok = True)

            if file_type == 'html':
                fig.write_html(filename)
            else:
                fig.write_image(filename,width=1200,height=600)

        if display:
            plot(fig)

    
    def plot_age(self,labels,all_samples = True, save_to_file=False,folder='Desktop',file_end='basic',file_type='svg'):
        '''
        
        save_to_file: option to write to file in folder
        file_end (string): ex: "basic"
        file_type (string): options are jpeg,pdf or vector formats like svg etc (any option tolerated by image_write plotly function)


        '''
 
         
        nArcs = self.get_nArcs()
         
        score = self.get_score() # need to change this so that it returns a dataframe
 
         
       # pdb.set_trace()
 
 
        filename = folder + '/' + file_end + '.' + file_type
 
         #idxArcs = list(range(len(score)-numArcs,len(score))) # index of archetypes assuming they are at the end of the dataframe
 
        arcs = self.get_arcs()
            
        scoreNormal = score.iloc[:-nArcs]

        scoreArcs = score.tail(nArcs)

        
        fig,ax = plt.subplots()


       # pdb.set_trace()
        
        if all_samples:
            
                    # get tumor indices
        
            idxNormals = self.get_index_positions(labels,'Normal')

            idxAll = list(range(len(labels)))

            idxTumors = list(set(idxNormals) ^ set(idxAll))


            sz = [labels[i] for i in idxTumors]
            
            sz = [float(j) for j in sz]
            
            sz = np.array(sz)
            
            sz = sz-min(sz)
            
            sz = (sz/max(sz)*100)+5
            
            
            ax.scatter(scoreNormal.iloc[idxNormals,0],scoreNormal.iloc[idxNormals,1],marker='s',label='Normal',color='black')
            ax.scatter(scoreNormal.iloc[idxTumors,0],scoreNormal.iloc[idxTumors,1],c=sz,s=sz,label='Tumor',marker='o',cmap='bwr',linewidths=0.7,edgecolors='black')

            ax.scatter(scoreArcs.iloc[:,0],scoreArcs.iloc[:,1],color='red',marker='*')

            

            ax.legend()    
        
        
    
        else:
            
            
            idxAll = list(range(len(labels)))

            
            sz = [labels[i] for i in idxAll]
            
            sz = [float(j) for j in sz]
            
            sz = np.array(sz)
            
            sz = sz-min(sz)
            
            sz = (sz/max(sz)*100)+5

            
            
            
            ax.scatter(scoreNormal.iloc[:,0],scoreNormal.iloc[:,1],marker='o',s=sz,c=sz,cmap='bwr')

            ax.scatter(scoreArcs.iloc[:,0],scoreArcs.iloc[:,1],color='red',marker='*')

            ax.legend()    
        
        
        
        
        for idx,element in enumerate(arcs):
            
            ax.text(scoreArcs.iloc[idx,0],scoreArcs.iloc[idx,1],element)
            
            
        ax.set_xlabel('PC1',fontsize=15)
        ax.set_ylabel('PC2',fontsize=15)
        ax.set_title('Age at Diagnosis',fontsize=20)
        
        if save_to_file:
            os.makedirs(folder,exist_ok = True)

            plt.savefig(filename)

    
    

    def plot_deconvolution(self,labels,all_samples = True, save_to_file=False,folder='Desktop',file_end='basic',file_type='svg',title='Hello'):
        '''
        
        save_to_file: option to write to file in folder
        file_end (string): ex: "basic"
        file_type (string): options are jpeg,pdf or vector formats like svg etc (any option tolerated by image_write plotly function)


        '''
 
         
        nArcs = self.get_nArcs()
         
        score = self.get_score() # need to change this so that it returns a dataframe
 
         
    #    pdb.set_trace()
 
 
        filename = folder + '/' + file_end + '.' + file_type
 
         #idxArcs = list(range(len(score)-numArcs,len(score))) # index of archetypes assuming they are at the end of the dataframe
 
        arcs = self.get_arcs()
            
        scoreNormal = score.iloc[:-nArcs]

        scoreArcs = score.tail(nArcs)

        
        fig,ax = plt.subplots()

       # pdb.set_trace()
        sz = np.array(labels)
        #sz = [i*20000 for i in sz]
        sz = sz - min(sz)
        sz = (sz/max(sz)*50) + 5

        #pdb.set_trace()
        
        if all_samples:
            
                    # get tumor indices
        
            
            
            ax.scatter(score.iloc[:,0],score.iloc[:,1],c=sz,s=sz,marker='o',cmap='bwr',linewidths=0.7,edgecolors='black')


                    
        
    
        else:
            
            
            idxAll = list(range(len(labels)))

            
            sz = [labels[i] for i in idxAll]
            
            sz = [float(j) for j in sz]
            
            sz = np.array(sz)
            
            sz = sz-min(sz)
            
            sz = (sz/max(sz)*100)+5

            
            
            
            ax.scatter(scoreNormal.iloc[:,0],scoreNormal.iloc[:,1],marker='o',s=sz,c=sz,cmap='bwr')

            ax.scatter(scoreArcs.iloc[:,0],scoreArcs.iloc[:,1],color='red',marker='*')

            ax.legend()    
        
        
        
        
        for idx,element in enumerate(arcs):
            
            ax.text(scoreArcs.iloc[idx,0],scoreArcs.iloc[idx,1],element)
            
            
        ax.set_xlabel('PC1')
        ax.set_ylabel('PC2')
        ax.set_title(title,fontsize=20)
       # fig.set_size_inches(12, 10)

        if save_to_file:
            os.makedirs(folder,exist_ok = True)

            plt.savefig(filename)


    def plot_days2death(self,labels,all_samples = True, save_to_file=False,folder='Desktop',file_end='basic',file_type='svg'):
        '''
        
        save_to_file: option to write to file in folder
        file_end (string): ex: "basic"
        file_type (string): options are jpeg,pdf or vector formats like svg etc (any option tolerated by image_write plotly function)


        '''
 
         
        nArcs = self.get_nArcs()
         
        score = self.get_score() # need to change this so that it returns a dataframe
 
         
       # pdb.set_trace()
 
 
        filename = folder + '/' + file_end + '.' + file_type
 
         #idxArcs = list(range(len(score)-numArcs,len(score))) # index of archetypes assuming they are at the end of the dataframe
 
        arcs = self.get_arcs()
            
        scoreNormal = score.iloc[:-nArcs]

        scoreArcs = score.tail(nArcs)

        
        fig,ax = plt.subplots()


    

        #pdb.set_trace()
        
        if all_samples:
            
                    # get tumor indices
        
            idxNormals = self.get_index_positions(labels,'Normal')
            
           # idxAlive = self.get_index_positions(labels,"'--")

            idxAll = list(range(len(labels)))

            idxTumors = list(set(idxNormals) ^ set(idxAll) ) 


            sz = [labels[i] for i in idxTumors]
            
            sz = [float(j) for j in sz]
            
            sz = np.array(sz)
            
            sz = sz-min(sz)
            
            sz = (sz/max(sz)*100)+5
            
            
            ax.scatter(scoreNormal.iloc[idxNormals,0],scoreNormal.iloc[idxNormals,1],marker='s',label='Normal',color='black')
          #  ax.scatter(scoreNormal.iloc[idxAlive,0],scoreNormal.iloc[idxAlive,1],marker='+',label='Alive')

            ax.scatter(scoreNormal.iloc[idxTumors,0],scoreNormal.iloc[idxTumors,1],c=sz,s=sz,label='Tumor',marker='o',cmap='bwr',linewidths=0.7,edgecolors='black')

            ax.scatter(scoreArcs.iloc[:,0],scoreArcs.iloc[:,1],color='red',marker='*')

            

            ax.legend()    
        
        
    
        else:
            
          #  pdb.set_trace()
            idxAlive = self.get_index_positions(labels,"'--")

            idxAll = list(range(len(labels)))


            idxTumors = list(set(idxAll) ^set(idxAlive)) 

            
            sz = [labels[i] for i in idxTumors]
            
            sz = [float(j) for j in sz]
            
            sz = np.array(sz)
            
            sz = sz-min(sz)
            
            sz = (sz/max(sz)*100)+5
            
            
            ax.scatter(scoreNormal.iloc[idxTumors,0],scoreNormal.iloc[idxTumors,1],marker='o',s=sz,c=sz,cmap='bwr')
            ax.scatter(scoreNormal.iloc[idxAlive,0],scoreNormal.iloc[idxAlive,1],marker='+',label='Alive')

            ax.scatter(scoreArcs.iloc[:,0],scoreArcs.iloc[:,1],color='red',marker='*')

            ax.legend()    
        
        
        
        
        for idx,element in enumerate(arcs):
            
            ax.text(scoreArcs.iloc[idx,0],scoreArcs.iloc[idx,1],element)
            
            
            
        ax.set_xlabel('PC1',fontsize=15)
        ax.set_ylabel('PC2',fontsize=15)
        ax.set_title('Overall survival time in days',fontsize=20)
        
        if save_to_file:
            os.makedirs(folder,exist_ok = True)

            plt.savefig(filename)

        
    
    
    def plot_continuous(self,labels,idxNormals,all_samples = True, save_to_file=False,folder='Desktop',file_end='basic',file_type='svg',title=''):
        '''
        
        save_to_file: option to write to file in folder
        file_end (string): ex: "basic"
        file_type (string): options are jpeg,pdf or vector formats like svg etc (any option tolerated by image_write plotly function)


        '''
 
         
        nArcs = self.get_nArcs()
         
        score = self.get_score() # need to change this so that it returns a dataframe
 
         
       # pdb.set_trace()
 
 
        filename = folder + '/' + file_end + '.' + file_type
 
         #idxArcs = list(range(len(score)-numArcs,len(score))) # index of archetypes assuming they are at the end of the dataframe
 
        arcs = self.get_arcs()
            
        scoreNormal = score.iloc[:-nArcs]

        scoreArcs = score.tail(nArcs)

        
        fig,ax = plt.subplots()


        #pdb.set_trace()

        #pdb.set_trace()
        
        if all_samples:
            
                    # get tumor indices
        
           # idxNormals = self.get_index_positions(labels,'Normal')
            
           # idxAlive = self.get_index_positions(labels,"'--")

            idxAll = list(range(len(labels)))

            idxTumors = list(set(idxNormals) ^ set(idxAll) ) 


            sz = [labels[i] for i in idxTumors]
            
            sz = [float(j) for j in sz]
            
            sz = np.array(sz)
            
            sz = sz-min(sz)
            
            sz = (sz/max(sz)*100)+5
            
            
            ax.scatter(scoreNormal.iloc[idxNormals,0],scoreNormal.iloc[idxNormals,1],marker='s',label='Normal',color='black')
          #  ax.scatter(scoreNormal.iloc[idxAlive,0],scoreNormal.iloc[idxAlive,1],marker='+',label='Alive')

            ax.scatter(scoreNormal.iloc[idxTumors,0],scoreNormal.iloc[idxTumors,1],c=sz,s=sz,label='Tumor',marker='o',cmap='bwr',linewidths=0.7,edgecolors='black')

            ax.scatter(scoreArcs.iloc[:,0],scoreArcs.iloc[:,1],color='red',marker='*')

            

            ax.legend()    
        
        
    
        else:
            
          #  pdb.set_trace()
            idxAlive = self.get_index_positions(labels,"'--")

            idxAll = list(range(len(labels)))


            idxTumors = list(set(idxAll) ^set(idxAlive)) 

            
            sz = [labels[i] for i in idxTumors]
            
            sz = [float(j) for j in sz]
            
            sz = np.array(sz)
            
            sz = sz-min(sz)
            
            sz = (sz/max(sz)*100)+5
            
            
            ax.scatter(scoreNormal.iloc[idxTumors,0],scoreNormal.iloc[idxTumors,1],marker='o',s=sz,c=sz,cmap='bwr')
            ax.scatter(scoreNormal.iloc[idxAlive,0],scoreNormal.iloc[idxAlive,1],marker='+',label='Alive')

            ax.scatter(scoreArcs.iloc[:,0],scoreArcs.iloc[:,1],color='red',marker='*')

            ax.legend()    
        
        
        
        
        for idx,element in enumerate(arcs):
            
            ax.text(scoreArcs.iloc[idx,0],scoreArcs.iloc[idx,1],element)
            
            
            
        ax.set_xlabel('PC1',fontsize=15)
        ax.set_ylabel('PC2',fontsize=15)
        ax.set_title(title,fontsize=20)
        
        if save_to_file:
            os.makedirs(folder,exist_ok = True)

            plt.savefig(filename)

        
    
    def plot_continuous3d(self,labels,idxNormals,all_samples = True, save_to_file=False,folder='Desktop',file_end='basic',file_type='svg',title='',interactive=False):
        '''
        
        save_to_file: option to write to file in folder
        file_end (string): ex: "basic"
        file_type (string): options are jpeg,pdf or vector formats like svg etc (any option tolerated by image_write plotly function)


        '''
 
         
        nArcs = self.get_nArcs()
         
        score = self.get_score() # need to change this so that it returns a dataframe
 
         
       # pdb.set_trace()
 
 
        filename = folder + '/' + file_end + '.' + file_type
 
         #idxArcs = list(range(len(score)-numArcs,len(score))) # index of archetypes assuming they are at the end of the dataframe
 
        arcs = self.get_arcs()
            
        scoreNormal = score.iloc[:-nArcs]

        scoreArcs = score.tail(nArcs)

        
        fig = plt.figure()
        ax = fig.add_subplot(projection='3d')
        #ax.scatter(scoreReg.iloc[:,0],scoreReg.iloc[:,1],scoreReg.iloc[:,2],s=sz,c=sz,cmap='bwr',linewidths=3)
        #ax.scatter(scoreArcs.iloc[:,0],scoreArcs.iloc[:,1],scoreArcs.iloc[:,2],color='black',marker='*',s=20)    


        #pdb.set_trace()

        #pdb.set_trace()
        
        if all_samples:
            
                    # get tumor indices
        
           # idxNormals = self.get_index_positions(labels,'Normal')
            
           # idxAlive = self.get_index_positions(labels,"'--")

            idxAll = list(range(len(labels)))

            idxTumors = list(set(idxNormals) ^ set(idxAll) ) 


            sz = [labels[i] for i in idxTumors]
            
            sz = [float(j) for j in sz]
            
            sz = np.array(sz)
            
            sz = sz-min(sz)
            
            sz = (sz/max(sz)*100)+5
            
            
            ax.scatter(scoreNormal.iloc[idxNormals,0],scoreNormal.iloc[idxNormals,1],scoreNormal.iloc[idxNormals,2],marker='s',label='Normal',color='black')
          #  ax.scatter(scoreNormal.iloc[idxAlive,0],scoreNormal.iloc[idxAlive,1],marker='+',label='Alive')

            ax.scatter(scoreNormal.iloc[idxTumors,0],scoreNormal.iloc[idxTumors,1],scoreNormal.iloc[idxTumors,2],c=sz,s=sz,label='Tumor',marker='o',cmap='bwr',linewidths=0.7,edgecolors='black')

            ax.scatter(scoreArcs.iloc[:,0],scoreArcs.iloc[:,1],scoreArcs.iloc[:,2],color='red',marker='*')

            

            ax.legend()    
        
        
    
        # else:
            
        #   #  pdb.set_trace()
        #     idxAlive = self.get_index_positions(labels,"'--")

        #     idxAll = list(range(len(labels)))


        #     idxTumors = list(set(idxAll) ^set(idxAlive)) 

            
        #     sz = [labels[i] for i in idxTumors]
            
        #     sz = [float(j) for j in sz]
            
        #     sz = np.array(sz)
            
        #     sz = sz-min(sz)
            
        #     sz = (sz/max(sz)*100)+5
            
            
        #     ax.scatter(scoreNormal.iloc[idxTumors,0],scoreNormal.iloc[idxTumors,1],marker='o',s=sz,c=sz,cmap='bwr')
        #     ax.scatter(scoreNormal.iloc[idxAlive,0],scoreNormal.iloc[idxAlive,1],marker='+',label='Alive')

        #     ax.scatter(scoreArcs.iloc[:,0],scoreArcs.iloc[:,1],color='red',marker='*')

        #     ax.legend()    
        
        
        
        
        for idx,element in enumerate(arcs):
            
            ax.text(scoreArcs.iloc[idx,0],scoreArcs.iloc[idx,1],scoreArcs.iloc[idx,2],element)
            
            
            
        ax.set_xlabel('PC1',fontsize=15)
        ax.set_ylabel('PC2',fontsize=15)
        ax.set_title(title,fontsize=20)
        
        if save_to_file:
            
            ax.azim = -35
            ax.elevation = 18
            
            
            
           # plt.tight_layout()
            plt.subplots_adjust(top=0.984,
                                bottom=0.016,
                                left=0.008,
                                right=0.992,
                                hspace=0.2,
                                wspace=0.2)
            
            fig.set_size_inches(25, 13.5)
            os.makedirs(folder,exist_ok = True)

            plt.savefig(filename)
            
            if interactive:
                
                pickle.dump(fig, open(filename + 'FigureObject.fig.pickle', 'wb')) # This is for Python 3 - py2 may need `file` instead of `open`
        
    
    def plot_stage(self,labels,all_samples = True, save_to_file=False,folder='Desktop',file_end='basic',file_type='svg'):
        '''
        
        save_to_file: option to write to file in folder
        file_end (string): ex: "basic"
        file_type (string): options are jpeg,pdf or vector formats like svg etc (any option tolerated by image_write plotly function)


        '''
    
        
        nArcs = self.get_nArcs()
        
        score = self.get_score() # need to change this so that it returns a dataframe

        
       # pdb.set_trace()


        filename = folder + '/' + file_end + '.' + file_type

        #idxArcs = list(range(len(score)-numArcs,len(score))) # index of archetypes assuming they are at the end of the dataframe

        arcs = self.get_arcs()
        
        scoreNormal = score.iloc[:-nArcs]

        scoreArcs = score.tail(nArcs)

        
        fig,ax = plt.subplots()

        #pdb.set_trace()
        
        if all_samples:
            
            idxNormals = self.get_index_positions(labels, 'Normal')
            idxI = self.get_index_positions(labels, 'Stage I')
            idxII = self.get_index_positions(labels, 'Stage II')
            idxIII = self.get_index_positions(labels, 'Stage III')
            idxIV = self.get_index_positions(labels, 'Stage IV')

        
            ax.scatter(scoreNormal.iloc[idxNormals,0],scoreNormal.iloc[idxNormals,1],marker='o',label='Normal')
            ax.scatter(scoreNormal.iloc[idxI,0],scoreNormal.iloc[idxI,1],marker='^',label='Stage I')

            ax.scatter(scoreNormal.iloc[idxII,0],scoreNormal.iloc[idxII,1],marker='x',label='Stage II')
            ax.scatter(scoreNormal.iloc[idxIII,0],scoreNormal.iloc[idxIII,1],marker='s',label='Stage III')
            ax.scatter(scoreNormal.iloc[idxIV,0],scoreNormal.iloc[idxIV,1],marker='D',label='Stage IV')


            ax.scatter(scoreArcs.iloc[:,0],scoreArcs.iloc[:,1],color='red',marker='*')

            ax.legend()    
        
        
        
        else:
            idxI = self.get_index_positions(labels, 'Stage I')
            idxII = self.get_index_positions(labels, 'Stage II')
            idxIII = self.get_index_positions(labels, 'Stage III')
            idxIV = self.get_index_positions(labels, 'Stage IV')

        
            ax.scatter(scoreNormal.iloc[idxI,0],scoreNormal.iloc[idxI,1],marker='^',label='Stage I')

            ax.scatter(scoreNormal.iloc[idxII,0],scoreNormal.iloc[idxII,1],marker='x',label='Stage II')
            ax.scatter(scoreNormal.iloc[idxIII,0],scoreNormal.iloc[idxIII,1],marker='s',label='Stage III')
            ax.scatter(scoreNormal.iloc[idxIV,0],scoreNormal.iloc[idxIV,1],marker='D',label='Stage IV')


            ax.scatter(scoreArcs.iloc[:,0],scoreArcs.iloc[:,1],color='red',marker='*')

            ax.legend()    
        
        
        
        
        for idx,element in enumerate(arcs):
            
            ax.text(scoreArcs.iloc[idx,0],scoreArcs.iloc[idx,1],element)
        
        
        ax.set_xlabel('PC1')
        ax.set_ylabel('PC2')
        ax.set_title('Tumor Stage')
        
        if save_to_file:
            os.makedirs(folder,exist_ok = True)

            plt.savefig(filename)

    


    def plot_categorical(self,labels,all_samples = True, save_to_file=False,folder='Desktop',file_end='basic',file_type='svg',title=''):
        '''
        
        save_to_file: option to write to file in folder
        file_end (string): ex: "basic"
        file_type (string): options are jpeg,pdf or vector formats like svg etc (any option tolerated by image_write plotly function)


        '''
                    
        
       # pdb.set_trace()

        
        
        nArcs = self.get_nArcs()
        
        score = self.get_score() # need to change this so that it returns a dataframe

        
       # pdb.set_trace()

        uniqueLabels = set(labels)
        
        filename = folder + '/' + file_end + '.' + file_type
            
        #idxArcs = list(range(len(score)-numArcs,len(score))) # index of archetypes assuming they are at the end of the dataframe
            
        arcs = self.get_arcs()
        
        scoreNormal = score.iloc[:-nArcs]

        scoreArcs = score.tail(nArcs)

        

        
        idxDict = {}
        
        
        for l in uniqueLabels:
            idxDict[l] = self.get_index_positions(labels, l)
        
        
        
        markers = ['o','^','x','s','D','+','h','8']
        fig,ax = plt.subplots()


        i = 0
        
        for l in uniqueLabels:
            idx = idxDict[l]
            ax.scatter(scoreNormal.iloc[idx,0],scoreNormal.iloc[idx,1],marker=markers[i],label=l)
            i+=1


        ax.scatter(scoreArcs.iloc[:,0],scoreArcs.iloc[:,1],color='red',marker='*')
        ax.legend()    


        
        for idx,element in enumerate(arcs):
            
            ax.text(scoreArcs.iloc[idx,0],scoreArcs.iloc[idx,1],element)
        
        
        ax.set_xlabel('PC1',fontsize=15)
        ax.set_ylabel('PC2',fontsize=15)
        ax.set_title(title,fontsize=20)
        
       # fig.set_size_inches(12, 10)
        
        if save_to_file:
            os.makedirs(folder,exist_ok = True)

            plt.savefig(filename)


        
    def plot_categorical3d_old(self,labels,display=False,all_samples = True, save_to_file=False,folder='Desktop',file_end='basic',file_type='svg',title=''):
        '''
        
        save_to_file: option to write to file in folder
        file_end (string): ex: "basic"
        file_type (string): options are jpeg,pdf or vector formats like svg etc (any option tolerated by image_write plotly function)


        '''
                    
        
      #  pdb.set_trace()

        uniqueLabels = set(labels)

        
        nArcs = self.get_nArcs()
        
        score = self.get_score() # need to change this so that it returns a dataframe

        

        filename = folder + '/' + file_end + '.' + file_type

        #idxArcs = list(range(len(score)-numArcs,len(score))) # index of archetypes assuming they are at the end of the dataframe

      #  pdb.set_trace()

        arcs = self.get_arcs()
        #pdb.set_trace()
        scoreNormal = score.iloc[:][:-nArcs]
        scoreArcs = score.tail(nArcs)
        
   
        cols = self.get_column_names()
        
        colsNormal = cols[:score.shape[0]-nArcs]
        colsArcs = cols[-nArcs:]
   
        fig = go.Figure()


   #     pdb.set_trace()
        
        markers = ['circle' ,'square', 'diamond', 'cross', 'x', 'triangle', 'pentagon', 'hexagram', 'star', 'diamond', 
                   'hourglass', 'bowtie', 'asterisk', 'hash', 'y', 'line']

        idxDict = {}

        for l in uniqueLabels:
            idxDict[l] = self.get_index_positions(labels, l)

        i = 0
        
        for l in uniqueLabels:
            idx = idxDict[l]
            fig.add_trace(go.Scatter3d(x=scoreNormal.iloc[idx,0],y=scoreNormal.iloc[idx,1],z=scoreNormal.iloc[idx,2],mode='markers',text=colsNormal[idx],
                                       marker_symbol=markers[i],name=l
                 ))
            i+=1


        fig.add_trace(go.Scatter3d(x=scoreArcs.iloc[:,0],y=scoreArcs.iloc[:,1],z=scoreArcs.iloc[:,2],mode='markers + text',
                       text=arcs))

        fig.update_layout(scene = dict(
                xaxis = dict(
                    title='PC1'),

                yaxis = dict(
                    title='PC2'),
                zaxis = dict(
                    title='PC3')),title=title)

        fig.update_scenes(xaxis_range=[min(score.iloc[:,0])-20,max(score.iloc[:,0])+20], 
                          yaxis_range=[min(score.iloc[:,1])-20, max(score.iloc[:,1])+20])

        if save_to_file:
            os.makedirs(folder,exist_ok = True)

            if file_type == 'html':
                fig.write_html(filename)
            else:
                fig.write_image(filename,width=1200,height=600)

        if display:
            plot(fig)
    
    
    
    def plot_categorical3d(self,labels,all_samples = True, save_to_file=False,folder='Desktop',file_end='basic',file_type='svg',title=''):
        '''
        
        save_to_file: option to write to file in folder
        file_end (string): ex: "basic"
        file_type (string): options are jpeg,pdf or vector formats like svg etc (any option tolerated by image_write plotly function)


        '''
                    
        
       # pdb.set_trace()

        
        
        nArcs = self.get_nArcs()
        
        score = self.get_score() # need to change this so that it returns a dataframe

        
      #  pdb.set_trace()

        uniqueLabels = set(labels)
        
        filename = folder + '/' + file_end + '.' + file_type
            
        #idxArcs = list(range(len(score)-numArcs,len(score))) # index of archetypes assuming they are at the end of the dataframe
            
        arcs = self.get_arcs()
        
        scoreNormal = score.iloc[:-nArcs]

        scoreArcs = score.tail(nArcs)

        

        
        idxDict = {}
        
        
        for l in uniqueLabels:
            idxDict[l] = self.get_index_positions(labels, l)
        
        
        
        markers = ['o','^','x','s','D','+','h','8']

        fig = plt.figure()
        ax = fig.add_subplot(projection='3d')
        

        i = 0
        
        for l in uniqueLabels:
            idx = idxDict[l]
            ax.scatter(scoreNormal.iloc[idx,0],scoreNormal.iloc[idx,1],scoreNormal.iloc[idx,2],marker=markers[i],label=l)
            i+=1


        ax.scatter(scoreArcs.iloc[:,0],scoreArcs.iloc[:,1],scoreArcs.iloc[:,2],color='red',marker='*')
        ax.legend()    


        
        for idx,element in enumerate(arcs):
            
            ax.text(scoreArcs.iloc[idx,0],scoreArcs.iloc[idx,1],scoreArcs.iloc[idx,2],element)
        
        
        ax.set_xlabel('PC1',fontsize=15)
        ax.set_ylabel('PC2',fontsize=15)
        ax.set_title(title,fontsize=20)
        
       # fig.set_size_inches(12, 10)
        
        if save_to_file:
            
            ax.azim = -35
            ax.elevation = 18
            
            
            
           # plt.tight_layout()
            plt.subplots_adjust(top=0.984,
                                bottom=0.016,
                                left=0.008,
                                right=0.992,
                                hspace=0.2,
                                wspace=0.2)
            
            fig.set_size_inches(25, 13.5)
            
            os.makedirs(folder,exist_ok = True)

            plt.savefig(filename)
    
    
    def plot_percent3d(self,labels,display=False,all_samples = True, save_to_file=False,folder='Desktop',file_end='basic',file_type='svg',title=''):

    
    
        nArcs = self.get_nArcs()
         
        score = self.get_score() # need to change this so that it returns a dataframe
 
         
    #    pdb.set_trace()
        file_end = file_end.split('%',1)[1][1:].replace(' ','_').replace(':','') # make saveable file name
 
        filename = folder + '/' + file_end + '.' + file_type
 
         #idxArcs = list(range(len(score)-numArcs,len(score))) # index of archetypes assuming they are at the end of the dataframe
 
        arcs = self.get_arcs()
            
        scoreNormal = score.iloc[:-nArcs]

        scoreArcs = score.tail(nArcs)

        

        cols = self.get_column_names()
        
        colsNormal = cols[:score.shape[0]-nArcs]

    

        #pdb.set_trace()
        
        if all_samples:
            
                    # get tumor indices
            fig = go.Figure()
            #pdb.set_trace()
            idxNoMatch = self.get_index_positions(labels,'no unique match')
            
            idxnan = [x  for x in range(0,len(labels)) if labels[x] is np.nan]

            idxAll = list(range(len(labels)))

            idxPercent = list(set(idxNoMatch) ^ set(idxAll) ^set(idxnan)) 


            sz = [labels[i] for i in idxPercent]
            
            sz = [float(j) for j in sz]
            
            sz = np.array(sz)
            
            sz = sz-min(sz)
            
            sz = (sz/max(sz)*10)+5
            
            
            
            fig.add_trace(go.Scatter3d(x=scoreNormal.iloc[idxNoMatch,0],y=scoreNormal.iloc[idxNoMatch,1],z=scoreNormal.iloc[idxNoMatch,2],mode='markers',
                                   marker_symbol='square',name='no match',text = colsNormal[idxNoMatch]
             ))
    
    
            
            fig.add_trace(go.Scatter3d(x=scoreNormal.iloc[idxnan,0],y=scoreNormal.iloc[idxnan,1],z=scoreNormal.iloc[idxnan,2],mode='markers',
                                   marker_symbol='square',name='nan',text = colsNormal[idxnan]
             ))
    
    
    
        
            fig.add_trace(go.Scatter3d(x=scoreNormal.iloc[idxPercent,0],y=scoreNormal.iloc[idxPercent,1],z=scoreNormal.iloc[idxPercent,2],mode='markers',
                                       marker=dict(size=sz,color=sz,colorscale='Bluered',
                                                 line=dict(color='Black',width=2)),
                                       name='Match',text=colsNormal[idxPercent]))
            
    


            fig.add_trace(go.Scatter3d(x=scoreArcs.iloc[:,0],y=scoreArcs.iloc[:,1],z=scoreArcs.iloc[:,2],mode='markers + text',
                               text=arcs,name='Archetype',marker_symbol='diamond',marker=dict(
                                   color='black')))


    
    
            fig.update_layout(scene = dict(
                    xaxis = dict(
                        title='PC1'),
    
                    yaxis = dict(
                        title='PC2'),
                    zaxis = dict(
                        title='PC3')),title=title)
    
            fig.update_scenes(xaxis_range=[min(score.iloc[:,0])-20,max(score.iloc[:,0])+20], 
                              yaxis_range=[min(score.iloc[:,1])-20, max(score.iloc[:,1])+20])
    
            if save_to_file:
                os.makedirs(folder,exist_ok = True)

                if file_type == 'html':
                    fig.write_html(filename)
                else:
                    fig.write_image(filename,width=1200,height=600)
    
            if display:
                plot(fig)
            
            
            
            
            
            
            
            
          

    
    
    
    def get_neighbors(self,sample,top=6):
         
         '''
         finds "top" closest points in PCA space to sample
         
         '''
         #pdb.set_trace()
        # counts= self.get_counts()
         
         colnames = self.get_column_names()
         
         idxSample = list(colnames).index(sample)
         
         score = self.get_score()
         
                 
         distances = pdist(score.values, metric='euclidean')
         dist_matrix = squareform(distances)

         
         idx = dist_matrix[idxSample,:].argsort()[:top]
         
         neighbors = colnames[idx]
         
         return list(neighbors)
         
         
         
         
         
         
         
         
    def plot_rmats_old(self,incLevel1,incLevel2,geneName,title,save=False,folder='',file_type='html',display=False):
        
        
        score = self.get_score()
        
        
      #  pdb.set_trace()
        
        
        incLevel1.extend(incLevel2)
        
        sz = list(incLevel1)
        
        sz = np.array(sz)
        
        sz = sz-min(sz)
            
        sz = (sz/max(sz)*10)+5
        
                
        numArcs = self.get_nArcs()
        
        
        scoreRef = pd.DataFrame(self.get_score())
        xboundlower = min(scoreRef.iloc[:,0])
        xboundupper = max(scoreRef.iloc[:,0])
        yboundlower = min(scoreRef.iloc[:,1])
        yboundupper = max(scoreRef.iloc[:,1])


        arcs = self.get_arcs()
    
    
    
        score = pd.DataFrame(score, columns=['PC1','PC2','PC3'])
        scoreNormal = score.iloc[:-numArcs]
        scoreArcs = score.tail(numArcs)

    
            
        fig = go.Figure()
        
        fig.add_trace(go.Scatter3d(x=scoreNormal.iloc[:,0],y=scoreNormal.iloc[:,1],z=scoreNormal.iloc[:,2],mode='markers',
                                   marker=dict(size=sz,color=sz,colorscale='Bluered',
                                             line=dict(color='Black',width=2)),
                                   name='Regular'))
        fig.add_trace(go.Scatter3d(x=scoreArcs.iloc[:,0],y=scoreArcs.iloc[:,1],z=scoreArcs.iloc[:,2],mode='markers + text',
                                   text=arcs,name='Archetype',marker_symbol='diamond',marker=dict(
                                       color='black')))
        
        fig.update_layout(scene = dict(
                            xaxis = dict(
                                title='PC1'),
        
                            yaxis = dict(
                                title='PC2'),
                            zaxis = dict(
                                title='PC3')),title=str(geneName) + ': ' + title)
    
        fig.update_scenes(xaxis_range=[xboundlower-20,xboundupper+20],yaxis_range=[yboundlower-20,yboundupper+20])
    
        filename = folder + '/' + str(geneName) + '.' + file_type
        
        if save:
        
            
            if not os.path.exists(folder):
                os.makedirs(folder)
        
            if file_type == 'html':
                fig.write_html(filename)
            
            else:
                fig.write_image(filename)


        if display:
            plot(fig)

         
         
    def plot_rmats_on_pca_genes(self,input_filename,save=False,folder='',file_type='html',display=False):
        
        
        
        score = self.get_score()
        
        
        pdb.set_trace()
        
        incMatrix = pd.read_csv(input_filename,index_col=0)
        
        genes = list(incMatrix.index)
        
        
                
                
        numArcs = self.get_nArcs()
        
        
        arcs = self.get_arcs()
    
    
    
        score = pd.DataFrame(score, columns=['PC1','PC2','PC3'])
        scoreNormal = score.iloc[:-numArcs]
        scoreArcs = score.tail(numArcs)

        for g in genes:
                
            
            sz = incMatrix.loc[g,:]
            
            sz = sz-min(sz)
            
            sz = (sz/max(sz)*10)+5

            
            fig = go.Figure()
            
            fig.add_trace(go.Scatter3d(x=scoreNormal.iloc[:,0],y=scoreNormal.iloc[:,1],z=scoreNormal.iloc[:,2],mode='markers',
                                       marker=dict(size=sz,color=sz,colorscale='Bluered',
                                                 line=dict(color='Black',width=2)),
                                       name='Regular'))
            fig.add_trace(go.Scatter3d(x=scoreArcs.iloc[:,0],y=scoreArcs.iloc[:,1],z=scoreArcs.iloc[:,2],mode='markers + text',
                                       text=arcs,name='Archetype',marker_symbol='diamond',marker=dict(
                                           color='black')))
            
            fig.update_layout(scene = dict(
                                xaxis = dict(
                                    title='PC1'),
            
                                yaxis = dict(
                                    title='PC2'),
                                zaxis = dict(
                                    title='PC3')),title=str(g))
            
        
            filename = folder + '/' + str(g) + '.' + file_type
            
            if save:
            
                
                if not os.path.exists(folder):
                    os.makedirs(folder)
            
                if file_type == 'html':
                    fig.write_html(filename)
                
                else:
                    fig.write_image(filename)
    
    
            if display:
                plot(fig)

         
         
         
    def plot_rmats_on_pca_genes2d(self,input_filename,input_filename_events,save=False,folder='',file_type='png'):
        
        
        if not os.path.exists(folder):
            os.makedirs(folder)
        
        
        
        score = self.get_score()
        
        
      #  pdb.set_trace()
        
        incMatrix = pd.read_csv(input_filename,index_col=0)
        
        genes = list(incMatrix.index)
        
        eventsAll = pd.read_csv(input_filename_events,index_col=0)
                
                
        numArcs = self.get_nArcs()
        
        
        arcs = self.get_arcs()
    
    
       # pdb.set_trace()
        
    
        score = pd.DataFrame(score, columns=['PC1','PC2','PC3'])
        scoreReg = score.iloc[:-numArcs]
        scoreArcs = score.tail(numArcs)
        for g in genes:
            plt.figure()
            
            event = eventsAll.loc[g,:]
            
            exonStart = event['exonStart_0base']
            
            sz = incMatrix.loc[g,:]
            sz = sz - min(sz)
            sz = (sz/max(sz)*50) + 5
        
            plt.scatter(scoreReg.iloc[:,0],scoreReg.iloc[:,1],s=sz,c=sz,cmap='bwr',linewidths=0.7,edgecolors='black')
            plt.scatter(scoreArcs.iloc[:,0],scoreArcs.iloc[:,1],color='black',marker='*',s=20)
        
            for idx,element in enumerate(arcs):
                plt.text(scoreArcs.iloc[idx,0],scoreArcs.iloc[idx,1],s=element,ha='right')
        
            plt.xlabel('PC1',fontsize=15)
            plt.ylabel('PC2',fontsize=15)
            plt.title(g.split('-')[0] + ' exon start: ' + str(exonStart),fontsize=20)
            
            if save:
                #filename = folder + g.replace(" ","").replace(":",'_') + '.' + file_type  
                
             #   filename = folder + g.split('_')[0] +'_'+ g.split()[1]+ g.split('_')[2].replace(' ','_').replace(':','_') + '.' + file_type
                
                filename = folder + g.split('(')[0] + 'exon_start_' + str(exonStart)
                filename = filename.replace(' ','_') 
                filename = filename + '.' + file_type
                filename = filename.replace(':','').replace('-','_')
              #  print(filename)
                
                
                plt.savefig(filename)
            
                plt.close()
                

         
         
         
    def plot_rmats_on_pca_genes2d_custom(self,inc_levels,exon_start,save=False,folder='',file_type='png'):
        
        
        if not os.path.exists(folder):
            os.makedirs(folder)
        
        
        
        score = self.get_score()
        
      #  pdb.set_trace()
        
        incMatrix = pd.read_csv(input_filename,index_col=0)
        
        genes = list(incMatrix.index)
        
        eventsAll = pd.read_csv(input_filename_events,index_col=0)
                
                
        numArcs = self.get_nArcs()
        
        
        arcs = self.get_arcs()
    
    
       # pdb.set_trace()
        
    
        score = pd.DataFrame(score, columns=['PC1','PC2','PC3'])
        scoreReg = score.iloc[:-numArcs]
        scoreArcs = score.tail(numArcs)
        for g in genes:
            plt.figure()
            
            event = eventsAll.loc[g,:]
            
            exonStart = event['exonStart_0base']
            
            sz = incMatrix.loc[g,:]
            sz = sz - min(sz)
            sz = (sz/max(sz)*50) + 5
        
            plt.scatter(scoreReg.iloc[:,0],scoreReg.iloc[:,1],s=sz,c=sz,cmap='bwr',linewidths=0.7,edgecolors='black')
            plt.scatter(scoreArcs.iloc[:,0],scoreArcs.iloc[:,1],color='black',marker='*',s=20)
        
            for idx,element in enumerate(arcs):
                plt.text(scoreArcs.iloc[idx,0],scoreArcs.iloc[idx,1],s=element,ha='right')
        
            plt.xlabel('PC1',fontsize=15)
            plt.ylabel('PC2',fontsize=15)
            plt.title(g.split('-')[0] + ' exon start: ' + str(exonStart),fontsize=20)
            
            if save:
                #filename = folder + g.replace(" ","").replace(":",'_') + '.' + file_type  
                
             #   filename = folder + g.split('_')[0] +'_'+ g.split()[1]+ g.split('_')[2].replace(' ','_').replace(':','_') + '.' + file_type
                
                filename = folder + g.split('(')[0] + 'exon_start_' + str(exonStart)
                filename = filename.replace(' ','_') 
                filename = filename + '.' + file_type
                filename = filename.replace(':','').replace('-','_')
              #  print(filename)
                
                
                plt.savefig(filename)
            
                plt.close()
                

        
    def plot_gene_expression2d_customExpression(self,*args, counts, save_to_file=False,folder='Desktop',file_type='svg'):
        '''
        

        Returns
        -------
        PCA plots with marker size representing gene expression level
        *args: (string), genes to plot expression size


        Custom expression: can use a different expression matrix if you
        want to use genes not in this expression matrix (e.g high variance)
        
        counts should include archetypes

        '''
        #pdb.set_trace()
        genesList = list(args)[0]
        score = self.get_score() # need to change this so that it returns a dataframe
        
        
        nArcs = self.get_nArcs()
        
        
        scoreReg = score.iloc[:][:-nArcs]
        scoreArcs = score.tail(nArcs)
                
        arcs = self.get_arcs()
        
        for g in genesList:
            plt.figure()
        
            sz = counts.loc[g][:-nArcs]
            sz = sz - min(sz)
            sz = (sz/max(sz)*20) + 5
        
            plt.scatter(scoreReg.iloc[:,0],scoreReg.iloc[:,1],s=sz,c=sz,cmap='bwr',linewidths=3)
            plt.scatter(scoreArcs.iloc[:,0],scoreArcs.iloc[:,1],color='black',marker='*',s=20)
        
            for idx,element in enumerate(arcs):
                plt.text(scoreArcs.iloc[idx,0],scoreArcs.iloc[idx,1],s=element,ha='right')
        
            plt.xlabel('PC1',fontsize=15)
            plt.ylabel('PC2',fontsize=15)
            plt.title(g,fontsize=15)
            
            if save_to_file:
                filename = folder + g + '.' + file_type  
                plt.savefig(filename)
            
                plt.close()
                
            
    def plot_percent_2d(self,labels, save_to_file=False,folder='Desktop',file_end = 'basic',file_type='svg',title=''):
        '''
        

        Returns
        -------
        PCA plots with marker size representing gene expression level
        *args: (string), genes to plot expression size

        '''
        #pdb.set_trace()
        score = self.get_score() # need to change this so that it returns a dataframe
        
        
        nArcs = self.get_nArcs()
        file_end = file_end.split('%',1)[1][1:].replace(' ','_').replace(':','') # make saveable file name
 
        filename = folder + '/' + file_end + '.' + file_type

        
        scoreReg = score.iloc[:][:-nArcs]
        scoreArcs = score.tail(nArcs)
                
        arcs = self.get_arcs()
        
       # pdb.set_trace()

        
        
        idxNoMatch = self.get_index_positions(labels,'no unique match')
            
        idxnan = [x  for x in range(0,len(labels)) if labels[x] is np.nan]

        idxAll = list(range(len(labels)))

        idxPercent = list(set(idxNoMatch) ^ set(idxAll) ^set(idxnan)) 


        sz = [labels[i] for i in idxPercent]
        
        sz = [float(j) for j in sz]
        
        sz = np.array(sz)
        
        sz = sz-min(sz)
        
        sz = (sz/max(sz)*10)+5

    
        
        plt.scatter(scoreReg.iloc[idxPercent,0],scoreReg.iloc[idxPercent,1],s=sz,c=sz,cmap='bwr',linewidths=3)
        plt.scatter(scoreReg.iloc[idxnan,0],scoreReg.iloc[idxnan,1],color='green',marker='+',s=20,label='nan')
        plt.scatter(scoreReg.iloc[idxNoMatch,0],scoreReg.iloc[idxNoMatch,1],color='purple',marker='x',s=20,label='no unique match')


        plt.scatter(scoreArcs.iloc[:,0],scoreArcs.iloc[:,1],color='black',marker='*',s=20,label='Arc')

        for idx,element in enumerate(arcs):
            plt.text(scoreArcs.iloc[idx,0],scoreArcs.iloc[idx,1],s=element,ha='right')


        plt.xlabel('PC1',fontsize=15)
        plt.ylabel('PC2',fontsize=15)
        plt.title(title,fontsize=15)
        plt.legend()
        if save_to_file:
            
            os.makedirs(folder,exist_ok = True)
            
            plt.savefig(filename)
        
            plt.close()
    
    
    
    
    def plot_arc_neighbors(self,save_to_file=False,folder='Desktop',file_end='basic',file_type='svg'):
        
        filename = folder + file_end + '.' + file_type
        #pdb.set_trace()
        arc1_neighbors = self.get_neighbors('Arc1_Blast',top=6)[1:]
        arc2_neighbors = self.get_neighbors('Arc2_Stromal',top=6)[1:]
        arc3_neighbors = self.get_neighbors('Arc3_Normal',top=6)[1:]
        
        counts = self.get_counts()
        score = self.get_score() # need to change this so that it returns a dataframe
        
        score.index = list(counts.columns)
        
        nArcs = self.get_nArcs()
        
        
        scoreReg = score.iloc[:][:-nArcs]
        scoreArcs = score.tail(nArcs)
                
        scoreArc1 = score.loc[arc1_neighbors,:]
        scoreArc2 = score.loc[arc2_neighbors,:]
        scoreArc3 = score.loc[arc3_neighbors,:]
        
        
        arcs = self.get_arcs()
        
        
        plt.figure()
    
        plt.scatter(scoreReg.iloc[:,0],scoreReg.iloc[:,1],linewidths=0.7,edgecolors='black')
        
        plt.scatter(scoreArc1.iloc[:,0],scoreArc1.iloc[:,1],c='red',linewidths=0.7,edgecolors='black')
        plt.scatter(scoreArc2.iloc[:,0],scoreArc2.iloc[:,1],c='red',linewidths=0.7,edgecolors='black')
        plt.scatter(scoreArc3.iloc[:,0],scoreArc3.iloc[:,1],c='red',linewidths=0.7,edgecolors='black')

        
        plt.scatter(scoreArcs.iloc[:,0],scoreArcs.iloc[:,1],color='black',marker='*',s=20)
    
        for idx,element in enumerate(arcs):
            plt.text(scoreArcs.iloc[idx,0],scoreArcs.iloc[idx,1],s=element,ha='right')
    
        plt.xlabel('PC1',fontsize=15)
        plt.ylabel('PC2',fontsize=15)
        plt.title('PCA plot of gene expression with neighbors of tumor archetypes highlighted',fontsize=20)
        
        
        
    
        if save_to_file:
            os.makedirs(folder,exist_ok = True)

            plt.savefig(filename)
     
        
        
        
        
        
        
        
        
        
        
        
        
        
