# Supplementary material for: Characterization of Alternative Splicing in High-Risk Wilms’ Tumors
Source: Int J Mol Sci. 2024 Apr 20;25(8):4520. doi: 10.3390/ijms25084520 (PMC11050615; doi:10.3390/ijms25084520)
Supplement: Supplementary file 1 [file ijms-25-04520-s001.zip › scripts_to_reproduce_main_figures/figure_2/cell_labels_selected_only.csv]

	x
1	Cap mesenchyme
2	Cap mesenchyme
3	Cap mesenchyme
4	Cap mesenchyme
5	Cap mesenchyme
6	Cap mesenchyme
7	Cap mesenchyme
8	Cap mesenchyme
9	Cap mesenchyme
10	Cap mesenchyme
11	Cap mesenchyme
12	Cap mesenchyme
13	Cap mesenchyme
14	Cap mesenchyme
15	Cap mesenchyme
16	Cap mesenchyme
17	Cap mesenchyme
18	Cap mesenchyme
19	Cap mesenchyme
20	Cap mesenchyme
21	Cap mesenchyme
22	Cap mesenchyme
23	Cap mesenchyme
24	Cap mesenchyme
25	Cap mesenchyme
26	Cap mesenchyme
27	Cap mesenchyme
28	Cap mesenchyme
29	Cap mesenchyme
30	Cap mesenchyme
31	Cap mesenchyme
32	Cap mesenchyme
33	Cap mesenchyme
34	Cap mesenchyme
35	Cap mesenchyme
36	Cap mesenchyme
37	Cap mesenchyme
38	Cap mesenchyme
39	Cap mesenchyme
40	Cap mesenchyme
41	Cap mesenchyme
42	Cap mesenchyme
43	Cap mesenchyme
44	Cap mesenchyme
45	Cap mesenchyme
46	Cap mesenchyme
47	Cap mesenchyme
48	Cap mesenchyme
49	Cap mesenchyme
50	Cap mesenchyme
51	Cap mesenchyme
52	Cap mesenchyme
53	Cap mesenchyme
54	Cap mesenchyme
55	Cap mesenchyme
56	Cap mesenchyme
57	Cap mesenchyme
58	Cap mesenchyme
59	Cap mesenchyme
60	Cap mesenchyme
61	Cap mesenchyme
62	Cap mesenchyme
63	Cap mesenchyme
64	Cap mesenchyme
65	Cap mesenchyme
66	Cap mesenchyme
67	Cap mesenchyme
68	Cap mesenchyme
69	Cap mesenchyme
70	Cap mesenchyme
71	Cap mesenchyme
72	Cap mesenchyme
73	Cap mesenchyme
74	Cap mesenchyme
75	Cap mesenchyme
76	Cap mesenchyme
77	Cap mesenchyme
78	Cap mesenchyme
79	Cap mesenchyme
80	Cap mesenchyme
81	Cap mesenchyme
82	Cap mesenchyme
83	Cap mesenchyme
84	Cap mesenchyme
85	Cap mesenchyme
86	Cap mesenchyme
87	Cap mesenchyme
88	Cap mesenchyme
89	Cap mesenchyme
90	Cap mesenchyme
91	Cap mesenchyme
92	Cap mesenchyme
93	Cap mesenchyme
94	Cap mesenchyme
95	Cap mesenchyme
96	Cap mesenchyme
97	Cap mesenchyme
98	Cap mesenchyme
99	Cap mesenchyme
100	Cap mesenchyme
101	Cap mesenchyme
102	Cap mesenchyme
103	Cap mesenchyme
104	Cap mesenchyme
105	Cap mesenchyme
106	Cap mesenchyme
107	Cap mesenchyme
108	Cap mesenchyme
109	Cap mesenchyme
110	Cap mesenchyme
111	Cap mesenchyme
112	Cap mesenchyme
113	Cap mesenchyme
114	Cap mesenchyme
115	Cap mesenchyme
116	Cap mesenchyme
117	Cap mesenchyme
118	Cap mesenchyme
119	Cap mesenchyme
120	Cap mesenchyme
121	Cap mesenchyme
122	Cap mesenchyme
123	Cap mesenchyme
124	Cap mesenchyme
125	Cap mesenchyme
126	Cap mesenchyme
127	Cap mesenchyme
128	Cap mesenchyme
129	Cap mesenchyme
130	Cap mesenchyme
131	Cap mesenchyme
132	Cap mesenchyme
133	Cap mesenchyme
134	Cap mesenchyme
135	Cap mesenchyme
136	Cap mesenchyme
137	Cap mesenchyme
138	Cap mesenchyme
139	Cap mesenchyme
140	Cap mesenchyme
141	Cap mesenchyme
142	Cap mesenchyme
143	Cap mesenchyme
144	Cap mesenchyme
145	Cap mesenchyme
146	Cap mesenchyme
147	Cap mesenchyme
148	Cap mesenchyme
149	Cap mesenchyme
150	Cap mesenchyme
151	Cap mesenchyme
152	Cap mesenchyme
153	Cap mesenchyme
154	Cap mesenchyme
155	Cap mesenchyme
156	Cap mesenchyme
157	Cap mesenchyme
158	Cap mesenchyme
159	Cap mesenchyme
160	Cap mesenchyme
161	Cap mesenchyme
162	Cap mesenchyme
163	Cap mesenchyme
164	Cap mesenchyme
165	Cap mesenchyme
166	Cap mesenchyme
167	Cap mesenchyme
168	Cap mesenchyme
169	Cap mesenchyme
170	Cap mesenchyme
171	Cap mesenchyme
172	Cap mesenchyme
173	Cap mesenchyme
174	Cap mesenchyme
175	Cap mesenchyme
176	Cap mesenchyme
177	Cap mesenchyme
178	Cap mesenchyme
179	Cap mesenchyme
180	Cap mesenchyme
181	Cap mesenchyme
182	Cap mesenchyme
183	Cap mesenchyme
184	Cap mesenchyme
185	Cap mesenchyme
186	Cap mesenchyme
187	Cap mesenchyme
188	Cap mesenchyme
189	Cap mesenchyme
190	Cap mesenchyme
191	Cap mesenchyme
192	Cap mesenchyme
193	Cap mesenchyme
194	Cap mesenchyme
195	Cap mesenchyme
196	Cap mesenchyme
197	Cap mesenchyme
198	Cap mesenchyme
199	Cap mesenchyme
200	Cap mesenchyme
201	Cap mesenchyme
202	Cap mesenchyme
203	Cap mesenchyme
204	Cap mesenchyme
205	Cap mesenchyme
206	Cap mesenchyme
207	Cap mesenchyme
208	Cap mesenchyme
209	Cap mesenchyme
210	Cap mesenchyme
211	Cap mesenchyme
212	Cap mesenchyme
213	Cap mesenchyme
214	Cap mesenchyme
215	Cap mesenchyme
216	Cap mesenchyme
217	Cap mesenchyme
218	Cap mesenchyme
219	Cap mesenchyme
220	Cap mesenchyme
221	Cap mesenchyme
222	Cap mesenchyme
223	Cap mesenchyme
224	Cap mesenchyme
225	Cap mesenchyme
226	Cap mesenchyme
227	Cap mesenchyme
228	Cap mesenchyme
229	Cap mesenchyme
230	Cap mesenchyme
231	Cap mesenchyme
232	Cap mesenchyme
233	Cap mesenchyme
234	Cap mesenchyme
235	Cap mesenchyme
236	Cap mesenchyme
237	Cap mesenchyme
238	Cap mesenchyme
239	Cap mesenchyme
240	Cap mesenchyme
241	Cap mesenchyme
242	Cap mesenchyme
243	Cap mesenchyme
244	Cap mesenchyme
245	Cap mesenchyme
246	Cap mesenchyme
247	Cap mesenchyme
248	Cap mesenchyme
249	Cap mesenchyme
250	Cap mesenchyme
251	Cap mesenchyme
252	Cap mesenchyme
253	Cap mesenchyme
254	Cap mesenchyme
255	Cap mesenchyme
256	Cap mesenchyme
257	Cap mesenchyme
258	Cap mesenchyme
259	Cap mesenchyme
260	Cap mesenchyme
261	Cap mesenchyme
262	Cap mesenchyme
263	Cap mesenchyme
264	Cap mesenchyme
265	Cap mesenchyme
266	Cap mesenchyme
267	Cap mesenchyme
268	Cap mesenchyme
269	Cap mesenchyme
270	Cap mesenchyme
271	Cap mesenchyme
272	Cap mesenchyme
273	Cap mesenchyme
274	Cap mesenchyme
275	Cap mesenchyme
276	Cap mesenchyme
277	Cap mesenchyme
278	Cap mesenchyme
279	Cap mesenchyme
280	Cap mesenchyme
281	Cap mesenchyme
282	Cap mesenchyme
283	Cap mesenchyme
284	Cap mesenchyme
285	Cap mesenchyme
286	Cap mesenchyme
287	Cap mesenchyme
288	Cap mesenchyme
289	Cap mesenchyme
290	Cap mesenchyme
291	Cap mesenchyme
292	Cap mesenchyme
293	Cap mesenchyme
294	Cap mesenchyme
295	Cap mesenchyme
296	Cap mesenchyme
297	Cap mesenchyme
298	Cap mesenchyme
299	Cap mesenchyme
300	Cap mesenchyme
301	Cap mesenchyme
302	Cap mesenchyme
303	Cap mesenchyme
304	Cap mesenchyme
305	Cap mesenchyme
306	Cap mesenchyme
307	Cap mesenchyme
308	Cap mesenchyme
309	Cap mesenchyme
310	Cap mesenchyme
311	Cap mesenchyme
312	Cap mesenchyme
313	Cap mesenchyme
314	Cap mesenchyme
315	Cap mesenchyme
316	Cap mesenchyme
317	Cap mesenchyme
318	Cap mesenchyme
319	Cap mesenchyme
320	Cap mesenchyme
321	Cap mesenchyme
322	Cap mesenchyme
323	Cap mesenchyme
324	Cap mesenchyme
325	Cap mesenchyme
326	Cap mesenchyme
327	Cap mesenchyme
328	Cap mesenchyme
329	Cap mesenchyme
330	Cap mesenchyme
331	Cap mesenchyme
332	Cap mesenchyme
333	Cap mesenchyme
334	Cap mesenchyme
335	Cap mesenchyme
336	Cap mesenchyme
337	Cap mesenchyme
338	Cap mesenchyme
339	Cap mesenchyme
340	Cap mesenchyme
341	Cap mesenchyme
342	Cap mesenchyme
343	Cap mesenchyme
344	Cap mesenchyme
345	Cap mesenchyme
346	Cap mesenchyme
347	Cap mesenchyme
348	Cap mesenchyme
349	Cap mesenchyme
350	Cap mesenchyme
351	Cap mesenchyme
352	Cap mesenchyme
353	Cap mesenchyme
354	Cap mesenchyme
355	Cap mesenchyme
356	Cap mesenchyme
357	Cap mesenchyme
358	Cap mesenchyme
359	Cap mesenchyme
360	Cap mesenchyme
361	Cap mesenchyme
362	Cap mesenchyme
363	Cap mesenchyme
364	Cap mesenchyme
365	Cap mesenchyme
366	Cap mesenchyme
367	Cap mesenchyme
368	Cap mesenchyme
369	Cap mesenchyme
370	Cap mesenchyme
371	Cap mesenchyme
372	Cap mesenchyme
373	Cap mesenchyme
374	Cap mesenchyme
375	Cap mesenchyme
376	Cap mesenchyme
377	Cap mesenchyme
378	Cap mesenchyme
379	Cap mesenchyme
380	Cap mesenchyme
381	Cap mesenchyme
382	Cap mesenchyme
383	Cap mesenchyme
384	Cap mesenchyme
385	Cap mesenchyme
386	Cap mesenchyme
387	Cap mesenchyme
388	Cap mesenchyme
389	Cap mesenchyme
390	Cap mesenchyme
391	Cap mesenchyme
392	Cap mesenchyme
393	Cap mesenchyme
394	Cap mesenchyme
395	Cap mesenchyme
396	Cap mesenchyme
397	Cap mesenchyme
398	Cap mesenchyme
399	Cap mesenchyme
400	Cap mesenchyme
401	Cap mesenchyme
402	Cap mesenchyme
403	Cap mesenchyme
404	Cap mesenchyme
405	Cap mesenchyme
406	Cap mesenchyme
407	Cap mesenchyme
408	Cap mesenchyme
409	Cap mesenchyme
410	Cap mesenchyme
411	Cap mesenchyme
412	Cap mesenchyme
413	Cap mesenchyme
414	Cap mesenchyme
415	Cap mesenchyme
416	Cap mesenchyme
417	Cap mesenchyme
418	Cap mesenchyme
419	Cap mesenchyme
420	Cap mesenchyme
421	Cap mesenchyme
422	Cap mesenchyme
423	Cap mesenchyme
424	Cap mesenchyme
425	Cap mesenchyme
426	Cap mesenchyme
427	Cap mesenchyme
428	Cap mesenchyme
429	Cap mesenchyme
430	Cap mesenchyme
431	Cap mesenchyme
432	Cap mesenchyme
433	Cap mesenchyme
434	Cap mesenchyme
435	Cap mesenchyme
436	Cap mesenchyme
437	Cap mesenchyme
438	Cap mesenchyme
439	Cap mesenchyme
440	Cap mesenchyme
441	Cap mesenchyme
442	Cap mesenchyme
443	Cap mesenchyme
444	Cap mesenchyme
445	Cap mesenchyme
446	Cap mesenchyme
447	Cap mesenchyme
448	Cap mesenchyme
449	Cap mesenchyme
450	Cap mesenchyme
451	Cap mesenchyme
452	Cap mesenchyme
453	Cap mesenchyme
454	Cap mesenchyme
455	Cap mesenchyme
456	Cap mesenchyme
457	Cap mesenchyme
458	Cap mesenchyme
459	Cap mesenchyme
460	Cap mesenchyme
461	Cap mesenchyme
462	Cap mesenchyme
463	Cap mesenchyme
464	Cap mesenchyme
465	Cap mesenchyme
466	Cap mesenchyme
467	Cap mesenchyme
468	Cap mesenchyme
469	Cap mesenchyme
470	Cap mesenchyme
471	Cap mesenchyme
472	Cap mesenchyme
473	Cap mesenchyme
474	Cap mesenchyme
475	Cap mesenchyme
476	Cap mesenchyme
477	Cap mesenchyme
478	Cap mesenchyme
479	Cap mesenchyme
480	Cap mesenchyme
481	Cap mesenchyme
482	Cap mesenchyme
483	Cap mesenchyme
484	Cap mesenchyme
485	Cap mesenchyme
486	Cap mesenchyme
487	Cap mesenchyme
488	Cap mesenchyme
489	Cap mesenchyme
490	Cap mesenchyme
491	Cap mesenchyme
492	Cap mesenchyme
493	Cap mesenchyme
494	Cap mesenchyme
495	Cap mesenchyme
496	Cap mesenchyme
497	Cap mesenchyme
498	Cap mesenchyme
499	Cap mesenchyme
500	Cap mesenchyme
501	Cap mesenchyme
502	Cap mesenchyme
503	Cap mesenchyme
504	Cap mesenchyme
505	Cap mesenchyme
506	Cap mesenchyme
507	Cap mesenchyme
508	Cap mesenchyme
509	Cap mesenchyme
510	Cap mesenchyme
511	Cap mesenchyme
512	Cap mesenchyme
513	Cap mesenchyme
514	Cap mesenchyme
515	Cap mesenchyme
516	Cap mesenchyme
517	Cap mesenchyme
518	Cap mesenchyme
519	Cap mesenchyme
520	Cap mesenchyme
521	Cap mesenchyme
522	Cap mesenchyme
523	Cap mesenchyme
524	Cap mesenchyme
525	Cap mesenchyme
526	Cap mesenchyme
527	Cap mesenchyme
528	Cap mesenchyme
529	Cap mesenchyme
530	Cap mesenchyme
531	Cap mesenchyme
532	Cap mesenchyme
533	Cap mesenchyme
534	Cap mesenchyme
535	Cap mesenchyme
536	Cap mesenchyme
537	Cap mesenchyme
538	Cap mesenchyme
539	Cap mesenchyme
540	Cap mesenchyme
541	Cap mesenchyme
542	Cap mesenchyme
543	Cap mesenchyme
544	Cap mesenchyme
545	Cap mesenchyme
546	Cap mesenchyme
547	Cap mesenchyme
548	Cap mesenchyme
549	Cap mesenchyme
550	Cap mesenchyme
551	Cap mesenchyme
552	Cap mesenchyme
553	Cap mesenchyme
554	Cap mesenchyme
555	Cap mesenchyme
556	Cap mesenchyme
557	Cap mesenchyme
558	Cap mesenchyme
559	Cap mesenchyme
560	Cap mesenchyme
561	Cap mesenchyme
562	Cap mesenchyme
563	Cap mesenchyme
564	Cap mesenchyme
565	Cap mesenchyme
566	Cap mesenchyme
567	Cap mesenchyme
568	Cap mesenchyme
569	Cap mesenchyme
570	Cap mesenchyme
571	Cap mesenchyme
572	Cap mesenchyme
573	Cap mesenchyme
574	Cap mesenchyme
575	Cap mesenchyme
576	Cap mesenchyme
577	Cap mesenchyme
578	Cap mesenchyme
579	Cap mesenchyme
580	Cap mesenchyme
581	Cap mesenchyme
582	Cap mesenchyme
583	Cap mesenchyme
584	Cap mesenchyme
585	Cap mesenchyme
586	Cap mesenchyme
587	Cap mesenchyme
588	Cap mesenchyme
589	Cap mesenchyme
590	Cap mesenchyme
591	Cap mesenchyme
592	Cap mesenchyme
593	Cap mesenchyme
594	Cap mesenchyme
595	Cap mesenchyme
596	Cap mesenchyme
597	Cap mesenchyme
598	Cap mesenchyme
599	Cap mesenchyme
600	Cap mesenchyme
601	Cap mesenchyme
602	Cap mesenchyme
603	Cap mesenchyme
604	Cap mesenchyme
605	Cap mesenchyme
606	Cap mesenchyme
607	Cap mesenchyme
608	Cap mesenchyme
609	Cap mesenchyme
610	Cap mesenchyme
611	Cap mesenchyme
612	Cap mesenchyme
613	Cap mesenchyme
614	Cap mesenchyme
615	Cap mesenchyme
616	Cap mesenchyme
617	Cap mesenchyme
618	Cap mesenchyme
619	Cap mesenchyme
620	Cap mesenchyme
621	Cap mesenchyme
622	Cap mesenchyme
623	Cap mesenchyme
624	Cap mesenchyme
625	Cap mesenchyme
626	Cap mesenchyme
627	Cap mesenchyme
628	Cap mesenchyme
629	Cap mesenchyme
630	Cap mesenchyme
631	Cap mesenchyme
632	Cap mesenchyme
633	Cap mesenchyme
634	Cap mesenchyme
635	Cap mesenchyme
636	Cap mesenchyme
637	Cap mesenchyme
638	Cap mesenchyme
639	Cap mesenchyme
640	Cap mesenchyme
641	Cap mesenchyme
642	Cap mesenchyme
643	Cap mesenchyme
644	Cap mesenchyme
645	Cap mesenchyme
646	Cap mesenchyme
647	Cap mesenchyme
648	Cap mesenchyme
649	Cap mesenchyme
650	Cap mesenchyme
651	Cap mesenchyme
652	Cap mesenchyme
653	Cap mesenchyme
654	Cap mesenchyme
655	Cap mesenchyme
656	Cap mesenchyme
657	Cap mesenchyme
658	Cap mesenchyme
659	Cap mesenchyme
660	Cap mesenchyme
661	Cap mesenchyme
662	Cap mesenchyme
663	Cap mesenchyme
664	Cap mesenchyme
665	Cap mesenchyme
666	Cap mesenchyme
667	Cap mesenchyme
668	Cap mesenchyme
669	Cap mesenchyme
670	Cap mesenchyme
671	Cap mesenchyme
672	Cap mesenchyme
673	Cap mesenchyme
674	Cap mesenchyme
675	Cap mesenchyme
676	Cap mesenchyme
677	Cap mesenchyme
678	Cap mesenchyme
679	Cap mesenchyme
680	Cap mesenchyme
681	Cap mesenchyme
682	Cap mesenchyme
683	Cap mesenchyme
684	Cap mesenchyme
685	Cap mesenchyme
686	Cap mesenchyme
687	Cap mesenchyme
688	Cap mesenchyme
689	Cap mesenchyme
690	Cap mesenchyme
691	Cap mesenchyme
692	Cap mesenchyme
693	Cap mesenchyme
694	Cap mesenchyme
695	Cap mesenchyme
696	Cap mesenchyme
697	Cap mesenchyme
698	Cap mesenchyme
699	Cap mesenchyme
700	Cap mesenchyme
701	Cap mesenchyme
702	Cap mesenchyme
703	Cap mesenchyme
704	Cap mesenchyme
705	Cap mesenchyme
706	Cap mesenchyme
707	Cap mesenchyme
708	Cap mesenchyme
709	Cap mesenchyme
710	Cap mesenchyme
711	Cap mesenchyme
712	Cap mesenchyme
713	Cap mesenchyme
714	Cap mesenchyme
715	Cap mesenchyme
716	Cap mesenchyme
717	Cap mesenchyme
718	Cap mesenchyme
719	Cap mesenchyme
720	Cap mesenchyme
721	Cap mesenchyme
722	Cap mesenchyme
723	Cap mesenchyme
724	Cap mesenchyme
725	Cap mesenchyme
726	Cap mesenchyme
727	Cap mesenchyme
728	Cap mesenchyme
729	Cap mesenchyme
730	Cap mesenchyme
731	Cap mesenchyme
732	Cap mesenchyme
733	Cap mesenchyme
734	Cap mesenchyme
735	Cap mesenchyme
736	Cap mesenchyme
737	Cap mesenchyme
738	Cap mesenchyme
739	Cap mesenchyme
740	Cap mesenchyme
741	Cap mesenchyme
742	Cap mesenchyme
743	Cap mesenchyme
744	Cap mesenchyme
745	Cap mesenchyme
746	Cap mesenchyme
747	Cap mesenchyme
748	Cap mesenchyme
749	Cap mesenchyme
750	Cap mesenchyme
751	Cap mesenchyme
752	Cap mesenchyme
753	Cap mesenchyme
754	Cap mesenchyme
755	Cap mesenchyme
756	Cap mesenchyme
757	Cap mesenchyme
758	Cap mesenchyme
759	Cap mesenchyme
760	Cap mesenchyme
761	Cap mesenchyme
762	Cap mesenchyme
763	Cap mesenchyme
764	Cap mesenchyme
765	Cap mesenchyme
766	Cap mesenchyme
767	Cap mesenchyme
768	Cap mesenchyme
769	Cap mesenchyme
770	Cap mesenchyme
771	Cap mesenchyme
772	Cap mesenchyme
773	Cap mesenchyme
774	Cap mesenchyme
775	Cap mesenchyme
776	Cap mesenchyme
777	Cap mesenchyme
778	Cap mesenchyme
779	Cap mesenchyme
780	Cap mesenchyme
781	Cap mesenchyme
782	Cap mesenchyme
783	Cap mesenchyme
784	Cap mesenchyme
785	Cap mesenchyme
786	Cap mesenchyme
787	Cap mesenchyme
788	Cap mesenchyme
789	Cap mesenchyme
790	Cap mesenchyme
791	Cap mesenchyme
792	Cap mesenchyme
793	Cap mesenchyme
794	Cap mesenchyme
795	Cap mesenchyme
796	Cap mesenchyme
797	Cap mesenchyme
798	Cap mesenchyme
799	Cap mesenchyme
800	Cap mesenchyme
801	Cap mesenchyme
802	Cap mesenchyme
803	Cap mesenchyme
804	Cap mesenchyme
805	Cap mesenchyme
806	Cap mesenchyme
807	Cap mesenchyme
808	Cap mesenchyme
809	Cap mesenchyme
810	Cap mesenchyme
811	Cap mesenchyme
812	Cap mesenchyme
813	Cap mesenchyme
814	Cap mesenchyme
815	Cap mesenchyme
816	Cap mesenchyme
817	Cap mesenchyme
818	Cap mesenchyme
819	Cap mesenchyme
820	Cap mesenchyme
821	Cap mesenchyme
822	Cap mesenchyme
823	Cap mesenchyme
824	Cap mesenchyme
825	Cap mesenchyme
826	Cap mesenchyme
827	Cap mesenchyme
828	Cap mesenchyme
829	Cap mesenchyme
830	Cap mesenchyme
831	Cap mesenchyme
832	Cap mesenchyme
833	Cap mesenchyme
834	Cap mesenchyme
835	Cap mesenchyme
836	Cap mesenchyme
837	Cap mesenchyme
838	Cap mesenchyme
839	Cap mesenchyme
840	Cap mesenchyme
841	Cap mesenchyme
842	Cap mesenchyme
843	Cap mesenchyme
844	Cap mesenchyme
845	Cap mesenchyme
846	Cap mesenchyme
847	Cap mesenchyme
848	Cap mesenchyme
849	Cap mesenchyme
850	Cap mesenchyme
851	Cap mesenchyme
852	Cap mesenchyme
853	Cap mesenchyme
854	Cap mesenchyme
855	Cap mesenchyme
856	Cap mesenchyme
857	Cap mesenchyme
858	Cap mesenchyme
859	Cap mesenchyme
860	Cap mesenchyme
861	Cap mesenchyme
862	Cap mesenchyme
863	Cap mesenchyme
864	Cap mesenchyme
865	Cap mesenchyme
866	Cap mesenchyme
867	Cap mesenchyme
868	Cap mesenchyme
869	Cap mesenchyme
870	Cap mesenchyme
871	Cap mesenchyme
872	Cap mesenchyme
873	Cap mesenchyme
874	Cap mesenchyme
875	Cap mesenchyme
876	Cap mesenchyme
877	Cap mesenchyme
878	Cap mesenchyme
879	Cap mesenchyme
880	Cap mesenchyme
881	Cap mesenchyme
882	Cap mesenchyme
883	Cap mesenchyme
884	Cap mesenchyme
885	Cap mesenchyme
886	Cap mesenchyme
887	Cap mesenchyme
888	Cap mesenchyme
889	Cap mesenchyme
890	Cap mesenchyme
891	Cap mesenchyme
892	Cap mesenchyme
893	Cap mesenchyme
894	Cap mesenchyme
895	Cap mesenchyme
896	Cap mesenchyme
897	Cap mesenchyme
898	Cap mesenchyme
899	Cap mesenchyme
900	Cap mesenchyme
901	Cap mesenchyme
902	Cap mesenchyme
903	Cap mesenchyme
904	Cap mesenchyme
905	Cap mesenchyme
906	Cap mesenchyme
907	Cap mesenchyme
908	Cap mesenchyme
909	Cap mesenchyme
910	Cap mesenchyme
911	Cap mesenchyme
912	Cap mesenchyme
913	Cap mesenchyme
914	Cap mesenchyme
915	Cap mesenchyme
916	Cap mesenchyme
917	Cap mesenchyme
918	Cap mesenchyme
919	Cap mesenchyme
920	Cap mesenchyme
921	Cap mesenchyme
922	Cap mesenchyme
923	Cap mesenchyme
924	Cap mesenchyme
925	Cap mesenchyme
926	Cap mesenchyme
927	Cap mesenchyme
928	Cap mesenchyme
929	Cap mesenchyme
930	Cap mesenchyme
931	Cap mesenchyme
932	Cap mesenchyme
933	Cap mesenchyme
934	Cap mesenchyme
935	Cap mesenchyme
936	Cap mesenchyme
937	Cap mesenchyme
938	Cap mesenchyme
939	Cap mesenchyme
940	Cap mesenchyme
941	Cap mesenchyme
942	Cap mesenchyme
943	Cap mesenchyme
944	Cap mesenchyme
945	Cap mesenchyme
946	Cap mesenchyme
947	Cap mesenchyme
948	Cap mesenchyme
949	Cap mesenchyme
950	Cap mesenchyme
951	Cap mesenchyme
952	Cap mesenchyme
953	Cap mesenchyme
954	Cap mesenchyme
955	Cap mesenchyme
956	Cap mesenchyme
957	Cap mesenchyme
958	Cap mesenchyme
959	Cap mesenchyme
960	Cap mesenchyme
961	Cap mesenchyme
962	Cap mesenchyme
963	Cap mesenchyme
964	Cap mesenchyme
965	Cap mesenchyme
966	Cap mesenchyme
967	Cap mesenchyme
968	Cap mesenchyme
969	Cap mesenchyme
970	Cap mesenchyme
971	Cap mesenchyme
972	Cap mesenchyme
973	Cap mesenchyme
974	Cap mesenchyme
975	Cap mesenchyme
976	Cap mesenchyme
977	Cap mesenchyme
978	Cap mesenchyme
979	Cap mesenchyme
980	Cap mesenchyme
981	Cap mesenchyme
982	Cap mesenchyme
983	Cap mesenchyme
984	Cap mesenchyme
985	Cap mesenchyme
986	Cap mesenchyme
987	Cap mesenchyme
988	Cap mesenchyme
989	Cap mesenchyme
990	Cap mesenchyme
991	Cap mesenchyme
992	Cap mesenchyme
993	Cap mesenchyme
994	Cap mesenchyme
995	Cap mesenchyme
996	Cap mesenchyme
997	Cap mesenchyme
998	Cap mesenchyme
999	Cap mesenchyme
1000	Cap mesenchyme
1001	Cap mesenchyme
1002	Cap mesenchyme
1003	Cap mesenchyme
1004	Cap mesenchyme
1005	Cap mesenchyme
1006	Cap mesenchyme
1007	Cap mesenchyme
1008	Cap mesenchyme
1009	Cap mesenchyme
1010	Cap mesenchyme
1011	Cap mesenchyme
1012	Cap mesenchyme
1013	Cap mesenchyme
1014	Cap mesenchyme
1015	Cap mesenchyme
1016	Cap mesenchyme
1017	Cap mesenchyme
1018	Cap mesenchyme
1019	Cap mesenchyme
1020	Cap mesenchyme
1021	Cap mesenchyme
1022	Cap mesenchyme
1023	Cap mesenchyme
1024	Cap mesenchyme
1025	Cap mesenchyme
1026	Cap mesenchyme
1027	Cap mesenchyme
1028	Cap mesenchyme
1029	Cap mesenchyme
1030	Cap mesenchyme
1031	Cap mesenchyme
1032	Cap mesenchyme
1033	Cap mesenchyme
1034	Cap mesenchyme
1035	Cap mesenchyme
1036	Cap mesenchyme
1037	Cap mesenchyme
1038	Cap mesenchyme
1039	Cap mesenchyme
1040	Cap mesenchyme
1041	Cap mesenchyme
1042	Cap mesenchyme
1043	Cap mesenchyme
1044	Cap mesenchyme
1045	Cap mesenchyme
1046	Cap mesenchyme
1047	Cap mesenchyme
1048	Cap mesenchyme
1049	Cap mesenchyme
1050	Cap mesenchyme
1051	Cap mesenchyme
1052	Cap mesenchyme
1053	Cap mesenchyme
1054	Cap mesenchyme
1055	Cap mesenchyme
1056	Cap mesenchyme
1057	Cap mesenchyme
1058	Cap mesenchyme
1059	Cap mesenchyme
1060	Cap mesenchyme
1061	Cap mesenchyme
1062	Cap mesenchyme
1063	Cap mesenchyme
1064	Cap mesenchyme
1065	Cap mesenchyme
1066	Cap mesenchyme
1067	Cap mesenchyme
1068	Cap mesenchyme
1069	Cap mesenchyme
1070	Cap mesenchyme
1071	Cap mesenchyme
1072	Cap mesenchyme
1073	Cap mesenchyme
1074	Cap mesenchyme
1075	Cap mesenchyme
1076	Cap mesenchyme
1077	Cap mesenchyme
1078	Cap mesenchyme
1079	Cap mesenchyme
1080	Cap mesenchyme
1081	Cap mesenchyme
1082	Cap mesenchyme
1083	Cap mesenchyme
1084	Cap mesenchyme
1085	Cap mesenchyme
1086	Cap mesenchyme
1087	Cap mesenchyme
1088	Cap mesenchyme
1089	Cap mesenchyme
1090	Cap mesenchyme
1091	Cap mesenchyme
1092	Cap mesenchyme
1093	Cap mesenchyme
1094	Cap mesenchyme
1095	Cap mesenchyme
1096	Cap mesenchyme
1097	Cap mesenchyme
1098	Cap mesenchyme
1099	Cap mesenchyme
1100	Cap mesenchyme
1101	Cap mesenchyme
1102	Cap mesenchyme
1103	Cap mesenchyme
1104	Cap mesenchyme
1105	Cap mesenchyme
1106	Cap mesenchyme
1107	Cap mesenchyme
1108	Cap mesenchyme
1109	Cap mesenchyme
1110	Cap mesenchyme
1111	Cap mesenchyme
1112	Cap mesenchyme
1113	Cap mesenchyme
1114	Cap mesenchyme
1115	Cap mesenchyme
1116	Cap mesenchyme
1117	Cap mesenchyme
1118	Cap mesenchyme
1119	Cap mesenchyme
1120	Cap mesenchyme
1121	Cap mesenchyme
1122	Cap mesenchyme
1123	Cap mesenchyme
1124	Cap mesenchyme
1125	Cap mesenchyme
1126	Cap mesenchyme
1127	Cap mesenchyme
1128	Cap mesenchyme
1129	Cap mesenchyme
1130	Cap mesenchyme
1131	Cap mesenchyme
1132	Cap mesenchyme
1133	Cap mesenchyme
1134	Cap mesenchyme
1135	Cap mesenchyme
1136	Cap mesenchyme
1137	Cap mesenchyme
1138	Cap mesenchyme
1139	Cap mesenchyme
1140	Cap mesenchyme
1141	Cap mesenchyme
1142	Cap mesenchyme
1143	Cap mesenchyme
1144	Cap mesenchyme
1145	Cap mesenchyme
1146	Cap mesenchyme
1147	Cap mesenchyme
1148	Cap mesenchyme
1149	Cap mesenchyme
1150	Cap mesenchyme
1151	Cap mesenchyme
1152	Cap mesenchyme
1153	Cap mesenchyme
1154	Cap mesenchyme
1155	Cap mesenchyme
1156	Cap mesenchyme
1157	Cap mesenchyme
1158	Cap mesenchyme
1159	Cap mesenchyme
1160	Cap mesenchyme
1161	Cap mesenchyme
1162	Cap mesenchyme
1163	Cap mesenchyme
1164	Cap mesenchyme
1165	Cap mesenchyme
1166	Cap mesenchyme
1167	Cap mesenchyme
1168	Cap mesenchyme
1169	Cap mesenchyme
1170	Cap mesenchyme
1171	Cap mesenchyme
1172	Cap mesenchyme
1173	Cap mesenchyme
1174	Cap mesenchyme
1175	Cap mesenchyme
1176	Cap mesenchyme
1177	Cap mesenchyme
1178	Cap mesenchyme
1179	Cap mesenchyme
1180	Cap mesenchyme
1181	Cap mesenchyme
1182	Cap mesenchyme
1183	Cap mesenchyme
1184	Cap mesenchyme
1185	Cap mesenchyme
1186	Cap mesenchyme
1187	Cap mesenchyme
1188	Cap mesenchyme
1189	Cap mesenchyme
1190	Cap mesenchyme
1191	Cap mesenchyme
1192	Cap mesenchyme
1193	Cap mesenchyme
1194	Cap mesenchyme
1195	Cap mesenchyme
1196	Cap mesenchyme
1197	Cap mesenchyme
1198	Cap mesenchyme
1199	Cap mesenchyme
1200	Cap mesenchyme
1201	Cap mesenchyme
1202	Cap mesenchyme
1203	Cap mesenchyme
1204	Cap mesenchyme
1205	Cap mesenchyme
1206	Cap mesenchyme
1207	Cap mesenchyme
1208	Cap mesenchyme
1209	Cap mesenchyme
1210	Cap mesenchyme
1211	Cap mesenchyme
1212	Cap mesenchyme
1213	Cap mesenchyme
1214	Cap mesenchyme
1215	Cap mesenchyme
1216	Cap mesenchyme
1217	Cap mesenchyme
1218	Cap mesenchyme
1219	Cap mesenchyme
1220	Cap mesenchyme
1221	Cap mesenchyme
1222	Cap mesenchyme
1223	Cap mesenchyme
1224	Cap mesenchyme
1225	Cap mesenchyme
1226	Cap mesenchyme
1227	Cap mesenchyme
1228	Cap mesenchyme
1229	Cap mesenchyme
1230	Cap mesenchyme
1231	Cap mesenchyme
1232	Cap mesenchyme
1233	Cap mesenchyme
1234	Cap mesenchyme
1235	Cap mesenchyme
1236	Cap mesenchyme
1237	Cap mesenchyme
1238	Cap mesenchyme
1239	Cap mesenchyme
1240	Cap mesenchyme
1241	Cap mesenchyme
1242	Cap mesenchyme
1243	Cap mesenchyme
1244	Cap mesenchyme
1245	Cap mesenchyme
1246	Cap mesenchyme
1247	Cap mesenchyme
1248	Cap mesenchyme
1249	Cap mesenchyme
1250	Cap mesenchyme
1251	Cap mesenchyme
1252	Cap mesenchyme
1253	Cap mesenchyme
1254	Cap mesenchyme
1255	Cap mesenchyme
1256	Cap mesenchyme
1257	Cap mesenchyme
1258	Cap mesenchyme
1259	Cap mesenchyme
1260	Cap mesenchyme
1261	Cap mesenchyme
1262	Cap mesenchyme
1263	Cap mesenchyme
1264	Cap mesenchyme
1265	Cap mesenchyme
1266	Cap mesenchyme
1267	Cap mesenchyme
1268	Cap mesenchyme
1269	Cap mesenchyme
1270	Cap mesenchyme
1271	Cap mesenchyme
1272	Cap mesenchyme
1273	Cap mesenchyme
1274	Cap mesenchyme
1275	Cap mesenchyme
1276	Cap mesenchyme
1277	Cap mesenchyme
1278	Cap mesenchyme
1279	Cap mesenchyme
1280	Cap mesenchyme
1281	Cap mesenchyme
1282	Cap mesenchyme
1283	Cap mesenchyme
1284	Cap mesenchyme
1285	Cap mesenchyme
1286	Cap mesenchyme
1287	Cap mesenchyme
1288	Cap mesenchyme
1289	Cap mesenchyme
1290	Cap mesenchyme
1291	Cap mesenchyme
1292	Cap mesenchyme
1293	Cap mesenchyme
1294	Cap mesenchyme
1295	Cap mesenchyme
1296	Cap mesenchyme
1297	Cap mesenchyme
1298	Cap mesenchyme
1299	Cap mesenchyme
1300	Cap mesenchyme
1301	Cap mesenchyme
1302	Cap mesenchyme
1303	Cap mesenchyme
1304	Cap mesenchyme
1305	Cap mesenchyme
1306	Cap mesenchyme
1307	Cap mesenchyme
1308	Cap mesenchyme
1309	Cap mesenchyme
1310	Cap mesenchyme
1311	Cap mesenchyme
1312	Cap mesenchyme
1313	Cap mesenchyme
1314	Cap mesenchyme
1315	Cap mesenchyme
1316	Cap mesenchyme
1317	Cap mesenchyme
1318	Cap mesenchyme
1319	Cap mesenchyme
1320	Cap mesenchyme
1321	Cap mesenchyme
1322	Cap mesenchyme
1323	Cap mesenchyme
1324	Cap mesenchyme
1325	Cap mesenchyme
1326	Cap mesenchyme
1327	Cap mesenchyme
1328	Cap mesenchyme
1329	Cap mesenchyme
1330	Cap mesenchyme
1331	Cap mesenchyme
1332	Cap mesenchyme
1333	Cap mesenchyme
1334	Cap mesenchyme
1335	Cap mesenchyme
1336	Cap mesenchyme
1337	Cap mesenchyme
1338	Cap mesenchyme
1339	Cap mesenchyme
1340	Cap mesenchyme
1341	Cap mesenchyme
1342	Cap mesenchyme
1343	Cap mesenchyme
1344	Cap mesenchyme
1345	Cap mesenchyme
1346	Cap mesenchyme
1347	Cap mesenchyme
1348	Cap mesenchyme
1349	Cap mesenchyme
1350	Cap mesenchyme
1351	Cap mesenchyme
1352	Cap mesenchyme
1353	Cap mesenchyme
1354	Cap mesenchyme
1355	Cap mesenchyme
1356	Cap mesenchyme
1357	Cap mesenchyme
1358	Cap mesenchyme
1359	Cap mesenchyme
1360	Cap mesenchyme
1361	Cap mesenchyme
1362	Cap mesenchyme
1363	Cap mesenchyme
1364	Cap mesenchyme
1365	Cap mesenchyme
1366	Cap mesenchyme
1367	Cap mesenchyme
1368	Cap mesenchyme
1369	Cap mesenchyme
1370	Cap mesenchyme
1371	Cap mesenchyme
1372	Cap mesenchyme
1373	Cap mesenchyme
1374	Cap mesenchyme
1375	Cap mesenchyme
1376	Cap mesenchyme
1377	Cap mesenchyme
1378	Cap mesenchyme
1379	Cap mesenchyme
1380	Cap mesenchyme
1381	Cap mesenchyme
1382	Cap mesenchyme
1383	Cap mesenchyme
1384	Cap mesenchyme
1385	Cap mesenchyme
1386	Cap mesenchyme
1387	Cap mesenchyme
1388	Cap mesenchyme
1389	Cap mesenchyme
1390	Cap mesenchyme
1391	Cap mesenchyme
1392	Cap mesenchyme
1393	Cap mesenchyme
1394	Cap mesenchyme
1395	Cap mesenchyme
1396	Cap mesenchyme
1397	Cap mesenchyme
1398	Cap mesenchyme
1399	Cap mesenchyme
1400	Cap mesenchyme
1401	Cap mesenchyme
1402	Cap mesenchyme
1403	Cap mesenchyme
1404	Cap mesenchyme
1405	Cap mesenchyme
1406	Cap mesenchyme
1407	Cap mesenchyme
1408	Cap mesenchyme
1409	Cap mesenchyme
1410	Cap mesenchyme
1411	Cap mesenchyme
1412	Cap mesenchyme
1413	Cap mesenchyme
1414	Cap mesenchyme
1415	Cap mesenchyme
1416	Cap mesenchyme
1417	Cap mesenchyme
1418	Cap mesenchyme
1419	Cap mesenchyme
1420	Cap mesenchyme
1421	Cap mesenchyme
1422	Cap mesenchyme
1423	Cap mesenchyme
1424	Cap mesenchyme
1425	Cap mesenchyme
1426	Cap mesenchyme
1427	Cap mesenchyme
1428	Cap mesenchyme
1429	Cap mesenchyme
1430	Cap mesenchyme
1431	Cap mesenchyme
1432	Cap mesenchyme
1433	Cap mesenchyme
1434	Cap mesenchyme
1435	Cap mesenchyme
1436	Cap mesenchyme
1437	Cap mesenchyme
1438	Cap mesenchyme
1439	Cap mesenchyme
1440	Cap mesenchyme
1441	Cap mesenchyme
1442	Cap mesenchyme
1443	Cap mesenchyme
1444	Cap mesenchyme
1445	Cap mesenchyme
1446	Cap mesenchyme
1447	Cap mesenchyme
1448	Cap mesenchyme
1449	Cap mesenchyme
1450	Cap mesenchyme
1451	Cap mesenchyme
1452	Cap mesenchyme
1453	Cap mesenchyme
1454	Cap mesenchyme
1455	Cap mesenchyme
1456	Cap mesenchyme
1457	Cap mesenchyme
1458	Cap mesenchyme
1459	Cap mesenchyme
1460	Cap mesenchyme
1461	Cap mesenchyme
1462	Cap mesenchyme
1463	Cap mesenchyme
1464	Cap mesenchyme
1465	Cap mesenchyme
1466	Cap mesenchyme
1467	Cap mesenchyme
1468	Cap mesenchyme
1469	Cap mesenchyme
1470	Cap mesenchyme
1471	Cap mesenchyme
1472	Cap mesenchyme
1473	Cap mesenchyme
1474	Cap mesenchyme
1475	Cap mesenchyme
1476	Cap mesenchyme
1477	Cap mesenchyme
1478	Cap mesenchyme
1479	Cap mesenchyme
1480	Cap mesenchyme
1481	Cap mesenchyme
1482	Cap mesenchyme
1483	Cap mesenchyme
1484	Cap mesenchyme
1485	Cap mesenchyme
1486	Cap mesenchyme
1487	Cap mesenchyme
1488	Cap mesenchyme
1489	Cap mesenchyme
1490	Cap mesenchyme
1491	Cap mesenchyme
1492	Cap mesenchyme
1493	Cap mesenchyme
1494	Cap mesenchyme
1495	Cap mesenchyme
1496	Cap mesenchyme
1497	Cap mesenchyme
1498	Cap mesenchyme
1499	Cap mesenchyme
1500	Cap mesenchyme
1501	Cap mesenchyme
1502	Cap mesenchyme
1503	Cap mesenchyme
1504	Cap mesenchyme
1505	Cap mesenchyme
1506	Cap mesenchyme
1507	Cap mesenchyme
1508	Cap mesenchyme
1509	Cap mesenchyme
1510	Cap mesenchyme
1511	Cap mesenchyme
1512	Cap mesenchyme
1513	Cap mesenchyme
1514	Cap mesenchyme
1515	Cap mesenchyme
1516	Cap mesenchyme
1517	Cap mesenchyme
1518	Cap mesenchyme
1519	Cap mesenchyme
1520	Cap mesenchyme
1521	Cap mesenchyme
1522	Cap mesenchyme
1523	Cap mesenchyme
1524	Cap mesenchyme
1525	Cap mesenchyme
1526	Cap mesenchyme
1527	Cap mesenchyme
1528	Cap mesenchyme
1529	Cap mesenchyme
1530	Cap mesenchyme
1531	Cap mesenchyme
1532	Cap mesenchyme
1533	Cap mesenchyme
1534	Cap mesenchyme
1535	Cap mesenchyme
1536	Cap mesenchyme
1537	Cap mesenchyme
1538	Cap mesenchyme
1539	Cap mesenchyme
1540	Cap mesenchyme
1541	Cap mesenchyme
1542	Cap mesenchyme
1543	Cap mesenchyme
1544	Cap mesenchyme
1545	Cap mesenchyme
1546	Cap mesenchyme
1547	Cap mesenchyme
1548	Cap mesenchyme
1549	Cap mesenchyme
1550	Cap mesenchyme
1551	Cap mesenchyme
1552	Cap mesenchyme
1553	Cap mesenchyme
1554	Cap mesenchyme
1555	Cap mesenchyme
1556	Cap mesenchyme
1557	Cap mesenchyme
1558	Cap mesenchyme
1559	Cap mesenchyme
1560	Cap mesenchyme
1561	Cap mesenchyme
1562	Cap mesenchyme
1563	Cap mesenchyme
1564	Cap mesenchyme
1565	Cap mesenchyme
1566	Cap mesenchyme
1567	Cap mesenchyme
1568	Cap mesenchyme
1569	Cap mesenchyme
1570	Cap mesenchyme
1571	Cap mesenchyme
1572	Cap mesenchyme
1573	Cap mesenchyme
1574	Cap mesenchyme
1575	Cap mesenchyme
1576	Cap mesenchyme
1577	Cap mesenchyme
1578	Cap mesenchyme
1579	Cap mesenchyme
1580	Cap mesenchyme
1581	Cap mesenchyme
1582	Cap mesenchyme
1583	Cap mesenchyme
1584	Cap mesenchyme
1585	Cap mesenchyme
1586	Cap mesenchyme
1587	Cap mesenchyme
1588	Cap mesenchyme
1589	Cap mesenchyme
1590	Cap mesenchyme
1591	Cap mesenchyme
1592	Cap mesenchyme
1593	Cap mesenchyme
1594	Cap mesenchyme
1595	Cap mesenchyme
1596	Cap mesenchyme
1597	Cap mesenchyme
1598	Cap mesenchyme
1599	Cap mesenchyme
1600	Cap mesenchyme
1601	Cap mesenchyme
1602	Cap mesenchyme
1603	Cap mesenchyme
1604	Cap mesenchyme
1605	Cap mesenchyme
1606	Cap mesenchyme
1607	Cap mesenchyme
1608	Cap mesenchyme
1609	Cap mesenchyme
1610	Cap mesenchyme
1611	Cap mesenchyme
1612	Cap mesenchyme
1613	Cap mesenchyme
1614	Cap mesenchyme
1615	Cap mesenchyme
1616	Cap mesenchyme
1617	Cap mesenchyme
1618	Cap mesenchyme
1619	Cap mesenchyme
1620	Cap mesenchyme
1621	Cap mesenchyme
1622	Cap mesenchyme
1623	Cap mesenchyme
1624	Cap mesenchyme
1625	Cap mesenchyme
1626	Cap mesenchyme
1627	Cap mesenchyme
1628	Cap mesenchyme
1629	Cap mesenchyme
1630	Cap mesenchyme
1631	Cap mesenchyme
1632	Cap mesenchyme
1633	Cap mesenchyme
1634	Cap mesenchyme
1635	Cap mesenchyme
1636	Cap mesenchyme
1637	Cap mesenchyme
1638	Cap mesenchyme
1639	Cap mesenchyme
1640	Cap mesenchyme
1641	Cap mesenchyme
1642	Cap mesenchyme
1643	Cap mesenchyme
1644	Cap mesenchyme
1645	Cap mesenchyme
1646	Cap mesenchyme
1647	Cap mesenchyme
1648	Cap mesenchyme
1649	Cap mesenchyme
1650	Cap mesenchyme
1651	Cap mesenchyme
1652	Cap mesenchyme
1653	Cap mesenchyme
1654	Cap mesenchyme
1655	Cap mesenchyme
1656	Cap mesenchyme
1657	Cap mesenchyme
1658	Cap mesenchyme
1659	Cap mesenchyme
1660	Cap mesenchyme
1661	Cap mesenchyme
1662	Cap mesenchyme
1663	Cap mesenchyme
1664	Cap mesenchyme
1665	Cap mesenchyme
1666	Cap mesenchyme
1667	Cap mesenchyme
1668	Cap mesenchyme
1669	Cap mesenchyme
1670	Cap mesenchyme
1671	Cap mesenchyme
1672	Cap mesenchyme
1673	Cap mesenchyme
1674	Cap mesenchyme
1675	Cap mesenchyme
1676	Cap mesenchyme
1677	Cap mesenchyme
1678	Cap mesenchyme
1679	Cap mesenchyme
1680	Cap mesenchyme
1681	Cap mesenchyme
1682	Cap mesenchyme
1683	Cap mesenchyme
1684	Cap mesenchyme
1685	Cap mesenchyme
1686	Cap mesenchyme
1687	Cap mesenchyme
1688	Cap mesenchyme
1689	Cap mesenchyme
1690	Cap mesenchyme
1691	Cap mesenchyme
1692	Cap mesenchyme
1693	Cap mesenchyme
1694	Cap mesenchyme
1695	Cap mesenchyme
1696	Cap mesenchyme
1697	Cap mesenchyme
1698	Cap mesenchyme
1699	Cap mesenchyme
1700	Cap mesenchyme
1701	Cap mesenchyme
1702	Cap mesenchyme
1703	Cap mesenchyme
1704	Cap mesenchyme
1705	Cap mesenchyme
1706	Cap mesenchyme
1707	Cap mesenchyme
1708	Cap mesenchyme
1709	Cap mesenchyme
1710	Cap mesenchyme
1711	Cap mesenchyme
1712	Cap mesenchyme
1713	Cap mesenchyme
1714	Cap mesenchyme
1715	Cap mesenchyme
1716	Cap mesenchyme
1717	Cap mesenchyme
1718	Cap mesenchyme
1719	Cap mesenchyme
1720	Cap mesenchyme
1721	Cap mesenchyme
1722	Cap mesenchyme
1723	Cap mesenchyme
1724	Cap mesenchyme
1725	Cap mesenchyme
1726	Cap mesenchyme
1727	Cap mesenchyme
1728	Cap mesenchyme
1729	Cap mesenchyme
1730	Cap mesenchyme
1731	Cap mesenchyme
1732	Cap mesenchyme
1733	Cap mesenchyme
1734	Cap mesenchyme
1735	Cap mesenchyme
1736	Cap mesenchyme
1737	Cap mesenchyme
1738	Cap mesenchyme
1739	Cap mesenchyme
1740	Cap mesenchyme
1741	Cap mesenchyme
1742	Cap mesenchyme
1743	Cap mesenchyme
1744	Cap mesenchyme
1745	Cap mesenchyme
1746	Cap mesenchyme
1747	Cap mesenchyme
1748	Cap mesenchyme
1749	Cap mesenchyme
1750	Cap mesenchyme
1751	Cap mesenchyme
1752	Cap mesenchyme
1753	Cap mesenchyme
1754	Cap mesenchyme
1755	Cap mesenchyme
1756	Cap mesenchyme
1757	Cap mesenchyme
1758	Cap mesenchyme
1759	Cap mesenchyme
1760	Cap mesenchyme
1761	Cap mesenchyme
1762	Cap mesenchyme
1763	Cap mesenchyme
1764	Cap mesenchyme
1765	Cap mesenchyme
1766	Endothelium
1767	Endothelium
1768	Endothelium
1769	Endothelium
1770	Endothelium
1771	Endothelium
1772	Endothelium
1773	Endothelium
1774	Endothelium
1775	Endothelium
1776	Endothelium
1777	Endothelium
1778	Endothelium
1779	Endothelium
1780	Endothelium
1781	Endothelium
1782	Endothelium
1783	Endothelium
1784	Endothelium
1785	Endothelium
1786	Endothelium
1787	Endothelium
1788	Endothelium
1789	Endothelium
1790	Endothelium
1791	Endothelium
1792	Endothelium
1793	Endothelium
1794	Endothelium
1795	Endothelium
1796	Endothelium
1797	Endothelium
1798	Endothelium
1799	Endothelium
1800	Endothelium
1801	Endothelium
1802	Endothelium
1803	Endothelium
1804	Endothelium
1805	Endothelium
1806	Endothelium
1807	Endothelium
1808	Endothelium
1809	Endothelium
1810	Endothelium
1811	Endothelium
1812	Endothelium
1813	Endothelium
1814	Endothelium
1815	Endothelium
1816	Endothelium
1817	Endothelium
1818	Endothelium
1819	Endothelium
1820	Endothelium
1821	Endothelium
1822	Endothelium
1823	Endothelium
1824	Endothelium
1825	Endothelium
1826	Endothelium
1827	Endothelium
1828	Endothelium
1829	Endothelium
1830	Endothelium
1831	Endothelium
1832	Endothelium
1833	Endothelium
1834	Endothelium
1835	Endothelium
1836	Endothelium
1837	Endothelium
1838	Endothelium
1839	Endothelium
1840	Endothelium
1841	Endothelium
1842	Endothelium
1843	Endothelium
1844	Endothelium
1845	Endothelium
1846	Endothelium
1847	Endothelium
1848	Endothelium
1849	Endothelium
1850	Endothelium
1851	Endothelium
1852	Endothelium
1853	Endothelium
1854	Endothelium
1855	Endothelium
1856	Endothelium
1857	Endothelium
1858	Endothelium
1859	Endothelium
1860	Endothelium
1861	Endothelium
1862	Endothelium
1863	Endothelium
1864	Endothelium
1865	Endothelium
1866	Endothelium
1867	Endothelium
1868	Endothelium
1869	Endothelium
1870	Endothelium
1871	Endothelium
1872	Endothelium
1873	Endothelium
1874	Endothelium
1875	Endothelium
1876	Endothelium
1877	Endothelium
1878	Endothelium
1879	Endothelium
1880	Endothelium
1881	Endothelium
1882	Endothelium
1883	Endothelium
1884	Endothelium
1885	Endothelium
1886	Endothelium
1887	Endothelium
1888	Endothelium
1889	Endothelium
1890	Endothelium
1891	Endothelium
1892	Endothelium
1893	Endothelium
1894	Endothelium
1895	Endothelium
1896	Endothelium
1897	Endothelium
1898	Endothelium
1899	Endothelium
1900	Endothelium
1901	Endothelium
1902	Endothelium
1903	Endothelium
1904	Endothelium
1905	Endothelium
1906	Endothelium
1907	Endothelium
1908	Endothelium
1909	Endothelium
1910	Endothelium
1911	Endothelium
1912	Endothelium
1913	Endothelium
1914	Endothelium
1915	Endothelium
1916	Endothelium
1917	Endothelium
1918	Endothelium
1919	Endothelium
1920	Endothelium
1921	Endothelium
1922	Endothelium
1923	Endothelium
1924	Endothelium
1925	Endothelium
1926	Endothelium
1927	Endothelium
1928	Endothelium
1929	Endothelium
1930	Endothelium
1931	Endothelium
1932	Endothelium
1933	Endothelium
1934	Endothelium
1935	Endothelium
1936	Endothelium
1937	Endothelium
1938	Endothelium
1939	Endothelium
1940	Endothelium
1941	Endothelium
1942	Endothelium
1943	Endothelium
1944	Endothelium
1945	Endothelium
1946	Endothelium
1947	Endothelium
1948	Endothelium
1949	Endothelium
1950	Endothelium
1951	Endothelium
1952	Endothelium
1953	Endothelium
1954	Endothelium
1955	Endothelium
1956	Endothelium
1957	Endothelium
1958	Endothelium
1959	Endothelium
1960	Endothelium
1961	Endothelium
1962	Endothelium
1963	Endothelium
1964	Endothelium
1965	Endothelium
1966	Endothelium
1967	Endothelium
1968	Endothelium
1969	Endothelium
1970	Endothelium
1971	Endothelium
1972	Endothelium
1973	Endothelium
1974	Endothelium
1975	Endothelium
1976	Endothelium
1977	Endothelium
1978	Endothelium
1979	Endothelium
1980	Endothelium
1981	Endothelium
1982	Endothelium
1983	Endothelium
1984	Endothelium
1985	Endothelium
1986	Endothelium
1987	Endothelium
1988	Endothelium
1989	Endothelium
1990	Endothelium
1991	Endothelium
1992	Endothelium
1993	Endothelium
1994	Endothelium
1995	Endothelium
1996	Endothelium
1997	Endothelium
1998	Endothelium
1999	Endothelium
[truncated: 6,074 more rows]
