# Supplementary material for: Characterization of Alternative Splicing in High-Risk Wilms’ Tumors
Source: Int J Mol Sci. 2024 Apr 20;25(8):4520. doi: 10.3390/ijms25084520 (PMC11050615; doi:10.3390/ijms25084520)
Supplement: Supplementary file 1 [file ijms-25-04520-s001.zip › scripts_to_reproduce_main_figures/figure_2/compute_distance_matrix.py]

# -*- coding: utf-8 -*-
"""
Created on Mon Nov 14 14:10:52 2022

@author: trinkya
"""

# compute distances in gene expression space
import os


import pandas as pd
from sklearn.metrics.pairwise import euclidean_distances

import sys

sys.path.append('../figure_1')
from _wilms_nD import wilms_Narcs


import numpy as np
import matplotlib.pyplot as plt


def get_index_positions(list_of_elems,element):
        
        ''' Returns the indexes of all occurrences of give element in
    the list- listOfElements '''
    
    
        index_pos_list = []
        index_pos = 0
        while True:
            try:
                # Search for item in list from indexPos to the end of list
                index_pos = list_of_elems.index(element, index_pos)
                # Add the index position in list
                index_pos_list.append(index_pos)
                index_pos += 1
            except ValueError as e:
                break
        return index_pos_list
    

from sklearn.decomposition import PCA

# %%

wilms = wilms_Narcs('../data/tcga_counts_all_threeArcs.csv')

samples = wilms.get_column_names()

X = wilms.get_score()


# %%


dist = euclidean_distances(X, X)

distDF = pd.DataFrame(dist)
distDF.columns = samples

distDF.to_csv('../data/euclidean_distance_matrix.csv')


# %% distances to each archetype

distancesDict = {}

distancesDict['dist_from_Arc1_Blast'] = distDF['Arc1_Blast']
distancesDict['dist_from_Arc2_Stromal'] = distDF['Arc2_Stromal']
distancesDict['dist_from_Arc3_Normal'] = distDF['Arc3_Normal']


distances_from_arcs = pd.DataFrame.from_dict(distancesDict)

os.makedirs('./distance_matrix', mode=0o777, exist_ok=True)


distances_from_arcs.to_csv('./distance_matrix/distances_from_arcs.csv')
distDF.to_csv('./distance_matrix/euclidean_distance_matrix_in_pc_space.csv')


#%%


distDF = pd.read_csv('./euclidean_distance_matrix.csv',index_col=0)

metadata = pd.read_csv('../data/metadata_14_11_2022.csv')


dist_to_blastemal = np.array(distDF.loc[:,'Arc1'])


# idx_normal = get_index_positions(list(metadata['Sample Type']),'Solid Tissue Normal')
# idxAll= list(range(len(dist_to_blastemal)))
# idxTumor = set(idxAll).difference(set(idx_normal))


# dist_to_blastemal2 = dist_to_blastemal[list(idxTumor)]


idx = np.argpartition(dist_to_blastemal,31)[:31]


closeSamples = samples[idx]


metadataBlast = metadata.iloc[idx,:]


# %% for deseq - samples near blastemal archetype

n= 31

counts = pd.read_csv('D:/2021_11_14_Target/data/tcga_unnormalized_counts.csv',index_col=0)


#just to keep size 
counts['Arc1'] = np.random.uniform(size=counts.shape[0])
counts['Arc2'] = np.random.uniform(size=counts.shape[0])
counts['Arc3'] = np.random.uniform(size=counts.shape[0])


# %%
dist_to_blastemal = np.array(distDF.loc[:,'Arc1'])
idx = np.argpartition(dist_to_blastemal,n)[:n]


fig,ax = plt.subplots()
ax.scatter(X.iloc[:,0],X.iloc[:,1])
ax.scatter(X.iloc[idx,0],X.iloc[idx,1],c='red')


countsBlast = counts.iloc[:,idx]
countsBlast = countsBlast.drop('Arc1',axis=1)

countsBlast.to_csv('../data/countsBlast_unnormalized30.csv')


metadataBlast = metadata.iloc[idx,:].set_index('Unnamed: 0').drop('Arc1')

sum(metadataBlast['Histologic Classification of Primary Tumor']=='DAWT')


metadataBlast.to_csv('../data/metadataBlast_30.csv')


# %% STROMAL 

n=31

dist = np.array(distDF.loc[:,'Arc2'])
idx = np.argpartition(dist,n)[:n]


fig,ax = plt.subplots()
ax.scatter(X.iloc[:,0],X.iloc[:,1])
ax.scatter(X.iloc[idx,0],X.iloc[idx,1],c='red')


countsStromal= counts.iloc[:,idx]
countsStromal = countsStromal.drop('Arc2',axis=1)

countsStromal.to_csv('../data/countsStromal_unnormalized30.csv')


metadataStromal = metadata.iloc[idx,:].set_index('Unnamed: 0').drop('Arc2')

sum(metadataBlast['Histologic Classification of Primary Tumor']=='DAWT')


metadataBlast.to_csv('../data/metadataStromal_30.csv')


# %%

fig,ax = plt.subplots()
ax.scatter(X.iloc[:136,0],X.iloc[:136,1])
ax.scatter(X.iloc[136:,0],X.iloc[136:,1],color='green')
ax.scatter(X.iloc[idx,0],X.iloc[idx,1],color='red')


#%%

counts = wilms.get_counts()


countsBlast = counts.loc[:,closeSamples]


countsBlast = countsBlast.drop(['Arc1'],axis=1)


countsBlast.to_csv('../data/counts_near_blastemal_30.csv')


metadataBlast = metadataBlast.set_index('Unnamed: 0').drop('Arc1')

metadataBlast.to_csv('../data/metadata_near_blastemal.csv')

# %%

pca = PCA(n_components=2)


label = metadataBlast['Histologic Classification of Primary Tumor']


scoreBlast = pca.fit_transform(countsBlast.T)


# %%
idxFHWT = get_index_positions(list_of_elems=list(label), element='FHWT')
idxDAWT = get_index_positions(list_of_elems=list(label), element='DAWT')


fig,ax = plt.subplots()
ax.scatter(scoreBlast[idxDAWT,0],scoreBlast[idxDAWT,1],label='DAWT',color='red')
ax.scatter(scoreBlast[idxFHWT,0],scoreBlast[idxFHWT,1],label='FHWT',color='blue')
ax.legend()


# %%
dist_to_blastemal = np.array(distDF.loc[:,'Arc1'])

n = 31


idx = np.argpartition(dist_to_blastemal,n)[:n]


closeSamples = samples[idx]


metadataBlast = metadata.iloc[idx,:]


fig,ax = plt.subplots()
ax.scatter(X.iloc[:136,0],X.iloc[:136,1])
ax.scatter(X.iloc[136:,0],X.iloc[136:,1],color='green')
ax.scatter(X.iloc[idx,0],X.iloc[idx,1],color='red')


countsBlast = counts.loc[:,closeSamples]


countsBlast = countsBlast.drop(['Arc1'],axis=1)


metadataBlast = metadataBlast.set_index('Unnamed: 0').drop('Arc1')


pca = PCA(n_components=2)


label = metadataBlast['Histologic Classification of Primary Tumor']


scoreBlast = pca.fit_transform(countsBlast.T)

idxFHWT = get_index_positions(list_of_elems=list(label), element='FHWT')
idxDAWT = get_index_positions(list_of_elems=list(label), element='DAWT')


fig,ax = plt.subplots()
ax.scatter(scoreBlast[idxDAWT,0],scoreBlast[idxDAWT,1],label='DAWT',color='red')
ax.scatter(scoreBlast[idxFHWT,0],scoreBlast[idxFHWT,1],label='FHWT',color='blue')
ax.legend()


# %% from stromal


dist_to_blastemal = np.array(distDF.loc[:,'Arc2'])


n = 16


idx = np.argpartition(dist_to_blastemal,n)[:n]


closeSamples = samples[idx]


metadataBlast = metadata.iloc[idx,:]


fig,ax = plt.subplots()
ax.scatter(X.iloc[:136,0],X.iloc[:136,1])
ax.scatter(X.iloc[136:,0],X.iloc[136:,1],color='green')
ax.scatter(X.iloc[idx,0],X.iloc[idx,1],color='red')


countsBlast = counts.loc[:,closeSamples]


countsBlast = countsBlast.drop(['Arc2'],axis=1)


metadataBlast = metadataBlast.set_index('Unnamed: 0').drop('Arc2')


pca = PCA(n_components=2)


label = metadataBlast['Histologic Classification of Primary Tumor']


scoreBlast = pca.fit_transform(countsBlast.T)

idxFHWT = get_index_positions(list_of_elems=list(label), element='FHWT')
idxDAWT = get_index_positions(list_of_elems=list(label), element='DAWT')


fig,ax = plt.subplots()
ax.scatter(scoreBlast[idxDAWT,0],scoreBlast[idxDAWT,1],label='DAWT',color='red')
ax.scatter(scoreBlast[idxFHWT,0],scoreBlast[idxFHWT,1],label='FHWT',color='blue')
ax.legend()
