# Supplementary material for: Characterization of Alternative Splicing in High-Risk Wilms’ Tumors
Source: Int J Mol Sci. 2024 Apr 20;25(8):4520. doi: 10.3390/ijms25084520 (PMC11050615; doi:10.3390/ijms25084520)
Supplement: Supplementary file 1 [file ijms-25-04520-s001.zip › scripts_to_reproduce_main_figures/figure_2/group_selected_cell_types.py]

# -*- coding: utf-8 -*-
"""
Created on Thu Aug 25 19:58:33 2022

@author: trinkya
"""

import pandas as pd


# %%

celltypesSelected = pd.read_csv('../data/deconvolution_files/cell_labels_selected_only_not_grouped.csv')['x'] # celltypes selected from excel file, excluding neurons,B cells etc

# %% group further selected cell types into 12 groups


group_dict = {}

list1 = ['CNT/PC - proximal UB','Proximal UB','Pelvic epithelium - distal UB'] 

for g in list1:
    group_dict[g] = 'UB'
    

list1 = ['Macrophage 1','Macrophage 2','Proliferating macrophage']

for g in list1:
    group_dict[g] = 'Macrophage'
    
    

list1 = ['Fibroblast 1','Fibroblast 2','Proliferating fibroblast']
for g in list1:
    group_dict[g] = 'Fibroblast'
    

list1 = ['Myofibroblast 1','Myofibroblast 2','Proliferating myofibroblast']

for g in list1:
    group_dict[g] = 'Myofibroblast'


list1 = ['Proliferating distal renal vesicle','Distal renal vesicle','Proximal renal vesicle']

for g in list1:
    group_dict[g] = 'Renal Vesicle'
    

list1 = ['Stroma progenitor','Proliferating stroma progenitor']

for g in list1:
    group_dict[g] = 'Stroma progenitor'
    
    
    
list1 = ['Medial S shaped body','Proximal S shaped body','Distal S shaped body']
    
for g in list1:
    group_dict[g] = 'S-shaped body'
    
    
    
# %%

new_celltypes = []
group_keys = list(group_dict.keys())


for idx in range(len(list(celltypesSelected))):
    
    cell = celltypesSelected[idx]
    
    if cell in group_keys:
        new_celltypes.append(group_dict[cell])
        
    else:
        new_celltypes.append(cell)
    
    
    
    
# %%

pd.DataFrame(new_celltypes).to_csv('../data/deconvolution_files/cell_labels_selected_only_grouped.csv')


print(set(new_celltypes))
print(len(new_celltypes))


  
    
    
