# Supplementary material for: Characterization of Alternative Splicing in High-Risk Wilms’ Tumors
Source: Int J Mol Sci. 2024 Apr 20;25(8):4520. doi: 10.3390/ijms25084520 (PMC11050615; doi:10.3390/ijms25084520)
Supplement: Supplementary file 1 [file ijms-25-04520-s001.zip › scripts_to_reproduce_main_figures/figure_2/plot_deconvolution_pca.py]

# -*- coding: utf-8 -*-
"""
Created on Sun Feb  5 09:12:10 2023

@author: trinkya
"""

# plot deconvolution

# should be in directory for figure 2

# %% deconvolution 

import os
import pandas as pd
import sys
sys.path.append('../figure_1')
import matplotlib.pyplot as plt

basepath = './'

from _wilms_nD import wilms_Narcs


wilms = wilms_Narcs(filename='../data/tcga_counts_all_threeArcs.csv')

metadata = pd.read_csv('../data/metadataAll.csv',index_col=0)

# %%


deconvolution_path = os.path.join(basepath,'deconvolution_pca/')


os.makedirs(deconvolution_path, mode=0o777, exist_ok=True)


labels = ['Cap mesenchyme', 'Endothelium', 'Loop of Henle',
       'Podocyte', 'Proliferating cap mesenchyme', 'Proximal tubule', 'UB',
       'Macrophage', 'Fibroblast', 'Myofibroblast', 'Renal Vesicle',
       'S-shaped body']


for l in labels:
    
    label = list(metadata[l]) 
    wilms.plot_deconvolution(label, save_to_file=True,folder=deconvolution_path,file_end=l,file_type='svg',title=l)
    

    plt.close()
