# Supplementary material for: Characterization of Alternative Splicing in High-Risk Wilms’ Tumors
Source: Int J Mol Sci. 2024 Apr 20;25(8):4520. doi: 10.3390/ijms25084520 (PMC11050615; doi:10.3390/ijms25084520)
Supplement: Supplementary file 1 [file ijms-25-04520-s001.zip › scripts_to_reproduce_main_figures/figure_2/run_cpm.R]

## Single Cell Deconvolution (CPM) on count matrix with three archetypes
# using human kidney cell atlas

# Single cell deconvolution for kidney wilms tumor bulk expression. 
# The function has four mandatory parameters: 1) bulk expression set , 2) sc expression set
# 3) labels for each single cell (type) 4) embedded single cell (PCA/TSNE)


if (!requireNamespace("BiocManager", quietly = TRUE)){
  install.packages("BiocManager")}


if('limma' %in% rownames(installed.packages() == FALSE)){
  BiocManager::install("limma")
}


if('stringr' %in% rownames(installed.packages()) == FALSE){
  install.packages('stringr')
}

if('scBio' %in% rownames(installed.packages()) == FALSE){
  install.packages('scBio')
}


if('readxl' %in% rownames(installed.packages()) == FALSE){
  install.packages('readxl')
}


library(stringr)
library(readxl)
library(scBio)
library(limma)


# all samples


bulkExpression <- read.csv('../data/tcga_counts_all_threeArcs.csv',row.names = 1)
load('../data/deconvolution_files/Fetal_full_v3_scnormalized_counts.R')

idx.cells <- read.csv('../data/deconvolution_files/index_selected_cells.csv')$x

# read new SCLabels made using different pythons script

SCLabels.selected.grouped<- read.csv('../data/deconvolution_files/cell_labels_selected_only_grouped.csv',row.names = 1)
SCLabels.selected.grouped <- SCLabels.selected.grouped$X0


# Mandatory Inputs --------------------------------------------------------
SCData <- counts
remove(counts)
SCData.selected <- SCData[,idx.cells]

row.names(SCData) <- toupper(rownames(SCData))

print(SCData[2000:2005,1:5])

# filter genes ----------

genes.728 <- read.csv('../data/deconvolution_files/gene_names4tSNE (728 genes).csv') # 728 special genes
genes.728 <- genes.728[[1]]
genes.728 <- toupper(genes.728)

commonGenes <- intersect(rownames(bulkExpression),rownames(SCData)) # common genes between bulk/sc

commonGenes <- intersect(genes.728,commonGenes)

SCData.selected <- SCData.selected[commonGenes,] 

bulkExpression <- bulkExpression[commonGenes,]


## embedded cell space


cellSpace <- read.csv('../data/deconvolution_files/fetal_kidney_atlas_umap_embedding.csv',
                      row.names = 1)


cellSpace <- cellSpace[idx.cells,]


X<- as.matrix(cellSpace[,1])
Y <- as.matrix(cellSpace[,2])


cellSpaceArray <- cbind(X,Y)
class(cellSpaceArray)
rownames(cellSpaceArray) <- rownames(cellSpace)


# for absolute comparisons scale should be linear
bulkExpression.abs = exp(bulkExpression)-1

SCData.selected <- as.data.frame(as.matrix(SCData.selected))


#set.seed(1)
resAbs.removed <- CPM(SCData.selected,SCLabels.selected.grouped,bulkExpression.abs,cellSpaceArray,typeTransformation = TRUE, quantifyTypes = TRUE)

write.csv(resAbs.removed$predicted,'./deconvolution_output/cpm_predicted.csv')
write.csv(resAbs.removed$cellTypePredictions,'./deconvolution_output/cpm_cell_type_predictions.csv')
