# Supplementary material for: Characterization of Alternative Splicing in High-Risk Wilms’ Tumors
Source: Int J Mol Sci. 2024 Apr 20;25(8):4520. doi: 10.3390/ijms25084520 (PMC11050615; doi:10.3390/ijms25084520)
Supplement: Supplementary file 1 [file ijms-25-04520-s001.zip › scripts_to_reproduce_main_figures/figure_2/select_cell_types.R]

# choose set of selected cell types 

SCLabels <- read.csv('../data/deconvolution_files/cell_labels_fetal_kidney_atlas.csv')
SCLabels <- SCLabels$x

celltypes <- read.csv('../data/deconvolution_files/celltypes.csv')


cells.totake.idx <- celltypes$Take == 'x'
cells.totake <- celltypes$all_types[cells.totake.idx]

idx <- list()


for (cell in cells.totake){
  idx.1 <- which(SCLabels == cell)
  idx[[cell]] <- idx.1
}

# get indices of cells which match specified cell types
# some cell types are grouped into one category

idx[['UB']] <- c(idx$`CNT/PC - proximal UB` , idx$`Proximal UB` , idx$`Pelvic epithelium - distal UB`)
idx[['Macrophage']] <- c(idx$`Macrophage 1`,idx$`Macrophage 2`,idx$`Proliferating macrophage`)
idx[['Fibroblast']] <- c(idx$`Fibroblast 1`,idx$`Fibroblast 2`,idx$`Proliferating fibroblast`)
idx[['Myofibroblast']] <- c(idx$`Myofibroblast 1`,idx$`Myofibroblast 2`,idx$`Proliferating myofibroblast`)
idx[['Renal vesicle']] <- c(idx$`Proliferating distal renal vesicle`,idx$`Distal renal vesicle`,
                            idx$`Proximal renal vesicle`)

idx[['Stroma progenitor']] <- c(idx$`Stroma progenitor`,idx$`Proliferating stroma progenitor`)
idx[['S-shaped body']] <- c(idx$`Medial S shaped body`,idx$`Proximal S shaped body`,idx$`Distal S shaped body`)


# remove cell types which fall under a group
elements.toremove <- c('CNT/PC - proximal UB' ,'Proximal UB' , 'Pelvic epithelium - distal UB',
                       'Macrophage 1','Macrophage 2','Proliferating macrophage',
                       'Fibroblast 1','Fibroblast 2','Proliferating fibroblast' ,
                       'Myofibroblast 1','Myofibroblast 2','Proliferating myofibroblast',
                       'Proliferating distal renal vesicle','Distal renal vesicle','Proximal renal vesicle',
                       'Stroma progenitor','Proliferating stroma progenitor','Medial S shaped body',
                       'Proximal S shaped body','Distal S shaped body')


for (elem in elements.toremove){
  idx[elem] <- NULL
  
}


# get all indices of relevant cell types
idx.cells <- stack(idx)$values


SCLabels.selected <- SCLabels[idx.cells]


write.csv(SCLabels.selected,'../data/deconvolution_files/cell_labels_selected_only_not_grouped.csv')
write.csv(idx.cells,'../data/deconvolution_files/index_selected_cells.csv')
as.factor(SCLabels.selected)
