# Supplementary material for: Characterization of Alternative Splicing in High-Risk Wilms’ Tumors
Source: Int J Mol Sci. 2024 Apr 20;25(8):4520. doi: 10.3390/ijms25084520 (PMC11050615; doi:10.3390/ijms25084520)
Supplement: Supplementary file 1 [file ijms-25-04520-s001.zip › scripts_to_reproduce_main_figures/figure_2/_complex_heatmap.R]

# complex heatmap for figure 2

getwd() # make sure this is "figure_2"


myPaths <- .libPaths()   # get the paths
.libPaths(myPaths)  # reassign them


library(dplyr)
library(devtools)
library(ComplexHeatmap)
library(stringr)
library(matrixStats)
library(readxl)
library(svglite)

counts <- read.csv('../data/tcga_counts_all_threeArcs.csv',row.names = 1)
# read in data


selected_genes.table <- read.csv('../data/selected_genes_annotated.csv')
selected_genes <- selected_genes.table[,1]
selected_genes.annotations <- as.data.frame(selected_genes.table[,4])
rownames(selected_genes.annotations) <- selected_genes
colnames(selected_genes.annotations) <- "Gene.Annotation"


levels(as.factor(selected_genes.annotations[,1]))


heatmap_matrix <- as.matrix(counts[selected_genes,])

print(dim(heatmap_matrix)) # 102 selected genes in the heatmap


# standardize rows
heatmap_matrix_stand <- t(scale(t(heatmap_matrix),center=TRUE,scale=TRUE))


print(rowVars(heatmap_matrix_stand))
print(rowMeans(heatmap_matrix_stand))


# using only metadata provided by authors ----------

# metadata including archetypes


deconvolution.output <- read.csv('../data/deconvolution_output/cpm_cell_type_predictions.csv',row.names=1)

sample.names <- rownames(deconvolution.output)


sample.names.2 <- c(str_sub(sample.names[1:136], 2),sample.names[137:139])
rownames(deconvolution.output) <- sample.names.2


annotationCol <- read.csv('../data/metadataAll.csv')


annotationCol <- as.data.frame(annotationCol)
rownames(annotationCol) <- annotationCol$`File Name`
rownames(annotationCol) <- str_replace_all(rownames(annotationCol),'-','_')


setdiff(c('Sample Type',
  'Stage',
  'Histologic Classification of Primary Tumor Normals Labelled',
  'Cap mesenchyme','Endothelium',	'Loop of Henle',	'Podocyte','Proliferating cap mesenchyme','Proximal tubule',
  'UB',	'Macrophage',	'Fibroblast',	'Myofibroblast',	'Renal Vesicle',	'S-shaped body',
  'Manual Classification','dist_from_Arc1_Blast','dist_from_Arc2_Stromal','dist_from_Arc3_Normal'),colnames(annotationCol))


annotationCol <- annotationCol[c('Sample.Type',
                                 'Stage',
                                 'Histologic.Classification.of.Primary.Tumor.Normals.Labelled',
                                 'Cap.mesenchyme','Endothelium',	'Loop.of.Henle',	'Podocyte','Proliferating.cap.mesenchyme','Proximal.tubule',
                                 'UB',	'Macrophage',	'Fibroblast',	'Myofibroblast',	'Renal.Vesicle',	'S.shaped.body',
                                 'Manual.Classification','dist_from_Arc1_Blast','dist_from_Arc2_Stromal','dist_from_Arc3_Normal')]


colnames(annotationCol) <-  c('Sample Type',
                                 'Stage',
                                 'Histologic Classification',
                                 'Cap mesenchyme','Endothelium',	'Loop of Henle',	'Podocyte','Proliferating cap mesenchyme','Proximal tubule',
                                 'UB',	'Macrophage',	'Fibroblast',	'Myofibroblast',	'Renal Vesicle',	'S-shaped body',
                                 'Manual Classification','dist_from_Arc1_Blast','dist_from_Arc2_Stromal','dist_from_Arc3_Normal')


idx.normal <- which(annotationCol$`Sample Type` == 'Solid Tissue Normal')


change_normal <- function(col,idx){
  col[idx] <- 'Normal'
  return(col)
  
}

cols.to.change <- c('Stage')

for (c in cols.to.change){
  x <- change_normal(annotationCol[[c]],idx.normal)
  annotationCol[c] <- x
}


as.factor(annotationCol$Stage)

colors <- list('Sample Type'=c('Primary Tumor'='Blue',
                               'Solid Tissue Normal'='Green',
                               'Recurrent Tumor'='Red','Metastatic'='Purple','Arc'='Yellow'),
              
               'Stage' = c('III'='Red','I'='Blue','II'='Grey',
                           'IV'='White','IIIB'='Brown', 'Normal'='Green','Arc'='Yellow'),
              'Histologic Classification'=c('DAWT'='Blue',
                                                                                        'FHWT'='Red',
                                                                                        'Arc'='Yellow','Solid Tissue Normal'='White'),
               'Manual Classification'=c('Epithelial_1'='Blue','Epithelial_2'='Red','Unspecified Continuum'='Green','Arc'='Yellow',
                                         'Normal'='White'))


topAnnotation = HeatmapAnnotation(df = annotationCol, col=colors,na_col='Black')

colors.rows <- list('Gene.Annotation'=c('Epithelial'='Blue','Nephrogenic Stroma'='Red','Cap Mesenchyme'='Green',
                                        'Immune'='Black','Cell cycle'='Yellow',
                                        'Housekeeping'='Purple','Muscle'='White','Endothelial'='Brown'
                                        ))


sideAnnotation = rowAnnotation(df = selected_genes.annotations, col=colors.rows)


# run
dir.create('./heatmaps', showWarnings = TRUE)

pdf(file = "./heatmaps/complex_heatmap_complete.pdf",   # The directory you want to save the file in
    width = 20, # The width of the plot in inches
    height = 12) # The height of the plot in inches


draw(Heatmap(heatmap_matrix_stand,
             show_row_names=T,
             clustering_distance_rows = 'spearman',clustering_distance_columns = 'spearman',
             name="Euclidean",top_annotation = topAnnotation,column_title = 'spearman',
             clustering_method_rows = 'complete',clustering_method_columns = 'complete',
             na_col = "black",right_annotation = sideAnnotation))

draw(Heatmap(heatmap_matrix_stand,
             show_row_names=T,
             clustering_distance_rows = 'euclidean',clustering_distance_columns = 'euclidean',
             name="Euclidean",top_annotation = topAnnotation,column_title = 'euclidean',
             clustering_method_rows = 'complete',clustering_method_columns = 'complete',
             na_col = "black",right_annotation = sideAnnotation))


draw(Heatmap(heatmap_matrix_stand,
             show_row_names=T,
             clustering_distance_rows = 'maximum',clustering_distance_columns = 'maximum',
             name="Euclidean",top_annotation = topAnnotation,column_title = 'maximum',
             clustering_method_rows = 'complete',clustering_method_columns = 'complete',
             na_col = "black",right_annotation = sideAnnotation))


draw(Heatmap(heatmap_matrix_stand,
             show_row_names=T,
             clustering_distance_rows = 'pearson',clustering_distance_columns = 'pearson',
             name="Euclidean",top_annotation = topAnnotation,column_title = 'pearson',
             clustering_method_rows = 'complete',clustering_method_columns = 'complete',
             na_col = "black",right_annotation = sideAnnotation))


dev.off()
#ht_opt$fast_hclust = FALSE


pdf(file = "./heatmaps/complex_heatmap_average.pdf",   # The directory you want to save the file in
    width = 20, # The width of the plot in inches
    height = 12) # The height of the plot in inches


draw(Heatmap(heatmap_matrix_stand,
             show_row_names=T,
             clustering_distance_rows = 'spearman',clustering_distance_columns = 'spearman',
             name="Euclidean",top_annotation = topAnnotation,column_title = 'spearman',
             clustering_method_rows = 'average',clustering_method_columns = 'average',
             na_col = "black",right_annotation = sideAnnotation))

draw(Heatmap(heatmap_matrix_stand,
             show_row_names=T,
             clustering_distance_rows = 'euclidean',clustering_distance_columns = 'euclidean',
             name="Euclidean",top_annotation = topAnnotation,column_title = 'euclidean',
             clustering_method_rows = 'average',clustering_method_columns = 'average',
             na_col = "black",right_annotation = sideAnnotation))


draw(Heatmap(heatmap_matrix_stand,
             show_row_names=T,
             clustering_distance_rows = 'maximum',clustering_distance_columns = 'maximum',
             name="Euclidean",top_annotation = topAnnotation,column_title = 'maximum',
             clustering_method_rows = 'average',clustering_method_columns = 'average',
             na_col = "black",right_annotation = sideAnnotation))


draw(Heatmap(heatmap_matrix_stand,
             show_row_names=T,
             clustering_distance_rows = 'pearson',clustering_distance_columns = 'pearson',
             name="Euclidean",top_annotation = topAnnotation,column_title = 'pearson',
             clustering_method_rows = 'average',clustering_method_columns = 'average',
             na_col = "black",right_annotation = sideAnnotation))


dev.off()


pdf(file = "./heatmaps/complex_heatmap_single.pdf",   # The directory you want to save the file in
    width = 20, # The width of the plot in inches
    height = 12) # The height of the plot in inches


draw(Heatmap(heatmap_matrix_stand,
             show_row_names=T,
             clustering_distance_rows = 'spearman',clustering_distance_columns = 'spearman',
             name="Euclidean",top_annotation = topAnnotation,column_title = 'spearman',
             clustering_method_rows = 'single',clustering_method_columns = 'single',
             na_col = "black",right_annotation = sideAnnotation))

draw(Heatmap(heatmap_matrix_stand,
             show_row_names=T,
             clustering_distance_rows = 'euclidean',clustering_distance_columns = 'euclidean',
             name="Euclidean",top_annotation = topAnnotation,column_title = 'euclidean',
             clustering_method_rows = 'single',clustering_method_columns = 'single',
             na_col = "black",right_annotation = sideAnnotation))


draw(Heatmap(heatmap_matrix_stand,
             show_row_names=T,
             clustering_distance_rows = 'maximum',clustering_distance_columns = 'maximum',
             name="Euclidean",top_annotation = topAnnotation,column_title = 'maximum',
             clustering_method_rows = 'single',clustering_method_columns = 'single',
             na_col = "black",right_annotation = sideAnnotation))


draw(Heatmap(heatmap_matrix_stand,
             show_row_names=T,
             clustering_distance_rows = 'pearson',clustering_distance_columns = 'pearson',
             name="Euclidean",top_annotation = topAnnotation,column_title = 'pearson',
             clustering_method_rows = 'single',clustering_method_columns = 'single',
             na_col = "black",right_annotation = sideAnnotation))


dev.off()


# heatmaps for figure in svg format 

dir.create('./heatmaps_svg', showWarnings = TRUE)

svg(file = "./heatmaps_svg/complex_heatmap_complete_pearson.svg",   # The directory you want to save the file in
    width = 20, # The width of the plot in inches
    height = 12) # The height of the plot in inches


draw(Heatmap(heatmap_matrix_stand,
             show_row_names=T,
             clustering_distance_rows = 'pearson',clustering_distance_columns = 'pearson',
             name="Euclidean",top_annotation = topAnnotation,column_title = 'pearson',
             clustering_method_rows = 'complete',clustering_method_columns = 'complete',
             na_col = "black",right_annotation = sideAnnotation))


dev.off()
