# Supplementary material for: Characterization of Alternative Splicing in High-Risk Wilms’ Tumors
Source: Int J Mol Sci. 2024 Apr 20;25(8):4520. doi: 10.3390/ijms25084520 (PMC11050615; doi:10.3390/ijms25084520)
Supplement: Supplementary file 1 [file ijms-25-04520-s001.zip › scripts_to_reproduce_main_figures/figure_3/all_inclusion_levels.py]

# -*- coding: utf-8 -*-
"""
Created on Mon Aug 29 13:30:57 2022

@author: trinkya
"""

# import os

import sys

import datetime

import pandas as pd
import numpy as np

import pdb


import matplotlib.pyplot as plt


# %%


# rmats was run on all samples in order to get
# inclusion levels for each sample

# this script looks up events of interest (those found in comparisons between
# neighbors of archetypes), in this matrix. 

 


# %%

def isNaN(string):
    return string != string


def return_inc_levels(mats,rownumber):
    '''
    get inclusion levels for all samples
    from a particular splicing event

    Parameters
    ----------
    mats : table of splicing events
    rownumber : rownumber of desired splicing event

    Returns
    -------
    inc1 : list of inclusion levels of first batch of samples 
    (inclusion level 1)
    inc2 : list of inclusion levels of second batch of samples 
    (inclusion level 2)

    '''
    inc1 = [float(x) if x!='NA' else 0 for x in mats.loc[rownumber,'IncLevel1'].split(',')]         
    inc2 = [float(x) if x!='NA' else 0 for x in mats.loc[rownumber,'IncLevel2'].split(',')]         

    # inc1 = [float(x) if x!='NA' else 0 for x in mats.loc[rownumber,'IncLevel1'].split(',')]
    # inc2 = [float(x) if x!='NA' else 0 for x in mats.loc[rownumber,'IncLevel2'].split(',')]

    return inc1,inc2


def get_splicing_event_index_SE(mats_output,event):
    
    '''
    finds index of splicing event in the all outputs table (SE)
    
    Parameters: mats_output: large table to search in
    event: specific splicing event from table of significant events
    
    returns the index in mats_output of event
    '''
    #pdb.set_trace()
    cols_to_match = ['GeneID', 'geneSymbol', 'chr', 'strand', 'exonStart_0base', 'exonEnd',
       'upstreamES', 'upstreamEE', 'downstreamES', 'downstreamEE']

    mats_reduced = mats_output.loc[:,cols_to_match]
    sample = event.loc[cols_to_match]
    # find splicing event in table of events
    x = mats_reduced[((mats_reduced == sample) | (mats_reduced.isnull() & mats_reduced.isnull())).all(1)]
    idx = x.index.values
    return idx


def get_splicing_event_index_MXE(mats_output,event):
    
    '''
    finds index of splicing event in the all outputs table (MXE)
    
    Parameters: mats_output: large table to search in
    event: specific splicing event from table of significant events
    
    returns the index in mats_output of event
    '''
    
    cols_to_match = ['GeneID', 'geneSymbol', 'chr', 'strand', '1stExonStart_0base',
       '1stExonEnd', '2ndExonStart_0base', '2ndExonEnd', 'upstreamES',
       'upstreamEE', 'downstreamES', 'downstreamEE']

    mats_reduced = mats_output.loc[:,cols_to_match]
    sample = event.loc[cols_to_match]
    # find splicing event in table of events
    x = mats_reduced[((mats_reduced == sample) | (mats_reduced.isnull() & mats_reduced.isnull())).all(1)]
    idx = x.index.values
    return idx


def get_splicing_event_inc_levels(mats,idx):

    # check if index is integer
    if not isinstance(idx,int):
        idx = int(idx)
    
    inc1,inc2 = return_inc_levels(mats, rownumber=idx)
    return inc1,inc2


def get_events(rmats_output,fdr_threshold=0,inclevel_threshold=0.2):
    '''
    Get relevant events from an rmats output to look up in
    larger table
    

    Parameters
    ----------
    rmats_output : e.g arc1_vs_arc3. output of rmats
    fdr_threshold : Minimum FDR to qualify. The default is 0.
    inclevel_threshold : Minimum difference to qualify.
    The default is 0.2.

    Returns
    -------
    Events (dataframe)

    '''
        
    table_of_events = rmats_output.loc[(rmats_output['FDR'] <= fdr_threshold) & (abs(rmats_output['IncLevelDifference']) >= inclevel_threshold),:]

    return table_of_events


def get_splicing_event_exon_locations(mats,idx):
    
    '''
    extracts one splicing event
    i.e the one you are looking up
    the whole row though not just the inclusion levels
    to make sure that shashimi plot and pca plot are of the same
    event
    '''
    
     # check if index is integer
    if not isinstance(idx,int):
        idx = int(idx)
        
    whole_event = mats.iloc[idx,:]
    
        
    return whole_event


def run_inc_level_analysis_all_samples_SE(rmats_output,all_eventsDF,comparison,
                                       fdr_threshold=0,inclevel_threshold=0.2):
    '''
    

    Parameters
    ----------
    rmats_output : e.g arc1 vs arc3, table of rmats results with 
    events you want to lookup
    all_eventsDF : rmats run of all samples, batch1 vs batch2
    fdr_threshold : int, The default is 0.
    inclevel_threshold : int, the default is 0.2.

    Returns
    -------
    Dataframe containing inclusion levels,
    rows are genes and columns are samples
    '''
   
#    print('--SE--')

    incLevelDict = {}
    wholeEventDict = {}
    # get relevant events to search for
    table_of_events = get_events(rmats_output,
                                 fdr_threshold=fdr_threshold,
                                inclevel_threshold=inclevel_threshold)
    
    
    
    
    genes_used = []
    
   # pdb.set_trace()

    for index,event in table_of_events.iterrows():
        
        geneName = event['GeneID']
        firstexon = event['exonStart_0base']
        event_id = event['ID']
        geneRowName = geneName + '--Event_ID: ' + str(event_id) + ' (' + comparison + ':SE)'
        # don't take multiple events from the same gene
        
        # geneRowName = geneName + str(event['chr']) + '_strand_' + str(event['strand']) + \
        # '_exonStart_0base_' + str(event['exonStart_0base']) + \
        #     '_exonEnd_' + str(event['exonEnd']) + '_upstreamES_' + \
        #         str(event['upstreamES']) + '_upstreamEE_' + str(event['upstreamEE']) + \
        #             '_downstreamES_' + str(event['downstreamES']) + \
        #                 '_downstreamEE_' + str(event['downstreamEE'])
        
       # if geneName in list(incLevelDict.keys()):
           
        if geneName in genes_used:
           print('repeat gene: ' + geneName)
       
        # ignore datetime objects
        if isinstance(geneName,datetime.datetime):
            pass
    

        
        
        if geneName not in genes_used:
            # search for event
            idx = get_splicing_event_index_SE(all_eventsDF, event)
            inc1,inc2 = get_splicing_event_inc_levels(all_eventsDF, idx)
            
            inc1.extend(inc2)
            incLevelDict[geneRowName] = inc1
            
            wholeEventDict[geneRowName] = get_splicing_event_exon_locations(all_eventsDF, idx)
            genes_used.append(geneName)
 
    
    incLevelDF = pd.DataFrame.from_dict(incLevelDict).T
    wholeEventsDF = pd.DataFrame.from_dict(wholeEventDict).T
    
    print('--Finished--')
    return incLevelDF,wholeEventsDF
            

            
def run_inc_level_analysis_all_samples_MXE(rmats_output,all_eventsDF,comparison,
                                       fdr_threshold=0,inclevel_threshold=0.2):
    '''
    

    Parameters
    ----------
    rmats_output : e.g arc1 vs arc3, table of rmats results with 
    events you want to lookup
    all_eventsDF : rmats run of all samples, batch1 vs batch2
    fdr_threshold : int, The default is 0.
    inclevel_threshold : int, the default is 0.2.

    Returns
    -------
    Dataframe containing inclusion levels,
    rows are genes and columns are samples
    '''
   # pdb.set_trace()
   
    print('--MXE--')
   
    incLevelDict = {}
    wholeEventDict = {}
    genes_used = []
    # get relevant events to search for
    table_of_events = get_events(rmats_output,
                                 fdr_threshold=fdr_threshold,
                                inclevel_threshold=inclevel_threshold)
    
    for index,event in table_of_events.iterrows():
        
        geneName = event['GeneID']
        firstexon = event['1stExonStart_0base']
        event_id = event['ID']

        geneRowName = geneName + '--Event_ID: ' + str(event_id) + ' (' + comparison + ':MXE)'

        # don't take multiple events from the same gene

       #if geneRowName in list(incLevelDict.keys()):
        if geneName in genes_used:
           print('repeat gene: ' + geneName)
           
        
        # ignore datetime objects
        if isinstance(geneName,datetime.datetime):
            pass
    

        # else
        
        if geneName not in genes_used:
            # search for event
            idx = get_splicing_event_index_MXE(all_eventsDF, event)
            inc1,inc2 = get_splicing_event_inc_levels(all_eventsDF, idx)
            
            inc1.extend(inc2)
            incLevelDict[geneRowName] = inc1
        
            wholeEventDict[geneRowName] = get_splicing_event_exon_locations(all_eventsDF, idx)
            genes_used.append(geneName)
    
    
    incLevelDF = pd.DataFrame.from_dict(incLevelDict).T
    wholeEventsDF = pd.DataFrame.from_dict(wholeEventDict).T
    print('finished')
    return incLevelDF,wholeEventsDF
            


    


def plot_inclusion_levels_on_PCA_GE(score,gene,save=False,folder=''):
    '''
    

    Parameters
    ----------
    score : PCA matrix. last three entries
    gene : TYPE
        DESCRIPTION.
    save : TYPE, optional
        DESCRIPTION. The default is False.
    folder : TYPE, optional
        DESCRIPTION. The default is ''.

    Returns
    -------
    None.

    '''
    
    
    pass


    

def inc_level_merge(df1,df2):
    
    
    '''
    merges inclusion level matrices.
    only one event for each gene is kept.
    
    
    '''
    # in right matrix, keep only genes that are not in the left matrix
    
    right_only_genes = set(df2.index.values).difference(set(df1.index.values))
    
    df2_unique = df2.loc[list(right_only_genes),:]
    
    
    df3 = pd.concat([df1,df2_unique])
    

    return df3


def drop_correlated_events(df):
    
    df = df.T
# Create correlation matrix
    corr_matrix = df.corr().abs()

# Select upper triangle of correlation matrix
    upper = corr_matrix.where(np.triu(np.ones(corr_matrix.shape), k=1).astype(np.bool))

# Find features with correlation greater than 0.95
    to_drop = [column for column in upper.columns if any(upper[column] > 0.95)]

# Drop features 
    df.drop(to_drop, axis=1, inplace=True)

    return df.T


# %%
