# Supplementary material for: Characterization of Alternative Splicing in High-Risk Wilms’ Tumors
Source: Int J Mol Sci. 2024 Apr 20;25(8):4520. doi: 10.3390/ijms25084520 (PMC11050615; doi:10.3390/ijms25084520)
Supplement: Supplementary file 1 [file ijms-25-04520-s001.zip › scripts_to_reproduce_main_figures/figure_3/complex_heatmap.R]

# complex heatmap of splicing events inclusion levels from rmats

myPaths <- .libPaths()   # get the paths
#myPaths <- myPaths[2]  # switch them
.libPaths(myPaths)  # reassign them


library(dplyr)
library(devtools)
library(ComplexHeatmap)
library(stringr)
library(matrixStats)
library(readxl)
library(svglite)


#counts <- read.csv('../data_rmats_and_rmaps/inclusion_level_matrices_merged/inc_level_df_mxe_and_se_all_events_genes.csv')
counts <- read.csv('../data_rmats_and_rmaps/inclusion_level_matrices_merged/inc_level_df_mxe_and_se.csv',row.names = 1)
#counts <- read.csv('../data_rmats_and_rmaps/inclusion_level_matrices_merged/inc_level_df_se_mxe_removed_correlated_features.csv')


#sample.names <- colnames(read.csv('../data/tcga_log_normalized_counts.csv',row.names = 1))

#counts <- read.csv('../data_rmats/inclusion_level_matrices_merged/inc_level_df_mxe_and_se.csv')

#nams <- counts$X

#counts <- subset(counts,selec=-X)


#rownames(counts) = make.names(nams, unique=TRUE) # to get all events from different comparisons


# read in data

heatmap_matrix <- as.matrix(counts)


# standardize rows
heatmap_matrix_stand <- t(scale(t(heatmap_matrix),center=TRUE,scale=TRUE))


print(rowVars(heatmap_matrix_stand))
print(rowMeans(heatmap_matrix_stand))


#colnames(heatmap_matrix_stand) <- sample.names


# using cell atlas cpm results ----------


annotationCol <- read.csv('../data/metadataAll.csv')
annotationCol <- as.data.frame(annotationCol)
annotationCol <- annotationCol[1:136,]
rownames(annotationCol) <- annotationCol$`File Name`
rownames(annotationCol) <- str_replace_all(rownames(annotationCol),'-','_')

sample.names <- annotationCol$file_id_x


colnames(heatmap_matrix_stand) <- sample.names


annotationCol <- annotationCol[c('Sample.Type',
                                 'Stage',
                                 'Histologic.Classification.of.Primary.Tumor.Normals.Labelled',
                                 'Cap.mesenchyme','Endothelium',	'Loop.of.Henle',	'Podocyte','Proliferating.cap.mesenchyme','Proximal.tubule',
                                 'UB',	'Macrophage',	'Fibroblast',	'Myofibroblast',	'Renal.Vesicle',	'S.shaped.body',
                                 'Manual.Classification','dist_from_Arc1_Blast','dist_from_Arc2_Stromal','dist_from_Arc3_Normal')]


colnames(annotationCol) <-  c('Sample Type',
                              'Stage',
                              'Histologic Classification',
                              'Cap mesenchyme','Endothelium',	'Loop of Henle',	'Podocyte','Proliferating cap mesenchyme','Proximal tubule',
                              'Ureteric Bud',	'Macrophage',	'Fibroblast',	'Myofibroblast',	'Renal Vesicle',	'S-shaped body',
                              'Manual Classification','dist_from_Arc1_Blast','dist_from_Arc2_Stromal','dist_from_Arc3_Normal')


idx.normal <- which(annotationCol$`Sample Type` == 'Solid Tissue Normal')


change_normal <- function(col,idx){
  col[idx] <- 'Normal'
  return(col)
  
}

cols.to.change <- c('Stage')

for (c in cols.to.change){
  x <- change_normal(annotationCol[[c]],idx.normal)
  annotationCol[c] <- x
}

as.factor(annotationCol$Stage)

colors <- list('Sample Type'=c('Primary Tumor'='Blue',
                               'Solid Tissue Normal'='Green',
                               'Recurrent Tumor'='Red','Metastatic'='Purple'),
               
               'Stage' = c('III'='Red','I'='Blue','II'='Grey',
                           'IV'='White','IIIB'='Brown', 'Normal'='Green'),
               'Histologic Classification'=c('DAWT'='Blue','FHWT'='Red','Solid Tissue Normal'='Green'),
                                                                               
                                                                              
               'Manual Classification'=c('Epithelial_1'='Blue','Epithelial_2'='Red','Unspecified Continuum'='White','Normal'='Green'))


topAnnotation = HeatmapAnnotation(df = annotationCol, col=colors,na_col='Black')


# run ------------

dir.create('./heatmaps', showWarnings = TRUE)


svglite(file = "./heatmaps/complex_heatmap_spearman_average.svg",   # The directory you want to save the file in
    width = 25, # The width of the plot in inches
    height = 15) # The height of the plot in inches


draw(Heatmap(heatmap_matrix_stand,
             show_row_names=T,show_column_names = T,
             clustering_distance_rows = 'spearman', clustering_distance_columns = 'spearman',
             name="Euclidean",top_annotation = topAnnotation,column_title = 'spearman',
             clustering_method_rows = 'average',clustering_method_columns = 'average',
             na_col = "black"))

dev.off()


svglite(file = "./heatmaps/complex_heatmap_euclidean_average.svg",   # The directory you want to save the file in
        width = 20, # The width of the plot in inches
        height = 12) # The height of the plot in inches

draw(Heatmap(heatmap_matrix_stand,
             show_row_names=T,
             clustering_distance_rows = 'euclidean',clustering_distance_columns = 'euclidean',
             name="Euclidean",top_annotation = topAnnotation,column_title = 'euclidean',
             clustering_method_rows = 'average',clustering_method_columns = 'average',
             na_col = "black"))

dev.off()


svglite(file = "./heatmaps/complex_heatmap_maximum_average.svg",   # The directory you want to save the file in
        width = 25, # The width of the plot in inches
        height = 15) # The height of the plot in inches

draw(Heatmap(heatmap_matrix_stand,
             show_row_names=T,
             clustering_distance_rows = 'maximum',clustering_distance_columns = 'maximum',
             name="Maximum",top_annotation = topAnnotation,column_title = 'maximum',
             clustering_method_rows = 'average',clustering_method_columns = 'average',
             na_col = "black"))

dev.off()
