# Supplementary material for: Characterization of Alternative Splicing in High-Risk Wilms’ Tumors
Source: Int J Mol Sci. 2024 Apr 20;25(8):4520. doi: 10.3390/ijms25084520 (PMC11050615; doi:10.3390/ijms25084520)
Supplement: Supplementary file 1 [file ijms-25-04520-s001.zip › scripts_to_reproduce_main_figures/figure_3/rmats_gene_enrichment.py]

# -*- coding: utf-8 -*-
"""
Created on Sun Feb  5 15:24:06 2023

@author: trinkya
"""

# get input genes for toppgene


import pandas as pd

import os

# %%


from all_inclusion_levels import get_events
os.makedirs(name='./significant_events/', mode=0o777, exist_ok=True)

# %%
fdr = 0
inc_level = 0.1
# %% arc1_arc3

rmats_output = pd.read_table('../data_rmats_and_rmaps/output_all_three/arc1_vs_arc3/SE.MATS.JC.txt')

sig_events = get_events(rmats_output,fdr,inc_level)


genes = list(set(sig_events['GeneID']))

pd.DataFrame(genes).to_csv('./significant_events/arc1_arc3_sig_genes.txt',index=False)


sig_events.to_csv('./significant_events/arc1_arc3_sig_events.csv',index=False)


# %%


rmats_output = pd.read_table('../data_rmats_and_rmaps/output_all_three/arc2_vs_arc3/SE.MATS.JC.txt')

sig_events = get_events(rmats_output,fdr,inc_level)


genes = list(set(sig_events['GeneID']))

pd.DataFrame(genes).to_csv('./significant_events/arc2_arc3_sig_genes.txt',index=False)

sig_events.to_csv('./significant_events/arc2_arc3_sig_events.csv',index=False)


# %%

rmats_output = pd.read_table('../data_rmats_and_rmaps/output_all_three/arc1_vs_arc2/SE.MATS.JC.txt')

sig_events = get_events(rmats_output,fdr,inc_level)


genes = list(set(sig_events['GeneID']))


pd.DataFrame(genes).to_csv('./significant_events/arc1_arc2_sig_genes.txt',index=False)

sig_events.to_csv('./significant_events/arc1_arc2_sig_events.csv',index=False)
