# Supplementary material for: Characterization of Alternative Splicing in High-Risk Wilms’ Tumors
Source: Int J Mol Sci. 2024 Apr 20;25(8):4520. doi: 10.3390/ijms25084520 (PMC11050615; doi:10.3390/ijms25084520)
Supplement: Supplementary file 1 [file ijms-25-04520-s001.zip › scripts_to_reproduce_main_figures/figure_3/run_all_inclusion_levels.py]

# -*- coding: utf-8 -*-
"""
Created on Wed Aug 31 14:45:33 2022

@author: trinkya
"""

import os

import numpy as np


import pandas as pd
from all_inclusion_levels import *


# all_eventsDF = pd.read_csv('./SE.MATS.JC.csv')
# rmats_output = pd.read_excel('./arc1_arc3_JC.xlsx')


fdr_threshold=0
inclevel_threshold=0.2


colnames = list(pd.read_csv('../data/tcga_counts_all_threeArcs.csv',index_col=0).columns)


# %%

all_eventsDF_SE = pd.read_table('../data_rmats_and_rmaps/output_all_samples_comparison/SE.MATS.JC.txt')
all_eventsDF_MXE = pd.read_table('../data_rmats_and_rmaps/output_all_samples_comparison/MXE.MATS.JC.txt')


# make directory for storing results
os.makedirs(name='../data_rmats_and_rmaps/inclusion_level_matrices/', mode=0o777, exist_ok=True)


# %% arc1 vs arc3 


# SE

# return specific comparison results
rmats_output = pd.read_table('../data_rmats_and_rmaps/output_all_three/arc1_vs_arc3/SE.MATS.JC.txt')


comp = 'Arc1-Arc3'

# get all inclusion levels for relevant events
rmatsDF,wholeEventsDF = run_inc_level_analysis_all_samples_SE(rmats_output, all_eventsDF_SE,comparison=comp,
                                             fdr_threshold=fdr_threshold,
                                             inclevel_threshold=inclevel_threshold)


rmatsDF.to_csv('../data_rmats_and_rmaps/inclusion_level_matrices/SE_arc1_arc3.csv')
wholeEventsDF.to_csv('../data_rmats_and_rmaps/inclusion_level_matrices/SE_arc1_arc3_whole_events.csv')

# MXE

rmats_output = pd.read_table('../data_rmats_and_rmaps/output_all_three/arc1_vs_arc3/MXE.MATS.JC.txt')
rmatsDF,wholeEventsDF = run_inc_level_analysis_all_samples_MXE(rmats_output, all_eventsDF_MXE,comparison=comp,
                                             fdr_threshold=fdr_threshold,
                                             inclevel_threshold=inclevel_threshold)


rmatsDF.to_csv('../data_rmats_and_rmaps/inclusion_level_matrices/MXE_arc1_arc3.csv')
wholeEventsDF.to_csv('../data_rmats_and_rmaps/inclusion_level_matrices/MXE_arc1_arc3_whole_events.csv')


# %% arc2 vs arc3

# SE
comp = 'Arc2-Arc3'

# return specific comparison results
rmats_output = pd.read_table('../data_rmats_and_rmaps/output_all_three/arc2_vs_arc3/SE.MATS.JC.txt')

# get all inclusion levels for relevant events
rmatsDF,wholeEventsDF = run_inc_level_analysis_all_samples_SE(rmats_output, all_eventsDF_SE,comparison=comp,
                                             fdr_threshold=fdr_threshold,
                                             inclevel_threshold=inclevel_threshold)


rmatsDF.to_csv('../data_rmats_and_rmaps/inclusion_level_matrices/SE_arc2_arc3.csv')
wholeEventsDF.to_csv('../data_rmats_and_rmaps/inclusion_level_matrices/SE_arc2_arc3_whole_events.csv')

# MXE

rmats_output = pd.read_table('../data_rmats_and_rmaps/output_all_three/arc2_vs_arc3/MXE.MATS.JC.txt')
rmatsDF,wholeEventsDF = run_inc_level_analysis_all_samples_MXE(rmats_output, all_eventsDF_MXE,comparison=comp,
                                             fdr_threshold=fdr_threshold,
                                             inclevel_threshold=inclevel_threshold)


rmatsDF.to_csv('../data_rmats_and_rmaps/inclusion_level_matrices/MXE_arc2_arc3.csv')
wholeEventsDF.to_csv('../data_rmats_and_rmaps/inclusion_level_matrices/MXE_arc2_arc3_whole_events.csv')


# %% arc1 vs arc2

# SE

comp = 'Arc1-Arc2'

# return specific comparison results
rmats_output = pd.read_table('../data_rmats_and_rmaps/output_all_three/arc1_vs_arc2/SE.MATS.JC.txt')

# get all inclusion levels for relevant events
rmatsDF,wholeEventsDF = run_inc_level_analysis_all_samples_SE(rmats_output, all_eventsDF_SE,comparison=comp,
                                             fdr_threshold=fdr_threshold,
                                             inclevel_threshold=inclevel_threshold)


rmatsDF.to_csv('../data_rmats_and_rmaps/inclusion_level_matrices/SE_arc1_arc2.csv')
wholeEventsDF.to_csv('../data_rmats_and_rmaps/inclusion_level_matrices/SE_arc1_arc2_whole_events.csv')

# MXE

rmats_output = pd.read_table('../data_rmats_and_rmaps/output_all_three/arc1_vs_arc2/MXE.MATS.JC.txt')
rmatsDF,wholeEventsDF = run_inc_level_analysis_all_samples_MXE(rmats_output, all_eventsDF_MXE,comparison=comp,
                                             fdr_threshold=fdr_threshold,
                                             inclevel_threshold=inclevel_threshold)


rmatsDF.to_csv('../data_rmats_and_rmaps/inclusion_level_matrices/MXE_arc1_arc2.csv')
wholeEventsDF.to_csv('../data_rmats_and_rmaps/inclusion_level_matrices/MXE_arc1_arc2_whole_events.csv')


# %% merge results 
# script to merge results of MXE and SE rmats results from all
# pairwise comparisons. 

# recieves an input results from "run_all_inclusion_levels" script


# make directory for storing results
os.makedirs(name='../data_rmats_and_rmaps/inclusion_level_matrices_merged/', mode=0o777, exist_ok=True)

# %%


del all_eventsDF_MXE,all_eventsDF_SE,rmats_output

# %% SE

# keep only one event from each gene 
# the choice of which event to keep here is arbitrary


df1 = pd.read_table('../data_rmats_and_rmaps/inclusion_level_matrices/SE_arc2_arc3.csv',sep=',',index_col=0)
df2 = pd.read_table('../data_rmats_and_rmaps/inclusion_level_matrices/SE_arc1_arc2.csv',sep=',',index_col=0)
df3 = pd.read_table('../data_rmats_and_rmaps/inclusion_level_matrices/SE_arc1_arc3.csv',sep=',',index_col=0)

print(df1.shape[0] + df2.shape[0] +df3.shape[0])

df_int = inc_level_merge(df1,df2)
dfSE = inc_level_merge(df_int,df3)

print(dfSE.shape[0])


df1_w = pd.read_table('../data_rmats_and_rmaps/inclusion_level_matrices/SE_arc2_arc3_whole_events.csv',sep=',',index_col=0)
df2_w = pd.read_table('../data_rmats_and_rmaps/inclusion_level_matrices/SE_arc1_arc2_whole_events.csv',sep=',',index_col=0)
df3_w = pd.read_table('../data_rmats_and_rmaps/inclusion_level_matrices/SE_arc1_arc3_whole_events.csv',sep=',',index_col=0)

print(df1_w.shape[0] + df2_w.shape[0] +df3_w.shape[0])

df_int_w = inc_level_merge(df1_w,df2_w)
dfSE_w = inc_level_merge(df_int_w,df3_w)

print(dfSE_w.shape[0])


# %% MXE


df1 = pd.read_table('../data_rmats_and_rmaps/inclusion_level_matrices/MXE_arc2_arc3.csv',sep=',',index_col=0)
df2 = pd.read_table('../data_rmats_and_rmaps/inclusion_level_matrices/MXE_arc1_arc2.csv',sep=',',index_col=0)
df3 = pd.read_table('../data_rmats_and_rmaps/inclusion_level_matrices/MXE_arc1_arc3.csv',sep=',',index_col=0)


print(df1.shape[0] + df2.shape[0] +df3.shape[0])

df_int = inc_level_merge(df1,df2)
dfMXE = inc_level_merge(df_int,df3)

print(dfMXE.shape[0])


df1_w = pd.read_table('../data_rmats_and_rmaps/inclusion_level_matrices/MXE_arc2_arc3_whole_events.csv',sep=',',index_col=0)
df2_w = pd.read_table('../data_rmats_and_rmaps/inclusion_level_matrices/MXE_arc1_arc2_whole_events.csv',sep=',',index_col=0)
df3_w = pd.read_table('../data_rmats_and_rmaps/inclusion_level_matrices/MXE_arc1_arc3_whole_events.csv',sep=',',index_col=0)

df_int_w = inc_level_merge(df1_w,df2_w)
dfMXE_w = inc_level_merge(df_int_w,df3_w)


# %% if rmats reports an MXE event and an SE event in the same gene,
# we take the MXE event

print(dfMXE.shape[0] + dfSE.shape[0])


dfFinal = inc_level_merge(dfMXE,dfSE)
dfFinal.columns = colnames[:136]
print(dfFinal.shape[0])

dfFinal_w = inc_level_merge(dfSE_w,dfMXE_w).reindex(dfFinal.index)


# find and remove duplicated events (i.e events found in multiple comparisons)
#[i for i, x in enumerate(t) if x]

duplicates = np.array(dfFinal.duplicated())
 
idx = np.where(~duplicates)[0]

dfFinal = dfFinal.drop_duplicates()
dfFinal_w = dfFinal_w.iloc[idx,:]
len(set(dfFinal.index).difference(set(dfFinal_w.index)))


dfFinal2 = dfFinal_w.join(dfFinal) # main results table

dfFinal.to_csv('../data_rmats_and_rmaps/inclusion_level_matrices_merged/inc_level_df_mxe_and_se.csv')
dfFinal2.to_csv('../data_rmats_and_rmaps/inclusion_level_matrices_merged/inc_level_df_mxe_and_se_whole_events.csv')


# %% SE events for plotting PCA

df1 = pd.read_table('../data_rmats_and_rmaps/inclusion_level_matrices/SE_arc2_arc3.csv',sep=',',index_col=0)
df2 = pd.read_table('../data_rmats_and_rmaps/inclusion_level_matrices/SE_arc1_arc2.csv',sep=',',index_col=0)
df3 = pd.read_table('../data_rmats_and_rmaps/inclusion_level_matrices/SE_arc1_arc3.csv',sep=',',index_col=0)

print(df1.shape[0] + df2.shape[0] +df3.shape[0])

df_int = inc_level_merge(df1,df2)
dfSE = inc_level_merge(df_int,df3)

print(dfSE.shape[0])


df1_w = pd.read_table('../data_rmats_and_rmaps/inclusion_level_matrices/SE_arc2_arc3_whole_events.csv',sep=',',index_col=0)
df2_w = pd.read_table('../data_rmats_and_rmaps/inclusion_level_matrices/SE_arc1_arc2_whole_events.csv',sep=',',index_col=0)
df3_w = pd.read_table('../data_rmats_and_rmaps/inclusion_level_matrices/SE_arc1_arc3_whole_events.csv',sep=',',index_col=0)

print(df1_w.shape[0] + df2_w.shape[0] +df3_w.shape[0])

df_int_w = inc_level_merge(df1_w,df2_w)
dfSE_w = inc_level_merge(df_int_w,df3_w)

print(dfSE_w.shape[0])

duplicates = np.array(dfSE.duplicated())
 
idx = np.where(~duplicates)[0]

dfSE = dfSE.drop_duplicates()
dfSE_w = dfSE_w.iloc[idx,:]
print(len(set(dfSE.index).difference(set(dfSE_w.index))))


dfSE.to_csv('../data_rmats_and_rmaps/inclusion_level_matrices_merged/inc_level_df_se.csv')
dfSE_w.to_csv('../data_rmats_and_rmaps/inclusion_level_matrices_merged/inc_level_df_se_whole_events.csv')


# %%


# dfRemoved = drop_correlated_events(dfFinal)

# dfRemoved.to_csv('../data_rmats_and_rmaps/inclusion_level_matrices_merged/inc_level_df_se_mxe_removed_correlated_features.csv')
