# Supplementary material for: Characterization of Alternative Splicing in High-Risk Wilms’ Tumors
Source: Int J Mol Sci. 2024 Apr 20;25(8):4520. doi: 10.3390/ijms25084520 (PMC11050615; doi:10.3390/ijms25084520)
Supplement: Supplementary file 1 [file ijms-25-04520-s001.zip › scripts_to_reproduce_main_figures/figure_3/run_rmats_pca_plots.py]

# -*- coding: utf-8 -*-
"""
Created on Thu Sep  1 13:50:27 2022

@author: trinkya
"""
import os


from pathlib import Path


import pandas as pd
import sys

sys.path.append('../figure_1')

from _wilms_nD import wilms_Narcs


#%% check that previous scripts were run

class Records:

    def __init__(self, location):
        self.location = location
        if Path(f'{self.location}').is_dir(): # don't forget ()
            pass
        else:
            raise FileNotFoundError('No folder exists at the location specified')


try:
     b = Records('../data_rmats_and_rmaps/inclusion_level_matrices_merged/')
except FileNotFoundError:
     print("Run program in proper order, or switch your working directory to figure3. See instructions")
     

else: 
    x = 1
    print('Proceed')    
     


# %%


try:
    x
    
except NameError:
    raise NameError('Run previous block first')
    


os.makedirs(name='./rmats_pcaGE/', mode=0o777, exist_ok=True)
os.makedirs(name='./rmats_pcaGE_png/', mode=0o777, exist_ok=True)


wilms = wilms_Narcs(filename='../data/tcga_counts_all_threeArcs.csv',nArcs=3)


# %


wilms.plot_rmats_on_pca_genes2d(input_filename='../data_rmats_and_rmaps/inclusion_level_matrices_merged/inc_level_df_se.csv',
                                save=True,folder='./rmats_pcaGE/',file_type='svg',
                                input_filename_events = '../data_rmats_and_rmaps/inclusion_level_matrices_merged/inc_level_df_se_whole_events.csv')


wilms.plot_rmats_on_pca_genes2d(input_filename='../data_rmats_and_rmaps/inclusion_level_matrices_merged/inc_level_df_se.csv',
                                save=True,folder='./rmats_pcaGE_png/',file_type='png',input_filename_events = '../data_rmats_and_rmaps/inclusion_level_matrices_merged/inc_level_df_se_whole_events.csv')


# %% specific plots not included in greater list
