# Supplementary material for: Characterization of Alternative Splicing in High-Risk Wilms’ Tumors
Source: Int J Mol Sci. 2024 Apr 20;25(8):4520. doi: 10.3390/ijms25084520 (PMC11050615; doi:10.3390/ijms25084520)
Supplement: Supplementary file 1 [file ijms-25-04520-s001.zip › __ Table S1 - Gene expression and metadata.Ver-9.xlsx]

## Sheet: Unnormalized Counts
	0426f468-cb4e-454e-b3a0-e8f7e2759090	052a62a7-4abe-4fae-9e02-043845b6a103	07049ec7-b2e0-4047-aadf-c3b5b6094840	09a75bd3-f5ea-4bf5-92ef-4a67b39512a2	0aa9c2f6-1cf2-40cc-a443-8a8a36902bec	0d7fd6f7-d7c0-43bf-b740-ebd57e3f53c1	0ff5f0f2-3e27-4cde-864d-06251fca3c4f	127f26ca-8c9b-451e-b7c0-a213d2751bb2	17095282-6f34-4579-9367-503fb9badffb	182525a6-5342-4b83-892d-1900c2228927	18d03860-6318-456c-981a-ea0d9628434c	1b9babd8-ea95-4f21-bf61-51c1dcb6c9f7	1d90a0f0-3de4-4d83-bf0e-8138b26d5994	1edbfd2d-ede5-46c7-886e-f96ba359b9cb	1eeacf20-8d40-40a3-a5dd-b8614441e4c9	1ff55ea8-f8f9-42cb-9dbc-9edbc84f1d77	20fd9f1f-b51c-4abf-af57-8421b1d10dbd	22b156a4-398b-4db0-8d45-c7bc4ff54586	27da0c6c-143a-4207-9331-81460f83bf0a	2805a1b9-2350-49f2-86e2-8668aadd2900	2834d632-4f37-4715-b1c0-a14544b1ab85	28d50641-a4a2-4e98-9f20-ec2473a94ee3	292c299b-6f86-4eec-89c5-6440e82084e5	297420db-63d8-476b-9f98-353026edfa68	2ce9f908-02f2-4c51-82dc-2765ec6fa91b	2e47a29e-42c5-4016-b5ab-7d0b6e7a4f5d	2ff5fff0-5e5c-4c4a-91b6-d7713355ffca	357ac1b8-f177-4ad9-9fde-a844b07c3301	3680084f-7c6b-4721-a480-44f5a4eeffd8	38322b96-052f-4a97-997f-86f36eeb11b9	3855ea19-7fd5-40db-885c-2839066ed1b0	3869a5fc-1866-4b88-a775-bca7cf25e70b	3ad39375-f1c1-4f3a-b844-103523f17f33	3b16a1c1-303c-4c4e-b2a3-2bf52971e0a4	3ba6f366-86bb-425c-8424-e741bba71e35	3bfb873f-1312-4151-9290-00f1d4d8dc23	3c8978e9-58ce-489c-9571-5ea9aec0d3aa	3e014820-1248-4f0c-a7e0-9e3742994874	3faceff5-152a-4cb6-9086-5a7d5e6bebf1	42341623-1a34-48c2-81a9-b147083b3db5	42b7c5c5-8743-4732-9308-2eac3b9af283	446c51e4-f7d7-4545-ac58-5bc5c411aa63	481eaefd-5972-4df3-8b6b-7ad91f57544d	4952e053-8fdc-417a-9c4e-861a2845650a	4a4739d0-82f5-4a5b-b113-fd43c5667875	4a9e4a77-1db5-4165-b086-d948c990ddb5	4ac88181-9d6f-43a5-9041-854cb6ba5bc8	4dd8ad19-1c8c-4f86-9bbe-680d3daaf7c0	4ea20c63-dc79-4965-bf54-b6747b090692
A1BG	490	141	623	214	92	207	164	523	257	152	373	548	331	232	753	253	337	2272	781	110	71	584	442	39	27	104	723	331	212	446	892	11	31	320	21	85	355	79	984	76	561	250	308	115	473	528	11	27	519
A1BG-AS1	2	27	63	42	27	55	20	57	32	28	31	9	7	59	46	42	40	3	50	14	10	45	19	6	6	24	66	2	16	57	38	3	2	47	2	9	40	0	51	7	26	4	37	2	31	39	6	2	20
A1CF	2	4	20	7	2	34	50	7	2	391	3	6	1	1	64	1	2	5	2	47	4	6	0	2	10	4	8	5	7	5	5	19	2	4	9	5	2	5	2	0	4	96	33	7	208	6	12	3	11
A2M	4106	29497	10830	11386	25503	27057	5912	8520	7447	49183	11943	6135	9827	42116	5226	8330	7838	1730	12907	28032	20853	6281	13872	9676	21539	13834	7371	3808	24475	14076	19765	18054	24883	21242	6826	9371	16479	8157	34897	8851	8740	11508	17941	12408	50246	8306	26167	13680	3299
A2M-AS1	161	502	252	236	187	658	573	313	476	388	80	299	68	487	13	286	332	62	113	139	663	548	435	50	1086	668	138	150	511	112	97	1190	594	989	207	582	625	138	85	359	10	145	103	1945	623	296	321	303	762
A2ML1	1	26	5	2	16	36	9	11	23	22	19	7	3	23	24	11	7	0	4	27	16	26	9	24	56	16	40	12	26	5	3	25	89	14	22	34	8	20	17	14	16	4	17	36	16	2	9	57	12
A2MP1	5	19	0	0	1	5	2	4	1	21	3	9	1	12	0	2	1	0	1	11	3	2	0	4	7	2	4	1	12	2	3	1	5	5	3	2	10	0	17	3	0	9	4	4	5	2	9	1	0
A3GALT2	0	8	4	4	3	3	3	12	0	15	6	4	0	7	8	3	18	1	9	3	5	14	13	7	5	7	5	1	7	5	1	9	4	4	7	15	3	2	7	0	3	6	4	8	4	9	5	9	1
A4GALT	17	314	241	101	557	268	96	376	202	2241	173	403	45	422	69	51	105	9	242	1984	212	106	961	67	615	113	138	569	590	336	182	706	118	625	191	39	75	58	829	142	286	197	737	1137	505	125	284	869	417
A4GNT	3	0	5	0	4	2	4	4	6	148	1	2	0	3	0	3	0	3	0	31	7	4	0	5	38	1	5	3	0	0	3	0	4	3	0	0	1	6	7	2	0	5	0	2	4	4	0	3	2
AA06	0	0	0	0	0	0	0	0	0	0	0	0	0	0	0	0	0	0	0	0	0	0	0	0	0	0	0	0	0	0	0	0	0	0	0	0	0	0	0	0	0	0	0	0	0	0	0	0	0
AAAS	2041	4760	7143	6785	7527	4913	5863	6036	5364	2920	4578	6079	3031	6648	7406	7300	4776	506	8941	2429	6018	5654	7114	4635	3411	6391	5816	6024	8633	5528	2472	9184	3408	8700	7501	4891	7093	1907	4345	4679	5970	9028	8862	3255	5454	4788	4634	4772	7985
AACS	743	971	2747	1607	1504	1251	1785	1912	983	2152	804	1650	1228	1944	1949	2444	1031	178	1897	2272	2014	2181	1737	922	1664	1242	1634	978	2634	1565	733	1297	1490	5025	1765	1504	1772	752	2135	952	2077	1506	2096	1488	2157	2677	1765	1260	2091
AACSP1	0	3	473	13	9	17	10	0	9	32	1	129	1	3	34	330	12	0	16	15	7	603	129	7	96	6	11	2185	700	373	0	135	390	13	131	0	541	100	28	0	140	254	1	8	21	0	43	157	9
AADAC	0	4	0	1	0	0	1	0	5	0	2	2	0	3	0	0	1	6	11	0	4	3	1	2	4	1	2	4	0	0	0	0	0	1	3	0	0	9	1	0	0	3	0	7	2	0	0	0	0
AADACL2	0	0	0	0	0	1	0	0	0	1	2	3	0	0	0	0	0	0	0	0	6	0	0	1	1	0	0	2	1	0	0	0	0	1	2	0	0	0	0	0	0	0	0	0	0	0	0	0	0
AADACL2-AS1	0	0	0	0	0	0	2	0	0	1	1	0	0	0	0	0	0	0	0	0	0	1	0	0	0	0	0	0	0	0	0	0	0	0	0	0	0	3	0	0	0	0	0	1	0	0	0	0	0
AADACL3	1	0	0	0	0	0	0	0	0	0	2	5	0	0	0	0	1	0	0	0	0	0	0	0	0	0	0	0	0	1	0	0	0	0	1	0	0	0	0	0	0	1	1	0	0	0	0	0	0
AADACL4	3	2	4	68	30	2	10	13	15	16	0	11	1	7	41	24	36	8	64	6	1	35	34	1	54	11	22	9	9	1	0	103	2	6	3	17	0	15	1	0	2	7	20	5	9	0	27	3	3
AADACP1	3	7	1	6	0	2	0	1	0	3	1	2	0	6	1	0	1	7	4	2	1	7	1	2	27	1	3	0	0	1	1	5	2	3	0	0	1	8	1	0	5	2	0	35	6	2	1	1	2
AADAT	1733	1183	1365	819	1755	1594	1328	764	1681	377	1024	2121	775	1541	1730	1675	412	316	1540	197	2253	2160	1943	1307	1080	1102	2279	1530	1308	1466	688	880	1350	1673	2869	1575	1596	840	965	1314	677	1150	1830	731	1845	1317	1573	1586	1788
AAED1	455	481	912	274	533	507	291	611	526	344	231	235	197	440	640	226	383	468	473	305	329	591	345	401	849	203	256	305	385	419	420	516	191	373	245	173	257	384	334	273	245	730	225	791	413	731	168	274	834
AAGAB	4355	2963	6898	4457	4978	3558	2622	3009	4145	2334	3733	3307	1785	4444	6088	3801	4666	1236	7506	1829	3994	5024	5086	2581	2322	6852	5350	2938	4012	4298	1656	9976	2528	3970	4479	2368	3251	1469	2684	4415	2102	4441	5028	2891	4082	6546	2668	3349	4198
AAK1	751	2904	6093	6346	4746	5958	2337	6691	4249	7935	3096	2046	703	6156	5757	11374	2945	159	4845	4714	6715	4000	4733	1801	5314	4666	6079	2145	4658	6684	2522	5861	3901	7779	4753	3671	3575	844	4627	3417	2737	2237	11637	3590	6258	8760	5793	4843	2270
AAMDC	358	672	590	413	538	418	536	861	1017	1133	324	645	208	447	732	903	1351	141	790	1297	800	715	920	401	422	306	1049	656	907	535	445	430	351	1118	633	900	301	900	1438	521	652	1092	611	919	639	342	575	541	941
AAMP	1420	3628	6719	3815	4205	3143	3221	6431	4414	3896	3238	3725	2080	3989	6001	4369	4077	602	7116	3239	4778	3789	5567	2632	3423	3792	3547	3589	4326	4259	2477	6168	2594	4667	5204	3297	2596	1784	4419	2432	4269	2516	4223	4106	4265	5735	3249	3724	3632
AANAT	5	9	13	3	13	9	16	7	6	4	4	8	3	10	3	3	12	0	17	11	4	15	14	5	13	4	10	6	10	5	10	9	12	10	12	18	6	2	5	1	4	7	5	5	9	3	5	7	9
AAR2	1342	2987	4537	3036	3230	3897	2610	5574	4397	2718	4988	3403	1369	4870	4907	3958	2251	544	5446	1712	3615	3283	4280	4130	2933	3304	3650	2054	3588	3253	1969	6513	2537	3955	3244	3083	1290	1537	3408	3093	2726	2834	1873	2630	3823	3263	2705	2487	3569
AARD	46	9	94	22	1	16	1	15	8	33	13	0	3	13	3	0	23	51	69	19	13	16	7	8	1	12	6	22	30	11	22	3	4	35	6	41	15	62	0	18	5	45	10	11	13	28	1	1	8
AARS	937	6027	6256	2800	7839	7349	5783	8952	10355	6419	3179	5789	1847	7360	6884	3407	2607	178	9781	4163	8377	6533	7352	2321	7486	8162	4759	2903	8565	4406	2846	6888	5115	8179	8657	2173	4692	1040	5379	5871	3748	3280	9485	9775	10711	5076	4127	6049	7131
AARS2	546	2621	4120	2733	3026	3649	1380	2926	3369	1372	3072	1511	770	3357	3293	3014	1781	176	3548	1180	2306	1897	1689	2270	1423	986	2797	1256	2229	2117	2021	1772	1692	2629	2305	2078	1376	470	1938	2849	820	1737	2824	848	2002	1476	1896	1408	1359
AARSD1	0	0	1	0	0	0	3	0	3	1	4	0	0	0	0	6	0	0	2	0	0	0	1	0	2	0	1	0	0	1	1	5	2	3	2	1	2	0	0	0	0	0	1	0	1	1	2	0	0
AASDH	1243	1127	1224	1386	1814	1683	752	1693	1699	982	567	1069	500	1386	1941	1764	296	338	1180	590	2114	994	1522	915	1497	792	927	411	1515	1336	702	2112	1199	1789	2264	750	806	357	570	749	380	2415	1581	1157	2123	1597	1115	1228	1043
AASDHPPT	8231	5537	7263	7925	9468	4691	5038	9776	6182	2816	4944	7449	1800	6795	10869	10169	6634	6280	8306	1473	8006	8416	8746	6157	4293	7333	6821	4688	7463	3808	4462	9723	7216	4566	10764	6301	3580	4814	2483	5870	4755	6296	6591	4137	7750	4895	7056	5207	7246
AASS	692	2176	1672	3517	2953	4324	1278	2281	2979	1609	2040	1457	1509	3309	2575	1617	2328	167	1104	1164	3960	4004	1059	4268	2080	1629	1253	1437	1592	3016	1465	2085	2400	2842	2610	1696	2672	567	2738	1951	1032	1870	2323	1190	2272	2781	3711	1515	2090
AATBC	8	144	155	119	65	172	43	53	110	26	29	18	27	223	108	76	46	13	152	24	70	78	36	22	43	67	113	20	81	19	24	94	79	41	117	38	65	7	44	104	41	15	151	71	62	98	35	45	35
AATF	327	2925	7068	2302	2412	3548	2401	4595	5285	2051	2759	3320	1096	2344	4687	2744	1581	156	4508	2080	4203	3262	3905	2166	3511	1765	2485	4493	4233	3474	2052	4423	1935	4016	4517	1810	2612	845	3973	2162	3302	2905	5645	3722	3329	2989	1718	2312	5347
AATK	66	288	690	945	549	349	488	263	382	426	357	589	75	366	678	1079	234	13	478	103	698	532	144	210	266	326	844	233	599	399	816	558	682	1480	199	1168	322	66	903	472	479	61	330	674	552	483	825	78	101
AATK-AS1	5	7	6	9	13	3	2	4	1	4	8	3	0	19	7	11	5	0	6	0	11	9	0	2	5	6	14	6	8	7	11	10	2	35	11	21	14	0	12	3	16	0	6	5	6	4	8	2	2
ABALON	27	49	149	241	74	73	73	62	76	59	140	87	6	117	147	206	102	17	156	34	92	38	121	85	72	125	124	18	51	196	60	142	66	87	177	67	141	11	39	56	41	109	125	94	102	187	89	171	57
ABAT	1370	1844	8717	10034	5117	1778	2332	2852	1736	2482	6659	2384	1037	4541	5744	10003	7683	964	4571	802	7104	7067	4634	4995	9855	13625	3160	3052	2731	6801	1124	46592	4628	6235	2621	8743	2334	1426	1795	2170	4179	2777	4327	3873	3507	6730	3406	2913	3025
ABCA1	293	3662	2945	2097	2662	2756	8751	2967	1912	1924	1935	3219	348	5999	1232	4636	590	480	1971	1167	3598	3439	5052	2098	4993	1243	643	2365	3147	6855	2579	855	2324	9750	873	2437	730	1724	4550	2913	2253	930	2578	4619	2180	1730	2370	4684	1747
ABCA10	34	67	71	42	67	283	27	20	29	190	38	103	94	141	23	119	193	96	90	109	441	81	71	153	44	18	109	230	198	56	52	57	85	119	40	280	31	173	882	48	289	77	99	32	107	45	139	26	55
ABCA11P	887	606	1348	1729	1071	1262	375	536	1261	563	1344	545	374	715	1420	1192	5012	1775	513	294	1233	1702	576	1279	617	1150	1043	737	598	709	862	395	740	654	1221	1226	445	648	540	605	435	551	1256	412	1120	1037	829	648	798
ABCA12	30	114	294	133	162	1543	26	252	151	38	42	43	20	132	182	157	38	11	125	11	212	62	47	167	73	75	64	45	73	152	70	70	93	65	144	103	26	13	125	137	40	16	43	103	146	236	69	60	51
ABCA13	91	85	115	703	227	466	11	43	57	614	34	80	26	87	3156	17	111	34	212	208	65	66	24	10	221	111	106	17	48	157	12	417	27	41	65	103	39	19	11	25	21	54	1117	46	193	8	151	50	72
ABCA17P	39	37	53	31	22	48	51	67	69	35	55	64	7	75	19	42	23	3	63	33	19	51	16	10	26	76	58	8	28	45	47	102	41	38	34	54	31	13	81	9	17	21	19	46	38	49	23	28	13
ABCA2	766	18913	19991	11915	31410	27376	5153	8166	15245	9133	11376	5298	1211	34617	7704	14896	12374	288	6471	4475	12633	7978	4127	16429	10243	12203	13508	4594	9236	10762	13114	8198	14503	12528	4329	8101	5558	1335	4429	11931	3894	1594	7279	8512	19734	12833	5714	4166	4791
ABCA3	261	681	3692	1532	1558	2295	612	1133	942	2390	611	1080	288	1622	1573	1482	1157	40	1668	1161	754	813	1004	558	1339	3330	3160	305	1098	3589	1498	2289	1116	2401	90	778	817	142	2682	561	749	1150	1287	1773	1800	1263	696	579	2026
ABCA4	17	64	114	52	53	170	124	101	62	1501	29	26	47	26	95	13	9	12	43	751	54	43	30	40	537	23	20	19	42	53	14	131	35	94	7	4	29	13	55	10	9	26	37	758	163	31	64	22	93
ABCA5	436	1783	1480	2514	2736	2451	491	874	1397	2100	482	743	419	3901	524	2646	2205	323	646	1518	1600	1762	1262	3819	1309	1875	1447	3171	2684	1526	1360	4883	2656	2680	1979	2541	1654	670	1144	1840	561	716	2854	1032	5087	1660	3185	1511	2163
ABCA6	35	27	34	98	169	455	27	1	14	478	47	72	21	375	128	87	175	107	142	87	427	162	99	130	15	34	475	15	241	26	66	52	69	23	14	84	8	90	777	26	228	4	24	6	269	26	76	25	6
ABCA7	169	482	745	342	375	1078	128	173	574	754	71	93	79	779	732	239	736	5	555	413	401	738	196	239	260	455	1258	635	549	737	345	224	52	540	396	218	286	36	401	335	94	64	590	339	415	698	310	45	121
ABCA8	284	56	69	55	61	906	120	7	213	796	95	20	287	1009	106	93	30	574	252	246	627	174	23	155	36	37	493	13	144	27	99	626	55	106	171	73	188	392	2916	232	1105	171	96	170	36	59	107	15	61
ABCA9	33	396	198	603	666	2820	1962	67	94	416	80	236	141	517	407	438	260	70	460	53	1272	464	243	263	2414	108	860	60	593	115	70	1785	516	192	143	319	58	123	2603	248	1566	920	335	1846	756	663	558	75	390
ABCA9-AS1	3	4	0	0	2	0	9	1	7	1	1	5	0	0	0	2	0	0	1	0	2	1	3	1	2	1	7	0	27	3	0	3	6	4	2	3	3	0	21	0	0	2	0	1	27	0	3	0	0
ABCB1	4	126	93	16	4	6567	13	35	134	4059	44	15	7	238	112	65	24	37	1245	2170	78	113	34	585	21	100	34	8	33	347	68	9	18	196	23	9	618	56	60	521	55	159	17	23	181	45	47	18	33
ABCB10	1941	2754	1666	1437	2346	3751	1026	2344	2454	1226	1022	1501	788	1554	1427	1948	808	1338	1760	731	1768	2034	2049	1652	1122	1378	2637	775	1368	1581	1272	513	1217	2295	2159	1249	993	1971	1537	1450	824	1003	1599	954	2840	1745	1326	1389	1805
ABCB11	0	10	27	3	0	0	0	1	0	3	4	5	0	0	5	16	0	0	2	0	10	0	0	1	0	0	2	4	0	0	0	0	0	4	2	0	0	3	0	0	3	1	7	1	0	0	3	0	0
ABCB4	279	335	1079	61	80	1525	1079	822	545	39	99	311	53	354	1543	57	17	12	1145	28	465	298	182	355	217	693	380	54	36	1015	361	328	55	591	104	37	281	184	84	667	293	163	353	317	526	463	29	237	242
ABCB5	12	3	0	9	3	3	3	2	0	7	4	3	0	1	1	0	0	16	5	0	12	0	0	4	0	5	3	0	1	2	1	0	0	1	0	0	1	2	5	0	3	0	0	0	14	1	1	0	1
ABCB6	132	463	1577	406	497	654	436	1409	510	727	720	430	267	595	1629	1079	960	126	820	345	1325	409	375	375	418	666	1049	596	1028	534	589	1345	723	927	642	642	346	289	2396	302	610	924	476	1328	1003	610	362	235	409
ABCB7	2793	1932	1872	2563	2461	1793	1210	1905	2590	1173	1550	2333	516	1970	2492	3374	1306	1165	2472	769	3173	1302	2333	1801	1476	2254	1505	681	1857	2369	1553	1803	1193	1761	3007	1368	1572	1165	2307	1558	994	2671	3684	1998	2299	2308	1487	2463	1485
ABCB8	725	1230	2362	1739	1838	1569	800	2074	1797	2080	989	787	1147	1560	1637	1815	1374	275	2401	1441	1739	1541	740	1303	1069	1191	1903	484	1475	1754	706	1886	842	1492	831	1166	726	692	2977	835	1216	1966	950	1025	1549	2188	993	591	1431
ABCB9	93	222	631	367	437	350	385	250	144	564	197	258	182	373	402	779	322	22	946	524	378	267	312	246	125	428	520	318	506	284	185	456	324	689	356	479	281	91	321	260	533	435	579	261	687	428	312	160	199
ABCC1	1196	6377	16734	4474	4664	7937	4040	8202	6348	4645	6349	4598	1139	4642	9046	11324	1721	375	12371	1722	15002	4163	4328	4113	9101	5322	8161	1394	6112	13671	6183	18039	4599	11225	8956	4584	3843	1723	4515	5621	2598	3135	9276	4545	7996	4237	6114	5118	4832
ABCC10	394	2822	2695	2477	3486	4204	1042	1901	4295	1439	2003	1434	550	3223	2715	2153	2640	97	2584	723	2131	2273	2064	1505	1396	1135	2875	1147	2172	3998	1964	1690	1408	3324	2514	2157	1183	306	2087	2812	694	1161	3577	968	2372	3868	1844	2209	1507
ABCC11	3	6	9	6	6	23	15	9	8	14	2	9	4	23	21	15	8	0	11	5	21	6	21	14	14	7	2	6	8	6	16	29	12	15	15	7	4	3	3	4	7	6	7	55	17	23	8	14	15
ABCC12	2	0	2	0	0	2	0	3	1	0	1	2	0	3	2	0	0	2	0	0	0	0	2	1	0	0	0	0	0	0	2	21	1	2	2	0	4	1	3	0	1	0	0	7	2	0	2	1	1
ABCC13	0	8	7	0	0	0	0	8	0	1	0	3	0	0	0	0	0	0	2	2	0	0	0	2	0	0	6	0	5	0	14	0	1	1	0	0	1	0	0	0	0	0	0	0	13	3	0	0	0
ABCC2	58	41	71	45	86	87	77	28	27	133	37	49	16	44	84	53	23	8	29	56	82	40	71	97	48	71	95	24	43	49	81	77	30	69	105	61	20	17	22	56	25	19	779	44	129	32	45	90	24
ABCC3	25	335	169	173	176	385	100	157	480	905	43	102	22	338	49	29	32	12	17	206	169	231	273	195	816	197	105	84	184	196	64	50	266	333	44	38	136	90	167	281	109	52	635	177	260	260	68	254	566
ABCC4	893	3096	6786	716	2912	5329	965	5779	2251	2296	1750	2222	415	2936	5612	1156	146	1539	2777	1013	5384	2825	5046	848	7312	1966	1318	628	1367	2127	3497	3796	1823	1513	5495	318	1688	1564	1328	1965	2269	2436	4730	5505	2661	2692	1225	2445	2892
ABCC5	1079	2944	8455	3718	3050	3323	1347	2588	1789	3344	3944	2218	1365	4202	5989	3403	2252	565	4581	2621	3104	2962	3700	2223	1408	3797	3350	1639	3030	6652	1698	4393	2169	4045	7000	2729	2210	652	2143	2328	1355	2863	8458	1070	3406	3924	2921	4721	1746
ABCC5-AS1	1	8	0	0	1	5	1	1	3	0	7	0	2	4	1	0	0	6	0	4	1	6	0	1	0	5	2	1	2	0	3	1	1	0	2	1	0	3	0	1	0	6	1	1	0	0	2	2	0
ABCC6	237	71	347	76	50	56	67	72	39	776	76	114	33	50	483	76	35	34	107	270	195	344	359	40	75	91	126	170	111	389	248	360	63	403	56	242	44	79	118	36	158	77	108	66	457	36	383	67	38
ABCC6P1	39	7	74	6	3	16	12	27	1	243	4	56	10	6	111	1	8	11	25	46	11	33	25	6	5	20	16	79	56	16	15	228	26	42	5	97	5	10	65	4	10	6	43	1	48	16	14	19	5
ABCC6P2	38	16	32	8	21	10	20	30	21	116	9	58	3	16	43	9	12	3	48	33	22	150	72	7	27	60	64	171	30	20	12	279	14	79	23	109	31	70	22	14	13	26	12	12	30	14	30	20	17
ABCC8	33	3464	306	555	606	460	190	985	432	37	338	2094	97	283	262	89	453	44	403	21	190	255	3436	248	64	534	229	1006	343	9155	231	228	244	955	4408	87	533	54	208	378	203	106	689	279	285	353	188	4794	372
ABCC9	1652	3706	2418	3682	4964	7535	9462	1950	1388	2112	1550	1944	1034	1635	2684	3395	1371	540	1566	862	3973	1930	1711	1431	1981	4854	3718	259	3666	6190	1510	896	3927	1241	623	1289	2022	956	8499	2097	1985	1850	4081	11886	5279	2847	2470	1372	590
ABCD1	215	1399	2568	1920	1470	1042	1443	1576	1684	1781	1553	1116	479	1695	1379	2064	2117	30	2182	1964	1752	2205	2108	854	1292	2383	2384	2051	1831	2335	696	1312	1100	2374	1571	1928	861	380	5032	1111	1401	606	2376	1286	1623	1793	1359	1297	799
ABCD2	4	11	32	8	20	29	2	1	1	18	15	6	1	5	6	6	7	1	6	1	22	39	14	7	20	17	24	4	8	5	0	5	25	16	3	10	16	27	5	3	9	5	85	15	18	10	18	3	2
ABCD3	1883	2614	5274	3308	4059	4909	2815	5759	4657	5741	2712	3460	2264	3590	6475	3835	3512	2925	4164	3606	4895	5734	4644	2154	5366	2193	3422	2630	3275	3419	1669	10312	2698	4097	5150	2208	2401	3324	2951	2598	1657	4748	4748	2978	4878	4730	3411	3040	3964
ABCD4	1421	3713	2205	1424	2978	2881	2157	3458	3528	2314	1486	3179	1299	3701	1715	2799	1023	296	2931	1477	3128	4318	3386	2160	2790	2882	1877	2831	2947	4030	1420	3241	2151	2992	3528	2107	2691	1221	1986	2009	836	1440	2023	3002	1436	1613	2361	3117	2671
ABCE1	8315	4457	8313	5219	7203	7576	4090	4407	6876	2628	3838	5718	2686	6242	12420	9205	2318	2350	6928	1797	9309	6739	8213	5294	4798	3807	6588	3955	6267	5114	3370	4169	5421	4778	8642	5506	4386	3748	3661	4371	3791	4663	7803	3639	8679	6957	5372	5391	7325
ABCF1	915	8277	14741	11905	12185	13218	4202	8060	11903	4208	10367	6864	3026	11952	13393	11500	5415	233	8744	3036	9329	6817	9045	7493	3856	5309	11252	4470	8777	10696	4173	12344	4537	12521	10850	6645	6724	1166	7262	6954	3730	8885	15271	4458	9186	11726	5486	7403	5923
ABCF2	3158	4107	8117	5206	8097	5856	3833	6799	6645	2951	5527	4968	4929	5596	8274	7060	4433	1293	11506	2225	7261	4709	3444	5473	3416	5205	7495	1507	5906	6424	4812	5359	3659	6340	3491	4894	4297	1804	7220	4516	4796	7985	4598	2244	6679	7771	4695	2436	6157
ABCF3	589	1817	7089	2689	2275	2358	1251	2346	2712	2672	1928	1833	969	2697	3233	3118	1911	150	2725	1913	2431	2329	2565	1720	1733	2357	3042	1416	2241	2768	1349	2610	1745	3254	2716	2165	2358	642	2277	2056	1494	2709	3356	1273	3012	3377	1878	2163	2092
ABCG1	237	977	905	527	754	1722	1057	572	397	1805	363	871	92	884	294	1353	317	303	494	995	1151	589	838	1385	944	984	324	376	893	1334	1280	309	1383	1603	277	389	263	1243	1515	612	643	709	749	1969	504	941	445	996	587
ABCG2	165	309	215	196	295	362	78	116	78	480	108	162	81	153	208	306	61	94	172	210	724	270	125	126	255	87	299	51	201	125	132	227	243	360	101	173	97	269	280	62	128	113	99	120	400	79	360	94	60
ABCG4	55	51	128	239	81	7	190	126	66	119	24	71	17	66	502	10	62	4	82	36	151	262	36	12	26	158	108	74	115	13	37	160	93	261	49	35	47	17	263	49	23	78	101	75	106	65	129	48	48
ABCG5	2	29	40	30	25	21	36	26	25	200	25	24	7	44	101	7	15	3	12	82	16	37	16	27	9	26	39	12	31	13	8	68	17	42	11	31	20	7	9	15	14	33	35	28	30	17	12	21	42
ABCG8	0	8	8	57	10	38	10	32	7	264	6	6	1	8	223	3	2	2	4	57	8	13	4	5	8	27	27	22	6	3	15	45	60	6	12	27	33	2	4	4	6	9	32	3	5	40	11	2	4
ABHD1	71	64	94	63	14	22	8	89	75	112	18	35	23	27	247	24	41	8	64	66	60	56	14	24	28	48	157	60	35	38	89	55	19	76	7	75	47	21	122	42	28	46	54	57	28	55	20	8	51
ABHD10	3956	2925	4903	3802	4462	2951	3398	4594	4248	3367	2841	4818	2352	3003	4878	6090	4704	3191	3983	3437	5111	5722	4711	4119	2942	5484	4421	4612	6444	3638	2888	4727	3246	4315	3380	4353	2631	3779	2783	4152	3855	4817	6390	3368	5162	5892	3672	2769	4495
ABHD11	1381	1125	1192	1363	1924	882	2024	1129	1719	2458	751	1364	1234	1244	856	885	1041	797	1378	1790	1319	2152	951	1002	1554	1062	1625	2798	1518	1322	878	1415	965	1819	747	908	1293	1117	1695	1093	1287	1335	1940	616	1427	1596	918	767	2212
ABHD11-AS1	16	4	21	1	7	6	11	3	9	6	15	6	14	5	4	2	10	0	11	10	7	11	1	7	8	10	12	6	5	3	18	11	1	3	4	4	40	2	6	4	9	29	6	2	6	3	2	2	1
ABHD12	1453	2099	4683	2178	2670	2704	3338	2091	3349	5962	2866	1961	1017	4035	2126	2984	3057	346	4364	5417	2751	3024	3815	2556	2129	2897	3691	4672	3209	2600	1615	1311	1254	3448	3437	1699	1779	1448	4179	1656	2643	2755	2367	4206	3451	1992	2239	3091	2977
ABHD12B	0	17	6	7	10	23	22	13	12	15	9	4	18	9	34	2	5	0	28	12	11	14	1	8	22	4	4	10	18	1	6	14	8	21	2	7	8	3	21	7	20	21	8	47	18	10	9	0	48
ABHD13	2453	2391	2632	5135	2144	2098	1487	2486	2217	1404	1927	2294	869	1786	3562	3097	2205	1613	1401	941	2150	3289	2577	2557	1468	2743	2065	1319	2086	2097	1411	4089	1689	1555	2553	1869	1413	1635	1403	2818	1776	1514	2265	2130	2588	2686	2167	1719	1841
ABHD14A	805	787	822	674	746	915	761	777	1275	1528	610	917	368	493	623	1053	1007	408	1012	1525	874	1117	1225	675	645	888	2228	1593	1543	1217	572	1621	535	520	463	1331	686	2043	1186	1078	814	1197	667	1024	848	485	646	504	897
ABHD14A-ACY1	0	0	0	0	0	0	0	0	0	0	0	0	0	0	0	0	0	0	0	0	0	0	0	0	0	0	0	0	0	0	0	0	0	0	0	0	0	0	0	0	0	0	0	0	0	0	0	0	0
ABHD14B	816	1850	1735	1172	2427	1656	2232	1422	3938	9885	900	3187	715	2347	2501	2633	1246	204	2255	8857	3788	3662	4854	1247	3784	1858	3236	3188	4625	3467	4227	5559	2937	2706	2343	2977	2281	1844	5388	1329	2802	2752	2366	4283	3854	1451	2441	2952	2127
ABHD15	53	265	790	523	713	585	597	707	365	1643	494	258	160	630	820	1074	327	61	552	761	662	826	899	258	544	616	463	407	881	1191	142	1301	213	699	460	421	284	210	932	220	433	183	375	1254	572	564	556	591	478
ABHD16A	1039	5931	7295	3925	5987	6567	2698	5724	7550	2836	4549	3669	2423	6720	3451	4887	4013	343	4633	1693	4040	4597	4895	3948	2439	2149	5064	2259	3641	5221	2632	3804	2519	7808	3804	4275	3127	1232	4153	4334	1783	3629	4611	2972	4516	3799	3579	3949	4269
ABHD16B	118	345	793	352	362	192	715	886	627	664	369	253	141	711	1054	603	558	28	652	595	437	787	319	214	350	443	609	822	611	446	195	1516	339	504	664	828	297	192	981	311	388	322	509	656	436	315	362	446	429
ABHD17A	1072	2768	2613	2411	2839	2258	2863	1787	3373	3111	1628	3427	1149	2785	3731	4298	3527	548	2650	3311	3144	4181	3863	1939	2411	2216	4522	3550	4065	3450	1699	1698	1682	3850	2545	3093	2003	1691	5819	3483	3806	2071	3789	3077	3713	4092	2809	2242	3302
ABHD17B	2283	2772	3780	2872	4709	2889	1884	3107	3171	1200	4232	2571	862	4113	3563	3891	2445	1541	2855	536	4176	2874	3644	3247	2348	3166	2701	1481	2985	2660	1516	4298	2815	3509	4678	1883	2373	1458	1529	3145	2078	1431	2757	2089	3542	4004	2749	2652	3520
ABHD17C	554	1860	3255	2379	2887	1935	938	1653	2706	3364	3731	3843	1106	1987	3613	2311	1431	1023	3213	2613	1658	4150	3734	2326	1322	2383	2209	2305	2636	6587	1674	7211	2210	802	5391	1328	2043	1223	1264	2685	1737	2534	3798	716	2424	2167	1580	2433	2263
ABHD2	1130	7336	9193	14946	9327	14838	3187	3164	8006	6415	4818	3929	1706	12482	8775	14639	5553	360	11143	2706	21495	4893	6952	5123	6967	7221	5519	2054	4041	13851	8740	9406	7917	9327	11048	3238	4573	1590	6197	4756	2388	2080	5876	5400	9232	10025	4850	10245	3535
ABHD3	1025	3038	2130	642	1988	2926	1807	3036	4235	1161	1225	1143	1613	1680	1939	1055	1182	954	1794	820	810	3894	1155	1611	1213	955	1223	2087	1976	1476	706	2257	531	1911	1709	565	955	791	693	2005	466	412	1394	1659	1628	1828	969	950	1620
ABHD4	514	3862	3057	5344	3016	4253	2101	5062	4873	8214	686	2525	604	3549	2077	1601	2737	269	3777	4521	4776	4425	3418	2583	4133	935	2023	2565	3969	3459	2068	3027	1324	4342	3556	1847	3135	915	2641	2637	1195	1701	4486	3145	3514	3362	2704	3693	2354
ABHD5	1447	1619	3715	1376	2425	3670	1626	2313	3039	1650	1815	1496	995	2566	2144	1900	2079	1034	2235	1259	1941	2801	2736	2015	1586	1609	2442	2269	1796	2539	1490	2796	1692	1779	2031	1779	1562	1298	918	3026	762	1304	3717	1587	2492	1650	1522	1571	1989
ABHD6	147	742	1130	840	819	771	337	518	763	738	389	841	164	559	802	318	772	62	984	548	450	1573	1270	247	445	714	854	619	729	523	238	1410	438	550	1388	276	433	226	261	1199	245	440	1278	513	556	290	312	904	380
ABHD8	592	1504	2239	1926	1950	1171	1113	1448	2335	1915	1645	1717	759	1390	2052	2880	1975	193	1958	1330	1874	2170	1953	1120	1281	1174	2667	2097	3088	1891	1673	5058	1217	2797	1698	2543	1335	833	2750	2340	2073	1191	2315	1874	2166	3080	1652	1455	1236
ABI1	3716	3971	4370	2942	4487	4752	1535	6871	4507	4102	2689	3750	1704	4711	4526	4794	2678	1877	3148	2543	6639	5331	5590	2632	4864	3293	3197	2796	4099	4390	3262	5227	3436	5170	5480	2503	2821	3519	4894	3060	2508	3724	6124	4382	5578	4414	4122	4665	4660
ABI2	7821	17485	26246	22180	25984	25710	11812	18450	17738	4991	16437	15051	4297	26581	22926	23476	15321	3342	19763	2471	23762	17074	20987	15806	15834	22681	12239	9184	16632	18326	20246	20970	17940	16182	27915	11743	15853	4226	8746	19431	10724	5847	16478	16259	22035	23997	17102	21259	13015
ABI3	105	423	256	122	255	181	131	176	174	1686	154	246	69	781	135	156	75	46	265	2612	268	514	427	137	369	206	202	321	323	273	161	250	136	397	121	161	149	85	464	158	237	281	202	120	447	146	206	138	106
ABI3BP	158	53	221	56	46	1091	94	118	62	2799	198	91	9	2001	106	86	122	216	264	956	5111	46	80	81	2640	72	43	75	627	161	214	43	63	275	31	80	75	939	1896	75	1261	62	52	1353	399	116	55	41	75
ABL1	1314	21353	19057	19696	27151	22571	12944	16182	18421	7629	18651	5657	2505	29478	11881	31599	13171	503	20429	3196	24548	14231	19912	15181	15981	8436	16521	9498	16566	18320	11072	15032	15415	31382	20982	16953	10699	3181	12564	18910	9221	9064	12377	11830	19128	19330	17074	19340	10031
ABL2	846	5367	3990	4693	5900	17161	2125	6336	6185	1841	4731	2081	512	14384	4570	5234	1689	162	4458	1309	4477	2537	3865	4920	3092	4002	4647	2211	2648	3885	3182	4014	2679	4440	4883	2427	6038	852	2608	6022	1434	1636	5184	1875	7175	4276	3141	3252	2642
ABLIM1	1715	18505	13667	8373	14606	23306	14247	22403	29661	13098	8456	8628	961	16493	10950	14260	3784	784	16757	9560	27348	16884	14357	16162	26727	7342	12497	5510	10012	25534	16169	13495	16071	11981	25763	6552	8112	3520	14084	16416	8268	10226	14400	24398	14428	6470	8676	14294	19440
ABLIM2	97	433	239	288	665	506	169	331	908	204	447	266	80	433	236	456	738	64	192	138	454	398	250	730	1050	577	465	276	473	344	284	138	391	766	146	493	125	97	323	353	519	122	137	725	518	841	221	102	302
ABLIM3	62	361	251	399	221	403	54	214	144	232	278	260	39	1878	339	118	108	97	468	179	502	147	411	153	619	188	123	50	552	188	837	214	968	355	109	90	608	507	819	122	1352	176	193	228	502	113	822	301	77
ABO	47	629	98	99	1208	1172	340	55	177	4509	259	99	55	734	91	16	68	32	423	3881	603	121	26	299	2418	301	220	1255	915	152	757	288	214	557	1338	331	489	87	187	680	145	35	124	267	476	112	166	88	374
ABR	1501	7307	8693	5448	15153	10663	6066	3764	6438	3418	5396	6673	1472	15610	3490	9240	4438	215	8553	2139	17101	6920	8163	7591	5837	7001	11273	5253	8789	9672	4592	8354	9719	20658	9624	11898	7400	1626	6257	10076	7067	2506	14194	2354	10875	7671	12121	5688	5998
ABRA	0	4	6	0	0	5	6	0	1	3	9	5	0	6	1	4	0	0	1	3	0	2	0	1	0	1	1	0	0	1	1	0	0	3	1	2	1	1	0	1	162	0	3	2	0	0	3	1	12
ABRACL	3833	2320	3368	1078	3193	1877	1974	3619	3420	636	2283	2892	1541	2530	2051	1164	2376	4104	3926	274	2053	4226	3976	1393	1082	964	2235	3703	3233	2342	1179	1640	911	978	2734	617	1975	2299	1751	2211	1377	3444	5237	2127	1943	3237	1938	2542	5017
ABT1	3648	2733	4060	2745	3848	2543	2406	3558	3076	1143	3391	3109	2002	2665	3238	3208	3248	2240	2666	1012	1865	3077	3845	2772	1114	2023	3761	2703	3344	2926	1587	3379	1291	2449	3706	2560	2975	2018	1801	3027	1501	4413	5730	1040	2622	3476	2303	2313	2666
ABTB1	398	3024	920	766	1147	1523	1162	1322	2902	1994	586	1094	589	1949	446	1022	607	139	808	1129	929	2050	2376	1159	1440	412	1377	1572	1215	1504	1184	691	647	1504	1594	870	867	522	1605	1040	570	879	1114	1260	1599	1010	764	1677	1427
ABTB2	83	3421	2011	2517	982	219	863	1908	345	2091	1974	4787	732	534	4737	3349	477	149	2811	1558	2513	762	11312	381	2184	6272	6696	457	1299	3466	43	2321	849	9332	6389	1700	1979	538	1059	1046	1004	999	2584	2537	1673	2305	2996	9628	2890
ACAA1	487	910	1484	1172	1370	1086	1188	2555	1556	3689	887	1198	726	1663	1154	1448	2130	215	2662	3026	1553	1891	1292	862	1735	1018	1381	1102	1436	1317	1112	2375	750	2203	1106	1285	750	672	1628	1017	948	1821	1599	1595	1293	1017	1244	866	1292
ACAA2	5163	8055	6763	4724	9346	7847	6793	7419	12247	10260	3463	5463	2795	5134	7171	6402	2986	6080	8406	6578	7921	5990	7102	4003	2552	2883	5387	3369	6816	5284	4779	3941	4150	5645	7913	3665	4447	3571	5074	4576	3741	3827	8412	4917	6262	3742	4875	5531	7046
ACACA	837	4560	11527	9025	9121	7009	2603	5370	5657	2891	5483	2883	2023	7121	16862	8295	1449	255	8274	1837	10356	6857	4485	2949	5164	4934	5863	2766	5099	6996	5565	5557	6141	8669	9749	3495	5001	773	5042	3653	2913	3504	16435	3753	6175	6576	5601	5665	3699
ACACB	197	2757	2057	2888	4236	4403	1481	1862	2022	6773	1697	1026	421	4279	1898	3979	1041	38	1457	5412	3011	1555	1871	2179	3485	1880	1784	912	2452	2175	1544	2515	2507	3235	2720	1936	3052	362	1939	2359	1222	624	3181	1381	3488	4169	1799	2424	1891
ACAD10	414	2253	2033	1771	3235	2632	1948	1651	2212	3018	1595	1389	492	2785	2806	2541	1164	79	1679	1635	2443	1640	1910	1647	1861	1924	1594	832	2600	2283	871	3070	2033	3821	2133	1412	1425	412	2022	1359	1272	1036	2626	1857	2438	1759	1595	1587	2441
ACAD11	31	48	78	50	76	57	27	43	41	68	52	14	4	69	92	108	26	2	51	13	123	57	24	58	58	126	51	4	27	70	51	47	43	62	89	19	38	12	34	38	12	23	92	44	71	77	33	37	33
ACAD8	388	859	870	1280	1441	777	738	1683	1577	1927	650	1369	282	1556	1342	1540	670	369	1331	1125	1748	1346	1372	830	1075	785	1049	813	853	768	529	1174	1102	1710	1232	852	448	848	914	646	427	1272	1093	767	1237	463	1094	1091	1344
ACAD9	869	2181	3236	2242	2623	2302	2025	2832	3186	2369	2334	2152	1099	2762	3257	3430	2071	409	3977	1517	3134	2776	2999	2064	2041	2279	3244	1928	2885	2576	1781	2776	1962	2883	4149	2376	1814	979	1796	2808	1795	2572	3635	1682	3058	3548	2338	2265	2649
ACADL	4	10	6	1	5	29	2	44	3	1723	5	2	5	1	2	1	4	15	14	1541	89	9	0	3	53	8	1	0	33	6	4	2	0	26	3	4	2	43	1	14	113	4	4	17	34	15	6	2	15
ACADM	2615	3895	7210	4149	6099	4883	3373	5861	4842	6115	2222	4316	2916	4382	2967	4531	2877	3029	3629	3693	5081	5836	4639	3264	4874	3216	3554	2391	3617	5146	2266	5838	2801	3446	4732	3547	3804	4660	3861	3146	1991	4610	5147	2613	5399	4510	3669	3710	4325
ACADS	359	368	582	352	498	288	703	517	318	2392	202	611	302	594	509	448	326	93	397	1922	424	459	446	351	662	327	808	549	754	388	333	415	198	1555	250	552	513	261	1050	256	578	614	540	248	691	890	364	295	736
ACADSB	1224	879	1953	1658	1541	2280	1101	1734	1375	5208	1284	1246	533	1136	2393	2246	659	399	1351	2490	1987	1258	1277	1318	1899	1604	1375	514	1088	1530	1186	1710	1429	1754	1336	1302	1037	729	2047	654	898	834	2925	1253	2245	972	1030	1027	811
ACADVL	2222	6636	4813	1591	5332	5309	3149	3402	6018	12780	1878	4472	1749	5567	2938	3382	2565	172	3449	17183	5061	5123	4022	5574	5782	2220	6257	5350	4485	4509	3126	5119	2565	12854	4894	4902	2466	1955	7445	3758	2665	2163	5619	3424	6103	2634	3574	3735	3858
ACAN	309	3556	3614	1179	2503	722	1148	4786	2273	133	1401	1239	388	2497	1573	223	226	57	9021	54	794	832	2823	1449	1467	6132	251	1244	828	1342	2598	4986	60	1436	10295	281	1020	133	693	1053	402	601	2514	2153	1121	571	633	5588	2275
ACAP1	237	163	172	60	201	227	287	212	299	342	69	94	93	263	46	63	109	79	113	337	314	447	215	85	261	157	199	279	298	163	96	230	142	384	115	276	123	164	451	85	172	66	85	207	237	78	154	115	266
ACAP2	5354	3191	5627	2747	6081	6514	2467	4989	4388	3119	3613	3898	1747	5525	7194	6789	3165	2421	5377	2138	8172	5385	5419	3926	3867	4939	4041	3479	4580	5387	3729	6351	3813	5779	7169	3063	3529	3710	4122	3549	2323	3513	5533	3830	7419	6671	4117	5006	3773
ACAP3	321	1090	3165	1796	2096	1473	618	1489	1601	1748	1537	1178	708	3000	1648	2032	2890	48	2443	1317	1620	2399	2147	310	1275	1222	2188	1754	2463	1497	980	1964	1913	2391	1975	1853	1809	269	2251	1226	952	1303	2185	1047	1844	1275	2352	1249	1478
ACAT1	1689	1079	1753	1473	1249	1072	725	2330	1496	12799	1052	1442	488	1613	3317	1892	804	780	2464	9374	1941	1595	2005	692	2277	1107	1796	623	1744	1176	1218	1829	1081	1354	1786	857	545	1220	1656	833	1572	2587	1566	795	2332	992	1298	1388	2451
ACAT2	2149	745	1860	1169	1331	1106	529	1552	1676	492	1462	897	1029	1216	2715	1174	925	834	4208	346	1110	1713	1844	812	565	908	1297	596	596	1136	424	1886	417	1130	2261	433	1397	546	370	921	521	1793	2343	539	946	2509	1005	1364	1398
ACBD3	3683	5261	4863	4620	5044	13726	3191	7131	7396	3285	4752	3516	1382	4074	4947	5323	2573	1491	6088	1924	6296	4132	4244	7189	4405	4791	6791	2239	5113	3575	3431	5856	3059	5190	4598	3069	3274	3190	6708	5752	2110	3099	5257	4725	7684	6447	3551	3223	3120
ACBD4	208	323	475	387	200	136	352	366	246	1256	88	352	136	229	653	275	98	55	170	1082	471	664	295	191	598	205	648	663	352	439	133	374	242	970	230	341	255	203	699	112	241	193	270	900	313	180	224	244	397
ACBD5	1804	1868	2299	1498	2339	2584	763	2593	2297	3719	1492	2339	831	2272	4504	2130	792	631	2359	2244	3437	2668	2986	2228	2177	1746	1908	2864	2147	2870	2680	2287	1560	1845	2869	2360	1617	1542	2140	1780	1279	1549	2038	1801	2793	3125	1707	2855	1810
ACBD6	3211	3092	3019	2003	3000	6260	2142	4013	5215	1408	2456	2533	1109	5882	4264	3563	2324	598	4216	989	3422	3034	3968	3728	1685	2532	4948	2728	3234	2402	2476	2312	1647	2629	2766	3400	4026	2870	3440	3924	1880	2616	3191	1819	4333	3372	2426	2294	3965
ACBD7	1976	555	3733	2534	1728	560	489	1303	706	87	914	1885	895	852	3475	2515	1219	575	1747	82	2912	2068	3325	1538	670	5223	3768	1856	2055	1689	1086	5019	1668	1471	1660	1976	2275	465	684	778	1974	3464	5380	738	1431	3239	1998	1410	1569
ACCS	127	468	6	96	233	305	313	206	575	642	120	287	82	384	354	19	107	7	23	371	156	722	112	23	541	178	21	485	242	13	25	333	409	440	193	121	20	25	36	185	13	313	187	447	403	10	129	27	229
ACCSL	0	2	0	0	0	4	0	0	2	0	3	1	0	0	0	0	0	0	0	0	3	0	0	0	1	0	0	0	2	0	1	0	0	1	0	0	0	0	1	1	0	0	0	0	1	4	1	0	0
ACD	451	1893	1588	784	1927	1437	1732	2710	2393	1619	1062	2104	761	2151	2944	1326	1659	129	2258	1082	2534	2497	2639	842	1304	1085	1797	1914	3005	957	2130	3079	2047	2277	2410	1318	1831	412	2105	1970	1403	1176	2605	1880	2564	1251	1721	1595	2101
ACE	254	5307	734	662	2132	1691	683	506	472	467	1259	2035	92	3474	329	357	201	35	1013	91	1494	710	1656	667	1234	1374	434	501	706	1759	654	1012	1888	1013	953	402	1392	99	5342	575	375	492	890	1373	4329	1156	1353	1468	230
ACE2	9	28	20	39	45	41	11	70	46	469	23	28	8	29	58	21	29	11	31	73	37	30	34	83	34	26	22	28	57	4	10	27	35	53	49	25	10	7	8	13	12	22	40	23	49	30	20	25	26
ACER1	4	10	6	1	6	6	1	2	4	8	3	6	10	0	0	1	1	1	1	1	9	13	3	4	3	1	4	5	14	4	8	2	14	12	13	6	2	2	9	6	3	0	3	13	6	6	1	1	0
ACER2	73	244	227	137	213	146	29	88	70	142	139	118	16	340	104	175	30	10	153	83	133	69	179	92	250	169	82	28	97	158	240	282	78	98	229	32	96	14	39	64	33	28	139	84	183	141	131	184	57
ACER3	2196	1849	2527	2248	2966	2604	2456	4929	2445	1801	1959	1962	634	2706	3186	3295	2879	851	3401	1179	3648	3493	3117	1805	2876	2010	2573	2129	2086	1700	2180	3001	2749	3534	2475	2185	1004	1312	2450	1417	1242	1849	1311	3098	2682	2270	2958	2548	2625
ACHE	180	144	1079	230	273	128	758	342	262	722	180	289	294	154	355	86	365	9	288	226	242	282	214	171	56	248	492	541	659	206	313	374	309	522	65	336	439	57	1220	334	1700	116	336	350	550	291	230	77	172
ACIN1	2945	13673	19874	18377	14318	17825	8579	12438	14481	7258	10667	10731	4754	16978	9855	20400	10653	391	16419	5677	19106	16158	11777	11250	9570	9017	17172	10830	16283	18775	7985	15879	10687	15017	20512	11763	12424	2557	11130	12727	6252	8002	21133	7388	16003	10614	13224	12758	9690
ACKR1	1	3	37	8	7	1	0	0	0	109	0	2	0	89	8	0	9	21	0	1595	6	32	3	0	61	0	0	6	22	78	584	0	362	39	2	3	1	48	64	3	15	8	0	34	1	8	67	1	9
ACKR2	32	109	61	44	53	121	92	57	75	1146	26	42	10	36	72	65	16	7	45	432	198	43	34	20	80	88	30	14	181	221	24	59	37	57	14	73	17	21	44	54	36	18	64	74	55	60	46	23	52
ACKR3	3552	2197	2212	681	1666	811	526	1378	297	1527	2011	2247	201	1667	1110	6361	328	771	2694	600	2306	881	1675	1192	1838	1550	992	202	5965	1373	688	2502	2162	2978	818	3686	1796	1194	5856	484	2407	1344	610	2267	9101	1035	1429	783	276
ACKR4	30	30	13	22	13	24	16	13	12	61	24	16	6	37	20	184	15	0	8	67	150	17	11	21	27	25	107	2	110	39	16	28	10	18	27	23	13	92	37	17	10	4	22	19	42	28	10	9	16
ACLY	3528	7751	18720	12030	11787	14666	6230	6131	10710	5207	9728	7876	2544	9667	16218	13226	3201	1317	11844	2510	16731	10350	10441	7784	6753	6963	12923	4710	8663	12901	8873	9631	7826	17212	17458	6411	9423	3892	10186	7123	5558	6091	18833	8322	12274	12391	9505	10916	7391
ACMSD	2	41	42	24	36	103	13	25	41	237	53	7	24	28	47	21	11	93	25	149	23	25	10	32	151	6	17	3	46	28	25	41	10	23	15	27	5	44	26	30	10	10	18	11	99	12	35	15	9
ACO1	1986	1775	4517	3853	3144	2085	993	6356	3898	3403	2741	2137	791	3483	2865	2466	2609	970	4057	2133	3321	2984	3723	2174	2476	2213	2928	891	3783	2292	2736	1954	2502	5015	3442	1900	2407	1172	2457	2472	1591	2247	2757	1947	3661	2402	2201	3420	2291
ACO2	770	3239	3370	4681	4274	4133	1346	2907	4310	7811	1941	2607	442	3397	4052	5302	2715	320	3060	3827	5012	1149	4007	2373	5647	4787	3086	591	3049	5312	2532	3765	3040	4778	5514	1329	3076	622	2034	3549	2612	4432	6837	3446	5199	3497	3648	4225	3122
ACOT1	93	128	43	18	109	80	37	81	311	119	37	99	56	56	60	151	6	10	102	99	99	237	68	116	116	84	61	88	85	88	47	92	56	58	60	96	135	174	115	77	38	56	85	47	29	91	59	66	153
ACOT11	16	198	515	122	310	320	260	292	267	2032	77	97	68	301	93	246	135	8	357	1530	184	170	118	121	694	138	103	87	215	285	104	333	108	182	182	124	124	48	159	78	133	74	173	133	255	207	114	68	130
ACOT12	1	2	0	0	1	0	2	4	2	159	0	5	1	1	4	3	1	0	2	171	9	1	1	2	1	0	1	0	4	1	1	2	0	3	1	1	0	1	0	2	0	0	0	4	0	3	4	3	0
ACOT13	4052	2330	2877	1514	3960	2518	1734	2666	3138	1922	2594	2598	1173	3058	2150	2493	2472	2224	1720	1475	3499	2892	2887	1673	1970	1481	2453	3004	2975	2739	2366	1960	1767	2850	2185	1382	1724	2541	1634	2419	1390	2069	2952	2010	2291	2117	2171	1679	2847
ACOT2	977	796	366	267	858	751	275	826	1463	1035	226	631	246	738	331	1546	146	157	776	642	837	1183	1078	598	794	861	466	1031	888	668	347	1034	585	757	1423	582	701	628	689	647	368	319	530	525	436	491	608	799	962
ACOT4	158	281	102	27	110	185	53	347	481	295	81	134	45	210	70	91	31	35	249	189	113	429	204	134	113	93	90	258	139	81	42	282	95	65	267	106	23	224	88	173	16	84	131	74	51	61	85	121	222
ACOT6	0	8	3	0	3	8	3	30	10	43	2	7	4	12	4	0	1	0	9	58	3	7	2	2	8	9	4	13	18	0	9	10	1	1	5	3	8	7	16	5	6	8	2	9	0	1	4	4	4
ACOT7	1547	3447	15730	2745	2570	1827	1081	9367	3646	1186	2569	2378	1717	3826	5567	4729	2682	498	10351	872	2999	5632	6880	643	1813	2324	3057	2893	4693	3065	1278	4306	2528	2708	7010	2030	3402	1022	2153	4797	3848	6199	5020	2023	2350	6307	3142	3530	5433
ACOT8	1220	633	1989	1012	669	677	734	2531	1164	970	716	1022	384	1019	2850	982	1228	988	1452	822	767	1011	1176	730	722	886	1042	636	938	974	769	605	452	1158	813	729	594	473	867	770	807	1429	1430	1131	896	1316	611	838	933
ACOT9	1672	928	2643	695	987	1004	603	1922	1391	980	669	843	488	1169	2157	1301	899	417	1603	808	1805	1285	1505	616	1167	942	885	671	905	1218	737	1132	658	1021	1457	719	588	1201	2101	630	855	1338	1324	1070	1369	1402	997	1169	1707
ACOX1	2601	2209	4352	3589	2893	2633	2102	3527	2579	4389	2348	2715	1258	2616	2725	4298	1496	681	3893	2974	4849	3635	3986	2221	3752	1768	2778	2189	3217	4646	2638	2786	3225	4960	2875	3558	1725	1502	2587	2153	2137	1042	3644	5411	3426	4359	2525	3508	2421
ACOX2	259	303	630	641	238	325	166	210	416	622	145	246	120	234	74	341	459	37	280	395	769	597	398	155	881	187	751	243	683	493	217	216	478	355	238	547	59	299	1062	562	318	65	241	770	768	185	369	339	232
ACOX3	234	595	597	636	737	998	488	822	675	760	777	639	260	870	1334	1137	567	99	763	585	1172	824	581	688	630	967	752	271	744	683	487	527	580	975	811	578	416	224	621	351	557	455	396	628	1118	466	605	629	672
ACOXL	7	48	73	91	142	153	48	96	75	21	43	44	19	169	71	81	78	5	102	10	112	47	61	76	33	22	38	34	50	111	72	123	106	54	75	75	135	25	44	32	32	56	109	39	102	100	96	57	44
ACP1	9452	7154	13922	7741	10553	6023	7789	10103	8119	3192	7115	9086	4225	6277	9636	9426	5216	3677	12723	2227	7133	9829	8633	7028	3798	5509	11040	6387	8203	6974	7206	12980	4651	5686	8977	7162	6681	4978	4992	7589	7090	12246	15676	4422	8685	10949	6152	5853	8079
ACP2	921	3119	2809	3507	2257	2038	2171	2551	3513	2847	2846	2492	594	3689	2599	3826	1958	312	3271	2318	2881	2862	3913	2185	2083	2252	4451	2176	2706	2483	1649	2541	2110	7330	2517	1628	2338	1224	2757	3459	1413	2500	1702	2524	3011	2830	2551	2982	2493
ACP5	80	177	521	218	139	671	140	172	306	221	126	273	28	269	209	91	76	48	922	225	121	231	346	175	270	208	298	282	286	701	223	330	168	234	135	208	358	130	122	157	160	222	153	697	249	231	75	96	94
ACP6	407	684	567	451	832	1031	396	1313	1567	1530	443	828	131	1887	1027	840	309	191	937	1260	918	857	1054	583	1023	1066	908	679	828	1075	551	925	592	673	877	310	1397	571	656	758	405	1685	822	952	1257	428	645	823	1307
ACPP	151	87	140	45	41	161	101	72	31	1465	16	84	31	28	139	59	15	55	93	648	561	269	15	45	796	53	35	9	81	16	88	306	156	59	49	67	30	213	57	10	38	77	22	128	118	37	97	23	4
ACPT	22	58	48	14	27	70	26	54	37	7	27	19	25	27	36	23	30	6	114	8	20	58	21	23	13	46	17	3	37	14	33	39	9	35	38	54	39	1	10	34	44	11	23	23	40	10	21	18	15
ACR	1	48	23	62	126	31	44	11	24	45	17	33	9	67	22	16	75	2	28	15	36	41	19	23	54	28	20	75	21	11	58	370	33	163	22	76	26	7	65	6	6	7	32	11	42	32	37	12	24
ACRBP	81	249	122	84	120	229	167	143	170	106	86	180	103	217	182	268	272	18	108	42	195	187	112	363	237	159	167	67	213	111	159	415	131	655	135	154	192	40	169	88	87	235	289	282	197	54	174	100	232
ACRC	21	37	74	24	36	27	25	59	54	116	69	33	17	51	30	34	31	8	74	110	45	54	28	22	72	24	41	33	34	29	12	117	27	48	35	37	6	17	121	29	23	36	71	54	21	7	50	32	16
ACRV1	45	75	82	509	108	37	118	219	70	7	191	129	117	87	599	96	263	124	236	2	42	260	165	23	56	103	137	381	156	32	90	304	176	37	310	262	112	46	70	99	24	177	78	82	71	43	46	282	100
ACSBG1	10	41	128	78	176	192	40	38	40	39	84	227	23	39	54	75	52	5	193	35	203	162	38	107	60	28	84	78	70	52	54	611	43	382	155	32	10	49	137	76	59	63	28	288	76	97	80	43	24
ACSBG2	30	83	64	52	82	123	62	67	80	21	55	16	16	130	40	56	53	27	37	16	69	62	45	62	41	88	73	21	40	37	44	83	48	78	65	54	41	43	19	71	22	20	68	26	82	49	73	30	35
ACSF2	3797	2088	2452	1569	2013	944	787	1562	3328	1447	1131	2443	1041	1163	1434	1903	681	215	1051	583	2265	2823	1757	2161	1150	678	2258	1708	3345	2307	2214	729	1760	3995	1797	2087	1602	989	3007	1191	1403	504	2021	1161	1919	1487	1712	1477	1445
ACSF3	205	776	806	502	1043	598	738	1372	1204	1344	412	1472	620	1067	1374	362	425	68	1172	1210	1301	1198	1836	177	823	639	824	1232	1435	813	1075	1080	713	1568	1075	782	937	219	1101	797	727	533	1354	700	1630	1606	847	909	988
ACSL1	291	973	798	759	968	989	408	679	668	17687	238	584	308	1672	1197	690	529	206	1445	13188	1256	1682	567	546	1125	553	904	767	1235	510	542	573	765	1258	457	1132	304	1160	2000	615	949	384	561	417	1378	1040	851	284	483
ACSL3	3840	3288	9072	8700	5952	6387	2846	5432	3388	4653	4251	3330	2491	7599	8035	11393	8600	1207	7925	2062	5129	7685	6778	5540	3616	7636	5539	1948	6221	7526	3991	13202	5975	5473	5892	5665	5647	2063	3076	2803	2611	2929	5776	5649	7001	10259	6529	5324	3189
ACSL4	4386	2558	3373	1608	4202	9897	1707	3884	4821	6674	2344	2915	1491	4337	2855	3371	1576	2985	4378	4421	14780	4631	3847	3293	5166	3040	2270	3980	4236	3267	3281	5293	2809	4704	5344	2518	1978	6415	4416	2593	2325	2302	3217	3238	4826	4571	2365	3072	3511
ACSL5	141	403	302	204	272	136	83	187	202	1296	114	152	65	536	185	140	173	81	193	985	499	660	243	207	359	161	148	278	332	212	268	280	275	417	154	111	141	141	730	90	212	168	201	354	351	174	178	127	143
ACSL6	18	12	22	53	151	11	3	23	4	164	66	4	29	43	70	1	85	58	21	43	9	17	10	35	12	79	11	38	45	7	47	25	784	9	14	7	24	8	12	5	29	2	14	42	31	22	5	6	4
ACSM1	30	32	13	9	11	123	51	20	39	68	6	13	10	7	10	13	12	9	13	41	46	38	5	55	28	7	15	14	26	97	22	30	12	20	8	16	22	60	105	16	11	10	5	11	25	15	10	27	82
ACSM2A	0	1	11	1	0	0	17	0	0	2361	1	7	0	2	47	1	0	1	0	739	1	3	0	2	513	0	3	2	10	3	0	8	0	1	5	11	0	0	2	0	0	0	4	0	40	1	9	1	0
ACSM2B	6	2	15	2	1	1	3	0	0	1695	2	2	0	1	49	2	1	10	0	659	0	0	0	1	226	0	1	0	21	1	0	3	4	2	3	2	1	4	1	3	4	3	2	0	35	1	2	1	0
ACSM3	126	961	413	375	594	718	408	313	579	1686	268	201	78	676	777	156	547	221	325	685	586	307	170	1382	978	99	97	80	384	224	732	1464	616	442	585	336	335	144	307	270	102	402	295	134	791	449	168	239	296
ACSM4	0	9	5	3	31	12	1	5	2	4	2	6	88	12	11	1	9	0	5	0	5	6	5	8	2	15	15	3	3	0	14	50	26	40	2	7	0	1	5	1	2	6	13	7	12	47	9	0	3
ACSM5	0	17	39	2	3	27	22	1	7	150	4	5	2	26	0	7	2	23	20	49	1	11	17	3	94	7	12	6	8	5	1	14	3	32	1	1	3	20	15	3	6	5	1	139	14	11	12	7	6
ACSM6	1	14	1	0	4	10	0	3	2	6	12	0	0	10	4	1	9	0	0	7	3	0	2	3	16	2	3	1	7	0	0	25	9	0	1	6	1	0	0	6	2	6	1	1	11	4	0	1	8
ACSS1	30	356	352	239	316	436	257	217	267	6355	175	128	111	583	715	98	154	23	561	6657	770	833	346	338	609	259	303	473	278	275	603	150	825	505	86	134	321	97	1229	131	900	285	268	1580	620	312	322	85	94
ACSS2	701	597	1549	1277	1678	1670	1089	1725	1716	2586	1578	1396	551	2787	2958	3172	1198	343	2453	2049	1551	3029	982	1953	504	1051	2345	1417	2369	1442	2427	1994	1212	2521	553	2108	1957	687	2787	727	2257	1252	2048	1083	2466	1415	1374	609	1791
ACSS3	355	117	1686	254	431	836	6	864	73	1279	21	21	129	511	585	0	137	74	301	357	234	611	44	57	749	227	211	93	238	16	20	248	101	1276	73	81	19	7	50	210	8	108	1358	1914	374	1164	40	14	861
ACTA1	67	19	60	11	43	179	36	263	27	10	8	13	433	18	17	92	202	197	40	4	625	11	4	4	18	59	18	14	70	11	68	53	6	65	15	30	15	1893	61	10	19384	41	126	8	31	397	143	9	300
ACTA2	1143	2242	6474	1644	2612	2839	2021	6766	4055	3829	2896	1074	5290	3238	1304	2404	4958	84	2404	1409	2523	1020	1865	609	2546	1101	1264	599	2695	5590	3565	1883	1429	1674	883	1153	1143	432	3998	2795	2751	4972	1909	734	3227	1350	3580	2988	42337
ACTA2-AS1	3	7	8	9	3	24	2	12	21	44	18	5	49	30	6	11	46	0	10	2	26	12	8	8	13	5	8	1	20	21	12	11	5	1	21	10	1	12	10	6	3	34	9	0	11	4	17	6	118
ACTB	262455	258727	401762	274328	366667	359721	377402	396213	520061	231332	306521	355580	164060	321379	294081	410163	781094	54960	505608	174257	376305	468779	398343	123519	264977	283400	577028	220128	634446	409691	163937	295991	210754	302360	297561	288325	221369	215314	661170	343878	365187	333691	419024	183478	401269	335134	398300	203941	1287250
ACTBL2	0	0	0	0	0	2	3	0	0	1	0	0	0	0	2	1	0	0	0	4	6	1	0	1	2	0	0	3	0	0	0	0	0	0	0	0	0	5	3	0	2	4	0	1	0	0	0	0	1
ACTC1	26	23	146	16	226	386	18	3118	379	41	13	9	554	104	94	407	520	555	128	36	14764	13	14	11	36	1	17	39	173	119	160	214	61	247	89	126	61	9749	560	50	138596	116	60	24	90	183	1320	33	11189
ACTG1	320464	286423	454399	276851	343251	337438	357183	351487	477650	139811	405962	482934	165601	272453	328942	490619	501727	115309	443606	77480	478815	330153	731899	452634	224291	162139	575620	250175	599708	411203	376304	274411	231603	421440	526089	430710	510640	233592	354750	413687	341746	369102	477419	409004	422757	456843	377307	566311	889582
ACTG1P17	7	41	42	9	26	28	40	12	27	62	42	31	17	43	47	22	35	11	16	75	22	45	8	33	29	50	31	83	60	44	47	69	24	58	40	36	30	17	46	18	16	23	17	41	39	36	24	32	23
ACTG1P20	22	45	122	66	103	108	75	136	46	23	53	29	16	83	76	88	34	7	102	19	89	36	56	94	35	74	46	7	41	40	62	164	65	55	134	41	59	13	17	31	20	54	87	63	81	69	56	69	25
ACTG1P4	0	7	4	7	2	14	15	4	6	36	6	1	1	9	0	8	4	0	0	23	16	8	1	20	14	1	9	0	0	9	3	2	2	11	4	12	6	5	6	5	0	2	9	13	5	9	6	5	1
ACTG2	113	63	1371	75	160	134	91	136	102	266	317	9	1405	126	86	54	368	5	564	167	243	77	32	17	537	81	16	32	96	1488	758	427	13	141	45	18	88	120	579	415	256	1118	280	32	82	53	163	268	3783
ACTL10	11	39	67	17	40	35	50	117	55	99	53	16	8	60	57	29	18	5	95	106	65	91	42	16	60	28	64	60	59	25	12	67	33	55	43	31	18	11	38	56	44	19	31	47	49	19	19	18	152
ACTL6A	12165	6210	11371	6416	8870	8337	5602	10673	10940	2320	7534	8074	4161	7295	9318	9994	6911	4215	10133	1800	9396	10557	11264	6234	4319	10531	7845	6358	7485	6800	5249	12414	5410	6559	12621	4438	6932	5594	3200	8992	3848	10358	13427	4190	8937	9752	6323	7734	11683
ACTL6B	11	7	22	8	48	8	3	10	8	0	10	9	40	11	3	8	38	9	5	1	20	10	1	25	2	16	22	2	27	3	24	10	1011	20	0	31	47	1	3	1	14	5	11	1	13	16	2	3	4
ACTL7A	0	0	0	1	0	0	0	0	0	0	0	0	0	1	0	0	0	0	0	0	2	0	0	0	0	1	0	0	0	0	0	0	0	1	1	2	0	0	0	0	0	0	0	0	1	0	0	0	0
ACTL7B	0	0	0	0	0	0	0	1	0	0	0	0	0	0	0	1	0	0	1	0	0	0	0	0	0	1	1	0	0	0	1	0	0	1	0	1	0	0	0	0	4	0	4	0	0	1	1	1	0
ACTL8	4	0	13	3	21	0	0	17	1	0	5	4	2	0	6	3	1	0	105	0	58	0	0	0	157	30	5	6	2	2	1	253	4	35	8	0	1	26	0	3	11	170	70	6	1	0	0	1	19
ACTL9	0	0	0	0	0	0	0	0	0	1	0	0	0	0	0	0	0	0	0	0	0	0	0	0	0	0	0	0	0	0	0	0	0	0	0	0	0	0	0	0	0	0	0	0	0	0	0	0	0
ACTN1	1757	3689	7586	3510	6694	6709	5939	13317	10272	7849	7472	4477	4559	7847	5819	13361	5883	519	16451	3936	15079	9344	6570	4793	5470	5060	6313	4219	9361	9629	4972	10259	4625	11428	7605	6900	4797	3231	6464	4706	4663	4779	7334	7042	4472	6816	10058	4896	30751
ACTN1-AS1	0	3	0	0	4	0	1	1	0	4	2	2	2	2	3	1	3	0	1	1	2	4	0	0	0	1	2	2	0	1	4	5	0	2	1	3	10	2	1	2	1	7	1	0	0	3	2	0	2
ACTN2	163	69	284	27	91	86	7	192	35	177	51	71	19	23	76	91	11	43	430	100	1470	103	7	25	74	52	53	42	64	19	3	45	10	103	23	3	24	1309	16	18	9469	36	60	17	67	49	125	17	19
ACTN3	26	14	10	723	165	2	3	166	4	6	17	39	12	7	36	86	1485	5	10	0	8	3	20	14	2	88	38	35	85	45	13	19	18	12	14	142	17	0	13	17	70	45	75	10	21	87	65	99	4
ACTN4	5256	27015	50285	57940	24368	27838	22555	79344	32022	56883	22001	23594	63245	24108	21201	34555	39490	738	33610	29610	28735	22129	33238	17108	48525	21543	42010	26332	34636	56451	32066	25808	16199	36190	23229	33260	19793	6322	43846	27392	20027	16543	35029	54159	38354	21463	26336	28446	31053
ACTR10	6281	3830	3101	1966	4120	4387	2998	5896	6066	3252	2273	4715	2207	4824	2606	5254	2194	1769	4229	2367	5254	5352	6716	3052	3180	1736	4275	2117	5086	4914	2457	4114	3112	4838	4875	4126	3999	4810	4255	3759	2141	2653	3279	3626	3195	3383	3628	5445	5914
ACTR1A	5101	6251	16130	8507	7821	6833	6050	11260	9728	5765	8655	8091	3591	7631	11431	13812	10060	1224	15394	6551	10566	11581	13659	4794	6177	9582	11825	6659	9896	12889	4294	8123	5376	10234	10504	8521	5565	3293	11588	6807	7439	13106	14503	5473	9011	9981	10102	10695	10259
ACTR1B	3048	4112	4498	3220	3548	3669	2678	3575	4752	2688	3241	4994	1161	4095	3126	4565	4635	954	3426	2565	3100	4198	5436	2464	2911	1751	4249	3352	3240	4663	2980	4116	1816	3334	6251	3689	3374	1989	2942	3637	2145	3972	3596	2686	3563	5656	3422	3333	4123
ACTR2	12127	15821	27935	13621	16665	20708	11832	22325	19398	6951	16233	13366	6390	16180	26138	18595	13572	8171	19948	4701	20281	23436	20749	13499	12503	14040	20524	11182	17418	17592	13625	19686	12932	15406	23162	11323	14978	9097	16003	15825	13325	13741	23474	14556	20072	25129	13885	16372	16608
ACTR3	12703	10575	19272	9370	11056	12780	7267	19158	15857	7857	12387	9784	6949	12287	14380	12249	18019	7184	13818	5871	14804	17194	16090	7509	11689	6484	8652	8987	13120	11910	9422	13208	7545	9250	14857	7976	9524	10031	13079	11309	10071	14637	10047	10978	15117	17114	10568	11013	24127
ACTR3B	513	694	3141	975	2404	1382	735	1212	1313	626	1157	979	1003	1028	2021	1540	825	327	1349	375	1658	982	492	1648	831	712	1690	358	1297	983	1312	1378	1187	1466	593	1318	889	486	1135	1005	823	1781	1015	4601	1534	1463	918	317	1235
ACTR3BP2	0	1	0	0	0	0	0	1	0	0	1	4	0	0	0	0	0	0	0	0	0	0	0	1	0	0	2	1	0	0	0	0	0	1	0	0	0	0	0	0	0	0	0	0	0	0	0	0	0
ACTR3BP5	0	1	0	0	0	0	0	0	0	0	2	0	0	0	0	0	0	0	0	0	0	0	0	0	0	0	2	0	0	0	0	0	0	0	0	0	0	0	0	0	0	0	0	0	0	0	0	0	0
ACTR3C	16	31	86	14	55	45	53	57	83	262	17	49	20	28	39	20	17	37	41	298	91	65	4	14	55	32	18	31	49	45	31	7	24	38	29	14	18	32	69	24	55	32	24	83	31	21	33	13	50
ACTR5	378	535	1460	764	601	737	270	1411	737	493	1036	664	296	1213	1850	1042	472	181	1237	398	980	665	829	620	462	872	746	541	592	540	502	2022	639	788	989	534	479	404	660	364	635	1134	1866	611	827	770	568	614	674
ACTR6	2948	2185	2828	1493	3060	2664	1624	2896	2392	1276	1529	1582	1131	2427	4204	2617	1243	1520	2379	827	2860	2283	1993	2466	1358	1383	1841	1086	2781	1567	1158	2037	1377	2548	2313	1466	2357	2098	1724	1991	1669	3144	2938	2173	1914	2601	1486	1350	2996
ACTR8	939	1471	2231	1979	2636	1714	1122	2886	2231	1033	1515	1661	613	2587	2897	2797	1106	497	2637	513	2930	1831	2218	1268	2048	2675	1937	843	1848	2809	1207	3625	1745	2090	3124	1454	1414	609	906	1746	996	1797	2689	1250	2728	1139	2044	1906	1749
ACTRT1	0	3	0	1	1	0	0	0	1	2	0	0	2	2	0	2	0	0	0	0	0	5	0	0	0	1	0	0	0	0	2	0	0	1	0	0	0	0	4	0	0	0	0	0	0	0	0	0	0
ACTRT2	0	0	3	0	0	0	0	0	0	0	0	0	0	0	0	0	0	0	0	0	0	0	0	0	1	0	0	0	0	0	0	9	0	0	0	0	0	0	0	0	0	0	0	0	0	0	0	0	0
ACTRT3	129	37	196	83	39	74	5	95	94	257	4	99	7	15	103	81	115	21	65	173	92	99	60	69	69	190	50	66	62	117	8	81	49	39	65	148	135	93	6	26	0	143	10	15	56	9	65	40	63
ACVR1	3401	4277	4232	5464	3622	4010	5062	3470	6494	2940	2521	5030	1734	3221	2604	3983	2848	976	4697	990	5367	4545	8615	2340	2780	1912	2889	2409	3583	9650	2117	4738	3453	5685	3780	4329	1657	2941	5652	5180	3959	1115	1484	3546	4185	4395	3283	7302	3005
ACVR1B	892	5561	7644	5204	8215	5787	5887	4362	3619	12069	3482	3620	1610	5585	5204	4941	4144	492	5091	7052	6644	4148	4518	7603	3215	4273	3303	6057	7251	4383	3401	4979	3144	6464	5482	4227	4725	1269	3163	4872	5252	3259	7776	2625	4131	3443	3910	3448	3731
ACVR1C	3	32	50	15	70	20	48	76	22	32	66	38	10	45	32	15	74	24	56	23	35	13	19	27	17	66	24	41	21	40	16	58	19	69	9	14	8	74	67	11	34	47	35	10	19	23	19	22	18
ACVR2A	1093	1777	2038	2880	2593	2954	1537	2388	2062	1574	1909	1732	781	2920	3252	4057	2083	986	2057	736	5575	1833	2503	1952	1466	1366	1666	1049	2643	2402	1357	2637	2193	2265	3153	2503	1903	1540	2509	1852	3861	1233	1772	1129	3170	2709	2916	2399	1476
ACVR2B	3809	11567	21560	30573	24631	10565	6222	10638	6183	2078	21926	17072	2705	17235	21389	20605	12341	2516	15785	943	6673	7187	24005	12632	4786	23310	9984	16740	11040	20959	8600	35847	8904	5611	27074	15244	14656	1605	1297	12950	6968	9833	33419	2827	14538	9187	14434	20299	4891
ACVR2B-AS1	111	127	463	735	427	196	231	507	332	250	476	335	159	163	984	993	365	52	531	96	627	350	381	135	289	405	490	484	304	508	448	1644	405	283	813	506	468	123	220	125	200	499	956	305	463	410	547	347	265
ACVRL1	238	1853	1034	843	1141	1031	613	450	1127	1633	525	597	240	1603	890	637	609	39	1247	1270	1046	830	1646	822	546	1198	1317	329	1377	1502	578	905	669	1009	469	635	531	245	2473	577	505	463	655	482	2187	315	960	938	280
ACY1	29	11	20	15	27	12	20	24	31	52	7	28	6	28	20	28	11	1	36	17	40	8	25	13	22	17	53	13	29	29	14	36	14	61	37	32	17	4	11	13	12	33	12	15	32	11	16	22	33
ACY3	0	1	21	4	1	5	1	25	2	347	2	5	3	1	12	0	4	1	12	125	4	57	4	1	73	5	8	18	10	1	0	4	2	11	1	7	0	12	6	1	3	21	2	5	42	1	24	1	1
ACYP1	859	709	543	284	699	367	454	948	926	726	679	987	497	990	603	1145	602	227	786	684	1017	1503	964	1009	489	1139	535	1681	1457	715	514	1298	483	891	1351	838	979	746	674	569	673	1100	866	979	546	318	897	844	707
ACYP2	1033	619	1563	456	591	499	566	776	1079	750	278	1000	671	423	560	369	803	1124	800	590	621	1701	1105	510	1020	256	390	1006	1157	794	726	947	525	471	617	820	603	515	434	573	364	958	651	1340	567	791	409	734	857
ADA	648	1049	2333	353	430	701	221	1408	562	129	878	1055	279	1294	1947	1724	283	223	694	107	773	760	1115	339	219	325	1356	447	1385	489	961	364	542	1339	476	1413	600	489	1541	471	943	1301	1007	377	1362	791	1008	476	319
ADAD1	0	1	0	0	0	1	0	0	0	3	0	8	0	0	0	0	0	0	0	0	1	1	0	0	0	3	3	11	0	0	0	0	0	4	0	0	1	1	0	1	1	2	1	0	4	0	0	0	0
ADAD2	0	4	61	10	27	17	4	21	19	33	9	12	9	56	19	2	4	0	9	72	12	10	12	18	8	7	9	18	26	5	12	19	50	24	13	10	24	4	115	16	9	5	22	19	22	6	26	12	21
ADAL	524	430	1111	829	740	665	739	596	658	914	617	628	286	646	1614	429	628	303	842	749	994	851	812	497	591	478	873	554	741	516	359	1592	480	608	855	657	247	191	602	416	445	881	587	743	902	809	747	655	602
ADAM10	5668	9346	20143	11376	13724	11404	10785	7951	11695	8295	7437	10773	3725	9836	13347	11934	5696	3190	17215	4126	16608	13591	15144	6085	14245	13684	7908	8051	9358	13952	3995	22394	8446	11779	16259	7142	5874	5069	6988	8792	5117	5876	14945	10334	13827	11078	9539	13128	7831
ADAM11	399	409	547	872	1029	582	270	230	445	30	444	469	420	520	2566	817	126	16	451	7	472	532	290	1046	162	367	1497	595	641	509	1077	678	496	1191	446	1136	463	111	580	152	438	156	692	386	1219	1002	524	392	486
ADAM12	256	386	829	1086	280	703	242	609	129	2450	1096	96	44	1283	227	1253	287	244	1259	196	3415	457	487	266	325	482	2464	469	529	848	654	406	168	466	201	302	146	947	5856	709	2154	189	482	169	753	197	1092	382	63
ADAM15	610	4228	5074	1915	4028	3717	1531	3257	3856	3979	1774	1305	514	5331	5422	1659	1244	187	5515	4881	2566	2100	2201	2110	1489	1858	5494	2027	2794	1614	2867	3428	3305	5019	2300	1172	4147	1005	5227	3556	1071	3492	4228	1961	6661	1688	2666	1311	4960
ADAM17	1751	1890	3659	3011	2685	2888	1712	3307	2468	1291	2265	1587	731	3600	4592	2898	703	359	2988	746	3077	2505	3105	1646	2155	1519	2182	1261	2161	3707	1820	6912	1842	2751	3032	2183	1624	1145	1373	1447	1321	1219	5463	1730	3345	2904	1997	3357	1858
ADAM18	1	2	6	0	0	2	0	2	0	0	2	2	1	0	4	6	0	44	4	0	7	0	0	0	0	1	2	0	1	1	0	5	0	3	0	0	0	1	0	0	2	10	0	3	3	0	0	0	0
ADAM19	468	1797	3193	1916	2347	2739	937	1356	1581	531	1189	958	454	2327	1480	3436	986	68	2926	207	3109	2840	1570	1480	1208	771	1737	2378	2421	1978	662	1745	2285	1915	1557	1881	1213	401	1949	1666	1257	580	2621	951	3836	1519	2189	1611	1274
ADAM1A	121	1004	1069	414	1900	2120	1218	515	492	396	736	294	342	1914	512	730	309	68	684	312	653	684	254	767	530	615	816	237	629	463	157	531	487	1011	657	445	874	173	498	532	461	376	896	326	911	464	470	258	623
ADAM2	0	6	38	0	0	5	152	17	1	6	1	17	1	1	1	2	0	13	8	0	14	0	7	1	0	0	2	8	3	2	0	2	0	1	0	0	0	5	10	0	23	6	2	1	5	0	6	0	2
ADAM20	3	8	6	1	8	6	3	4	3	15	10	10	3	6	5	10	4	0	4	5	11	2	5	11	4	8	10	10	9	7	6	15	1	9	3	11	4	3	4	5	12	6	11	8	5	4	4	5	0
ADAM20P1	5	9	11	5	7	13	11	7	11	19	38	14	21	29	15	24	11	0	6	26	7	31	3	27	22	8	9	21	31	18	8	324	6	6	12	23	6	3	13	5	13	2	9	13	8	3	18	6	6
ADAM21	63	33	101	90	30	176	31	309	111	11	29	31	54	176	140	159	30	69	148	7	20	217	38	69	78	43	31	11	110	98	24	75	96	56	53	217	16	25	29	46	6	46	11	65	29	104	41	31	24
ADAM21P1	2	5	6	6	1	5	4	10	3	0	8	0	8	9	0	12	6	0	12	0	4	2	2	1	1	22	1	1	2	3	1	7	7	3	7	6	4	2	1	0	2	1	1	1	0	8	7	1	2
ADAM22	243	1326	2497	677	1852	3285	1974	1936	1717	1537	1275	640	84	1369	3489	1830	681	281	1645	782	4905	659	669	1309	3445	1182	1568	1157	821	2595	436	2359	827	1471	1275	420	867	892	3201	1257	931	1219	2265	1206	1267	703	1122	557	822
ADAM23	186	225	1160	601	670	1339	1532	717	122	140	782	568	241	952	3041	9	300	73	1688	190	864	456	483	112	506	1634	38	423	379	659	22	1025	68	635	631	14	1012	118	642	437	245	45	508	208	911	632	210	948	926
ADAM28	59	40	75	100	168	90	60	49	29	247	90	59	877	483	583	100	56	78	51	42	216	175	90	79	160	304	138	52	108	44	50	109	34	57	16	168	34	156	184	37	220	102	1898	415	111	18	209	51	25
ADAM29	0	1	0	0	0	5	0	0	0	0	0	1	0	2	0	0	9	0	1	0	2	13	0	0	2	6	2	1	0	0	0	0	12	3	0	0	0	0	0	0	0	0	1	5	1	8	0	0	0
ADAM30	0	3	0	0	0	0	0	0	0	3	8	0	0	0	0	0	0	0	0	0	0	0	0	2	0	0	0	0	0	1	0	0	0	1	0	0	0	0	0	0	1	0	0	1	0	1	0	0	0
ADAM32	295	38	84	64	106	460	38	401	64	17	57	88	58	110	95	97	28	49	203	14	210	34	30	62	32	98	58	53	48	28	374	18	115	225	66	168	64	80	579	107	50	68	114	51	84	30	60	37	181
ADAM33	177	40	781	36	39	196	53	45	62	123	41	114	18	191	87	122	241	29	113	24	452	135	15	94	193	144	527	170	177	181	603	22	34	242	42	221	31	313	442	101	188	40	101	119	164	196	178	84	111
ADAM3A	0	5	2	0	0	0	0	0	0	2	3	0	0	0	0	1	0	0	0	0	0	0	0	1	0	0	1	0	0	0	0	4	0	2	0	0	0	0	0	0	5	0	0	0	0	1	0	0	0
ADAM5	1	2	0	0	0	0	0	0	0	0	1	1	0	0	0	7	0	0	0	0	2	0	0	1	0	0	0	2	0	0	3	0	0	3	0	0	0	1	0	0	2	0	0	0	0	0	1	0	1
ADAM6	0	0	0	0	0	0	2	0	0	0	0	2	0	0	0	1	0	0	1	0	1	0	0	0	0	0	3	0	0	0	0	0	0	0	0	0	0	0	0	0	0	0	0	0	0	1	0	0	0
ADAM7	0	0	2	1	0	0	0	2	0	7	4	5	6	1	0	0	1	0	0	9	8	0	0	2	1	11	1	0	0	0	0	1	1	1	0	0	0	0	4	0	6	3	2	0	0	0	1	0	0
ADAM8	131	426	716	152	355	353	172	333	173	246	84	211	96	381	231	166	135	10	189	83	182	386	109	105	120	428	284	418	342	145	284	88	126	173	131	170	160	54	205	165	147	38	454	146	257	118	94	61	138
ADAM9	2378	3705	9341	1945	4161	6163	1894	4366	2523	4691	2310	3681	2698	5265	3785	4021	1124	1232	6496	1768	4563	3427	5199	1967	5861	4687	1357	2740	2552	5939	4782	4817	1693	6774	2756	2183	2089	1587	4056	1469	2146	1987	3890	4428	5528	3793	1958	5826	4426
ADAMDEC1	17	33	7	77	12	3	11	4	2	4	10	4	0	102	6	26	5	10	3	3	12	69	29	6	9	24	20	12	8	6	7	7	8	16	29	2	4	30	4	3	10	19	4	5	8	19	10	17	1
ADAMTS1	586	523	4197	1708	1869	2360	3783	4260	1100	5218	338	488	589	1153	5776	2425	685	1529	2851	2708	4613	992	1505	1085	16584	1909	756	343	3090	1330	1404	2391	467	889	2287	516	1414	929	5767	1181	967	1594	2707	5219	4724	2657	2382	1629	1026
ADAMTS10	309	798	696	451	699	2129	187	277	1671	611	430	552	170	864	377	2195	271	48	808	293	2291	1154	502	401	738	139	1544	396	1278	1509	2155	570	1288	2104	1636	1478	904	468	2726	914	506	100	553	441	2504	1442	1196	792	524
ADAMTS12	53	616	1132	248	610	1005	166	256	275	535	189	204	56	607	482	619	94	59	490	9	843	73	327	84	450	190	371	19	231	342	726	93	591	188	562	90	287	140	380	28	69	141	210	829	806	285	420	1236	278
ADAMTS13	205	559	421	474	829	328	263	195	465	375	287	424	84	1008	606	663	364	11	208	268	818	409	306	430	325	838	970	447	530	634	517	864	477	951	602	433	364	128	189	241	160	296	177	327	541	414	480	425	366
ADAMTS14	14	125	51	12	43	87	19	33	85	9	136	38	15	374	44	27	8	0	21	2	152	80	32	28	18	32	17	29	54	75	85	32	34	94	33	36	63	20	211	24	72	10	31	91	113	34	57	56	30
ADAMTS15	225	2605	3308	3377	1384	4198	776	2318	2530	2784	221	3054	189	6286	2266	817	1391	176	1777	2532	1354	236	3911	2515	3474	776	706	1446	1204	222	775	2316	542	663	1462	395	239	174	306	994	374	2201	3194	1439	3120	1991	569	1671	2110
ADAMTS16	123	132	1164	719	41	467	365	587	82	4430	44	74	17	752	371	110	30	517	199	665	1872	371	10	59	532	54	131	46	420	221	103	37	1364	631	44	236	209	488	262	85	157	220	204	544	1183	114	367	90	69
ADAMTS17	101	527	487	390	636	867	340	274	405	170	308	298	34	367	552	1939	143	79	665	280	1571	240	250	529	1171	444	286	485	650	262	259	762	505	1826	655	480	92	296	906	1322	749	383	788	637	491	411	473	261	551
ADAMTS18	19	170	109	73	281	88	613	151	7	202	30	526	77	95	70	43	76	15	152	20	1482	383	463	36	131	43	13	239	85	176	206	234	187	130	250	25	33	131	184	71	208	33	68	411	83	75	107	1025	27
ADAMTS19	345	239	50	88	473	744	1	283	205	36	749	17	27	287	811	441	104	161	251	4	2002	168	42	224	7	125	479	326	468	132	192	73	544	157	1647	1026	319	443	10	887	187	401	752	102	190	227	401	40	149
ADAMTS19-AS1	5	0	1	9	15	23	1	10	10	2	26	0	0	4	31	31	7	5	13	0	109	1	1	5	0	7	16	25	23	6	4	3	20	4	65	22	8	13	1	19	7	45	22	5	11	20	10	1	4
ADAMTS2	143	1755	1340	1405	3515	2763	1413	457	544	2686	706	1349	312	7484	483	2911	863	120	2663	172	5129	504	985	865	2264	889	1580	1070	2859	1244	2045	4319	787	2107	694	1288	527	839	6780	490	1889	474	688	604	2595	454	2044	1147	658
ADAMTS20	9	63	140	89	163	297	303	217	72	2	265	87	45	100	266	76	134	9	480	0	477	5	101	322	131	485	94	18	136	245	202	250	22	78	110	19	22	7	31	34	188	78	506	198	136	79	159	238	205
ADAMTS3	2514	1306	1951	3615	3237	2176	739	769	3246	457	447	573	651	1869	3482	879	913	548	1567	153	972	2095	1550	1475	1771	1911	972	872	1872	1151	188	4473	1231	425	3532	390	1223	986	371	739	336	438	1978	978	2144	2082	1029	1938	1065
ADAMTS4	533	886	1022	809	1244	2497	201	297	2200	104	899	191	104	917	583	489	316	103	1076	88	1421	491	499	627	277	835	1025	101	972	1830	1041	718	742	1219	899	509	993	360	2562	1010	502	667	1213	601	2092	1162	730	809	431
ADAMTS5	8114	5276	15003	4512	6712	6148	5249	6741	10629	2796	1236	3088	1002	2440	3059	9393	4610	1112	8251	1061	6042	2465	20259	2978	12187	6318	4668	3746	5148	16653	1826	9500	2976	1870	5161	2000	7848	2544	3286	9095	2660	1843	5412	2613	8678	3994	8668	16881	13734
ADAMTS6	133	219	393	916	213	105	396	181	110	188	252	143	76	519	360	363	1401	65	280	223	696	272	53	504	382	440	111	99	145	1382	85	570	36	1214	355	341	373	164	271	19	89	81	459	121	156	240	251	545	71
ADAMTS7	362	4776	4329	3180	6813	4158	2933	2715	3997	1274	2208	3655	904	3755	3078	8650	1741	31	3134	117	10165	4640	4919	1664	1250	1698	10125	2441	4566	4694	3079	8075	2985	8226	9603	3102	2595	720	17537	3043	2741	1186	7064	3021	7549	4386	7402	5407	2263
ADAMTS7P1	1	15	3	17	16	15	6	8	1	5	1	37	11	92	5	25	27	0	26	2	50	12	314	5	7	6	23	3	12	39	4	63	105	15	34	12	5	5	22	39	13	2	12	4	94	3	86	4	9
ADAMTS8	23	94	48	44	91	60	67	106	73	224	15	38	50	60	95	74	15	4	101	82	136	29	47	32	218	25	14	33	172	44	28	80	118	136	31	180	62	58	256	24	156	95	32	71	232	56	125	29	550
ADAMTS9	567	4698	3493	1970	3180	6308	4882	8230	4402	4027	3240	2416	365	2350	2352	4862	731	1055	5595	1687	11647	2211	6579	2624	7222	1897	2292	1840	3583	4053	1913	3385	2123	2715	4215	1176	1604	2711	10136	2565	2482	1764	2199	6442	7238	851	4951	4154	2431
ADAMTS9-AS1	10	17	35	32	106	722	51	86	18	7059	33	53	26	65	131	19	28	111	55	5603	1338	35	29	14	1959	6	29	3	251	14	9	65	79	52	17	34	20	203	295	5	66	26	47	35	609	4	219	14	11
ADAMTS9-AS2	9	54	17	15	15	70	7	28	21	783	9	56	8	21	29	5	6	65	19	341	123	16	31	16	146	8	18	8	58	12	28	25	23	29	26	50	28	24	14	14	37	13	18	95	89	1	32	35	21
ADAMTSL1	40	784	310	189	718	787	23	320	100	1118	301	1365	44	1715	77	1490	2507	59	1569	538	3054	107	3191	349	191	149	304	37	293	3276	655	2440	126	178	201	199	625	370	1880	1565	179	166	501	33	296	66	341	206	33
ADAMTSL2	116	744	433	401	2116	2085	158	524	870	5593	1018	365	85	856	179	1522	803	7	350	2970	2271	94	530	1043	192	877	4303	829	1388	311	1088	853	995	1201	366	1400	71	471	3900	4174	1091	264	565	92	1961	537	643	99	110
ADAMTSL3	100	43	134	646	366	559	151	91	98	1133	216	436	105	340	107	586	436	231	296	400	1826	65	311	224	133	435	2097	180	1897	113	220	162	506	634	62	146	111	990	1761	328	745	43	159	195	1573	155	348	75	97
ADAMTSL4	100	971	422	256	1337	759	260	439	1238	891	121	147	61	1648	236	315	339	16	273	636	545	407	214	414	1267	368	546	186	1114	356	398	199	265	1414	131	299	843	256	1399	680	527	78	212	657	1021	267	419	218	341
ADAMTSL4-AS1	9	10	3	5	6	24	5	10	17	30	31	6	6	68	1	12	12	0	10	60	14	17	3	22	18	18	15	0	32	13	10	12	2	6	8	10	18	25	37	9	9	10	7	6	33	6	16	9	8
ADAMTSL5	6	3	33	5	5	2	3	21	0	120	12	26	11	36	2	9	24	0	44	37	5	4	0	0	9	5	54	3	45	10	15	15	3	33	0	6	5	16	24	3	101	0	6	0	2	15	3	0	7
ADAP1	24	117	201	74	74	199	641	349	84	2304	11	41	12	279	85	69	220	12	270	1871	211	136	94	13	1301	46	394	482	195	42	80	93	37	256	22	63	22	32	782	69	193	59	82	385	215	60	85	13	199
ADAP2	160	660	481	227	359	261	186	321	276	252	315	170	83	1812	155	413	81	88	488	140	221	359	507	129	695	247	383	473	476	436	166	244	133	960	159	223	249	121	703	150	217	263	341	317	684	158	473	205	164
ADAR	9667	116330	35323	28090	38292	80666	14179	46306	48198	18595	24926	14346	5396	164642	40419	39749	14833	1719	39099	9605	39620	18286	23841	30825	49600	21907	40898	28627	24223	24952	20384	25827	25280	40967	41420	19770	41883	6656	24535	49635	10354	16855	37978	16819	44404	42559	20747	26345	29668
ADARB1	248	1973	1660	1463	1563	2102	728	1471	1357	1377	602	1319	146	2181	961	1223	637	63	1159	969	1829	888	1354	853	1633	1301	1513	1197	1397	1519	762	1697	888	2035	1339	968	878	334	1488	1111	959	1083	1038	727	1776	1296	1388	1689	539
ADARB2	17	1774	7	13	40	340	3	55	57	98	35	10	11	112	17	54	13	0	11	6	55	42	47	60	11	89	63	7	33	10	80	21	25	73	19	9	41	12	31	62	36	33	35	91	59	65	37	7	12
ADARB2-AS1	1	3	7	3	0	0	0	7	0	0	1	5	0	0	43	2	0	4	5	2	8	4	5	0	3	0	0	0	3	4	0	34	4	0	64	0	0	0	7	0	11	10	17	3	0	7	1	1	2
ADAT1	255	1004	1213	944	1621	1882	848	1145	1425	975	987	655	254	1671	3550	1039	486	98	1165	503	2081	714	1387	402	1275	1101	1286	558	1249	810	645	1627	1245	1624	2573	424	1053	135	728	803	460	505	1869	713	1819	1725	1283	1352	1025
ADAT2	388	626	410	459	1004	756	506	535	669	581	1074	512	218	995	865	912	276	279	735	366	1132	556	401	707	418	316	799	388	652	319	520	690	628	623	906	598	389	299	349	465	302	827	742	392	781	510	572	286	575
ADAT3	93	299	184	350	357	231	358	142	477	502	314	401	282	534	285	521	480	17	347	526	365	345	662	197	266	350	491	592	439	430	130	575	178	343	446	373	391	165	380	482	386	265	681	320	339	429	370	374	444
ADCK1	209	497	474	330	686	751	715	1707	1154	674	367	480	334	740	547	520	180	52	875	645	586	695	621	586	815	486	540	912	1491	620	229	624	491	974	473	559	341	182	744	456	294	1482	504	754	526	573	423	319	1380
ADCK2	806	1512	3930	1693	3256	1622	1455	2481	2013	1437	1636	1393	2478	2560	2567	2301	1303	371	2469	1170	1892	1889	1106	2041	1676	1666	2666	630	2262	2433	1916	2763	1703	2265	816	1658	1980	794	3176	1158	1628	2364	1502	1055	2749	3409	1331	627	2747
ADCK3	533	4224	2539	1600	3347	4852	871	2432	5338	4193	2859	2484	892	2313	2033	1893	841	466	2832	2676	2963	1692	2861	4000	1705	835	2613	2301	2678	2327	2977	2715	2087	3214	3292	2629	1751	920	2570	2932	2453	1668	3415	1240	4401	1303	1526	1559	1360
ADCK4	941	1269	2724	2912	1722	1206	1390	4526	1490	1464	1608	1598	4868	1716	1965	2637	2093	262	2342	1112	2219	1275	2489	1218	1196	1279	2304	1448	1853	2359	1386	1118	1070	2302	1868	2666	1437	620	1709	1744	1583	1058	2295	1754	2312	1201	1732	1781	1397
ADCK5	282	703	673	484	478	640	526	297	788	413	598	525	307	402	497	622	276	69	619	304	450	748	502	293	407	480	738	736	623	593	405	230	311	1103	621	415	394	169	628	996	411	415	563	392	596	527	386	555	998
ADCY1	172	1276	1142	2160	2928	2294	654	965	1101	752	2937	688	273	1772	3448	5420	1048	173	1710	563	3248	433	553	396	604	2271	2581	368	1920	1702	2153	2721	1976	1445	476	7353	894	558	4814	1605	1545	1193	2202	328	1379	941	2126	334	615
ADCY10	13	32	12	8	18	32	8	22	14	24	43	12	6	39	4	22	10	0	25	25	21	19	9	30	9	17	54	4	19	4	13	12	6	23	19	20	10	9	17	6	5	11	20	10	25	11	17	7	24
ADCY10P1	9	214	29	109	200	100	33	45	178	299	171	94	30	191	32	175	98	2	11	264	339	160	69	109	134	56	68	188	188	44	104	48	75	485	105	90	8	53	313	194	60	42	869	149	174	78	280	37	96
ADCY2	576	8340	15952	578	4373	3352	14464	5222	1795	47	1000	10590	407	7220	7108	914	2740	123	8245	12	1126	937	10946	1835	1897	6235	1304	4513	2828	18892	3600	1906	353	12969	11316	134	580	340	1257	3076	2447	1467	7729	6275	3849	4999	1419	26483	2706
ADCY3	228	1436	2107	1718	2345	1356	842	1799	1208	1296	1119	786	406	2184	1826	2080	582	74	2515	519	2490	776	1270	591	933	947	1372	363	1297	1626	1229	3535	1362	1762	2466	945	1271	259	2338	719	1242	1033	2845	911	2781	1852	1620	1079	946
ADCY4	798	4696	902	638	1625	2023	629	316	6421	2098	1376	497	95	1770	308	270	2051	27	1387	1134	589	3025	2237	1922	383	277	1997	520	915	1958	445	513	1198	594	3070	1476	556	241	836	2150	65	214	420	626	2461	342	878	2052	715
ADCY5	185	246	11176	2464	1204	852	1491	1585	1076	3255	2556	886	180	724	1864	3034	1718	52	1966	2332	435	450	1669	1583	4351	1515	1894	1031	887	740	137	2654	598	1609	440	3583	1825	217	458	2937	742	1029	3831	2983	1154	1347	1712	447	1288
ADCY6	585	4672	4390	2401	4823	5930	3359	2376	4058	5573	1740	1863	616	4668	3260	4747	1540	212	3069	2604	6346	2726	2138	2997	3011	2066	3458	619	2907	4365	1551	2733	2685	5520	3840	2176	2758	614	3799	3940	1424	2012	4650	3749	4784	2492	3379	2711	1956
ADCY7	405	2215	2034	480	1545	2139	1251	1965	1749	706	871	1140	643	2621	1569	536	330	169	1818	442	2007	2043	1254	323	2119	553	872	2402	1670	831	1306	1793	975	2476	1568	446	1336	449	1524	1115	914	547	2289	2567	1750	670	1147	1010	1816
ADCY8	84	10	599	409	0	7	1	343	2	23	17	8	2	0	25	30	4	18	135	1	217	0	0	267	18	49	24	27	2	7	0	20	0	26	0	11	193	63	22	6	11	0	501	129	74	11	5	7	631
ADCY9	272	1234	2247	2508	2613	1041	525	1281	1135	2926	612	1253	502	2447	2629	2790	699	91	2977	1916	1970	1577	2369	505	1495	2033	1751	887	2284	2664	1135	6735	1284	1705	2002	1231	1404	427	1804	568	1010	2374	2505	280	2563	1873	1809	1929	873
ADCYAP1	8	21	4	2	17	66	0	35	4	6	74	1	0	15	5	52	30	16	50	7	923	9	25	4	5	17	4	0	12	20	3	12	523	21	7	11	13	413	2850	150	275	22	11	7	34	7	15	32	3
ADCYAP1R1	33	179	259	585	562	468	18	99	130	24	436	152	69	107	841	667	243	11	279	1	497	275	168	352	100	277	233	188	896	87	362	639	1330	556	143	369	357	62	800	217	726	158	376	115	1057	127	301	42	97
ADD1	8556	21002	34788	24301	24728	25414	12911	23949	30124	21341	30060	16892	7125	25290	16618	32514	52400	5788	18671	11403	26906	23994	30699	20386	18798	46838	25212	12846	23188	30921	12272	27247	16316	26315	25793	19683	18391	5117	18456	18356	10858	15461	34433	19057	31124	53836	21305	26296	18594
ADD2	411	3473	7360	1271	6835	6073	909	2895	3818	5	3109	3737	1015	3505	5981	4710	538	49	5721	0	9903	1111	3311	1279	2212	2275	3413	835	3409	4392	4369	3184	2388	3953	6258	540	3220	314	3118	2998	2196	2188	5149	482	3606	2635	2947	5309	3850
ADD3	9381	6338	17208	12691	13003	11043	8027	13398	7986	9744	9583	7099	5290	8282	12647	21821	9484	4199	13802	4779	25876	12414	10914	6655	12019	12259	11844	5604	10796	8815	5923	15140	9666	23023	10792	9451	5102	9211	16142	6697	7914	10825	17022	11145	14569	7040	10597	9365	6131
ADD3-AS1	42	24	29	46	57	24	66	28	12	37	17	31	28	31	55	75	46	42	59	29	71	35	35	30	35	96	37	35	51	24	15	79	32	146	34	61	26	35	84	9	38	117	38	47	52	17	37	33	22
ADGB	67	11	33	80	48	34	0	4	21	18	41	21	30	151	157	80	823	12	19	3	3	19	17	77	1	80	132	3	9	6	117	50	25	26	8	169	254	7	2	42	7	2127	63	13	17	46	50	2	1
ADGRA1	9	31	91	191	929	77	592	94	9	180	120	16	34	612	6	27	307	0	77	42	233	9	3	27	34	555	81	171	316	13	357	3	359	271	1	112	141	11	37	367	891	0	77	18	226	110	134	1	51
ADGRA1-AS1	0	0	1	3	13	0	2	1	0	0	2	0	0	9	0	0	0	0	0	0	0	0	0	0	0	2	2	0	2	0	2	0	2	0	0	0	2	0	0	1	0	0	1	0	1	2	2	1	1
ADGRA2	1454	8695	6790	12269	7159	10241	1881	3259	11721	5100	3348	4359	1621	6683	4615	11925	3170	184	9159	1582	13792	9416	7115	5125	2791	3611	4740	1572	7682	12390	7138	6233	7617	4307	3952	8373	4269	1721	12835	4285	5172	3621	8393	2350	15482	4186	10020	5447	2479
ADGRA3	2140	7225	7974	8530	6069	8436	4710	5521	6532	2486	5405	7306	1659	3961	5658	11179	2082	338	5327	1540	16299	5036	10238	5221	4370	3999	6644	3122	4643	8885	2882	7544	6858	6587	10871	4771	5204	4007	4593	5069	2858	3570	6939	4508	7913	7096	5010	10035	7352
ADGRB1	307	365	2369	998	2123	1099	211	658	2500	336	2704	109	779	1503	451	821	1277	52	2689	161	541	889	213	814	429	3913	2013	2526	2113	151	2370	737	3895	2490	642	837	843	160	923	8879	2100	116	8177	1722	1827	2838	562	38	1857
ADGRB2	157	2200	7732	1859	3738	4776	2814	5162	4082	504	807	937	693	3166	2110	2366	1544	149	4048	82	3040	2010	1081	976	2640	912	995	974	2379	2251	941	3288	3289	1975	713	3235	1237	313	3384	1071	1289	1151	812	915	3199	2051	1203	439	2527
ADGRB3	77	107	287	32	0	379	25	2	20	203	4	12	0	3	5	1	156	104	176	110	4	0	2	9	47	20	3	6	3	25	6	7	36	10	2	1	3	1	2	115	8	2	325	363	343	218	0	4	1
ADGRD1	431	448	301	1118	789	822	1088	193	1017	750	352	633	283	1076	482	507	514	50	365	167	833	414	418	449	1393	951	961	526	474	320	309	211	631	549	178	888	226	284	1003	1914	362	881	362	1079	550	290	1082	243	263
ADGRE1	0	20	17	25	11	9	12	13	8	25	23	24	5	92	21	14	4	1	25	31	13	43	54	7	73	15	9	35	21	8	5	102	13	27	10	12	3	8	25	3	7	36	3	23	5	15	36	2	6
ADGRE2	11	57	63	67	25	62	18	18	29	67	63	18	3	364	44	48	19	12	38	47	112	90	141	23	30	51	39	33	43	59	37	51	44	139	44	24	41	27	42	10	36	59	30	32	30	41	67	23	16
ADGRE3	2	5	9	7	5	7	0	1	4	3	12	5	2	1	15	9	5	0	0	3	5	7	11	12	0	7	12	18	12	10	0	4	2	7	7	5	1	1	4	0	11	2	1	1	1	3	4	1	0
ADGRE4P	1	6	0	2	0	4	18	1	5	6	3	5	1	12	4	1	4	0	2	2	0	5	2	6	9	2	2	2	7	5	0	3	5	1	3	0	7	1	11	9	3	0	0	1	1	2	1	2	0
ADGRE5	258	1972	2810	601	1304	2578	990	585	2488	3520	431	991	333	2061	732	2091	563	117	1388	1783	2250	1307	925	1016	2561	841	2401	380	1630	977	1516	1078	1436	2969	372	913	395	687	4548	1609	1266	505	441	4792	2162	859	1371	1222	1426
ADGRF1	1025	176	208	1055	455	232	2148	1846	706	8174	47	91	87	405	122	141	229	198	280	4964	1551	230	122	327	1423	72	370	1335	169	342	60	147	132	555	67	134	1	348	1598	59	301	464	31	391	248	20	341	68	260
ADGRF2	4	5	2	0	1	9	4	1	5	138	0	2	0	2	27	0	0	0	1	120	0	4	0	0	9	6	4	0	0	1	1	4	1	1	1	0	1	1	7	2	0	17	2	24	14	0	3	1	0
ADGRF3	23	154	145	48	85	200	48	87	163	1120	25	48	42	102	85	42	37	6	94	316	106	121	61	73	75	30	71	79	58	71	41	122	90	88	146	31	123	33	56	29	25	83	201	66	121	45	53	76	80
ADGRF4	2	0	4	0	0	3	0	1	1	39	0	0	0	3	7	0	0	1	0	40	0	0	0	0	2	1	1	0	0	0	2	0	0	0	0	0	0	0	1	0	0	2	0	2	5	0	1	0	0
ADGRF5	1592	6571	3791	2482	3777	3881	948	992	1377	11279	2771	2153	272	6366	1198	1111	533	270	1724	7353	2877	1333	2445	2141	7995	2381	2522	1147	2844	2701	3904	2873	4370	2776	1757	1471	2229	1286	7462	1265	811	1215	3256	2754	9256	1444	2472	2540	498
ADGRG1	286	3230	13700	1952	6420	10358	3759	6450	2262	30177	2018	907	691	4993	1492	947	2760	135	3977	19649	5110	1009	916	1020	10991	3506	3013	5773	3631	1412	2131	5114	2356	1854	1751	2428	2067	358	1729	5579	2063	491	9977	11329	3443	826	3202	842	6902
ADGRG2	13942	23152	17700	47086	30954	79669	435	8512	37893	97	11696	13139	2891	36238	78265	14100	4941	2239	33640	29	42622	29453	33720	27938	11368	24400	10311	6670	18968	33546	10706	24770	21777	8146	35133	15015	49864	6431	44031	7550	2430	7477	12620	14162	47694	34569	6241	49119	32190
ADGRG3	118	67	79	41	25	46	8	9	32	36	6	38	0	22	45	13	37	1	2	32	563	2	6	16	23	26	11	20	49	16	22	10	6	4	14	43	11	8	1	125	10	7	161	7	6	86	12	15	69
ADGRG4	1	2	1	0	0	0	2	0	0	8	2	2	0	2	0	7	0	4	0	1	4	0	0	0	0	2	3	2	1	2	2	1	0	4	0	0	0	2	0	0	4	0	0	2	0	1	0	18	0
ADGRG5	0	5	3	7	9	5	29	6	2	44	10	8	3	112	3	7	3	0	5	23	167	42	38	87	91	6	5	195	8	11	1	398	52	6	4	49	7	15	17	1	27	4	1	17	73	8	73	2	4
ADGRG6	109	133	250	802	502	397	682	555	73	1159	80	70	97	484	1834	1849	189	180	210	561	242	145	67	120	429	182	216	393	615	63	485	81	108	148	41	52	557	367	288	84	80	1598	669	63	1408	115	454	39	181
ADGRG7	0	1	4	0	0	4	0	0	2	2	3	1	0	1	1	1	0	0	5	0	2	0	0	0	2	1	5	0	0	1	1	4	0	4	0	0	0	0	1	0	0	0	2	1	2	0	2	0	0
ADGRL1	1434	21238	18237	13708	17380	23441	12186	6923	18297	6254	9578	9570	1796	14672	8930	19046	5978	708	19973	3461	20202	7611	12607	9616	10003	10318	17057	13282	15660	17367	9529	5744	12672	13274	19114	9774	8245	2923	12892	12742	5452	9000	20440	9141	19121	12472	10458	11406	6656
ADGRL2	2903	9212	7058	20616	14239	5493	3085	6474	731	5800	8865	4682	776	59222	2532	35522	26849	4388	1906	2728	12112	6605	17107	9934	1043	5586	16782	2134	17142	8796	11000	2173	16912	6962	12872	18971	9586	6798	6005	16044	5066	5970	6482	768	10212	13571	30910	13279	496
ADGRL3	284	472	1063	914	9	1552	159	3177	711	665	399	36	30	2966	29	1708	891	340	872	278	8263	20	268	1015	1307	1174	1356	772	136	590	2200	348	1649	1509	2482	772	1139	1792	137	1239	537	14	1321	3111	1236	404	2140	2454	522
ADGRL3-AS1	3	7	13	10	0	17	2	32	7	16	4	4	0	26	0	34	15	10	6	10	109	0	4	19	17	8	21	40	7	5	23	3	29	15	22	11	19	48	0	12	11	2	14	30	18	3	33	27	11
ADGRL4	4019	4944	1249	785	2132	1092	595	651	805	3844	1266	1756	242	1557	638	496	232	1062	1164	3621	2211	1278	1716	1541	1683	1432	460	458	1700	1467	2599	1771	3198	2547	857	743	2071	1424	3985	851	521	814	847	1409	4901	1022	1434	1433	553
ADGRV1	163	370	1960	3786	2108	1399	17	1322	10	310	1021	116	11	2132	1993	782	1472	212	363	171	910	58	6	1094	296	1825	1298	1159	61	595	105	2389	8	527	23	100	1028	120	499	167	188	1313	3656	983	655	671	15	3	303
ADH1A	0	11	2	5	2	10	0	8	3	5	4	11	0	8	7	12	3	0	1	0	7	2	2	4	5	0	3	7	6	3	0	5	1	5	0	8	2	0	5	8	0	3	7	6	9	0	9	5	5
ADH1B	103	8	584	1361	2474	60	86	47	6	11958	2	832	300	6	221	18	1186	1361	642	5668	120	641	1360	130	42	20	2276	5	2890	339	45	85	277	9	7	771	2	3668	446	30	2030	24	36	5	1576	6	878	6	6
ADH1C	6	5	13	58	54	79	28	0	0	2409	4	25	43	11	57	17	100	1	54	766	124	34	12	10	2	8	226	13	181	7	1	62	13	5	2	48	13	148	110	2	175	5	26	1	127	5	78	1	0
ADH4	0	4	0	5	4	15	1	1	7	19	1	4	5	0	9	11	2	0	2	4	8	5	0	5	4	5	9	3	6	9	5	4	2	4	3	7	2	3	1	4	0	1	5	3	10	9	7	3	5
ADH5	27520	13056	23010	15362	17562	16717	10792	9584	20850	11362	9023	16266	9445	13181	20011	21638	8581	12116	17251	6913	20198	18794	24253	10033	11336	8804	18937	9856	19292	18892	7419	21466	12410	13151	22853	18085	16418	17473	9151	13786	8828	10713	17340	11538	22970	24752	16473	20415	23296
ADH6	13	64	35	41	52	165	20	10	54	163	8	33	13	41	144	46	22	21	34	71	42	30	18	31	174	18	33	16	40	28	26	106	31	18	43	30	34	33	14	23	16	22	70	17	255	61	75	32	52
ADH7	2	0	0	0	0	0	0	0	0	1	0	1	0	0	2	0	0	0	1	0	1	0	0	2	0	2	0	0	0	0	0	0	0	0	0	0	0	0	0	0	0	1	0	1	0	2	0	0	0
ADHFE1	183	265	211	327	185	174	367	192	274	2170	64	388	138	125	96	169	353	44	78	1507	346	522	306	86	635	315	142	335	292	279	194	188	194	509	188	240	97	143	347	171	135	194	232	572	279	252	224	345	296
ADI1	9374	6228	7362	1935	3662	3696	3345	3922	5792	5745	2318	6042	2531	3176	2435	3727	1721	865	4572	4759	4374	7138	7614	3770	3725	1997	4462	2952	4735	4311	3107	5662	2117	5834	5416	3842	2817	3460	3071	5747	4641	5067	12004	4633	5105	8706	3084	4714	5373
ADIG	0	0	2	0	0	1	0	2	0	0	0	0	0	0	0	0	0	0	2	0	2	0	0	0	0	0	0	0	0	0	0	0	0	0	0	0	0	2	39	0	0	0	0	8	0	0	0	0	0
ADIPOQ	0	3	1	0	1	5	4	0	0	0	0	3	0	0	1	0	0	0	0	0	17	0	1	0	0	3	2	1	4	0	0	6	0	0	4	0	0	861	0	0	0	1	2	1	3	0	0	1	1
ADIPOQ-AS1	0	1	0	3	0	0	0	0	0	0	3	1	0	0	0	0	0	0	0	0	0	0	0	0	0	0	1	0	0	0	0	54	0	0	0	0	0	3	0	0	2	0	0	0	0	0	0	0	0
ADIPOR1	4784	10078	13548	6160	8093	15115	5877	13122	10943	8403	6619	7108	2671	4897	15008	7363	9358	1317	11665	5575	6392	7252	8838	10496	5237	7393	9540	7625	7303	8026	7692	6135	4220	8060	5807	6104	6645	3933	6751	10882	4440	5871	9769	6674	9725	11521	5242	5356	7026
ADIPOR2	1941	6246	5391	5388	11573	6900	7678	6518	4936	3653	4122	5876	3941	8088	6077	5373	5840	576	9329	3643	4641	7894	7275	6517	3816	7298	5851	4205	8123	4991	3497	7729	4138	7596	5502	3825	5285	1518	3853	6018	4012	5134	12112	6163	6127	5964	4809	4046	7583
ADIRF	243	33	151	28	50	43	167	45	38	3443	85	32	10	72	70	26	38	75	186	3146	132	54	86	24	282	79	33	21	70	187	274	66	19	102	52	53	103	1234	154	51	141	132	49	127	67	72	21	44	65
ADK	2828	850	2939	1597	1979	892	974	2789	1931	2573	907	1411	916	1332	6450	1887	1576	2112	2283	1627	2671	2177	2331	875	1632	1430	1460	1543	2264	1495	1853	2200	1415	2091	2790	1717	1153	1678	1794	684	1122	3684	2593	1570	1952	2124	1706	1664	2381
ADM	455	2486	460	581	538	261	436	649	269	628	222	851	100	323	641	392	378	152	1210	416	650	800	632	1351	401	415	644	339	2958	485	2028	664	584	972	425	370	389	368	3738	323	365	333	614	1491	2804	237	481	741	1266
ADM2	9	181	173	141	226	184	65	31	126	367	63	118	9	538	49	60	511	7	172	147	51	115	108	28	164	658	712	396	411	47	118	243	60	435	100	41	53	32	86	717	163	131	715	190	308	389	59	18	207
ADM5	35	97	215	44	233	121	288	174	38	117	184	84	163	320	125	215	227	21	445	102	101	212	161	43	89	187	460	127	169	93	167	97	85	153	230	169	390	98	208	98	146	52	207	211	166	93	192	111	204
ADNP	19583	22264	17788	26214	33560	37777	12826	30026	24938	6904	33689	18675	6526	40399	17827	35499	18033	9947	29885	3462	29110	19533	22489	32354	16017	26795	20857	9622	19415	21826	25889	37535	23861	21934	34461	17679	22384	12725	12776	20846	13298	12590	26375	11495	29371	50925	20368	17084	22226
ADNP-AS1	288	320	314	291	374	481	192	530	338	199	325	160	206	571	299	413	200	44	453	112	373	422	275	270	252	357	303	232	239	410	424	471	269	344	531	349	291	89	239	212	149	157	439	305	438	846	215	244	294
ADNP2	3613	3832	7005	5217	6214	6215	2635	4463	4577	2124	1918	2293	1021	4029	4123	7239	2124	1855	6355	786	4212	2485	2477	2574	1921	5248	5586	2176	3148	3072	2606	2955	3153	3156	5352	1983	4160	2001	1583	3930	1774	1730	5581	607	5321	2938	2807	2074	3655
ADO	2089	2484	6219	4599	4723	3726	2929	5261	3429	2133	3720	3494	1963	3734	6135	4457	3782	1463	3211	1178	4370	5069	4777	3235	3082	4874	3541	2662	4443	3003	2686	4559	3209	2468	3463	3186	3454	2246	2012	2798	2608	3695	5222	2014	4793	6289	4070	2358	4017
ADORA1	89	106	847	163	104	263	508	1182	239	63	235	116	52	174	377	255	41	2	690	58	205	90	71	122	939	414	685	125	128	174	80	449	127	440	56	194	23	60	785	430	224	72	199	1028	775	66	169	29	230
ADORA2A	0	6	0	2	2	7	0	5	4	10	3	5	0	9	2	7	2	0	0	3	3	3	4	3	1	3	2	0	2	2	1	3	2	4	6	2	1	1	4	4	0	0	2	0	3	1	6	2	0
ADORA2A-AS1	3	30	8	8	6	27	10	5	14	83	22	18	2	11	2	10	5	0	6	26	11	3	15	14	8	18	9	2	13	11	3	7	13	13	6	12	4	0	8	18	5	4	7	2	30	3	15	7	4
ADORA2B	183	56	292	140	118	188	47	39	122	156	194	205	94	42	270	140	4	75	167	12	409	134	194	178	90	78	124	117	301	194	40	331	27	160	49	103	107	123	225	76	87	84	233	36	84	52	111	26	79
ADORA3	11	237	75	21	66	17	36	164	15	24	18	14	16	265	15	61	16	44	100	7	27	168	47	13	92	19	31	131	16	26	10	39	7	54	22	20	12	28	41	25	80	28	23	21	49	6	37	8	28
ADPGK	1648	2414	4457	2776	3179	3250	2874	2428	3477	2108	2287	2379	1699	3264	3606	3605	1954	1371	4978	1174	3999	4516	3214	2671	1939	2673	3709	1845	3459	2554	1390	5645	2610	3564	3329	3083	2218	1905	4627	2750	1854	3767	3517	2434	3394	3451	2902	2401	3234
ADPGK-AS1	6	7	4	3	5	9	2	3	3	7	5	4	4	13	10	4	5	0	17	7	4	6	5	8	9	9	7	2	7	2	10	12	8	3	5	2	51	0	3	11	3	12	10	2	9	7	5	11	2
ADPRH	177	642	502	450	512	584	660	1035	1052	824	329	355	144	1005	342	220	281	36	509	613	458	1078	940	170	848	324	414	573	504	605	335	606	609	395	520	281	319	83	509	517	282	284	550	433	650	486	497	579	779
ADPRHL1	1153	1155	1148	5732	1361	1146	389	462	671	182	768	1468	717	949	898	3626	1721	161	293	174	275	835	1359	1107	261	3761	2520	1107	2057	1760	1078	1399	1366	465	983	2882	1418	282	365	2032	3248	1719	3102	614	1903	3967	1713	843	1198
ADPRHL2	245	1782	2112	1550	1736	1212	1335	2156	1722	1108	807	2066	879	1920	1654	2248	1593	252	2624	1266	1831	2270	2544	1074	1313	779	978	2335	2399	1660	748	2446	1016	1696	1694	1677	1131	956	1643	1254	1011	2140	1781	1459	1964	2133	1341	1392	2008
ADPRM	1084	735	274	223	850	739	571	381	1003	462	329	1085	248	737	489	582	225	686	480	362	1238	629	803	1086	518	297	913	701	1316	488	1120	663	589	1431	1047	871	656	1215	1065	861	575	510	525	490	886	282	569	601	808
ADRA1A	3	12	10	13	1	59	8	7	5	19	8	5	0	11	7	1	9	22	13	6	0	0	0	3	32	35	1	0	17	7	91	3	1	6	27	1	36	9	6	0	8	14	18	5	19	7	2	48	4
ADRA1B	8	278	152	45	116	87	46	118	66	266	122	38	4	175	54	63	93	16	153	45	81	53	78	64	178	112	113	13	75	119	72	93	16	137	72	31	103	28	166	58	87	60	96	68	159	83	33	115	40
ADRA1D	4	51	91	48	78	77	12	28	47	33	45	202	12	82	12	16	189	1	766	8	54	58	206	72	18	29	53	94	249	27	16	47	377	20	34	60	95	39	292	17	47	15	30	33	537	18	83	44	21
ADRA2A	5	59	3418	857	25	84	19	271	7	3891	28	74	4	52	204	46	230	29	1438	296	445	82	251	241	76	42	93	80	100	70	7	70	98	85	326	95	30	222	151	25	226	7	1642	364	457	92	27	148	21
ADRA2B	23	710	745	183	606	195	46	323	258	539	373	783	38	324	524	66	201	10	220	172	80	141	342	180	301	141	427	342	306	166	194	999	101	538	533	372	124	64	183	276	72	107	467	57	843	146	252	179	112
ADRA2C	25	757	501	241	1094	499	332	284	985	1425	45	316	45	340	92	306	657	410	279	936	734	210	500	208	2877	620	274	737	499	315	101	312	182	280	496	78	684	158	751	505	371	164	280	518	341	223	173	318	422
ADRB1	1	7	9	0	2	0	24	13	1	91	2	14	1	1	2	2	1	0	7	63	36	20	1	8	7	6	2	6	10	2	2	9	1	3	2	3	3	6	28	0	21	2	2	4	6	0	0	3	3
ADRB2	11	16	28	14	19	69	4	17	8	127	10	48	1	65	75	6	5	9	21	197	40	11	10	18	31	17	24	4	24	7	21	8	8	66	19	2	16	62	229	8	27	15	6	4	22	9	8	5	13
ADRB3	14	7	48	24	16	22	3	24	9	9	6	14	7	1	226	15	5	0	115	1	21	128	7	13	0	5	6	2	119	7	0	134	5	8	3	24	1	8	21	0	6	188	27	8	49	1	75	4	1
ADRBK1	782	4077	6727	3878	4993	2526	4210	6360	5501	5248	3662	5334	932	6173	6296	6545	5296	249	6134	4167	6343	6520	5768	3375	4924	3549	6679	3963	5960	3406	2370	5521	3703	5513	5249	3661	2298	1370	5070	3955	3681	6212	3478	3459	5245	3787	4841	3453	3886
ADRBK2	168	1144	1190	1936	1376	1026	478	217	711	783	830	1310	153	1014	970	690	1036	136	830	334	1371	671	1460	551	859	1623	479	1366	774	1043	390	1722	542	704	2903	505	725	363	415	614	409	1005	2422	380	427	446	1494	1337	368
ADRM1	1630	3624	11573	3608	3716	4380	4226	9594	4863	3974	4865	5286	2690	4713	5536	4587	4394	514	8436	3696	4319	6434	7546	2998	3249	4789	5090	5470	5443	4225	2345	8900	2337	5048	5236	3458	3226	1608	5582	3214	4762	7412	5448	4183	5061	5167	3664	4447	5564
ADSL	3107	3139	3287	3959	5213	3020	1655	3478	5743	1746	3360	5966	1282	4025	7625	5519	4759	9648	4446	1296	5674	2312	7638	2786	2869	5872	4289	3409	4785	4345	2149	5017	2665	4507	7826	1747	3719	4125	2704	4154	4313	13510	7799	2763	5091	3459	3866	5162	6632
ADSS	3938	4651	4097	3839	5127	10764	1967	5813	7305	3390	5433	3582	1472	2991	4302	3880	3473	2427	5717	2422	3906	4198	6433	6182	2075	3101	4883	3580	3668	3141	4500	4211	3119	4514	4907	4137	3152	5419	3184	7590	1644	3312	5337	2000	6353	4576	3461	3574	3207
ADSSL1	241	341	451	1300	1057	361	571	733	501	591	247	843	200	308	307	755	688	33	689	248	607	544	995	230	532	419	923	779	833	605	254	469	615	911	813	1167	446	211	427	442	525	471	280	738	270	554	948	561	803
ADTRP	3	8	59	4	0	4	3	6	2	802	4	0	0	19	1	2	2	1	5	476	0	4	0	1	34	2	1	1	4	3	2	1	0	12	1	3	3	1	9	4	3	4	0	7	2	1	5	2	0
AEBP1	2872	12460	64672	9463	20047	19500	12234	10581	13620	24417	5473	12621	2310	25773	17366	12789	8743	469	18329	7425	14291	13247	7915	4060	19699	13239	18764	10574	16774	17988	15775	11506	8007	18870	6282	13292	4924	3092	41657	9593	9046	5428	10930	21252	16249	10066	9561	5397	4702
AEBP2	5333	6008	3513	4988	8508	7626	6081	6181	4867	2833	3510	5109	3219	6567	6204	6495	4261	2487	5763	1960	6946	7076	6241	7333	4787	5911	4440	4284	7012	5039	4169	7656	3993	6021	6378	4211	6131	4162	4007	4997	5250	4551	5769	6597	7197	5643	4522	4167	7144
AEN	668	1643	1305	965	1534	951	1944	665	1132	260	904	2584	273	3934	2100	3214	664	84	3331	256	986	1710	4046	439	974	1289	2392	2458	2342	2166	125	1791	677	796	3284	1316	1349	231	1251	1677	1991	1458	1660	339	1197	1460	2324	2587	1864
AES	15357	24516	18763	15271	17555	26195	18424	13166	37232	26791	13921	17680	7688	17363	12847	23797	22640	2969	16992	27269	19845	31253	14686	18449	15491	7354	27620	30854	33571	15945	23938	8841	14887	20992	14341	26433	18423	13881	43360	30118	19214	7958	19240	12916	21689	30737	18070	10039	17645
AFAP1	1534	4952	2816	5748	8301	8010	3061	4287	7488	2650	8681	3938	1475	6353	4866	12073	7891	600	3685	1414	10916	5529	7474	11098	4657	9067	5930	4735	7067	8275	4590	6831	7098	7057	6023	7413	3812	2210	6164	4688	2822	4880	2726	3351	8003	14719	7205	6432	3649
AFAP1-AS1	0	22	5	23	20	47	26	11	16	11	34	2	3	29	10	52	17	0	9	7	101	12	4	71	10	29	21	0	18	19	12	26	16	24	33	20	21	3	22	7	19	20	16	12	18	38	22	29	1
AFAP1L1	818	2213	1667	1010	2010	2731	314	4840	8238	1178	873	1267	808	2064	2050	537	438	297	1165	764	1922	4598	1964	1581	5812	703	1377	970	2836	1791	1804	1635	2467	1343	2132	479	1122	659	2587	1492	1173	712	3379	2890	4143	1461	1288	2503	4371
AFAP1L2	520	2833	4030	2131	2366	2711	13906	4195	2538	6737	735	2514	961	1832	1243	1423	958	427	2178	2853	1833	2560	1945	1122	19504	1539	1951	940	2346	7049	394	1958	1386	1698	1030	1299	1823	735	3192	702	1121	1409	2116	20625	5126	1140	1504	2282	2547
AFF1	2087	6768	6343	9590	8207	13555	4234	3361	12505	17149	4043	2492	664	9721	6837	10929	4459	471	4562	7486	13593	5749	4478	7244	9827	3216	7565	2785	4986	11551	7187	4686	6616	5305	11473	3325	6200	2267	3317	5758	2254	3052	6145	8762	7038	6082	4590	6180	3497
AFF2	1520	4068	4851	6175	6721	7519	47	480	4781	112	1980	1504	56	5374	708	5007	1646	65	2534	35	8637	681	3709	2432	697	8366	5519	998	3610	806	6867	1701	3367	3382	7489	3315	1629	364	5704	1908	867	1073	7961	150	3133	1724	5058	3643	1653
AFF3	4018	8078	9308	22040	22464	22315	3948	8689	12333	427	14717	10013	3282	21818	18668	20026	12877	931	17368	149	12021	14576	13344	15532	7394	7870	13086	7725	14514	24971	10630	10029	13260	15029	24588	13590	14052	3124	9513	8530	5699	12677	26046	2683	18890	19162	14705	13357	3864
AFF4	4971	6713	14792	11548	14477	18155	5512	9109	7055	5975	5283	6472	2369	12701	9823	12218	4802	1537	10827	3104	15116	6968	8164	6769	8913	7621	5850	4717	7464	13811	8267	10981	9392	10376	14947	6567	8851	3666	4692	5617	4365	4605	11578	6958	11612	8209	7352	10936	5860
AFG3L1P	101	928	522	432	910	1109	1123	783	1010	863	568	760	410	1360	568	586	516	25	555	569	849	1769	758	588	668	607	602	1067	842	501	374	1173	508	1035	985	464	682	182	669	571	394	400	1163	273	1003	1052	1019	796	794
AFG3L2	336	3723	2275	3397	4730	6817	2248	2851	3148	2982	1745	1667	642	2750	3809	3237	866	150	3176	1359	3229	1705	2789	2463	3197	1604	1780	426	1901	3486	2508	2674	2455	2728	4605	1658	2399	354	1723	1787	891	1424	4307	1825	3647	4033	2093	2863	2321
AFM	0	0	0	0	0	0	0	0	0	43	1	2	0	0	2	0	0	0	0	22	0	0	0	0	0	0	3	0	1	0	0	0	0	1	0	0	0	0	0	0	0	0	5	0	0	1	0	0	2
AFMID	1922	614	1396	742	941	456	626	1065	872	1957	1022	1405	450	629	1635	1720	456	1002	2179	1644	1872	1087	1022	1372	949	531	1576	644	1630	741	1592	1256	1126	1094	973	1827	841	1265	1567	682	1034	1120	1106	948	1578	836	801	783	1191
AFP	0	3	5	3	0	0	0	1	0	23	0	0	0	0	166	0	0	49	3	3	0	0	0	0	0	1	0	0	1	0	0	0	0	0	0	0	0	8	0	0	5	2	32	25	30	0	6	0	0
AFTPH	1586	2951	3960	2468	3129	3872	2500	3813	3005	5057	1743	3514	1070	3356	3579	3538	2833	2051	2724	4024	3297	3371	3056	3017	3480	2543	3327	2654	3538	2860	2326	4428	2521	3434	2804	2113	2084	1887	2534	2805	2152	2192	5047	2568	3212	2641	2421	1786	2237
AGA	2071	1715	1175	877	981	2032	1336	1143	1912	1376	661	793	225	1500	599	903	362	453	703	1058	1292	1588	1712	863	1407	833	1066	1741	1396	997	1027	554	911	2076	1463	870	729	1101	920	887	422	581	1470	1844	1690	1601	867	1463	1813
AGAP1	451	3584	8955	8007	7423	6999	2584	4845	4700	3173	5558	3530	859	4728	6781	8884	3786	331	5912	1687	6843	3565	5422	2900	2516	5964	3702	1833	5812	5366	3847	6290	5920	3914	6942	3811	3768	728	4012	2647	3680	1591	5012	2581	6120	5606	6561	4792	2672
AGAP1-IT1	1	9	6	3	5	15	2	6	4	15	9	12	8	4	10	5	1	0	8	19	4	2	5	3	2	8	4	20	18	1	3	8	4	3	4	5	6	8	6	2	12	1	2	7	11	7	2	3	13
AGAP11	43	36	59	51	108	136	53	78	56	300	83	32	10	78	91	59	28	5	42	129	138	32	31	48	100	44	81	12	84	49	124	68	86	74	91	63	40	42	170	56	7	18	91	52	134	46	67	43	85
AGAP2	34	235	135	51	196	185	60	94	50	55	99	78	12	121	157	148	51	1	305	20	798	91	104	42	58	128	66	42	313	254	83	1072	480	184	45	140	180	20	548	72	525	115	53	159	523	147	262	54	57
AGAP2-AS1	2	5	1	2	0	6	3	4	5	9	8	1	5	7	0	1	5	0	7	8	5	3	5	4	4	0	8	13	10	4	3	3	8	7	1	0	1	0	20	2	14	1	3	3	6	1	3	0	1
AGAP3	739	3216	5044	4347	7150	4344	2465	2996	4075	2380	4042	3337	2026	4149	4891	5167	4838	291	4923	1695	4282	3907	2302	3978	2283	3068	4671	1887	5510	3432	4661	3768	3440	4488	1982	3280	2774	784	7020	3003	4092	4817	3561	1864	4560	4866	3903	1331	2723
AGAP4	144	377	607	622	549	586	524	478	281	280	453	275	132	348	1068	355	176	21	221	134	576	663	358	496	231	326	653	219	437	403	498	390	329	349	841	291	444	88	440	492	150	110	938	321	779	360	555	372	392
AGAP5	99	205	204	165	175	352	192	223	234	242	167	118	100	257	184	244	146	9	117	165	246	205	129	282	187	183	218	111	221	144	212	272	150	242	292	257	105	79	189	189	91	67	280	114	302	154	172	160	130
AGAP6	309	761	673	423	562	837	774	783	458	524	814	508	405	875	624	608	228	33	353	381	606	1053	385	820	517	614	824	627	524	486	598	778	427	683	646	744	310	246	666	596	315	525	726	373	806	496	614	427	452
AGAP7P	5	35	30	5	15	241	12	5	213	29	31	30	21	472	15	92	6	9	41	27	27	10	6	57	35	42	13	63	64	20	6	68	29	87	18	257	7	19	39	10	23	39	18	6	19	12	17	28	15
AGAP9	14	325	140	234	158	471	286	232	427	663	307	222	169	628	231	167	165	41	152	378	397	457	167	537	182	340	405	193	484	247	361	231	125	384	78	348	212	133	236	241	128	175	544	163	238	140	231	214	135
AGBL1	5	2	7	0	0	5	0	2	1	0	2	3	0	1	0	0	0	0	0	0	9	3	1	2	2	17	1	2	2	3	7	1	3	4	2	0	0	0	2	3	15	0	0	0	9	6	0	5	0
AGBL1-AS1	0	1	0	0	0	0	0	1	0	0	0	2	0	0	0	0	0	0	0	0	1	0	0	0	0	5	2	0	0	0	0	0	0	1	0	0	1	0	0	0	0	0	0	0	1	0	0	0	0
AGBL2	107	141	80	93	233	57	243	132	96	243	108	106	90	371	190	259	246	10	25	138	161	310	91	287	178	73	20	229	256	91	117	488	214	1008	119	240	152	49	68	53	5	51	35	174	366	100	185	178	193
AGBL3	199	216	269	80	301	231	197	192	172	307	190	168	202	202	122	205	213	80	95	146	182	319	44	370	191	137	141	114	161	167	348	133	117	187	73	172	79	116	162	106	80	149	58	105	247	157	137	30	140
AGBL4	6	74	135	122	753	110	8	625	64	149	195	64	73	579	166	165	85	14	127	63	123	64	110	147	29	177	130	187	162	130	97	905	145	417	45	105	151	29	230	51	13	274	294	267	126	69	252	44	51
AGBL4-IT1	0	1	1	0	0	1	0	0	0	1	2	0	0	4	1	1	0	0	1	3	0	0	0	1	1	0	1	0	0	0	0	0	0	2	0	1	1	0	0	0	0	1	0	1	3	1	0	0	0
AGBL5	1993	7260	9130	6161	6820	5777	3425	5485	6296	2795	6044	5374	1658	5591	9410	6640	4540	597	5225	1463	5745	3468	5498	4899	4794	3448	7022	2783	4841	5460	5026	9441	2954	6829	7377	3527	5730	1332	2364	5171	4314	7737	13784	3665	6779	7068	4895	5692	4664
AGBL5-AS1	4	7	3	7	1	1	0	8	5	3	3	3	11	4	10	7	2	1	2	3	4	14	6	2	3	7	13	11	8	6	7	6	2	4	4	3	3	3	12	4	1	0	4	5	5	7	2	4	6
AGER	230	549	887	252	415	375	563	382	276	326	516	312	349	649	379	624	702	43	423	198	355	639	251	644	349	273	532	328	350	238	417	428	151	460	513	363	327	150	224	197	123	232	490	335	302	254	388	311	245
AGFG1	6457	6461	11588	9525	8122	12429	4110	9267	7258	4264	5712	6534	2785	7247	12915	8913	5786	3394	8691	2612	9424	7245	8481	5098	6511	9342	5155	2667	6184	7868	6183	8350	6131	6676	8211	4729	5869	3366	5319	5004	4581	4105	7619	4873	8589	10882	5647	6820	6822
AGFG2	145	988	806	594	887	530	305	647	506	2666	487	789	294	772	517	620	592	53	860	2810	771	931	540	608	549	841	879	482	1381	772	717	712	648	1041	314	441	522	249	1516	553	377	562	763	457	1026	395	505	254	453
AGGF1	1988	4464	7998	4942	6876	6045	3832	5972	5886	2557	3158	3490	1269	6545	6503	6553	3694	813	5405	1405	5220	5994	5182	3661	4203	3254	4691	3045	4509	5318	1626	8355	4019	4322	5766	3231	3351	1568	2013	3418	2222	2582	5717	3126	6213	2510	3915	4030	5524
AGK	1885	2076	4976	2819	4817	2959	2534	2985	3324	1889	2729	2543	3240	2532	3285	3484	2943	704	3833	1623	3475	3831	1909	4071	2141	2704	3721	1329	3251	3078	3487	3233	2333	3082	1943	3673	2332	1279	3743	3224	2442	3904	2934	1514	3287	3777	2784	1263	3035
AGL	870	2112	3187	3188	4708	3052	1701	3112	3177	2742	1265	2989	1378	3147	3090	3535	2865	972	1678	1647	4936	4211	3897	1497	2593	1568	1690	1578	2539	3328	1293	7709	2995	3340	6894	1502	2625	1239	1829	1684	2178	3275	5755	1225	4261	4103	3583	3632	2236
AGMAT	52	65	206	69	159	85	59	192	37	777	46	82	140	61	183	47	92	39	207	235	123	154	121	36	86	80	20	155	101	64	46	130	72	52	126	68	100	58	180	46	29	131	171	60	84	124	95	69	89
AGMO	43	5	20	16	7	37	207	14	0	21	1	6	2	126	119	15	1471	55	8	85	89	35	20	3	16	190	496	10	7	15	32	4	5	7	1	4	20	42	179	1126	91	70	12	26	49	35	21	4	3
AGO1	378	3932	12028	5413	7860	9512	2325	4290	4432	2642	4532	3315	715	4710	7200	8428	4037	300	7465	1361	10013	2439	4526	3619	3896	4362	3085	1454	3715	7255	4736	5751	5449	6557	6600	3196	5050	659	3322	3519	1987	3210	10110	3948	6456	5437	3995	4852	2296
AGO2	410	1381	2624	2370	2089	2386	271	711	1002	482	1106	797	184	2117	3305	3344	386	66	1987	191	2580	533	1125	580	644	3226	1171	361	883	2400	1915	1097	1109	1219	3943	348	1610	195	420	1516	671	1086	3514	583	1886	2525	778	2785	864
AGO3	428	737	2022	1494	1647	1790	454	1252	919	576	851	731	307	1851	2176	2313	973	200	2083	402	2427	816	1110	849	1172	1197	706	412	1057	1599	1207	2489	1142	1287	2269	870	1074	330	661	588	315	1189	1894	924	1581	1911	994	1448	766
AGO4	559	2062	3996	2838	3641	2975	1794	2323	2883	1525	2167	1551	731	3157	2654	3575	1180	330	1805	744	3648	2686	2009	2056	1815	1342	1391	1131	1857	3059	2750	2979	2403	2155	3119	1597	2245	895	1866	1564	967	1587	3418	1316	3503	3023	2563	2036	1992
AGPAT1	2067	12434	16326	8362	13143	11854	5503	10757	14710	8739	9797	8394	3728	13599	17113	14032	10260	732	14547	4618	10717	9559	9398	6586	6020	7155	13258	6231	11500	12162	9449	9728	6032	17452	9240	7725	6886	2752	11462	11137	5169	9819	13418	7130	10877	13620	7152	7664	5903
AGPAT2	1065	3325	3564	1287	4130	1811	2046	2262	2490	8027	1663	3748	599	2572	2261	2335	2429	284	4353	5727	2210	3085	1786	2192	1492	1190	3224	2265	2413	2158	1279	1605	846	6722	2284	1666	1505	1377	2002	3094	2578	1986	1132	1103	2932	3381	1370	1113	2200
AGPAT3	543	4770	10417	11358	4654	9081	2522	4555	5757	6338	1833	4645	914	6460	6610	9722	3281	313	6087	4741	5301	4410	10019	3271	3478	3459	6236	2874	4108	6030	3579	2221	3878	4524	6195	3573	3934	503	3813	4510	2039	4073	6940	3994	5321	9123	4237	7950	2997
AGPAT4	417	2398	2671	1797	3472	5727	1226	1148	2289	2061	2362	1610	697	4734	1672	3079	2142	162	2462	1069	3975	2259	2413	2404	1695	1175	1659	1307	1806	2591	1604	2150	1259	4591	2762	1678	1393	541	1843	2856	920	1307	2892	1708	2388	2504	2200	2316	1835
AGPAT4-IT1	14	91	66	29	45	275	27	46	55	115	136	32	69	164	43	19	18	11	36	62	64	70	23	182	25	20	67	32	68	35	93	43	35	115	69	67	34	13	50	64	19	19	77	46	50	17	53	22	16
AGPAT5	3496	5417	9987	6104	8630	7750	3462	6221	6286	1969	6455	5479	2965	5974	4929	5791	2925	2362	9617	1554	8163	5419	6858	4953	2599	5261	2310	3209	4598	4360	4034	6579	5623	8303	7096	3913	3201	2872	5017	4477	6590	4019	9810	2982	6787	3854	3233	3544	7695
AGPS	2327	1719	6033	4443	3393	3836	1668	5747	2257	3167	2486	2487	1538	3594	6548	5128	2920	1433	4779	1449	4784	6925	3324	1678	2909	2872	2083	2907	3048	4160	2110	4833	2519	2857	2711	2781	2700	1978	2640	2475	2683	2289	4410	2411	2975	4078	3080	2226	2940
AGR2	10	7	38	17	3	1	824	53	4	374	14	89	9	1	13	74	108	30	455	427	152	3	12	2	8	17	27	105	43	98	0	0	0	31	16	8	5	328	122	6	422	21	284	471	0	8	8	5	4
AGR3	9	4	14	0	1	4	13	2	1	216	5	1	0	0	0	2	156	3	1	105	13	0	0	0	1	1	1	0	10	1	0	0	1	0	0	5	0	44	2	0	45	1	0	1	2	0	0	0	0
AGRN	2064	41389	27449	9506	30107	49787	18241	29661	25415	63706	8191	10736	1758	43107	14659	11894	8191	783	30195	19027	23263	8939	10352	4428	106486	11096	11797	15239	15438	11728	14933	15502	13360	30468	14446	12590	8872	1260	22159	10679	7192	10572	19434	44048	41796	13570	18872	12666	17099
AGRP	1	14	12	2	5	20	4	5	5	44	6	10	0	15	7	3	4	0	9	162	23	13	11	2	17	5	7	2	13	4	6	15	9	5	12	4	9	1	4	2	9	3	2	8	13	1	12	1	12
AGT	18	25	141	47	71	84	64	125	30	112	13	35	9	22	109	65	27	78	351	183	182	1061	26	10	106	24	50	79	163	175	17	56	14	143	30	23	4	89	1014	95	591	162	123	849	249	26	30	33	9
AGTPBP1	1391	3442	4365	3217	7174	4366	1214	2390	3092	1039	5054	2761	1117	5419	4637	3724	3948	664	2986	683	4139	2599	4540	3379	1728	2928	2913	1771	2726	3502	3438	3568	2372	5218	8074	1947	2763	979	1204	2892	1303	1556	3988	1619	4459	5807	3432	5083	2634
AGTR1	37	1061	525	1008	309	233	114	67	24	1313	30	48	14	30	669	13	517	71	268	1044	180	60	89	126	400	514	3019	4	324	79	25	299	372	85	36	114	210	305	90	16	356	49	548	105	1192	45	647	59	84
AGTR2	0	1	5	34	14	762	1	2	0	109	0	4	11	0	38	4	1746	797	225	3	321	3	0	1250	0	34	7	10	325	3	0	0	0	3	0	77	0	120	49	75	174	0	62	1	244	0	1753	0	0
AGTRAP	476	3403	3076	1573	1357	1343	835	2913	2138	2657	905	2270	886	1683	1892	1122	1132	826	2495	1801	1424	2091	1824	511	2139	648	827	2234	1900	2288	654	2127	900	1326	1191	1147	679	947	2161	1190	833	1901	2040	1776	1723	2706	733	1027	2436
AGXT	2	2	107	0	2	0	0	0	0	9	2	5	0	0	45	0	0	0	0	8	1	0	0	0	0	9	4	16	3	1	0	6	2	0	0	2	2	4	2	0	142	19	0	0	3	0	0	0	0
AGXT2	9	2	1	3	0	0	0	0	0	373	3	6	1	0	23	0	0	4	1	158	2	0	0	0	24	2	2	8	9	0	0	1	1	2	5	2	0	4	1	1	3	6	1	5	30	0	3	0	0
AHCTF1	4893	8828	10911	6428	12376	22161	5089	9953	10311	3600	8140	4518	2316	6823	8725	8957	4517	1008	10150	1908	8525	6460	7090	10081	6552	7456	7904	3885	5242	7336	4589	10688	4928	6848	11955	4463	4590	3018	4709	8464	2931	2576	11164	3450	12482	8297	6581	5924	6169
AHCTF1P1	14	36	116	51	97	285	52	109	56	12	82	27	20	51	58	66	23	4	154	6	38	10	45	101	20	105	23	16	14	70	60	101	38	71	72	43	65	13	13	46	28	7	30	16	94	93	75	49	32
AHCY	18270	6601	9799	7421	10883	7506	9306	17916	10902	4767	13352	11510	3671	12098	26719	14506	7907	18495	23858	3204	15877	9541	12080	9016	6907	14314	14007	9782	13518	8968	15676	15528	8495	9322	17723	9007	9521	8939	13112	7589	17083	18696	15985	11642	10339	14365	8576	8038	11608
AHCYL1	2948	7971	16920	11689	11187	11312	8203	8716	9063	13247	5957	9610	2991	15034	7287	12088	8672	2438	11033	9813	12232	10409	11965	8602	12646	6289	8302	8016	11260	12902	8787	12612	8688	12047	14988	7873	8330	4824	7457	6891	4801	14508	16094	11767	10771	12803	9114	9565	8888
AHCYL2	479	1122	3190	2746	2782	1859	1183	2482	2717	3564	1076	1301	1052	2398	6285	2400	1501	364	2399	1687	4280	2883	1209	1784	2420	2806	1955	666	2800	1931	3398	2588	2373	4201	1409	1845	1691	599	3514	1043	1569	2251	2116	1435	2803	1946	1903	1150	1468
AHDC1	675	7825	10946	13685	17072	14124	2605	13468	14876	10691	7773	5083	2799	14975	5700	17938	12300	287	11686	3885	13924	9974	11235	7518	11211	5219	5591	6105	10531	9550	6173	13510	11038	13659	10218	11651	7431	1458	9790	9790	4765	4138	7983	7229	14672	13697	12886	8741	6964
AHI1	1232	3154	1642	3688	5926	6730	114	1863	3268	1792	2362	906	1078	5698	2003	2884	3221	436	1147	1011	3637	1939	908	5417	339	960	1212	1333	2714	1096	4130	3696	2066	1266	3729	2063	2218	927	2508	2031	455	1680	3389	797	3316	3553	1403	1050	1317
AHNAK	688	9700	4351	4783	9694	16195	9718	7999	11247	48984	2413	1762	398	15834	5537	10262	3252	557	13197	20136	26547	4373	4055	4861	42793	4940	4964	2677	9820	9434	8428	6496	7587	11871	3924	1695	2974	4681	22132	2334	4267	2505	2118	12898	25143	3213	5307	7163	5666
AHNAK2	55	117	418	344	171	299	115	161	123	244	92	172	40	335	277	395	224	18	493	95	745	176	62	32	126	171	984	92	586	208	150	371	126	1228	150	486	148	110	674	298	313	21	117	40	148	340	103	50	195
AHR	797	390	910	316	383	679	1234	900	176	3113	417	302	73	1831	305	232	458	1165	982	2226	12059	777	340	275	1475	545	201	184	861	507	665	285	522	729	257	200	405	1601	5485	189	330	231	348	1357	612	300	568	187	75
AHRR	32	135	74	92	110	67	80	92	82	95	68	95	30	240	43	295	172	11	119	23	118	127	55	119	73	84	180	43	73	47	209	159	49	225	59	184	19	19	193	49	30	43	58	37	81	141	79	58	38
AHSA1	2240	5041	7648	1941	5266	4836	3593	12943	8871	3468	6021	5830	5193	5552	9325	7283	3408	337	10968	3096	6547	10996	6420	5330	4083	7319	4008	3545	11857	6438	2539	7183	4677	5293	6758	6138	4647	2583	3916	6305	4588	7045	6955	4514	3059	4057	5530	3848	7484
AHSA2	549	1334	1132	949	992	867	905	1169	878	1569	1009	931	676	1269	1468	1669	1143	132	627	859	1427	2622	536	1934	1182	927	1644	1136	1470	912	2292	1493	1012	1253	1374	1544	805	432	1190	742	703	1539	1253	1253	1216	781	1463	994	536
AHSG	17	0	97	5	3	23	2	8	1	67	44	24	2	4	27	32	2	0	47	22	11	0	4	7	7	22	93	6	24	17	5	4	4	28	2	27	15	12	4	3	1	5	22	2	3	18	12	2	12
AHSP	5	13	6	0	5	6	1	3	15	15	0	4	4	6	6	4	13	0	0	2	2	3	4	2	0	7	0	3	7	5	80	4	1	8	5	5	3	2	4	2	1	13	2	11	4	7	4	2	5
AICDA	0	15	0	0	0	0	1	0	0	2	2	7	1	1	2	0	2	4	1	0	1	1	1	4	4	3	2	8	11	0	0	1	0	7	0	1	0	0	1	6	3	2	2	1	2	3	0	0	0
AIDA	1967	2897	4285	2349	3650	6646	1286	4455	3627	1015	3042	1740	635	3424	2573	3048	1913	716	4710	649	3666	2533	3583	3252	1848	2388	2444	828	2404	2671	2474	2500	1531	1986	3978	1670	1809	1347	2124	2176	933	968	3710	1532	4693	3028	2301	3586	2572
AIF1	308	462	542	223	355	208	399	954	241	741	306	420	161	1331	419	464	185	617	641	541	327	1146	961	245	3608	272	779	772	537	290	114	335	135	697	243	454	74	530	699	85	257	1182	252	1748	774	145	464	145	109
AIF1L	4325	12454	17057	7733	18170	10296	18473	15767	19675	74524	8059	2757	3085	10216	10484	3896	10015	2298	9207	33533	6698	7838	10417	6371	36043	6465	11852	6746	7284	5052	7524	11396	4807	9158	9657	7465	5360	1655	1280	7990	3511	8209	6767	17056	15324	9807	9898	7434	23940
AIFM1	807	1613	3694	1991	2280	1809	1575	2842	2907	3356	1690	2036	945	2305	2248	2176	1940	425	3130	4461	2213	3134	2988	1649	3430	2377	2404	1709	2558	2514	869	2757	1318	2002	2982	1542	1515	916	2192	1746	1543	2047	4660	1364	2282	2650	2268	2220	2225
AIFM2	104	319	658	283	349	255	359	587	211	781	98	248	131	247	285	192	211	38	226	657	318	774	236	82	519	316	271	309	265	179	307	332	276	344	130	250	99	212	626	179	171	218	361	342	320	621	258	186	341
AIFM3	11	30	31	20	33	12	27	44	23	43	15	39	4	38	27	28	24	0	14	53	34	53	14	1	15	19	59	34	40	13	9	73	16	53	14	15	42	12	42	9	6	68	26	11	31	10	18	14	14
AIG1	5485	2932	5016	2523	3955	3996	2783	3345	6394	4126	2299	2418	1553	3479	3867	4377	2967	2918	4236	3471	3544	4865	2671	3325	3666	2231	4454	3047	3340	2202	3471	2514	2107	3848	2320	3643	1596	3063	2483	3233	1379	1919	4149	4702	3169	3421	2037	1574	3097
AIM1	34	320	232	211	207	252	294	109	86	4303	138	118	23	925	211	80	155	36	245	2728	322	322	210	141	426	126	113	464	255	113	156	296	365	294	250	118	211	117	345	102	96	235	845	127	467	161	315	109	45
AIM1L	17	27	192	8	23	33	20	105	3	25	6	41	50	49	70	7	39	12	138	5	35	41	17	7	9	5	44	149	99	8	20	63	13	45	46	3	51	21	11	15	30	28	173	35	30	87	42	15	44
AIM2	4	41	74	4	3	6	1	8	6	15	10	7	0	57	2	2	7	0	6	2	8	74	10	2	13	4	8	36	2	4	2	1	92	15	4	3	0	1	1	4	13	20	4	9	3	3	5	0	0
AIMP1	4761	3028	6333	2809	3926	3331	3064	2669	3864	3153	1967	3464	1475	3419	4971	4465	1750	2960	3065	2596	4632	4375	3480	2878	3336	2142	3732	3302	4166	2933	2940	2336	2495	3235	4264	3227	2491	3062	3018	2673	2328	3258	3979	3415	4515	3044	2897	2405	3841
AIMP2	953	455	842	626	772	457	569	1254	697	654	505	754	184	503	1039	801	427	163	1403	510	963	689	746	206	676	1276	829	212	620	568	276	1186	440	650	581	433	339	304	599	406	670	906	741	309	749	671	460	411	942
AIP	4611	3286	2911	2836	2561	1413	2501	5388	5192	3262	1696	5913	1149	2522	4388	4177	4111	2217	4292	3073	3669	4502	4654	2587	2385	3054	4692	4747	4416	1700	2153	3451	1648	3534	3296	3074	1685	3316	3979	3133	2737	7791	2295	3972	2938	2252	2222	2790	3813
AIPL1	9	8	6	7	10	21	2	17	8	2	13	20	0	4	2	10	9	3	35	0	15	8	14	16	0	5	36	15	86	1	2	86	195	27	34	630	22	8	10	8	8	0	7	19	72	0	16	8	0
AIRE	4	5	0	9	2	0	1	0	3	16	1	2	0	0	6	0	7	1	0	2	7	6	1	0	2	6	1	4	3	1	0	6	7	0	0	9	0	2	0	4	0	0	0	1	5	0	0	1	0
AIRN	4	7	2	2	1	9	0	4	3	2	5	6	0	5	2	1	2	0	4	15	6	5	5	1	1	2	9	0	6	2	1	2	2	7	6	0	1	2	1	2	4	0	15	1	8	0	10	2	4
AJAP1	32	160	354	158	51	48	9	158	54	693	159	446	6	130	154	582	84	81	109	72	68	26	769	54	803	121	161	54	31	1339	233	87	70	180	65	192	153	111	114	46	159	34	96	56	179	280	464	1247	218
AJUBA	2001	3609	2968	5373	3223	3007	5783	7197	5548	2606	2300	3004	583	2306	1195	3839	1867	452	3993	1598	5799	2855	4241	1647	5042	1607	5631	2420	2587	4584	785	2241	1259	3146	2833	3503	1150	2095	2738	2308	3051	968	1614	2509	3176	760	4629	3602	2713
AK1	1347	1601	3572	931	1760	1182	1021	1637	1536	2234	2013	926	699	1624	1974	1274	2384	161	2594	3801	1236	2590	1786	1662	712	1505	3136	2093	2070	1982	790	1724	563	2721	1198	1792	1197	790	1991	1448	3747	2087	1016	1373	1641	2023	1323	1041	1477
AK2	8860	6527	12372	7337	8634	6521	4238	12448	9380	7967	5366	8791	3841	7306	11168	9385	6778	6668	12498	6573	9448	8955	10524	6278	6413	5785	5299	5540	8783	6606	7751	12365	5946	6871	11315	7627	5822	4285	5774	5780	3433	12914	9836	6682	8399	9696	6153	6744	7025
AK3	6498	8477	8857	3933	13293	6830	5270	6841	7917	11790	7902	7617	2492	10267	5571	6739	6321	3817	5154	7159	12039	8714	6370	10089	7573	6037	6099	6672	7658	9415	8803	5423	6353	8882	9066	4755	5178	4893	6705	6658	4978	4161	4923	6748	7671	4917	6485	6991	4989
AK4	495	1192	822	2428	4160	2483	1324	3283	1180	2269	620	4899	698	1311	2637	1544	1371	288	7502	727	5391	866	2141	1724	1034	1002	1285	1432	5973	3594	1884	1764	619	1318	1213	3265	3323	384	1106	1445	436	1288	2962	3360	1676	1404	789	3406	1749
AK5	12	180	34	67	303	259	22	120	54	107	66	33	28	162	8	22	51	50	104	51	24	64	81	65	38	370	49	154	144	34	24	23	158	27	138	16	66	64	58	119	60	46	140	23	241	98	27	86	102
AK6	1235	1016	1878	910	1165	921	997	1561	1276	1039	864	1507	835	970	1661	1185	1506	794	1764	902	1025	2262	1870	938	817	699	1183	1485	1530	866	493	1627	645	809	1126	1147	694	1536	812	1028	1071	2392	1160	1071	1179	1045	957	839	1497
AK7	16	133	130	258	211	78	175	199	86	745	39	71	26	70	204	81	44	43	87	580	99	87	34	118	227	196	38	152	108	63	78	199	35	263	45	30	50	37	43	30	30	67	31	202	78	117	55	16	148
AK8	80	211	233	252	436	220	302	303	209	325	141	35	75	259	272	138	179	27	126	173	221	198	235	230	304	117	93	157	233	230	210	239	168	475	141	289	124	62	111	154	161	46	128	362	398	317	102	209	322
AK9	487	541	1811	960	1278	886	463	1060	1080	854	1061	679	250	1528	1448	1473	963	349	709	552	1329	1031	947	768	844	361	755	1031	837	597	520	1002	677	1180	1112	609	589	328	693	559	316	781	897	1020	1134	736	930	936	792
AKAP1	537	2558	4254	2468	3264	4105	1535	2476	2267	4877	1922	2001	1121	2567	4075	2455	908	350	2017	3662	3712	1585	2909	1921	2888	1201	2104	1100	2058	3017	2381	3339	2663	5288	5510	1670	2537	851	1634	1660	1914	1172	6766	2255	3960	4236	1822	2116	3158
AKAP10	1975	2046	1529	3419	2524	2364	1554	1367	2297	1785	1964	2178	992	3067	1349	1717	995	606	2046	1106	2833	2553	2369	2771	2139	1033	2378	1512	2415	2598	1162	4628	1800	3778	2996	2229	1399	1261	1975	1651	1215	839	2311	2127	2980	1923	2053	2002	1837
AKAP11	3029	7241	4593	11077	7002	11355	2924	5789	5328	5358	4103	3574	1150	6022	8145	7888	4267	1267	4482	3098	10596	5134	5424	5721	5474	9232	6290	2830	4619	8017	6101	7935	5525	8382	7766	3850	3846	2640	5964	8236	3998	2901	7960	6868	7111	7038	4650	5749	3740
AKAP12	7864	16761	19476	21199	24773	40278	20508	21922	22020	7811	6072	26871	7695	18792	31237	23113	9343	4080	34866	2456	67053	11734	20697	26659	25062	4369	16835	8506	19985	26995	13595	35204	9733	66468	25141	10490	11300	8608	43997	8014	6775	20870	22783	16996	27049	12036	20876	18734	26433
AKAP13	783	13183	15226	19686	17272	29216	5383	4874	17200	5910	12127	7957	1680	21590	10074	21990	6197	337	12370	2839	19752	12679	14320	8733	12901	9298	10460	5813	14896	28163	8121	27038	17905	16581	24655	8092	9650	1623	9352	13936	5441	4619	17220	8504	21999	15244	11619	19340	6378
AKAP14	49	23	52	20	30	12	62	10	11	17	32	55	50	18	16	28	29	52	17	29	33	47	67	28	25	33	36	109	115	41	21	27	32	66	36	36	36	69	104	24	33	47	61	58	32	28	30	10	30
AKAP17A	1179	2387	5470	4118	4677	2125	2372	5480	3781	2074	3222	3260	1563	6803	3710	5566	2388	323	3904	1146	3964	4608	4263	4144	2659	4103	4781	3860	3767	2135	4560	5099	2835	3523	5377	3327	3106	1104	2366	2182	2244	3930	5628	1934	4938	5902	4157	3330	2021
AKAP2	0	6	11	10	2	1	2	2	2	8	2	1	0	7	9	4	5	0	4	3	13	2	2	3	9	4	6	0	11	10	1	4	3	9	8	1	3	1	2	1	2	7	7	2	14	4	3	5	4
AKAP3	63	330	250	168	669	122	184	287	244	347	79	187	91	615	220	101	118	24	36	175	247	152	127	144	224	147	97	137	341	361	30	363	107	565	145	265	266	30	71	72	30	130	236	559	233	234	311	112	128
AKAP4	0	0	1	0	1	0	0	0	0	15	1	2	0	0	0	0	0	0	0	12	8	1	0	0	0	0	0	0	0	0	0	0	0	0	0	0	0	2	2	1	6	0	1	0	0	1	0	0	0
AKAP5	259	608	604	186	534	945	840	776	665	387	381	415	271	811	287	433	380	213	911	374	255	802	829	648	326	228	294	209	604	506	193	890	363	287	1162	186	420	308	72	321	82	352	258	127	288	282	439	1058	762
AKAP6	38	80	135	418	260	420	91	147	169	1072	65	102	29	216	118	357	73	10	135	623	609	110	239	57	348	126	220	105	190	246	207	229	290	214	242	156	133	76	113	92	575	295	192	367	469	208	174	170	197
AKAP7	526	675	626	622	1186	1433	733	891	1181	661	893	623	518	765	748	851	438	352	659	492	1174	1157	793	905	679	282	755	962	676	772	918	484	549	894	344	838	576	994	866	692	412	631	700	515	1241	1076	690	621	468
AKAP8	1351	1963	1993	2585	2569	3270	2422	1080	2724	1854	1953	2114	765	2352	1984	3492	1491	579	3068	1275	3272	2546	2504	2022	2169	2357	2643	1809	2482	2833	1965	6330	1871	2544	3467	2345	2151	1309	2465	2057	1435	1944	3138	1979	3281	2802	2004	2421	2263
AKAP8L	2421	4055	5569	5224	4922	5616	3537	4208	4555	2840	3422	4393	1791	5535	6902	6703	5463	180	6521	2608	5204	5024	4469	4377	3365	5291	7744	4378	6023	4588	7233	8937	3126	6176	4781	4958	4700	1195	4224	4463	2465	4493	7366	5248	5192	6564	4530	5177	3543
AKAP9	2585	7660	7964	8437	14830	16083	5635	7649	7781	9854	9447	5152	3607	10341	6311	14380	6521	915	7434	5701	12692	7911	3677	15340	7331	8933	6580	4908	6155	11693	12491	8242	6666	7386	6593	7177	6725	2690	10036	6876	6009	5508	10196	3174	10097	8989	8814	3275	3031
AKIP1	725	728	781	377	628	498	663	943	937	855	476	634	177	823	828	867	694	244	912	669	854	1016	854	249	576	812	1215	542	1170	719	305	705	479	1638	744	333	610	536	838	600	762	871	1072	888	901	781	649	564	1037
AKIRIN1	4208	4209	10771	5931	8331	6787	4810	10598	4961	3838	4855	5362	2775	6465	7402	7279	6063	3797	10677	1748	7623	7208	7346	3616	3531	5038	3635	2149	5477	7369	3765	9567	4059	4703	7978	3702	6527	2847	2367	4128	2752	7414	5948	3844	5724	14183	5592	4488	5552
AKIRIN2	6790	8906	11127	9208	10600	9574	3231	6656	10373	2813	9698	5900	4112	10476	6073	7114	6142	3361	7203	1577	7038	7211	8258	7213	3267	4558	6417	7347	6547	6126	6045	6984	4096	6363	7426	5006	5259	5126	4804	7470	3923	6270	14506	3884	6846	9502	4748	4860	6682
AKNA	100	2210	4798	1390	2963	1658	701	2909	1345	1401	2162	1389	191	2535	588	2216	643	43	2936	578	2887	2760	2378	1253	1898	733	1635	1137	1652	1881	722	3058	1475	3116	2993	1277	1377	347	1976	2252	1218	1114	1451	2076	2372	1839	1927	1903	1392
AKNAD1	2	1	1	1	0	3	1	9	3	15	4	8	1	5	3	8	2	9	2	9	39	9	0	1	2	6	3	5	7	0	1	1	6	2	0	1	1	22	13	1	93	10	0	3	1	1	6	0	0
AKR1A1	2941	4928	9273	5611	6285	3613	4288	7552	6451	3766	3627	8734	2937	6055	4269	10568	5213	4729	6479	2585	9793	8049	10842	4195	4590	3041	4472	7706	9268	8633	6568	5784	5683	6619	9442	5265	6462	5174	6721	4713	4768	16040	9134	5977	6984	8835	6461	7153	8733
AKR1B1	6713	3650	10293	6425	8193	5768	4222	10318	5838	14566	4714	6930	9050	6178	11422	8396	4435	4150	12986	10618	11157	6619	4232	5856	3832	6496	11359	3109	9558	4926	8231	8922	4099	6551	4361	6097	5934	5533	14923	5057	17366	15616	9788	3605	6825	8292	6343	2656	8393
AKR1B10	0	0	32	19	4	4	1	4	2	0	0	0	19	0	10	0	10	147	2	6	0	2	3	1	2	8	17	7	18	0	0	32	4	2	0	0	2	0	10	6	21	8	21	2	3	8	5	0	3
AKR1B15	7	2	42	15	6	5	1	9	1	0	0	2	19	0	12	1	17	7	3	0	2	8	0	1	17	12	7	2	2	0	3	7	0	1	1	0	1	0	8	1	11	2	14	10	8	7	1	1	4
AKR1C1	227	108	191	410	197	547	210	275	171	2506	294	359	57	52	417	407	266	116	155	791	808	136	695	149	298	214	195	118	364	180	233	217	151	475	78	250	238	236	853	206	294	597	79	1015	349	221	335	229	423
AKR1C2	468	73	198	307	183	558	181	389	534	1890	196	141	46	99	576	489	228	136	333	4985	656	200	543	119	433	119	259	104	252	215	124	259	190	349	140	378	128	377	946	144	375	410	163	324	362	393	282	141	308
AKR1C3	837	65	518	150	210	898	316	771	295	1281	41	134	29	442	1219	123	118	800	356	1074	437	1034	346	92	2991	1067	195	387	277	66	112	700	322	1356	71	256	23	488	630	45	991	703	37	777	232	80	458	49	260
AKR1C4	0	0	0	1	0	0	3	0	0	0	1	0	0	1	0	0	0	0	0	0	2	0	0	1	3	1	0	5	0	0	0	2	0	1	0	0	0	0	0	0	0	0	0	0	0	0	0	0	0
AKR1C6P	6	4	2	4	2	7	1	3	2	5	2	15	0	0	5	27	4	0	5	3	0	0	2	4	3	0	15	0	5	0	0	19	2	2	7	0	1	5	2	1	2	11	0	0	2	0	1	1	10
AKR1C8P	0	0	0	0	0	0	0	1	0	5	0	0	0	0	0	0	0	0	0	7	0	0	0	0	14	0	1	0	1	0	0	0	0	0	0	0	0	0	0	0	0	0	0	0	0	0	0	0	0
AKR1D1	1	2	1	2	0	0	0	1	0	3	7	6	0	0	0	0	0	0	2	0	0	0	0	3	2	0	6	0	0	1	0	2	0	1	0	0	0	0	0	0	3	0	0	0	1	0	0	0	0
AKR1E2	247	40	42	23	115	134	16	103	90	154	8	349	3	28	89	471	235	35	94	56	90	7	68	53	74	11	350	55	216	29	12	261	78	60	259	10	29	75	19	26	2	391	13	11	80	14	73	53	195
AKR7A2	2235	2757	4652	3454	4126	3754	1753	5266	5444	4088	1632	4096	1863	3963	3464	6612	3079	2433	3524	2116	5293	4155	6481	2226	3088	2054	2738	2353	5836	5203	1887	4772	3385	4859	4876	3244	3585	2559	4021	2517	3496	7335	4303	5061	5254	5440	3423	3786	4405
AKR7A2P1	0	7	10	14	20	14	13	15	5	0	8	2	3	10	15	14	3	0	10	0	13	9	2	11	17	5	14	1	27	5	5	12	16	13	18	9	6	0	5	11	4	5	20	11	23	4	13	8	1
AKR7A3	34	61	59	37	50	92	45	38	51	429	62	61	66	84	22	73	27	24	34	1117	53	80	55	86	25	41	46	55	92	55	77	36	29	92	59	145	41	35	105	33	140	63	61	47	92	37	56	36	46
AKR7L	9	45	103	41	67	90	40	41	42	161	68	44	54	86	23	123	53	6	89	230	74	80	79	84	35	45	31	65	62	26	37	73	42	97	43	109	54	41	91	29	30	68	54	38	70	47	53	40	41
AKT1	1498	7236	7408	9515	8334	7370	8313	8503	9744	8053	6021	7815	2369	8062	3901	10869	12054	799	10456	5996	11161	11387	10913	4519	7718	3398	11271	7361	8459	9690	4184	7131	5993	11659	9912	8322	6574	2496	8575	6364	6032	10376	5954	7950	5223	12974	8785	7743	8015
AKT1S1	686	3639	6340	1802	3354	3884	3305	5328	4561	4724	2953	3172	975	3543	6393	5965	4005	312	7134	3713	5062	5120	5098	2334	3130	1573	5672	3928	6181	3977	2929	2409	3208	6068	3995	4208	3140	1409	5252	5015	3378	2161	3015	3742	5018	2589	3944	2714	3403
AKT2	1605	5339	12902	9915	5699	6821	3808	13120	7147	6422	3586	3547	10370	6514	7459	7918	3695	373	7166	3368	7834	4358	5277	3431	5891	2915	5628	2140	4519	7648	4346	2721	4073	6974	7154	4225	4325	994	5335	4974	3632	1998	12608	6526	7478	4945	4377	5414	4488
AKT3	1337	3031	8174	1066	2460	11491	2824	6417	531	5985	5100	3561	1110	3245	6870	287	3316	586	6311	2455	1007	925	1023	3908	2658	5181	167	2079	2455	3947	1181	5848	1811	2986	780	448	6190	162	1292	650	1118	423	5200	731	12286	6044	1358	1967	1765
AKTIP	616	953	1194	454	961	1325	1198	1415	1819	2368	703	1416	700	1033	1278	727	589	400	1214	1800	1489	2178	2094	563	1330	386	678	1178	1149	975	977	1562	793	1488	682	663	693	693	1529	750	453	443	1014	2245	1700	926	1045	1063	1261
ALAD	678	1734	2578	1129	1837	1021	973	1988	1620	2704	1486	1126	315	1770	838	1955	1767	158	1727	1990	1679	2092	1312	1210	1684	1096	2076	1371	1496	1659	843	1387	915	3215	1406	1285	975	580	1562	1829	1223	1278	1054	1365	1381	1726	1075	1081	1202
ALAS1	1617	1673	3709	1611	1824	1953	1347	3757	2569	3496	2023	1946	717	2673	5115	2240	1688	285	3991	3460	2483	2288	2815	1487	2092	2534	2844	909	1787	2200	1306	3822	1201	2231	2405	1339	1723	814	1615	2204	1770	2128	3272	1452	2388	1792	1816	1764	2604
ALAS2	6	10	31	14	15	58	23	55	24	26	9	19	4	9	34	15	34	8	39	33	38	16	13	18	15	35	12	20	33	22	593	5	5	32	48	15	28	28	50	6	14	59	13	45	21	11	13	2	12
ALB	19	15	27	17	16	6	17	18	7	80	17	34	5	8	0	76	17	9	3	63	59	14	13	62	12	22	38	4	10	102	31	2	24	82	6	38	11	53	15	2	4	1	14	38	35	75	21	20	15
ALCAM	1365	3128	7832	903	100	6420	1868	4767	4499	2218	1573	291	2297	3335	1313	6095	1991	3274	5326	895	10692	145	1152	3090	2837	1695	1594	1394	1920	1096	1309	176	692	2878	1056	935	2105	3912	296	3305	1246	2282	1750	3482	7188	1006	2635	2196	24303
ALDH16A1	582	1591	3093	474	2369	2607	1620	2132	2681	1934	1458	2142	446	2811	771	3035	1369	87	4070	1134	2538	2680	3618	1609	1855	906	3369	3013	2425	2380	1121	951	1282	3121	3426	1742	2414	685	2085	1770	2003	879	1905	1063	3056	1783	1879	2318	2708
ALDH18A1	4248	5129	16332	8783	8475	7624	4851	13290	9513	2986	8213	6343	3514	8236	14552	12089	5175	2712	9110	1744	12112	8342	9850	4914	5496	7873	9569	5905	8579	7137	5574	8870	6006	8033	12243	6199	6283	3821	8212	6774	6924	9413	17805	6338	9480	6741	6433	6377	8628
ALDH1A1	227	247	731	179	1506	508	405	871	46	25475	106	302	59	822	765	172	226	2077	1528	14976	7255	421	640	161	2581	161	365	175	1036	427	150	204	85	929	104	95	57	4464	1186	72	4014	309	199	329	1734	82	1621	80	122
ALDH1A2	565	18146	10516	7501	9885	29412	4052	1651	13244	7699	2260	11936	8026	33758	16566	10406	3993	812	18192	2509	3226	13255	22085	14423	2319	9492	17518	4987	15934	8262	403	59689	3594	1910	18084	11042	15156	2059	6309	8421	1095	15759	11460	7461	16484	6262	23231	40574	61
ALDH1A3	90	198	660	248	371	819	924	163	318	647	712	603	79	1248	179	2007	307	79	138	612	5737	160	318	779	1022	237	925	1482	723	778	812	232	323	1013	81	229	38	647	2723	1274	1409	184	167	2211	401	172	618	351	2092
ALDH1B1	1105	2391	4470	3592	3632	1988	1483	3154	2812	1694	3544	2480	1143	3063	2138	3511	1421	607	3676	819	4200	1621	3460	2942	2511	1411	2631	1438	3492	2760	1686	3981	2214	3127	3922	2573	2612	1209	1396	2132	1880	1592	3597	984	3389	2188	2042	2249	5327
ALDH1L1	13	151	23	30	26	14	34	12	26	1934	15	28	9	36	48	13	17	19	30	747	30	6	96	9	901	44	53	12	59	121	40	1114	12	52	47	25	31	16	56	20	29	36	39	74	54	28	20	132	50
ALDH1L1-AS1	0	0	1	1	1	1	4	0	0	6	0	1	2	0	0	1	0	0	3	3	0	0	0	1	0	2	0	0	0	1	0	11	0	0	0	1	2	0	0	0	0	0	1	0	2	1	1	1	0
ALDH1L1-AS2	3	21	4	10	13	8	9	30	1	150	2	0	2	8	7	1	4	0	9	41	12	9	6	5	5	11	5	8	5	7	1	49	0	19	4	8	5	13	16	9	2	0	18	16	7	10	4	12	0
ALDH1L2	63	224	178	120	161	510	154	121	63	237	183	46	65	687	191	67	130	136	343	90	346	341	54	55	172	505	509	34	150	271	221	84	201	269	79	77	139	72	1145	87	96	156	223	104	409	184	48	146	116
ALDH2	2084	6084	10346	4287	4646	4821	4996	5433	5479	7696	1836	4052	1553	5202	4318	3378	3137	481	3860	7295	5284	9603	7514	2460	5415	3664	5197	2935	7064	4732	2158	4056	2748	7120	5644	3214	3337	3119	7602	4649	4511	4479	7676	6924	4644	4960	3721	4140	6028
ALDH3A1	31	55	20	72	41	378	78	143	117	28	19	31	20	17	20	25	19	4	99	21	70	30	55	144	62	49	87	41	39	24	39	112	5	76	24	62	124	24	69	27	33	58	14	207	32	55	21	14	256
ALDH3A2	3395	5152	3922	9054	7323	10241	3155	6057	9815	6644	4210	4786	2373	7612	4357	3576	3611	1901	5846	4121	9684	5955	7829	8543	9035	3511	7042	5792	6956	5148	2965	9434	5405	10759	6637	5484	5037	3803	6225	5871	3808	3562	8369	8304	7402	7818	5613	5105	9887
ALDH3B1	23	167	147	49	74	46	170	160	98	399	52	61	18	691	75	121	35	13	203	255	221	235	188	44	341	51	90	143	98	101	87	80	30	169	64	77	21	59	257	33	308	91	38	266	146	46	115	18	84
ALDH3B2	0	0	2	0	3	5	6	4	1	83	0	0	0	0	13	0	4	0	41	101	76	0	2	4	1	5	3	28	1	0	0	1	0	13	1	0	0	4	3	1	5	1	1	0	4	0	9	0	2
ALDH4A1	102	638	3331	2088	888	862	270	2814	1091	4858	759	961	302	837	1667	1372	708	102	1765	3787	3388	1156	1124	462	1129	586	816	661	1288	1363	473	1131	693	2294	1391	732	885	599	1497	604	1065	1235	2349	1216	982	1264	1257	722	1195
ALDH5A1	2101	5968	5022	6229	10062	13020	4185	5176	8331	3057	4124	3995	1539	8730	6764	5108	2602	613	3592	1609	5436	5431	5281	6390	5219	2767	4981	4066	4155	5954	7543	4806	4911	6280	4517	4121	3741	1202	3736	4986	1765	3581	7020	3565	5726	4765	3966	4026	3601
ALDH6A1	1452	2443	2544	2377	3710	3300	2374	5255	3350	9329	1685	2683	962	3488	3021	4101	1023	519	2862	5786	4616	3482	4269	2429	4552	3448	1496	1819	4569	4146	1760	3136	3398	3639	5521	3155	3499	1080	1985	1372	1340	1765	3796	4264	2020	1809	2973	3478	2696
ALDH7A1	3365	4402	6655	5948	4282	6275	5992	9092	7240	4278	2961	5954	1912	4596	8859	9094	3756	759	9907	1997	7901	5739	8850	3056	5720	5707	5408	4409	5975	5275	3378	8469	4625	4972	11022	4152	1049	4204	3661	3751	4622	6107	7718	5552	7112	3667	5681	6955	8620
ALDH8A1	16	31	3	15	13	28	56	22	22	651	22	23	6	18	6	35	11	0	8	388	43	39	51	101	197	3	44	36	46	16	3	43	7	83	14	51	4	46	27	9	12	9	17	72	81	21	24	93	34
ALDH9A1	7839	9183	7085	4800	7535	14589	5237	7763	12862	8082	4704	5497	1820	12422	6834	4507	4285	2132	8884	5310	6935	9462	8920	7597	8879	4351	6742	6945	6504	5073	6759	5984	4435	7189	7792	3883	11602	5710	5501	8995	2840	3977	7540	7766	10027	6442	4152	6230	7139
ALDOA	25731	43448	57227	28204	53122	23742	24271	79609	43944	57505	26050	101688	19232	25466	55875	53492	41527	5396	142159	61844	52730	36342	66228	27650	33415	52393	44008	31559	115922	66678	38838	35229	21263	31279	48475	43752	36896	15159	31019	32760	40021	72458	71285	72436	54130	27672	19714	60962	55388
ALDOB	3	64	31	35	89	28	24	13	17	5890	21	16	6	76	85	29	41	8	24	2061	31	34	8	25	15	37	14	7	21	20	13	36	7	27	107	21	12	1	15	34	31	34	45	12	36	29	50	14	30
ALDOC	1408	264	862	825	1496	128	253	65	1036	1120	987	4211	17	657	2242	2205	463	51	1409	1704	1532	997	813	1831	773	589	2395	1069	3612	916	1451	2101	646	3638	781	750	2030	318	1225	318	1003	610	2086	112	1553	97	235	129	1445
ALG1	332	484	921	579	654	618	627	579	690	724	460	586	271	853	800	730	305	175	1682	380	853	597	994	420	624	736	835	333	620	993	319	2632	464	816	781	478	553	279	564	395	363	917	787	500	901	436	458	630	728
ALG10	734	680	390	1045	953	1148	538	638	441	201	413	244	202	957	1129	786	256	332	584	84	673	296	457	543	389	1078	426	236	492	452	488	827	557	516	867	248	646	236	223	312	209	452	980	450	570	773	289	423	607
ALG10B	3584	4262	3453	4168	5998	6482	3202	3046	2500	1569	2163	1818	1199	4780	3599	4685	2309	1946	2486	839	3493	2266	2287	4286	2398	4711	2635	2052	4142	2316	4581	3776	3064	3065	4049	1998	2628	1687	1969	3152	2205	1837	3740	4319	3451	3327	2707	1925	4491
ALG11	220	415	327	891	408	820	144	212	225	256	238	98	43	543	823	595	144	42	283	88	559	155	168	227	274	522	260	37	129	420	285	385	353	275	550	172	251	51	194	265	145	149	388	262	397	401	230	368	192
ALG12	159	1635	1421	1201	1596	1597	706	1279	2345	3357	1144	1381	221	2160	1105	2329	1816	92	1282	2860	2023	1165	1334	872	1729	1968	2236	1385	2519	1523	593	1872	1177	2396	1071	625	1153	632	1655	1994	1007	768	2328	1791	2082	901	1486	906	1380
ALG13	3345	1605	2580	3269	2252	4185	1848	2250	2682	2276	1095	1813	1132	1754	1840	3175	1564	1807	2541	1290	3331	3098	1944	1841	2124	3046	2640	1589	2040	3120	1005	1620	2290	2649	3181	1805	2037	1773	2773	1784	1206	2407	3602	1674	3043	2540	1790	2114	2148
ALG14	631	473	625	653	498	498	599	837	706	362	474	618	331	463	328	785	851	1005	756	384	462	1109	803	539	433	381	624	595	541	727	130	823	295	684	454	612	333	901	458	449	533	930	500	397	615	918	435	434	753
ALG1L	30	40	66	71	42	15	39	77	40	67	28	85	18	21	30	44	38	58	11	23	40	19	26	39	123	57	34	29	27	91	2	156	44	42	20	20	28	67	63	8	17	100	30	66	59	141	53	70	37
ALG1L2	5	8	10	4	7	13	10	6	2	4	4	4	0	15	5	13	6	0	6	1	11	5	8	6	7	10	5	0	14	4	13	1	3	9	4	6	21	4	12	4	8	7	21	4	14	25	6	7	5
ALG1L9P	18	87	52	66	94	81	75	80	98	69	41	38	20	132	56	48	32	0	78	25	106	45	38	56	48	70	80	23	55	38	37	58	60	102	99	81	21	19	80	45	15	34	60	72	66	55	55	53	44
ALG2	1438	2051	2005	1377	2553	1522	1679	2644	1773	2803	2547	2202	831	3080	1668	2033	2015	695	2550	1925	1773	3860	2777	2099	1909	1272	1716	1443	2439	1513	841	2698	1237	2035	1299	1455	881	1435	1046	2035	1192	1530	1243	1232	1850	2014	1570	1021	1840
ALG3	1864	3176	10900	3303	3730	1770	3704	5178	3214	2773	3718	4456	1646	3320	6757	3923	3471	505	8102	2680	3225	3875	5382	2203	2008	4393	5784	4802	5137	3285	2825	5035	2680	2820	3788	3993	2548	1032	3085	3848	3673	7126	5943	2738	3980	4842	2886	2802	3513
ALG5	7281	2450	2632	2784	1892	1510	2018	1970	2365	1828	1420	2420	576	1725	2730	2407	1814	5226	1870	1386	2137	2757	2679	2253	1513	2580	2383	1806	2687	1861	1615	2384	1291	2087	1863	2078	1428	2581	2073	2695	2288	2377	1466	2783	2404	1861	1475	1564	3269
ALG6	963	1708	2064	1060	1860	1920	1214	1859	1971	982	1333	1493	507	1315	1197	2155	1135	785	1350	634	1388	1638	1838	1558	1130	1071	881	931	1776	1461	668	1607	1020	1344	1617	1058	787	1076	1384	1235	791	1844	2293	1131	2008	1956	1149	1164	1681
ALG8	3828	3780	3372	3370	5113	1733	4098	6185	4042	2003	2814	4495	1218	4020	7859	5339	3683	1062	8792	1772	3913	4744	5808	2626	2102	4483	5037	4404	4136	1975	1692	6990	2637	3438	5195	3632	1713	1683	2092	3040	3387	3939	3396	2856	3270	2540	3281	3055	4940
ALG9	3006	3388	3322	4361	4757	2159	3228	5428	4109	2040	2605	4646	706	4345	5325	5336	3072	1377	5820	1535	4627	3868	5914	3099	2282	3780	5153	3498	3240	2744	2052	4736	2514	3386	5262	3601	2005	1879	1736	2788	2419	3851	3654	2546	3936	2312	3652	4780	2946
ALK	18	51	252	599	193	18	10	281	4	3	32	13	44	74	370	113	35	39	153	3	114	3	87	41	5	25	26	17	202	78	8	362	1193	421	15	22	3	13	98	16	99	20	77	119	198	312	80	438	17
ALKBH1	1783	1017	807	774	1546	961	1197	1518	1384	755	830	1348	736	1319	974	1595	598	403	2089	469	1709	1059	1641	1126	1021	843	653	999	1566	1064	631	1190	1041	1302	1718	1275	957	880	803	965	735	1457	1052	1039	752	805	1400	1221	1363
ALKBH2	1726	945	904	853	1486	935	1301	1088	1365	419	883	1252	510	1118	1572	1478	670	1014	1449	301	1427	973	1094	1112	647	871	1315	1193	1371	673	645	909	860	1034	1447	1427	1064	874	1000	1180	1134	1207	1210	805	1243	869	927	860	1752
ALKBH3	1808	878	360	1059	1193	597	1047	1002	1227	1070	1122	1069	362	1203	946	1353	1783	733	1522	531	1389	1388	987	799	641	1133	1195	801	1124	581	1114	935	688	1924	1244	738	908	986	1285	773	749	2046	651	865	1391	2389	696	900	1409
ALKBH3-AS1	7	39	8	28	42	31	24	20	39	37	52	21	6	46	23	35	33	0	37	23	44	44	17	29	25	53	34	19	32	9	16	30	19	41	46	16	24	19	10	22	23	18	19	24	40	47	25	22	40
ALKBH4	218	735	1212	909	1248	705	707	1021	1131	625	662	773	824	843	930	1371	586	171	1016	533	941	1026	483	1057	661	807	1090	358	890	723	592	1029	515	1158	353	856	574	394	1136	705	678	766	950	308	941	1038	679	276	848
ALKBH5	1774	8007	10791	5873	13591	13229	5743	6758	12441	6318	8309	8224	2454	10621	6008	7319	4406	269	15954	4186	12679	9474	9755	12270	6613	6330	10153	5513	13104	11558	5084	21922	6738	17410	9585	6795	8239	2142	9600	8792	6398	5067	14346	12392	13167	15360	7400	7935	10907
ALKBH6	480	508	877	355	357	360	535	3217	626	696	444	531	1956	470	667	603	526	135	729	633	519	886	539	390	496	707	877	927	751	533	637	1570	249	746	631	569	504	375	933	580	437	731	1093	708	621	1245	374	473	564
ALKBH7	10991	3915	2071	2723	2629	2379	3043	5683	4662	4546	1252	6528	1610	2141	2102	3578	3508	8133	2802	4707	3756	3165	5807	1751	3992	2386	4329	4055	5697	3605	3447	1388	1545	3364	3147	2586	2418	5273	4097	3892	4001	3373	3881	6628	4153	4755	2404	3935	4630
ALKBH8	325	607	344	943	865	630	638	871	747	523	441	529	154	783	1160	1411	539	240	890	349	1315	802	785	651	695	555	881	422	594	315	379	1081	774	791	1242	611	363	288	465	510	353	661	543	476	924	367	761	615	748
ALLC	4	3	5	0	2	7	4	24	1	3	5	7	1	2	5	2	2	0	3	0	2	2	7	3	0	5	4	14	7	4	5	9	5	5	1	2	0	0	0	0	4	8	16	4	2	5	4	6	5
ALMS1	1090	6955	9802	10136	11051	19910	3735	8931	7766	2336	7124	2747	826	13654	7879	9894	4595	146	7483	940	11882	4735	5442	6186	6367	10205	6881	2888	4583	8972	6816	10040	7408	5796	15282	4560	9256	685	3594	5841	2870	3994	19098	3517	12666	11091	6647	9966	4675
ALMS1-IT1	31	43	97	67	43	41	44	165	44	35	69	154	42	24	128	65	72	23	164	22	48	63	66	68	38	85	68	62	257	35	64	215	46	21	141	66	56	34	44	29	52	254	152	83	92	79	43	51	37
ALMS1P	3	10	33	34	42	29	4	37	33	25	61	19	8	17	10	69	42	0	11	20	53	10	51	37	48	41	29	19	57	119	45	24	77	42	66	45	13	4	26	6	15	34	81	24	52	30	54	97	31
ALOX12	26	112	50	67	86	131	104	76	99	124	32	43	33	105	71	78	41	6	41	88	124	105	59	129	91	61	116	22	162	168	77	188	90	205	113	130	128	26	187	50	48	37	132	74	142	63	89	73	81
ALOX12-AS1	21	40	27	36	50	19	80	44	28	39	11	37	22	42	94	24	15	58	45	27	34	87	34	32	36	48	35	23	59	38	19	79	23	125	39	31	32	15	66	21	69	86	70	54	45	28	21	30	74
ALOX12B	19	18	95	45	177	17	67	75	51	34	2	79	31	76	136	28	21	8	108	9	91	32	43	15	53	56	127	225	163	59	35	482	81	328	52	43	258	45	153	35	20	39	144	28	55	17	44	43	184
ALOX12P2	75	122	145	82	106	391	91	30	136	192	3	20	12	120	50	8	54	6	25	108	49	173	8	78	253	29	115	128	101	13	44	346	147	277	83	79	68	9	12	163	17	4	130	181	107	17	33	21	38
ALOX15	17	6	28	40	46	12	24	19	13	12	10	39	11	23	6	3	15	0	25	0	109	25	24	7	23	124	42	175	26	21	4	55	11	33	19	20	9	9	5	7	110	1	54	16	13	11	21	24	15
ALOX15B	15	67	19	13	14	1	10	10	2	4	7	62	5	6	33	5	21	0	30	3	52	31	9	10	10	23	9	25	18	16	42	35	4	40	10	38	11	1	6	5	42	4	13	9	2	5	3	4	5
ALOX15P1	6	8	6	10	3	3	3	1	4	9	1	13	0	1	11	0	12	3	0	1	8	11	27	2	1	15	6	71	11	1	0	63	7	14	8	12	8	4	2	4	4	1	18	4	5	5	4	8	0
ALOX5	114	547	334	271	724	1028	1223	502	690	91	140	258	95	480	287	102	45	75	178	66	94	246	206	248	874	350	118	691	294	229	303	678	281	412	130	88	100	42	158	80	53	111	376	320	780	291	127	243	845
ALOX5AP	125	83	151	104	96	117	75	260	114	204	47	118	62	296	109	60	41	69	57	97	84	180	139	59	202	117	63	23	168	81	216	42	44	59	23	85	72	53	242	134	179	69	64	179	150	76	56	58	61
ALOXE3	5	4	71	32	13	5	6	8	0	16	4	13	1	18	26	1	17	1	9	1	23	0	4	7	9	86	62	146	19	5	8	56	4	41	13	17	21	0	12	2	6	39	115	0	8	7	7	2	7
ALPI	40	76	10	15	4	38	2	27	140	1	8	7	17	11	26	33	15	3	6	1	1	25	12	64	12	6	62	98	17	2	11	4	21	5	3	194	28	2	1	86	14	0	3	6	18	9	8	8	106
ALPK1	160	720	547	514	782	859	518	369	938	873	94	241	236	1284	566	412	184	66	324	481	793	814	333	666	792	166	545	271	582	596	301	426	405	596	461	406	549	223	255	310	185	183	453	536	785	538	445	272	518
ALPK2	9	4	366	39	26	26	29	121	16	803	18	63	23	147	220	37	17	3	95	231	253	20	14	1	45	90	34	8	29	57	23	18	5	22	5	119	2	57	24	14	357	89	71	150	36	6	51	6	2
ALPK3	279	5663	4498	5253	11001	1262	3517	4184	4664	5547	952	6039	1829	3679	8690	455	4207	90	687	2041	10137	8298	9375	2830	3762	357	222	6600	9626	506	424	11037	11714	3289	14846	9017	192	61	1220	15757	686	2298	406	2382	5472	411	11691	10487	117
ALPL	48	74	1169	82	253	80	58	317	64	828	91	457	209	446	223	355	43	24	3806	533	240	159	133	35	323	186	64	487	730	151	229	1431	355	239	2859	114	1201	215	1891	76	666	473	736	157	344	138	215	330	264
ALPP	0	4	4	0	5	2	4	1	1	3	0	1	0	3	2	2	0	0	4	0	0	0	0	0	1	3	2	1	0	0	0	4	1	6	1	1	3	0	0	3	2	2	3	2	2	0	1	0	0
ALPPL2	4	2	54	9	11	5	4	8	3	0	3	7	0	2	11	8	1	0	57	0	2	0	4	25	1	30	8	9	4	0	2	10	2	19	6	0	4	1	0	4	22	2	5	0	0	2	5	0	0
ALS2	1276	3069	5342	3263	3416	4829	2361	3782	3113	1794	2017	2274	976	3896	3825	4383	1975	619	4129	1084	4499	3213	3275	2352	2518	1412	2250	950	2849	3715	1855	3216	2033	3103	3756	2003	2015	1004	2210	3702	1939	859	4049	3310	3763	4315	2523	3101	2531
ALS2CL	28	74	735	106	89	51	33	133	36	2191	55	87	31	141	84	95	39	17	32	1131	162	65	71	40	263	163	127	76	116	71	11	1370	96	176	49	84	12	55	71	27	77	79	141	48	200	17	146	94	23
ALS2CR11	141	47	18	340	30	1046	16	202	67	43	48	334	10	70	354	46	804	16	217	38	148	690	466	95	220	11	33	279	52	29	31	490	420	212	842	429	16	267	22	1013	10	277	52	6	191	24	12	39	9
ALS2CR12	5	15	15	10	15	18	9	16	10	94	12	14	4	11	22	17	29	2	20	93	48	25	16	9	24	12	28	9	20	11	13	9	16	74	24	12	4	5	24	16	9	7	4	18	33	21	11	33	13
ALX1	11	5	49	15	19	144	3	5	1	649	10	1	1	11	70	8	146	84	2	257	1	2	3	30	1	193	0	16	47	3	0	73	0	57	3	24	1	9	0	2	59	40	60	1	14	1	635	3	2
ALX3	22	392	269	374	533	383	1112	2113	309	247	766	296	51	586	244	589	337	3	2364	60	590	223	319	363	168	169	219	12	314	1999	267	766	252	246	464	196	274	98	885	179	372	183	452	175	292	328	427	384	161
ALX4	1	24	6	18	43	10	38	109	7	8	9	42	2	14	20	18	4	0	41	5	73	29	15	3	18	10	5	3	54	7	9	37	11	37	22	7	19	5	24	6	248	17	16	10	62	3	105	18	4
ALYREF	2641	2680	6466	3968	3538	2844	3175	4290	3494	878	3846	3487	2102	3243	6378	4638	3097	752	7249	690	3454	3399	5559	3385	1689	2824	5420	2891	5619	3662	2070	7014	1866	3494	6092	2574	3779	2136	2762	2834	3578	3338	5652	2436	3947	5860	2899	3313	3885
AMACR	55	21	78	71	80	22	15	38	80	171	27	43	17	51	71	110	38	12	77	34	112	39	73	29	110	48	81	4	53	56	19	25	42	58	86	45	46	11	33	40	41	26	107	57	124	63	72	26	45
AMBN	0	3	17	16	2	42	5	3	0	4	0	3	1	3	35	10	7	3	15	0	93	0	0	2	0	6	7	7	4	7	3	1	5	2	2	4	2	3	0	6	8	2	6	4	5	9	2	3	2
AMBP	0	2	13	2	9	9	4	3	2	298	15	5	2	11	7	4	14	1	15	125	17	8	1	8	22	8	7	6	6	5	17	10	1	9	4	7	3	10	4	3	3	1	13	0	8	7	8	1	1
AMBRA1	670	3341	1557	5030	4290	3314	2582	4793	4497	2137	3059	1809	332	5372	4295	5469	1855	108	4716	904	5636	2551	3576	2534	3926	2775	3313	1183	3043	2375	1959	4660	3924	7747	5267	1276	3287	461	1844	3197	1397	2151	3292	2525	4893	5342	3645	3497	2877
AMD1	9732	6242	15531	7685	15853	11444	6823	8985	8893	7704	11534	6843	4410	9331	9759	11890	4667	7140	11898	4197	13619	8946	9922	6084	6183	5651	8663	4122	8019	6852	4003	12104	7327	8118	15262	6010	7453	5654	5636	7200	4531	11292	14493	4641	10228	9299	8693	6673	8851
AMDHD1	6	11	5	3	3	12	23	21	0	55	4	12	2	32	27	5	3	11	14	29	24	3	7	1	8	2	6	14	3	7	3	53	1	15	7	3	8	5	7	0	19	2	8	11	4	24	6	2	9
AMDHD2	123	366	268	607	312	227	395	263	450	538	172	302	118	660	340	497	427	78	603	290	442	291	580	229	364	487	503	518	471	723	216	1412	318	429	532	302	297	93	428	146	236	822	789	413	523	410	304	398	459
AMELX	0	1	1	0	2	2	0	1	0	4	2	2	0	2	0	2	0	0	1	3	1	0	2	0	0	2	3	1	2	1	0	0	1	1	1	1	1	0	3	1	2	2	3	0	0	0	1	0	0
AMELY	0	0	0	0	16	0	0	15	20	0	0	0	9	21	0	4	1	0	0	8	0	0	0	17	0	0	9	0	0	0	0	0	0	12	24	0	4	9	0	4	0	14	0	0	0	12	5	0	0
AMER1	114	840	1906	1747	1814	1967	353	1640	1498	728	1930	641	217	1661	3615	5	675	71	2030	251	2496	557	1631	279	800	2499	1427	718	1115	1427	474	1841	1345	453	2999	98	1545	152	12	776	700	1148	4266	297	2437	1743	12	1514	770
AMER2	25	399	151	155	543	667	455	267	269	10	605	86	25	391	239	15	108	47	180	7	368	356	99	519	543	461	81	344	313	156	399	347	178	421	38	38	267	23	620	374	107	16	58	1167	415	294	106	99	132
AMER3	1	12	27	4	16	41	3	21	2	2	72	1	18	11	7	0	31	0	25	0	2	5	1	4	14	10	18	14	13	0	15	13	1680	5	2	9	8	2	4	150	17	0	8	14	4	11	3	1	40
AMFR	1835	5506	9249	3970	6281	7325	8194	8410	6618	9884	2479	7345	2596	9408	7400	4374	1739	1611	6578	7406	8598	6306	10898	1748	10041	3586	1885	5029	8624	4826	8053	7489	5734	10334	11781	2212	5924	3200	3959	6233	3489	2550	8107	10784	8830	6638	5617	10014	12654
AMH	343	182	424	16	1443	196	395	1159	129	24	191	93	28	310	476	1621	1475	2	1053	15	166	912	139	231	46	2622	2613	258	361	66	282	249	94	1302	310	634	346	326	1548	79	1439	70	356	1240	277	178	356	122	24
AMHR2	306	809	579	954	1017	674	609	11	572	0	367	814	85	106	56	12	111	2	213	3	29	2020	188	90	99	1284	1458	60	547	863	74	118	517	32	1671	221	876	136	14	1109	165	41	797	7	173	171	43	61	100
AMICA1	24	38	176	89	120	61	19	72	49	112	57	86	25	101	69	123	55	49	138	80	111	515	231	139	72	122	179	95	119	70	28	60	103	88	19	174	17	118	198	17	80	51	27	78	61	39	92	23	21
AMIGO1	74	549	1059	1194	1350	872	124	494	648	586	409	371	223	1023	521	807	386	100	274	178	552	188	665	534	433	406	572	170	655	1115	709	956	1095	1164	374	372	438	115	278	343	183	366	1158	303	1106	1039	596	862	260
AMIGO2	48	55	530	110	168	167	3254	573	27	796	79	66	104	358	532	16	97	2337	550	417	76	304	114	114	1956	173	146	29	353	201	211	399	83	73	32	66	111	216	105	50	117	561	240	840	718	40	81	35	387
AMIGO3	55	402	935	538	556	625	495	856	524	338	399	380	144	412	653	699	659	10	1037	168	687	681	503	196	474	769	733	492	564	585	223	1592	403	1301	491	449	435	141	527	701	395	291	390	440	479	477	659	423	381
AMMECR1	1136	1545	3493	2144	2188	2963	1480	2176	1913	1527	1739	1273	446	1565	2851	3526	1978	398	2688	927	3253	2246	1913	1248	1608	2849	1420	991	1791	1541	846	2512	1523	1603	1377	1357	1247	568	2015	2592	1389	1878	3322	1105	2501	2535	2212	1116	1352
AMMECR1L	853	3284	4642	3727	4109	3487	2257	3433	3452	1784	2433	2459	1138	4019	3751	4883	2334	677	3383	962	3899	2996	3393	1924	2778	1631	2645	1566	3043	3959	2050	3074	2799	3701	4845	2130	2128	1250	2673	2616	2238	1889	2143	1529	3777	3361	3209	3030	3057
AMN	2	16	6	31	15	18	19	41	16	986	3	12	4	7	88	19	7	153	24	311	19	10	6	12	83	12	90	44	68	6	19	29	8	31	9	16	6	47	31	10	29	36	16	25	51	22	29	10	4
AMN1	2049	1228	850	718	1456	2147	1562	1351	1676	1104	817	1502	775	984	995	1227	1097	915	853	802	1369	2223	1031	1804	853	1056	1075	862	1476	1304	1262	851	777	1839	869	1313	844	1238	1071	1371	898	1111	1531	1850	1330	1230	926	666	1306
AMOT	1429	9903	3283	3316	5983	6187	3767	5315	6794	2538	2824	2873	836	5719	1900	6764	2023	555	5315	959	11392	4402	6589	3507	6300	2406	2766	2145	7414	5560	2969	5598	5514	3596	11435	1453	1864	1366	5900	2210	2279	1960	5124	5336	7382	7652	4087	9848	3076
AMOTL1	1820	11372	9461	11995	20753	16270	4444	10439	16571	3728	10777	6337	869	21700	13849	27364	6461	872	14189	1129	25606	8094	12040	12171	6131	11217	13042	2732	9169	9978	7330	17270	15989	12764	28783	6473	6943	2360	8753	8353	4604	8355	7903	6025	17202	8248	10376	15090	9196
AMOTL2	2299	8969	5649	10382	8281	9724	8580	10450	18194	7969	1992	4786	1231	4102	2459	4568	1727	566	3723	6814	8279	2181	4993	3392	8904	3398	7159	4224	9776	7454	3713	2293	2155	3406	10183	9120	941	2756	12663	3657	10588	2065	2516	2285	4768	2882	11025	4465	4055
AMPD1	4	6	5	15	12	16	2	6	5	0	15	2	1	15	5	5	58	0	12	0	0	3	1	19	0	2	0	0	1	0	1	3	3	0	0	4	2	4	2	3	559	14	0	2	2	42	2	2	1
AMPD2	222	1137	4026	2580	3033	2439	1032	3189	2330	2918	2933	1392	652	4931	3351	4792	3673	141	3521	1595	4232	1905	1701	1871	1348	2192	3549	925	3332	2699	2897	4180	2306	3284	2957	3613	1618	605	3086	1419	1413	2837	3450	1224	3912	5028	2042	1149	1316
AMPD3	381	476	524	1270	657	625	325	722	1062	1170	604	485	108	1360	638	805	729	53	638	888	755	1176	751	478	546	858	1524	626	569	1605	901	440	1325	1265	530	529	512	358	259	1628	209	235	1389	623	708	868	627	308	383
AMPH	341	1646	1907	2336	3591	3890	513	869	3570	555	596	1163	349	1827	1974	2710	756	180	1116	421	3521	688	1060	914	854	1882	1094	1442	2483	2950	977	3295	1958	2084	2404	445	1635	1032	3978	1295	887	639	970	387	3766	733	1776	1412	2573
AMT	148	1327	190	132	1728	932	1232	1284	2165	1807	468	1671	619	1537	2516	287	579	10	264	1318	1495	1582	2029	212	1008	194	474	1868	1969	132	285	1054	1529	2110	1959	434	1142	137	273	1056	66	589	1446	980	1438	52	1447	1385	1188
AMTN	0	0	31	1	0	3	0	0	1	2	1	4	0	1	0	0	1	4	0	0	0	1	0	0	0	0	1	0	0	3	0	0	0	1	0	2	0	1	0	0	0	0	0	2	0	1	0	0	2
AMY1A	0	0	0	0	0	0	0	0	0	0	0	0	0	0	0	0	0	0	0	0	0	0	0	0	0	0	0	0	0	0	0	0	0	0	0	0	0	0	0	0	0	0	0	0	0	0	0	0	0
AMY1B	0	0	0	0	0	0	0	0	0	0	0	0	0	0	0	0	0	0	0	0	0	0	0	0	0	0	0	0	0	0	0	0	0	0	0	0	0	0	0	0	0	0	0	0	0	0	0	0	0
AMY1C	0	0	0	0	0	0	0	0	0	0	0	0	0	0	0	0	0	0	0	0	0	0	0	0	0	0	0	0	0	0	0	0	0	0	0	0	0	0	0	0	0	0	0	0	0	0	0	0	0
AMY2A	0	0	0	0	0	0	0	0	0	2	1	2	0	0	0	0	0	0	0	0	0	0	0	11	0	0	8	0	0	0	6	0	0	1	1	0	0	0	0	0	0	0	1	3	2	57	1	1	1
AMY2B	62	239	176	179	147	258	257	232	314	1312	352	203	125	329	71	270	431	54	48	882	359	604	67	726	475	96	266	627	237	201	272	258	146	395	142	643	145	223	246	193	59	382	190	425	421	307	260	135	272
AMZ1	4	36	9	16	27	30	11	26	20	16	23	20	5	35	7	41	25	0	22	15	26	39	8	6	21	58	25	2	57	43	37	18	11	29	11	31	7	0	28	13	10	8	29	3	26	8	12	6	6
AMZ2	4723	4223	7044	2910	3947	3264	3171	6074	5539	2897	4023	5057	1957	4525	3947	4767	3299	1398	5396	2267	4290	5979	6231	4395	3425	2291	5273	3432	5487	4406	3794	4209	2816	6095	4979	4697	2845	2271	4164	3554	3162	2445	4895	6142	5213	5058	3688	4140	5104
AMZ2P1	1101	563	859	406	676	527	583	704	1175	645	487	860	384	757	531	954	676	379	592	381	943	1211	664	616	477	362	1197	603	1099	597	510	891	449	1373	465	1300	287	1024	1396	552	580	508	687	996	1120	631	733	538	591
ANAPC1	1574	4845	7052	7381	7452	6650	2331	4299	4298	1562	4176	3336	1099	5768	11452	6717	2562	599	7684	765	7184	2774	4527	3193	2824	3566	2993	1523	3352	5757	4741	7283	4774	3741	10158	2948	3977	888	2543	2913	3001	4361	5597	2277	6408	7134	3297	5451	3246
ANAPC10	2106	670	1377	912	857	692	901	592	1186	615	419	1257	593	717	1415	1068	568	1275	681	430	1105	1473	1307	960	720	538	1202	1066	1311	701	752	546	673	931	987	1130	732	1193	870	691	539	832	1838	1013	1170	1475	791	819	1236
ANAPC11	21897	4775	7362	3584	3961	2958	4728	7543	5822	3822	4535	7160	4791	3227	3943	5776	4259	7354	8610	4150	3936	7192	8260	3854	2669	2842	7968	7700	7127	5298	2657	6509	1763	6634	5494	4321	3304	7168	6897	4709	7169	5004	4923	5209	4769	6974	3832	4402	6460
ANAPC13	7360	6331	9419	5534	7641	5097	5632	7478	7986	7266	7654	10005	3044	6377	8154	9775	9836	2700	12032	5744	8609	12055	12929	7066	3299	8356	9587	6562	10888	7918	6236	9890	5105	6331	6487	9527	5764	6695	5846	9561	5188	11009	9137	5138	6906	8888	5994	6158	8955
ANAPC15	602	240	240	406	272	128	334	363	450	286	133	345	126	303	284	336	353	372	662	187	315	378	660	182	192	319	283	382	212	173	119	519	147	280	452	287	180	218	130	120	202	947	340	258	270	307	216	409	585
ANAPC16	11336	7594	12744	7308	6493	6146	7136	8507	9961	8949	7234	11128	5735	6289	8573	6990	10353	9438	4462	9232	6396	14438	9627	6627	5893	8140	7290	10564	13098	6928	6394	8336	5007	7025	5639	7757	6554	8569	6290	6499	5843	9674	11476	5376	7686	4867	6097	5121	10083
ANAPC1P1	0	11	6	10	21	92	2	17	4	5	7	3	9	47	7	1	3	1	2	0	13	7	3	11	0	20	13	11	21	0	21	49	19	1	16	17	22	5	0	2	8	0	16	1	21	7	17	0	4
ANAPC2	441	2563	2684	2260	3009	2071	2013	2957	2628	2380	2313	1676	750	3434	3014	2993	1764	89	3341	1548	2601	2277	2387	2038	1852	2053	2596	1382	1838	2456	1248	3422	1536	4473	2322	2043	1899	501	2089	2256	1779	1892	1627	1369	2983	3123	1956	1755	2194
ANAPC4	1121	1463	1283	1295	2234	1912	1088	1859	2373	1335	1606	1547	1037	2368	2884	2267	726	557	1248	1128	2133	2987	1929	2288	1636	1203	1609	1517	1919	1650	843	2017	1390	1923	2708	1604	1505	1151	1181	1450	823	1543	1310	1181	2149	2150	1508	1669	2156
ANAPC5	5210	6910	9954	4811	9438	9576	7722	7642	7992	4906	4622	6014	4511	8242	7300	8359	4865	2330	8795	3124	10589	7010	8318	6891	5476	9816	7019	5114	8416	7033	3015	9821	4556	12378	9424	6005	7844	4367	8999	6660	6422	8518	10315	6850	12598	10250	5691	6577	11334
ANAPC7	5499	5629	7676	3731	7386	7617	5412	5723	6448	2102	5151	3707	2847	8946	7610	5578	4150	1750	6624	1782	5432	5454	5712	5425	2845	6996	5849	4011	5781	4625	1177	6447	3009	6001	7013	3849	5395	2735	3841	6063	4354	5974	6289	2524	5539	6553	3710	4183	9360
ANG	92	50	72	15	5	35	64	68	50	190	17	79	15	66	494	20	32	41	178	94	83	71	54	14	63	14	104	27	138	88	69	23	16	71	28	64	86	162	108	43	94	13	38	213	81	67	29	36	97
ANGEL1	671	2255	2095	1660	2831	3900	726	2859	3265	2311	2148	1447	601	3077	1944	3932	685	191	2223	991	4309	1507	1435	1974	2115	3224	1621	869	2457	2976	1552	3303	2978	3208	3409	1758	1564	626	1505	1572	1068	1813	2642	2478	1354	804	2359	1412	1695
ANGEL2	3301	4479	3419	2896	5514	8750	2573	4385	5224	1671	4668	2568	1336	3261	2132	4009	1718	1226	3115	1054	3995	3018	3028	4777	2822	4048	3592	1488	2742	2920	2642	3974	2522	3277	3618	2200	2252	2331	3177	3595	1741	1628	4158	1862	6002	3228	2521	1790	3129
ANGPT1	380	493	681	3272	1984	2243	1338	289	749	2965	229	319	1368	944	1108	948	938	343	3748	702	1003	791	958	825	1765	676	5959	362	1548	216	291	514	687	734	273	582	235	3158	1693	451	937	235	976	214	3980	185	2703	587	121
ANGPT2	554	6710	4343	1001	3444	1741	1415	2565	515	957	2278	3458	874	2059	1097	1111	489	189	2541	639	3525	581	1303	2340	1181	2718	596	197	5339	2517	1651	3326	1532	1634	1008	1159	1964	1164	7661	1621	1456	1485	2133	3405	7548	645	1285	1790	906
ANGPT4	2	8	140	13	20	14	11	134	7	12	2	7	5	30	16	204	5	11	34	19	209	5	2	6	45	21	4	2	20	5	19	5	29	7	12	3	4	17	154	1	55	20	18	93	7	9	3	7	4
ANGPTL1	77	28	603	162	283	306	180	114	15	1999	61	74	177	292	446	1445	137	472	537	475	1821	351	64	107	161	92	149	72	431	47	36	32	98	159	15	131	18	1779	2982	63	814	115	101	1802	734	20	308	8	36
ANGPTL2	824	2969	4971	2631	6302	2485	879	1287	1013	4513	2855	1886	817	8371	1665	6910	1988	152	4835	1664	7234	1626	3639	4561	1315	2507	6904	770	7930	3669	1726	2494	4387	6908	2314	3271	2350	1177	11828	1838	2750	1554	1340	2060	6770	3381	3598	2523	1454
ANGPTL3	2	13	16	22	22	16	13	17	16	1061	8	17	5	9	27	20	15	3	8	151	30	26	4	19	10	16	6	11	24	10	11	35	14	16	71	18	15	22	4	6	10	33	41	13	34	16	28	27	10
ANGPTL4	162	1250	901	698	929	220	158	393	984	135	172	1244	49	851	404	189	287	43	851	194	412	433	557	260	1641	216	308	391	1461	306	2785	412	95	360	509	125	158	547	1653	208	812	92	559	1339	1049	104	365	453	215
ANGPTL5	0	2	3	0	1	0	1	3	0	2	1	4	0	1	0	0	3	6	3	0	6	2	0	3	2	4	0	2	1	1	1	1	0	1	0	3	1	3	3	2	11	4	0	7	0	0	0	1	1
ANGPTL6	177	544	226	148	664	2397	600	335	598	17	33	409	28	303	98	21	34	69	309	16	22	192	267	187	317	649	205	69	205	444	89	134	230	36	356	26	257	28	72	375	28	89	109	1089	443	90	45	373	277
ANGPTL7	0	7	43	4	12	17	10	23	15	11	18	4	7	19	8	9	6	7	12	25	317	8	1	3	247	4	6	2	12	15	5	13	11	97	6	7	4	148	686	7	37	6	2	3	14	13	10	0	102
ANHX	0	3	0	0	3	1	2	0	0	0	0	1	0	7	1	1	4	0	0	0	1	0	0	42	48	3	0	1	0	0	0	263	14	1	0	114	0	0	0	0	6	51	2	0	0	6	0	1	0
ANK1	18	31	383	46	34	23	28	330	3	83	17	70	10	60	71	134	33	2	221	39	928	42	141	12	418	66	23	81	72	161	54	50	766	74	18	58	38	47	316	12	1927	99	70	146	116	59	110	53	36
ANK2	1668	1988	5812	11910	9546	4462	307	1186	2359	6413	2260	3505	3717	13901	9637	1266	3265	513	3729	4229	9571	3283	6431	2555	1578	3802	2463	6565	4595	5631	470	1207	3982	3008	8682	1812	5468	3280	1654	3802	2674	1496	18087	2524	7215	8384	7030	5316	4155
ANK3	1470	3666	3805	4893	4925	6602	2457	4074	5423	8471	3050	2250	786	6133	6485	5419	1438	619	3104	3853	4950	2845	3035	3600	6148	3866	3150	2942	2943	5061	1396	5179	3235	3106	4972	2488	3239	1296	1939	2649	1833	2884	7643	2448	5201	3835	2674	4781	2121
ANKAR	240	328	174	200	234	367	133	246	328	235	172	140	66	250	283	273	226	18	168	160	293	306	122	177	282	121	229	190	237	145	301	295	202	239	219	244	118	134	268	211	135	104	96	185	393	149	225	177	249
ANKDD1A	437	600	1079	455	923	347	465	221	817	127	490	698	424	717	448	822	666	54	842	112	513	1044	656	691	294	390	648	761	883	588	656	1001	401	1052	851	1179	369	251	838	491	369	281	348	324	981	392	449	456	506
ANKDD1B	26	19	96	15	10	21	45	28	25	342	5	33	29	23	30	23	28	53	13	189	25	75	12	27	129	9	24	12	29	12	9	36	13	26	7	25	6	48	29	22	8	28	31	51	42	4	40	8	35
ANKEF1	400	632	1271	1149	1077	1315	497	592	866	465	1063	446	234	1565	952	839	739	221	958	293	963	863	650	857	675	1506	791	177	516	1462	610	455	626	629	955	410	886	168	241	565	367	450	996	603	1043	424	470	415	805
ANKFN1	15	163	83	594	352	517	34	83	350	15	41	98	32	130	29	55	163	17	50	3	35	81	203	200	113	132	120	13	105	244	28	113	182	62	30	34	92	33	14	75	268	25	283	191	311	115	131	221	100
ANKFY1	1752	6134	4555	4110	8058	10590	3337	3419	5392	5343	3228	4301	1301	9821	4714	5196	1610	268	6559	2546	10377	5075	6899	5529	6973	3897	5940	2355	4595	11598	2506	11467	5899	11564	7713	4861	4676	1213	6394	4018	2976	1868	5916	2030	7675	5059	5321	6821	3624
ANKH	274	2503	3301	1599	2191	4861	3552	2191	6599	3139	818	1074	559	2735	2138	4259	1316	282	1997	1566	4412	3811	2464	2501	5720	2794	1441	986	2686	2715	1614	4440	4021	3303	792	2495	1520	1713	2236	1228	1567	3783	1791	19457	4250	2431	925	2645	4287
ANKHD1	1814	1070	1146	762	1034	1086	1513	1289	1181	668	1197	1618	771	1261	912	1130	1356	1007	1315	829	971	1891	1100	1172	794	591	1474	1957	1719	619	543	999	793	933	1038	1467	1212	1999	1289	1288	1200	1976	952	851	1161	549	1045	553	1346
ANKHD1-EIF4EBP3	3	12	17	13	13	17	9	17	14	11	19	5	2	22	12	11	11	1	12	12	13	11	6	4	11	7	13	5	16	18	6	16	7	8	4	20	10	6	12	9	4	0	18	4	9	2	14	8	9
ANKIB1	4356	4525	6846	4448	5825	9100	2978	4886	7465	3791	4175	4202	3709	6885	4446	7225	3997	1939	6216	2152	5851	12556	3615	11578	5093	3066	3908	4375	3367	14716	5835	5597	4600	4326	3933	5412	3330	3277	5430	6001	1830	3295	9005	1808	5166	8110	3966	3639	4101
ANKK1	16	5	5	20	12	10	91	18	21	28	29	9	5	9	0	26	10	2	2	6	32	17	9	17	20	21	18	16	20	15	22	45	12	82	16	37	3	5	49	2	8	10	20	20	13	4	5	8	21
ANKLE1	159	70	349	101	222	149	86	321	131	33	347	239	84	90	497	233	168	21	414	25	219	199	154	104	54	464	293	148	231	175	237	1034	106	210	307	564	206	56	203	141	118	183	417	111	325	258	178	137	166
ANKLE2	2197	6537	9130	5078	11205	9049	8257	8721	5304	3203	6222	5198	3256	9637	5425	6443	4760	845	6617	2140	6632	5224	5012	7346	4716	7252	6129	4553	7815	5974	3283	4203	4381	8506	8123	4028	7121	1895	5186	4617	5999	5189	9359	4566	10421	8370	5362	4880	7132
ANKMY1	71	339	302	364	598	446	119	333	550	242	433	152	57	760	319	621	239	47	233	167	414	386	212	312	306	222	154	248	312	376	534	633	372	677	327	638	227	104	470	306	103	72	200	258	801	427	285	237	303
ANKMY2	1027	1201	1372	1727	1771	1515	1158	848	1671	1792	901	1244	241	1295	1316	2263	1502	256	1410	914	2388	1444	866	523	1590	1845	1590	457	1852	1566	1060	1305	1038	1207	716	1194	572	916	1714	1307	1150	1098	903	935	2221	811	1487	687	1468
ANKRA2	2325	1345	1398	1145	1370	1310	1311	1011	1329	895	747	1769	786	1450	1285	1615	1393	763	1175	560	1309	2264	1320	1680	1072	822	1379	1934	1579	1523	882	1290	845	1319	1143	2082	948	1223	746	1273	663	1086	1270	920	1356	729	1245	1068	1562
ANKRD1	382	12	36	6	34	19	224	80	47	3	7	8	17	7	82	0	0	5	0	4	24	6	9	5	84	4	7	110	40	17	41	12	1	24	64	21	2	21	13	5	243	26	10	41	9	8	16	33	33
ANKRD10	6956	9126	9639	9661	6899	7372	5809	6015	7308	4432	6909	8482	4884	8281	11717	8138	6648	3115	3535	4062	7233	12301	5726	11479	4473	6401	9259	8221	8905	4570	5947	15085	4791	6430	8179	8176	5493	5339	6245	9604	4812	8619	6959	7290	8549	5812	7332	6224	5088
ANKRD11	815	16048	13055	11390	19759	22425	12963	19396	17762	8729	8941	10379	2863	20660	14303	16069	8950	181	15749	5481	21289	15918	19210	5992	15703	10025	5299	12208	15811	11938	10690	20345	13551	19467	23647	9610	12642	1019	11551	13715	7673	4586	20048	9379	22168	15157	20185	16463	8081
ANKRD12	1680	7041	2080	5475	7605	15932	4270	4108	4246	4660	4208	3038	1229	5160	3442	5981	3527	698	3605	3662	6143	4755	4163	5958	5071	2704	3323	2894	4470	4413	4449	6983	3941	5091	5170	3382	2998	1890	3740	4464	1227	1428	5588	3386	5515	2764	4012	3150	2470
ANKRD13A	1442	3860	3036	3692	5323	4099	3635	2483	2954	5584	2118	2226	1125	5306	2925	2672	2633	488	2353	4062	4497	3210	2983	2886	2513	3862	2952	2009	4022	2503	2125	2873	2691	5223	3082	2531	3425	1403	4016	2882	3006	3373	4830	4281	3924	4105	2829	2135	3947
ANKRD13B	334	5584	2455	703	3874	5008	1826	3534	3266	447	5588	2036	863	4436	4569	7850	2487	209	2722	202	3409	1941	2478	2163	1558	2151	4881	937	5176	3424	2414	3276	5037	3795	5843	1970	2416	574	4014	3045	3235	947	3568	3005	2666	2414	2790	2340	2066
ANKRD13C	1001	2505	2954	2854	3347	3883	1996	3152	3174	1901	1711	2736	1028	3231	1683	3336	2641	1147	2616	1197	2802	4266	3471	2617	2983	1321	1915	2823	2761	3003	1370	3595	2398	2283	3234	2326	2106	1875	2013	2082	921	1753	2900	1715	3895	3216	2458	2592	2473
ANKRD13D	535	1703	1329	1029	1301	749	1002	1652	2188	1456	1252	1345	335	2176	1568	1845	1649	145	1498	1099	1589	2188	1503	1288	961	1133	2442	1664	1565	880	845	1537	878	1971	1402	1251	555	510	1520	1707	762	1429	1148	1231	1660	1408	1294	1389	1515
ANKRD16	300	580	698	581	693	821	523	702	872	415	702	557	198	592	701	1152	394	218	563	338	855	913	780	723	711	577	1078	628	731	784	438	825	669	726	843	959	489	530	1157	580	552	685	759	657	1116	744	690	629	903
ANKRD17	3354	12915	19077	19949	19436	25009	8539	8435	15854	9370	8672	8739	2748	20195	18626	23752	5404	749	12098	4938	25853	11817	16605	10686	12632	9854	14742	7482	13194	21948	8717	16145	17079	15250	25492	13303	14036	2915	8416	11811	5742	5045	25185	10324	20769	17903	15423	17563	10118
ANKRD18A	60	125	209	85	228	593	296	491	123	167	18	73	149	555	192	145	88	41	142	131	156	69	91	125	386	73	64	315	207	44	138	723	79	135	86	3	298	47	188	98	52	72	131	100	244	155	71	140	513
ANKRD18B	86	12	201	1	173	29	523	294	6	0	387	41	134	111	510	7	53	77	240	2	6	2	6	14	14	825	1089	387	141	132	29	191	1	21	1	17	438	7	225	22	374	169	373	18	14	113	62	4	81
ANKRD18DP	16	27	145	4	42	64	24	12	3	5	72	90	13	60	85	13	0	6	14	0	4	1	51	33	2	142	54	38	28	91	3	262	0	50	24	1	27	1	0	69	5	62	64	5	59	32	6	45	32
ANKRD19P	79	369	165	124	322	345	207	122	232	196	499	279	54	640	193	261	293	25	159	256	163	344	266	319	202	95	459	470	214	166	117	149	84	321	130	262	184	99	238	370	299	152	60	95	148	168	192	68	151
ANKRD2	1	1	8	0	4	1	0	1	4	1221	4	3	3	15	3	11	22	1	1	328	2	4	4	5	4	7	7	4	5	1	2	36	3	11	0	2	0	1	16	2	160	3	4	6	5	1	3	1	1
ANKRD20A1	0	0	0	0	0	0	0	0	0	0	0	0	0	0	0	0	0	0	0	0	0	0	0	0	0	0	0	0	0	1	0	0	0	0	0	0	0	0	0	0	0	0	0	0	1	0	0	0	0
ANKRD20A11P	0	37	0	0	0	0	0	0	0	8	0	5	0	0	0	2	0	0	0	4	34	23	0	0	5	0	0	2	0	34	1	0	0	6	1	0	0	0	0	15	1	0	0	13	1	1	3	31	0
ANKRD20A12P	126	79	2	6	10	54	14	12	36	24	4	115	0	179	2	204	1	0	30	3	143	20	83	10	4	11	86	94	87	39	16	77	19	129	50	113	22	3	89	132	53	6	2	1	0	5	42	32	27
ANKRD20A19P	4	7	5	33	8	0	6	0	3	0	7	19	0	4	0	25	9	0	6	0	3	5	2	15	2	5	6	23	17	12	3	1	6	2	12	1	9	0	13	2	391	2	1	1	11	3	16	5	6
ANKRD20A2	0	0	0	0	0	0	0	0	0	2	0	0	0	0	0	0	0	0	0	0	0	0	0	0	0	0	0	0	0	0	0	0	0	0	0	0	0	0	0	0	0	0	0	0	0	0	0	0	0
ANKRD20A3	3	3	0	0	0	0	0	0	1	1	0	1	0	0	0	5	0	0	0	0	0	0	0	0	0	0	3	0	1	0	0	0	0	0	0	0	0	3	0	0	0	0	0	0	0	1	0	0	1
ANKRD20A4	0	1	24	0	47	6	21	12	19	28	12	8	1	0	4	34	4	0	11	19	16	10	20	16	10	20	9	5	2	15	3	3	23	1	0	14	2	0	19	9	11	11	1	12	6	8	0	2	0
ANKRD20A5P	4	14	20	12	2	69	4	12	3	64	13	22	2	2	19	2	15	3	2	65	18	6	1	17	22	0	10	2	1	7	9	13	0	46	8	20	3	2	4	6	5	0	49	35	8	11	1	6	14
ANKRD20A8P	0	3	16	3	1	5	2	2	4	8	8	4	0	2	6	7	5	0	11	7	6	3	1	16	10	5	6	2	1	5	1	4	5	8	1	4	1	9	1	2	4	1	1	12	8	5	1	1	3
ANKRD20A9P	14	34	33	145	1	51	1	0	1	20	18	40	2	0	11	1	1	0	12	4	3	19	0	22	0	24	40	12	4	0	48	9	2	27	7	11	3	0	41	19	26	4	17	4	1	104	0	2	1
ANKRD22	57	35	34	37	43	380	4	46	12	196	32	42	83	57	7	3	360	21	31	200	51	131	15	403	35	33	22	631	123	17	4	6	104	7	40	42	55	21	20	98	19	27	285	6	27	27	41	4	20
ANKRD23	29	136	291	139	128	220	95	72	138	114	83	88	41	176	172	261	119	0	90	90	202	135	72	102	112	73	240	82	172	167	130	111	133	140	233	127	90	56	138	79	129	128	240	120	190	134	147	114	90
ANKRD24	8	23	57	17	20	39	27	13	30	250	9	36	25	70	14	29	83	0	41	250	45	57	82	13	36	22	24	103	119	56	60	118	70	194	26	95	15	5	88	48	24	11	30	95	53	125	21	33	23
ANKRD26	699	1810	2407	2399	3021	2559	614	1818	1677	1247	2066	1524	565	3622	3717	2555	868	198	1146	1177	2819	1899	1306	1541	1422	2433	1886	1123	2451	2154	1869	2706	1731	2080	3089	1441	1363	558	1820	1277	1158	1212	3569	1046	2874	1588	1929	1220	1187
ANKRD26P1	0	5	2	2	0	2	0	0	1	1	7	4	0	1	8	0	4	0	0	0	2	0	0	1	1	1	0	1	2	2	1	14	0	3	2	0	1	0	0	1	3	0	2	1	0	2	4	1	1
ANKRD26P3	21	16	4	4	1	9	6	0	0	1	28	37	0	1	1	1	2	0	13	0	2	72	0	22	21	6	28	1	0	1	74	141	0	27	53	1	0	0	6	34	3	6	29	24	2	27	0	21	6
ANKRD27	768	1561	3442	2356	2709	2847	881	5551	2735	2141	2173	1866	817	2350	3002	2915	2257	605	2340	1307	2830	2457	2394	1954	1748	1685	2683	1459	2638	1534	2402	6652	2152	2387	4001	1892	1581	678	2559	2353	1373	3196	4461	1676	2548	3143	2083	2018	1976
ANKRD28	1523	3392	6186	7943	6149	5697	3653	5279	4211	3230	4097	3330	1806	5024	5960	5107	4118	926	5022	2209	5987	3824	5973	3852	5449	5032	3558	3495	3830	3731	3719	8864	4004	4786	6372	3845	4131	1922	2161	3670	2523	4501	10961	3380	4926	3146	4131	3679	4172
ANKRD29	33	55	61	20	32	213	35	52	96	341	16	50	41	124	13	24	51	33	42	323	49	93	17	68	30	23	42	20	102	60	81	120	77	32	25	39	98	179	708	108	36	93	19	29	68	79	35	55	21
ANKRD30A	0	0	0	0	2	4	0	1	4	2	2	1	0	0	0	0	0	1	0	5	3	0	0	3	1	2	5	1	0	0	0	6	0	0	0	0	3	0	7	0	6	0	0	0	0	0	4	0	0
ANKRD30B	19	5	1	1	0	16	0	7	1	1	0	0	4	1	2	0	1	4	3	0	0	0	0	9	0	8	6	0	0	1	0	0	0	10	2	1	3	0	0	4	5	0	10	1	0	6	0	0	1
ANKRD30BL	35	2	0	21	11	8	0	17	0	1	1	1	7	38	16	10	32	3	10	0	108	14	7	76	1	20	2	11	5	1	0	9	1	13	2	101	0	1	0	1	0	0	3	8	48	186	16	5	7
ANKRD30BP2	0	0	0	0	0	0	0	0	0	1	0	2	0	0	0	1	1	0	0	0	0	1	0	1	0	0	4	0	0	0	0	0	0	0	0	2	0	0	0	0	0	0	0	1	0	0	0	0	0
ANKRD30BP3	0	0	2	0	0	1	239	0	0	3	6	4	0	0	2	2	0	0	0	1	2	2	0	2	2	1	6	0	0	1	0	2	0	0	0	0	0	0	2	0	0	0	1	184	1	1	3	1	0
ANKRD31	124	128	99	144	185	271	126	150	152	59	35	108	35	157	189	131	62	19	47	39	141	88	40	81	115	131	157	58	114	109	55	119	162	201	144	106	85	30	66	89	49	37	131	98	165	44	107	49	149
ANKRD33	0	5	6	3	57	2	38	2	25	4	1	8	5	6	0	6	3	2	0	1	11	96	0	9	12	2	3	3	7	4	0	5	11	33	0	8	1	8	35	2	6	6	3	4	2	14	11	3	3
ANKRD33B	24	265	74	17	205	115	242	302	45	1646	86	33	24	116	139	218	42	40	54	442	143	211	21	87	1525	180	104	68	189	113	34	66	31	254	87	27	107	132	177	78	245	15	73	548	133	129	56	12	102
ANKRD34A	51	89	223	133	98	189	111	176	170	124	89	78	36	130	288	207	135	3	214	83	249	313	140	136	76	180	563	128	217	248	136	326	153	146	178	277	100	69	195	165	98	156	290	145	341	179	273	136	144
ANKRD34B	32	1688	460	19	30	198	316	238	12	58	27	6214	1233	29	3371	100	80	58	1110	65	57	54	6785	7	36	369	319	985	54	15352	18	210	6	14	523	4	824	71	33	65	1908	19	1152	9	154	75	78	9995	1956
ANKRD34C	0	8	42	3	19	7	6	10	0	1	9	2	0	18	61	3	7	14	21	0	7	0	2	0	43	54	8	8	10	1	0	31	1238	0	4	0	4	0	2	5	4	6	7	4	107	4	3	5	2
ANKRD34C-AS1	0	0	0	0	0	0	0	0	0	0	0	0	0	0	0	0	1	0	0	0	0	0	0	0	0	0	0	2	0	0	0	0	58	0	0	0	0	0	0	0	0	2	0	0	0	0	0	0	0
ANKRD35	40	142	55	109	71	44	17	53	150	60	58	327	51	163	66	2	48	5	74	47	104	652	176	53	11	9	2	493	185	29	13	734	131	59	95	75	3	5	71	200	1	279	67	70	230	49	256	244	38
ANKRD36	68	416	421	576	311	698	451	336	444	326	685	343	131	966	658	866	447	38	386	343	644	650	355	601	372	221	892	347	727	433	542	526	505	553	1208	883	524	371	1060	333	228	688	402	223	991	197	570	711	295
ANKRD36B	135	169	198	128	314	236	169	148	177	200	563	282	45	360	290	359	185	25	236	107	613	385	378	377	129	77	484	196	223	172	281	96	212	266	505	493	435	133	407	236	218	228	282	116	456	286	312	399	114
ANKRD36BP1	272	1459	2858	1054	1678	6169	228	1839	1158	861	888	248	107	3269	1780	1258	237	89	1499	176	2394	181	748	707	1374	1060	633	23	435	1443	1207	1731	706	1090	1649	193	2247	74	589	615	232	258	2486	847	2100	1394	609	1113	903
ANKRD36BP2	73	25	90	24	5	94	1	68	10	10	16	12	20	10	57	3	17	1	12	23	16	33	14	57	25	29	14	9	18	17	33	1	12	55	2	26	41	19	6	39	7	26	23	8	22	81	5	10	124
ANKRD36C	169	484	519	554	550	642	601	473	445	330	823	446	76	1029	962	709	455	87	518	209	945	732	546	599	342	359	952	616	782	505	653	606	485	569	1587	806	525	291	713	381	323	689	557	365	1171	306	737	883	308
ANKRD37	284	84	133	76	141	35	21	76	55	105	56	146	66	63	102	115	49	28	68	108	124	102	152	114	52	44	73	58	250	124	154	65	75	72	229	91	65	68	177	69	51	24	139	100	178	46	79	81	57
ANKRD39	411	388	824	269	279	320	266	536	536	389	259	577	187	287	734	585	277	301	510	281	484	476	307	385	331	187	720	472	529	392	341	270	226	303	353	358	264	367	572	428	482	1245	511	316	454	665	296	291	579
ANKRD40	3664	7024	15394	10681	8766	7163	5900	7572	9051	4344	6335	5327	1975	6252	9795	10032	4147	814	5959	2890	8316	8272	8672	7193	6490	5110	9052	4053	6492	8356	7253	7510	5958	7438	9501	5726	5778	2366	5406	6664	4184	3854	8496	6797	8253	7401	7557	6488	4892
ANKRD42	259	1009	910	1092	1214	978	1173	1385	1038	1135	595	565	142	1300	2427	1120	1130	212	1169	790	1340	991	887	1065	1209	655	943	670	1140	463	356	1246	817	1150	881	679	352	430	873	957	368	822	585	1647	1244	564	742	693	1338
ANKRD44	244	366	577	488	834	1170	293	406	1133	1036	260	206	295	1334	382	793	572	125	686	457	1554	1161	485	534	503	196	498	363	751	348	143	1289	566	753	932	331	681	667	1071	507	671	346	314	273	1237	545	605	771	743
ANKRD44-IT1	0	8	3	2	5	7	2	4	5	15	4	5	3	12	0	2	6	0	4	17	6	11	3	4	1	1	11	5	20	1	1	11	0	2	3	2	4	3	13	1	10	4	0	2	5	1	13	6	1
ANKRD45	510	840	1326	100	1251	3507	122	532	1337	241	478	68	101	2499	497	68	509	150	437	83	334	165	111	868	221	1014	401	179	141	150	930	299	131	451	358	304	845	91	17	834	86	42	758	376	1289	429	10	86	1020
ANKRD46	10206	3295	6581	5016	4896	4154	2540	2592	3626	2579	3575	5217	3334	3422	7211	4890	3520	4710	4993	1741	5073	4579	5572	2757	2775	5762	3541	2578	4085	5057	4252	4520	3285	5110	5454	4213	3258	3755	3072	7008	4755	3698	9455	2857	4279	3505	3746	3605	4087
ANKRD49	1438	1141	806	991	1255	611	1175	1939	1108	874	834	1048	367	1419	1240	1349	1488	1480	1191	728	1168	2183	1163	1011	1037	887	1449	1521	1130	414	489	1820	650	1042	1346	1076	427	1267	635	841	504	1172	913	772	1165	654	1029	768	1674
ANKRD50	1757	5786	6326	3942	6313	26300	2305	3083	7294	1621	1984	4823	1109	8816	3184	7447	1463	539	4491	718	13479	6819	7490	6565	3210	2255	3575	1853	4415	6444	3826	2592	5838	4643	12946	2604	4531	2562	4714	3735	2173	1159	5277	3403	7526	7282	4510	8015	4454
ANKRD52	408	5357	7361	4607	6473	10357	2607	3726	4578	4732	3033	3469	660	8805	5414	6437	2956	132	7804	1805	4941	3497	7241	3075	3688	2861	4414	1870	3343	12836	3492	3661	3379	6770	7141	2587	5035	305	2127	3346	2236	2306	6644	1491	5179	8192	3630	9613	2813
ANKRD53	74	47	355	114	95	79	126	144	73	141	74	256	59	174	180	102	67	1	197	67	146	341	165	53	113	193	291	205	168	375	127	150	49	310	29	217	61	138	369	156	134	93	253	59	78	286	159	141	108
ANKRD54	352	1317	1783	1079	1891	1153	1250	1707	1629	1679	721	1235	352	1609	987	1606	1800	232	1032	1289	1715	1049	1957	1204	1402	1695	1717	1260	1675	1235	513	1964	908	1785	1565	552	1142	486	980	1499	825	1571	1886	1136	2000	984	1329	1138	1633
ANKRD55	5	28	33	16	27	74	6	16	47	34	11	16	4	17	24	11	25	6	34	32	16	38	27	48	14	13	59	29	19	24	8	16	42	3	14	4	7	11	5	15	9	12	8	15	51	14	5	57	45
ANKRD6	1122	3261	3662	2810	3908	2331	469	962	4118	1270	3299	1791	1002	3058	2633	2825	1816	194	1683	503	1035	2470	1847	2621	1091	1812	2485	1423	1556	3285	1551	2102	1818	1782	2957	2697	866	339	1227	2026	435	619	3766	1082	2237	2029	2753	2659	1074
ANKRD60	1	0	0	0	0	0	1	0	0	0	0	0	1	0	0	0	0	0	0	0	0	0	0	1	0	0	1	0	0	0	0	1	1	1	0	0	0	0	0	0	0	0	0	0	0	0	0	0	0
ANKRD61	24	21	56	24	23	41	17	43	20	22	45	18	3	27	31	24	13	1	40	19	35	37	10	22	22	61	28	10	42	24	10	50	28	26	31	24	8	8	27	23	12	6	17	7	32	11	27	17	10
ANKRD62	0	8	3	1	1	7	5	2	0	1	2	5	0	1	9	0	0	0	1	1	0	1	5	0	1	2	13	8	0	1	2	3	3	1	0	2	1	2	5	2	0	9	0	2	1	4	2	0	0
ANKRD62P1-PARP4P3	32	10	202	1	10	324	2	6	7	54	18	66	18	86	11	6	274	74	1	41	50	26	8	89	232	192	66	164	75	224	4	76	6	487	4	11	8	4	203	35	88	383	16	58	8	77	8	2	3
ANKRD63	0	13	4	0	7	10	1	14	5	1	1	2	0	34	9	2	1	0	25	0	1	0	4	0	8	2	1	0	8	2	5	10	4	1	0	1	1	0	0	5	6	0	0	2	9	4	1	1	2
ANKRD65	112	871	276	68	524	577	429	188	1551	381	199	946	10	748	60	47	265	7	238	473	355	1751	1511	161	548	26	127	1141	735	575	60	123	116	535	631	1467	99	34	179	1103	308	140	44	1133	814	47	451	399	82
ANKRD66	0	4	1	0	0	4	1	0	0	0	2	1	0	1	2	0	0	0	1	0	0	0	0	0	2	0	0	0	0	0	0	0	0	3	0	0	0	0	0	0	0	0	0	4	2	0	0	0	0
ANKRD7	107	53	74	23	110	106	35	43	58	36	73	46	34	36	59	33	59	28	45	16	62	42	5	63	13	38	63	5	44	25	144	18	26	19	16	30	20	41	21	47	19	50	38	25	73	98	3	7	58
ANKRD9	159	761	1302	2740	833	618	344	853	1029	3507	656	926	391	950	1687	1361	789	104	689	3231	671	1218	1180	522	379	803	1863	1765	1360	1292	231	1125	432	852	950	689	756	340	759	636	889	1637	723	398	444	1359	700	961	1002
ANKS1A	820	7960	6469	6452	8151	9937	2587	5189	6488	3878	6070	3276	949	9150	8106	6286	3136	741	6295	1457	9631	2732	3560	4396	3024	2739	4796	2141	3291	7075	6814	5257	5058	7591	6143	2912	3162	1508	2770	6075	1673	3124	9552	2729	4765	5149	4002	3987	2464
ANKS1B	262	291	292	406	1575	882	18	389	316	141	444	61	440	998	73	630	717	106	201	76	1060	714	203	606	485	401	151	329	1069	438	275	89	2328	288	141	278	772	636	1032	262	218	373	511	895	841	595	347	295	252
ANKS3	128	633	915	729	604	546	811	668	693	1109	560	649	252	693	1346	1155	706	65	877	1097	1063	1131	810	576	821	631	1157	820	828	700	445	2396	609	843	712	911	466	199	607	352	270	970	768	714	873	582	664	641	699
ANKS4B	0	4	17	2	2	3	1	1	1	53	0	5	0	0	43	1	0	4	11	21	1	0	6	3	7	1	2	0	10	2	2	641	1	15	18	0	0	0	1	0	1	1	15	0	11	0	2	6	0
ANKS6	557	3814	3762	3047	5902	4399	1160	3077	3842	2410	4474	1446	625	5220	4403	4584	2052	164	3285	1447	3493	2117	1588	2785	2039	1733	3835	1471	2733	2553	2569	3452	2482	5496	3950	2430	1867	559	2528	2711	1505	1412	2057	790	3751	3327	2759	1677	2267
ANKUB1	0	5	0	1	0	1	1	0	0	0	0	3	0	0	0	0	0	2	0	0	0	0	0	0	0	0	3	0	0	0	0	0	0	2	0	0	0	0	1	0	5	0	0	2	1	0	0	0	0
ANKZF1	872	2537	2244	1376	2626	1999	1113	2678	2435	1495	1736	2380	531	2607	2828	1911	1523	162	2884	895	2630	1416	2001	1844	1342	1604	1974	1089	2686	2192	2168	1954	1486	1747	2601	1882	2218	391	1845	1445	825	2095	1559	1531	2629	1662	1629	1828	1570
ANLN	4896	3789	15325	5480	8772	5904	2281	3527	4355	207	3810	4374	1172	5518	6424	8057	3451	921	11193	49	6416	5337	3734	2449	1754	9071	5373	2727	3933	6411	3870	7306	2649	4303	4686	2318	2606	1937	3749	3177	4594	2615	5425	733	6445	5226	5613	3228	5691
ANO1	866	2146	989	235	1419	1536	594	768	693	1843	925	606	66	1662	324	1625	546	118	833	560	2840	212	475	606	2610	1016	930	520	1119	1523	1244	1006	1217	1481	611	1951	764	617	3226	594	610	371	598	521	5102	604	1412	833	688
ANO1-AS2	0	0	0	0	0	0	0	0	0	2	0	0	0	1	0	3	2	0	0	0	0	0	0	0	18	0	3	0	0	2	2	2	0	0	1	0	0	0	1	1	0	0	0	0	2	1	0	2	0
ANO10	659	1099	2519	1475	1333	1643	642	2733	2256	3052	1125	1350	860	1626	2065	2469	1377	224	2426	2809	2639	1432	2382	1066	1396	1203	1659	1620	2209	1919	1495	3556	1247	2432	2355	1371	1148	608	1629	1493	854	1980	3286	1611	2113	1718	1555	2271	1459
ANO2	184	1339	228	1012	1469	1945	592	351	1116	194	167	379	223	2215	551	658	346	41	586	91	655	591	916	1372	1165	793	653	366	917	1330	382	626	514	668	246	249	978	153	342	939	247	183	575	715	1124	492	494	968	944
ANO3	58	81	29	251	81	15	6	55	19	159	14	16	0	42	1	117	143	110	38	30	77	13	12	78	130	117	25	24	25	103	7	92	118	86	26	16	19	150	20	69	10	48	108	56	142	72	54	70	16
ANO4	145	177	105	488	387	216	157	196	481	15	175	95	105	484	97	220	477	78	189	29	73	488	101	264	157	99	229	235	255	173	128	553	223	242	28	388	137	15	130	526	73	147	535	222	182	170	145	55	233
ANO5	188	106	615	348	0	349	2	924	223	852	330	24	55	82	18	0	124	276	180	514	119	7	3	93	801	560	11	732	17	203	6	140	440	371	8	3	218	34	13	124	157	252	455	575	284	628	1	44	293
ANO6	5860	7218	6126	8015	15440	20880	7495	6401	6157	6504	4695	3895	2578	21043	9173	12509	8074	3526	7639	2831	9188	4957	6068	17759	6898	10432	7227	3422	8783	5597	6242	9131	8495	7986	8117	5046	14390	4466	9167	7001	4845	5037	6911	5856	13434	14294	5260	4902	8489
ANO7	59	93	405	204	322	97	123	211	113	204	166	290	76	192	166	526	114	26	337	115	258	105	35	109	131	358	277	165	350	201	215	237	142	249	282	231	221	61	459	141	146	65	257	113	243	171	130	102	207
ANO8	812	1721	1294	1344	1903	2079	1278	676	2058	869	1638	1435	354	2575	2001	3035	1079	74	1618	527	1944	1751	1524	1155	997	2015	3597	1577	1677	1675	2597	4323	1674	2066	2310	1890	1701	357	1750	2390	723	440	1872	907	2156	2012	2073	1790	1072
ANO9	196	275	633	209	415	188	208	266	145	505	112	231	34	577	296	149	819	13	384	205	297	274	103	130	118	371	888	683	263	43	238	232	96	936	433	251	354	75	42	234	67	108	784	51	157	228	161	30	110
ANOS1	79	292	3305	196	522	516	324	1148	254	252	168	61	31	658	1225	2332	653	1011	1390	39	5748	311	915	143	2151	349	195	341	397	269	131	403	956	748	136	190	427	819	2800	1483	557	48	860	2127	444	350	355	915	547
ANP32A	7917	10674	23466	16422	13852	13696	10264	8878	15201	4990	15947	16581	5535	9795	19375	18680	13057	2021	22258	3825	14311	14211	19752	10544	6927	14498	17801	17674	20642	11894	8017	22528	8398	11381	20758	11044	14338	6490	14219	21374	12797	20431	16294	7937	14027	18122	13047	11771	14611
ANP32A-IT1	16	51	41	28	31	95	40	24	34	41	90	20	15	72	29	80	22	2	37	23	58	54	25	90	26	53	77	18	75	27	50	100	43	31	63	65	22	41	37	38	10	10	32	19	44	26	51	32	19
ANP32AP1	0	5	4	5	8	7	4	3	7	4	5	3	0	2	1	7	1	0	1	6	3	4	1	6	3	5	5	4	7	0	1	4	2	3	4	4	0	5	3	6	4	1	7	0	5	0	7	3	3
ANP32B	12310	34591	35474	23024	38357	16310	22882	26123	23653	7326	33313	30650	7542	31634	37491	26002	29243	5454	35722	6373	25668	19995	39161	19823	11945	21687	28713	25589	39727	21698	22374	21098	15161	21372	40558	16852	27034	8605	14554	30100	20866	33079	25070	16660	25658	35439	17993	26805	27395
ANP32C	0	1	2	3	4	2	0	0	0	0	1	1	0	0	0	2	0	1	1	1	5	1	2	0	0	2	1	0	0	1	0	7	0	3	7	1	0	0	0	4	0	0	1	0	2	0	1	2	1
ANP32D	0	0	0	0	0	0	0	1	1	0	0	0	0	0	0	0	0	0	0	0	0	0	0	0	1	0	0	0	2	0	0	1	0	0	0	1	0	0	1	0	0	0	0	0	0	0	0	0	1
ANP32E	9776	19657	24555	14511	26054	35463	12511	18401	23695	5942	21388	15648	4422	52787	35769	15478	11592	2046	28833	3701	16287	14391	20224	23107	6478	16442	19909	17148	17584	13129	12260	16662	8151	13701	31325	11901	36648	7240	10200	25482	7512	15423	26509	7464	24976	19538	13389	13775	21918
ANPEP	44	236	831	322	351	544	103	177	270	2487	161	406	126	974	594	294	130	16	567	927	1145	799	378	73	397	275	1141	230	928	321	1956	1478	274	380	182	222	257	156	2291	128	298	204	395	69	626	584	702	237	82
ANTXR1	6090	21873	32411	21463	29037	46890	14864	17197	25391	4690	17902	13047	3470	30332	36968	32937	11676	1841	28135	947	43865	13866	17960	11745	17669	24186	27673	7215	19347	25559	19124	38357	25452	28082	25286	15203	15210	6050	22544	17096	14151	10724	40708	18085	28173	20540	23486	19641	16857
ANTXR2	966	3475	4001	3032	4467	4532	2479	1402	4377	4301	1557	2289	599	5667	2046	6188	1023	356	3635	1099	3999	4161	4437	1609	2015	2050	4070	2085	2945	3897	1231	2552	2888	3191	2136	1405	2333	1993	2971	4329	2206	526	4100	1903	5429	3423	4104	3704	2786
ANTXRL	2	0	38	0	3	7	11	5	0	0	0	4	1	0	9	0	0	2	4	0	0	0	1	3	0	1	2	2	4	0	0	0	0	5	1	0	3	0	0	0	2	5	1	29	1	0	0	0	0
ANTXRLP1	0	1	5	0	5	0	0	2	9	0	3	0	2	6	2	3	0	0	1	3	1	22	4	0	0	5	7	1	0	0	1	22	6	0	0	2	3	5	2	5	3	0	5	1	1	0	1	2	0
ANXA1	2371	2410	977	367	2256	698	587	4550	685	2517	1066	674	393	4653	1253	398	205	906	2050	1787	1558	1588	1121	471	2375	802	745	1400	1875	1411	1302	900	502	1594	444	600	836	1580	4267	452	1933	735	488	1481	3257	483	947	926	487
ANXA10	0	23	2	0	2	5	1	7	1	4	1	2	0	18	0	3	0	0	3	2	8	6	0	2	13	0	3	10	0	2	0	8	0	1	0	1	0	2	0	3	0	0	1	2	3	1	0	1	0
ANXA11	977	4860	7369	2254	3000	3402	3271	7604	4063	24653	2442	2723	1441	4375	5610	3259	1483	578	3703	19773	4576	5336	4351	1874	6945	2687	4110	3951	4848	3995	4714	4674	2306	4441	4155	1474	3336	2374	8198	2725	4435	5209	6041	3534	6224	5272	2138	3017	5267
ANXA13	4	32	27	8	17	78	46	4	27	71	19	14	3	11	35	6	9	17	26	3	5	6	17	5	65	17	52	70	87	5	19	12	2	4	4	7	4	14	39	313	7	20	143	28	205	5	26	6	3
ANXA2	15702	5412	8431	2864	4207	3708	5047	11486	4258	17188	1959	2667	4444	6569	4617	3513	3857	6651	8356	12092	14717	8881	4333	1371	16182	2602	4770	4201	9037	5916	3554	2506	3103	5604	945	2075	2142	11268	34217	2191	6839	4406	2582	17499	10629	3347	5907	5683	16996
ANXA2P1	1	4	1	6	4	6	3	4	6	12	0	4	0	10	5	12	0	1	10	13	14	6	0	5	10	2	6	0	6	6	3	2	4	11	15	2	0	5	0	1	2	0	5	0	4	11	3	9	4
ANXA2P2	107	19	56	23	35	20	37	59	25	121	7	17	59	40	27	16	22	36	40	57	110	46	34	8	86	19	17	9	56	25	31	23	22	43	5	21	6	36	186	10	47	27	19	96	83	16	36	34	113
ANXA2P3	2	3	6	8	4	2	13	3	11	1	2	4	3	2	2	1	3	2	1	6	11	6	2	3	2	0	3	1	0	2	6	0	2	7	0	4	1	3	5	4	1	0	1	4	3	1	2	0	0
ANXA2R	49	71	55	26	18	12	20	130	11	126	21	22	32	67	174	13	19	11	76	81	36	151	95	18	21	30	33	38	51	11	54	34	23	41	9	30	50	86	91	13	13	47	25	40	48	9	24	14	19
ANXA3	5616	1001	1632	1252	566	790	904	1333	2480	4145	212	360	1706	648	1554	115	1384	927	302	2342	685	1586	394	314	1137	173	1395	1206	639	1182	319	296	195	225	181	1139	665	950	850	1139	115	459	681	148	509	1133	1934	774	18778
ANXA4	2956	2215	2673	731	1906	2425	2611	4451	3084	7545	656	2180	1619	2100	3086	1747	1064	2451	1289	4492	1622	5114	4236	1456	3736	708	2583	2301	3242	2767	3923	1852	1239	2756	713	1511	1962	3782	2738	1900	1778	1786	2470	3556	4396	4250	2204	2959	4964
ANXA5	12406	10910	17911	11396	12969	10573	8491	8685	16582	14664	6742	8259	8765	12860	14678	5952	8681	7485	13599	10558	14801	15751	8963	9132	8117	6157	18357	9522	15035	8575	7758	6340	7663	12922	9712	8348	11261	16287	9540	11234	8629	7173	10067	17924	16605	17792	5893	6045	15634
ANXA6	1794	3747	8584	6109	5586	7169	1605	6511	5163	2633	4405	4400	2450	7037	6199	7256	5941	673	7180	2801	7913	4102	7731	3818	2632	3685	5950	4089	7029	8032	2305	5864	3505	7026	5690	5086	3954	3798	6133	2967	7457	5448	4971	3063	7617	5178	5173	5617	4921
ANXA7	4493	3028	6039	4575	3878	4409	3047	6570	5012	7975	2028	3915	1871	3781	5672	3917	3650	2437	2930	5492	4461	5767	6325	2473	4566	3395	4196	3719	4320	4510	3243	3422	2722	4235	3565	3119	2961	4159	4642	2986	3088	4361	6177	4566	4998	4143	2834	4349	5690
ANXA8	0	0	0	1	1	0	1	3	0	0	0	1	0	10	0	1	0	0	1	0	2	0	0	0	0	0	0	0	4	1	4	0	0	0	0	1	0	0	9	0	0	0	0	2	0	2	1	0	1
ANXA8L1	0	0	0	0	0	0	0	0	0	0	0	0	0	3	0	0	0	0	0	0	0	0	0	0	0	0	0	1	1	0	2	0	0	0	1	0	1	0	8	0	2	0	0	0	0	0	0	1	0
ANXA9	86	246	319	123	235	461	162	159	302	3419	139	129	26	756	288	225	141	31	192	1446	308	215	208	171	375	129	310	203	316	183	217	232	159	270	156	196	288	99	247	246	78	107	337	417	412	82	156	186	154
AOAH	47	93	214	108	88	129	21	179	50	144	46	55	36	524	78	156	53	106	109	63	268	339	283	69	238	128	207	69	76	106	52	77	106	173	64	76	52	119	267	25	87	188	60	144	87	86	153	50	27
AOAH-IT1	0	0	0	2	0	0	0	0	0	1	0	1	0	1	0	1	0	0	0	0	0	0	0	0	1	0	2	0	0	1	0	0	0	0	0	1	0	0	0	0	0	0	0	0	0	0	1	1	0
AOC1	6	395	175	2	158	225	29	312	40	25090	12	50	4	42	176	3	8	5	174	8609	171	20	12	8	723	51	25	42	57	30	24	47	20	131	2	1	2	99	11	23	83	11	36	21	28	15	78	7	4
AOC2	10	77	104	102	39	95	41	41	47	107	77	71	77	68	83	157	50	4	41	54	112	90	52	57	50	50	76	52	187	157	39	99	47	199	201	120	119	36	80	66	49	23	458	100	74	168	102	114	38
AOC3	51	670	301	605	572	456	164	68	82	2663	372	240	189	696	209	221	377	24	870	774	307	124	350	387	399	398	1861	29	622	673	703	394	366	486	170	170	419	169	1685	220	590	151	374	599	512	207	821	381	102
AOC4P	0	4	8	5	4	3	0	0	0	11	1	5	5	10	3	3	1	3	1	5	2	3	2	4	2	4	8	0	3	1	4	11	0	8	3	3	2	2	8	3	4	0	7	4	4	2	7	3	2
AOX1	11	58	1688	42	111	407	318	295	153	185	59	40	141	162	1599	32	39	125	410	154	172	27	464	44	1034	195	27	63	652	45	75	1289	403	198	42	9	153	113	654	39	193	105	658	295	212	199	60	282	750
AOX2P	0	2	0	1	2	0	1	0	1	0	6	2	0	0	0	0	0	2	0	0	1	0	1	0	4	2	0	2	0	0	0	0	1	1	0	0	0	0	2	0	0	0	0	0	3	1	0	0	0
AP1AR	2430	2297	3125	2369	3215	3354	1828	1375	2816	1854	1447	2774	1210	2464	3922	3006	1122	1696	2057	1748	3491	2772	3094	2660	1992	1305	2257	2802	1826	2203	1070	2006	2379	2347	4617	1957	2149	2806	1245	1618	1130	1766	3687	1928	3152	2369	2105	2241	2746
AP1B1	507	5046	5530	8714	6578	5865	5016	4039	6732	7302	3585	4461	624	7976	8550	7949	4922	207	5614	4252	8285	2725	7258	3104	5962	7635	3661	2789	5896	8336	3211	6386	5395	8820	8286	2173	4681	1034	4475	4757	4090	9198	13325	5995	7197	6390	5513	5806	5471
AP1B1P1	2	5	0	0	0	0	0	0	0	1	1	0	0	0	0	0	0	0	0	0	0	0	0	0	0	1	0	0	0	0	0	0	0	1	0	0	0	0	0	0	1	0	0	0	0	0	1	0	0
AP1G1	2225	5321	6615	3987	8450	9232	4663	9118	7099	7204	3488	5194	2029	8864	8960	6056	2094	374	7148	3935	9616	7259	8301	2547	7585	3537	2654	3616	5777	4951	4083	11003	5960	7811	9819	2357	5367	811	3055	4755	2807	2185	6586	4668	8800	5888	6309	6814	5488
AP1G2	789	1090	1879	1263	732	993	1188	1322	681	1605	655	1163	704	1130	633	1122	1930	48	715	969	1261	1749	641	1123	1043	570	1474	1069	964	1161	829	1148	550	1558	994	1669	1157	254	967	686	306	381	1540	1089	981	554	921	811	679
AP1M1	2013	4629	4621	5063	4803	4331	4710	4042	6516	3414	3650	5229	1703	4988	9264	6765	5312	378	6639	2729	5339	7056	7013	3058	4072	4880	5651	2258	5819	7039	3285	14307	3223	6681	5477	5299	3964	1407	6973	6342	5320	5890	5536	4634	6002	7666	4973	4695	6041
AP1M2	281	28	61	150	143	38	1370	1037	33	4371	35	41	160	60	493	53	4448	94	957	3718	1288	22	5	736	646	380	805	3602	309	27	25	305	315	81	130	90	4	322	163	172	157	296	78	355	138	212	358	10	155
AP1S1	911	1030	1950	730	1375	996	749	1189	1377	639	1457	1122	1650	1106	855	1074	942	725	1257	662	877	1200	679	1511	605	1105	1338	762	1310	951	1333	1055	964	957	650	1042	828	811	1524	1081	829	1476	2021	405	1018	1234	833	424	1149
AP1S2	2868	1947	7882	2526	2468	1141	1149	2588	4832	1124	4959	4169	552	2516	6909	4486	3648	2164	3594	874	5609	8753	11399	1292	2804	5940	4540	823	3850	7429	3374	4839	2686	2352	1359	2800	1872	2035	3029	1902	2382	6955	4862	1746	4800	3258	6125	6075	4871
AP1S3	197	131	902	471	257	222	800	453	151	1261	265	198	107	210	874	370	283	143	352	2157	960	264	263	107	582	211	377	340	317	140	82	382	195	432	258	150	123	156	161	158	237	195	307	285	245	406	228	116	244
AP2A1	1306	7238	13008	5675	9777	10929	3602	10719	11667	5315	5792	7456	1276	9647	11755	14118	6899	281	14817	2232	10436	7525	13806	5470	8134	4889	9150	3342	7653	13329	10711	6012	7404	12552	11157	6232	8635	1260	9124	8110	4789	4365	9111	6932	9906	6927	8287	14215	7026
AP2A2	2083	7805	10238	7027	6846	6117	3324	7293	7172	12055	6335	7249	1313	9926	6691	9459	6324	812	8535	6307	9351	4646	7099	2123	6802	5241	5607	3239	7884	12259	4934	4935	5322	20438	6573	2502	7423	1979	6333	6232	3094	4586	9827	4523	8828	12324	5323	6220	5121
AP2B1	10521	14473	31975	20952	20424	27987	7873	15534	18582	17699	16084	13011	4366	22042	49079	25638	7164	1503	21200	7781	29360	11692	24661	16363	17695	16188	21264	7998	18827	24417	35796	18409	22338	29285	29428	13395	24226	3149	17027	15514	9967	10243	30389	21602	23480	23174	16880	27012	15382
AP2M1	6837	16078	60085	20196	17318	15277	11477	23965	23465	18403	10405	14796	7228	15978	24749	21022	20841	2226	33584	14434	18497	22689	24021	11689	16414	19987	18976	16996	21459	19857	13397	19808	13310	19424	18981	13940	14551	6585	13899	16126	12254	27412	29108	20544	20741	25751	13809	17683	21376
AP2S1	10984	4626	7640	5899	4151	2968	3734	6047	5215	3503	3636	6169	2449	4107	6628	5300	4805	4004	9271	3233	4623	5769	6745	2316	2367	2123	6618	5412	9011	4595	3713	2477	2243	5178	4408	3999	3707	4290	8439	4540	5916	4917	6913	4238	5173	3692	3352	3695	6828
AP3B1	3109	5345	8005	7541	8549	8427	4752	9154	7427	4357	6736	5710	1635	9344	9443	10246	4756	652	9127	3154	10259	7265	10168	5727	5501	4524	7256	4630	6531	8052	5910	11716	5149	7463	11943	5516	7723	2312	4000	5710	5072	7251	7222	2410	9321	4336	6709	7640	5902
AP3B2	66	1516	2197	1929	2103	1025	371	397	292	155	586	443	856	1358	729	17	1592	40	1366	45	57	444	1043	331	142	2087	205	2475	1218	202	488	1512	2383	366	4079	200	1153	1	90	271	381	136	4593	531	760	518	125	1792	276
AP3D1	1356	10073	11743	16209	12579	14887	7555	7708	10738	10550	8171	8732	2189	14955	20819	19496	13393	369	13117	5627	14449	11059	12578	6565	11080	13608	14999	5846	12198	16885	11638	8475	9966	13591	14628	8878	9611	1744	12733	11108	7782	5727	16822	10512	14001	20459	10548	10857	8328
AP3M1	7188	8626	18695	11811	12509	10622	5884	12758	11583	3846	8297	7927	3054	11854	14739	14184	8716	2186	8371	2187	11692	8919	12250	6019	8401	13716	9673	4115	11872	10230	7584	13650	9489	9967	12817	6359	8607	2502	7042	8790	7270	10389	18110	6217	13453	9691	10066	10495	10407
AP3M2	2088	3447	5451	3622	4065	5071	1959	3647	3544	1745	2935	2740	1892	3048	3162	4654	2136	972	3928	1040	4191	3248	2835	2841	2250	3454	2088	1827	3396	2862	2197	3021	3400	4960	4216	3020	2095	1236	2875	5426	3082	3049	4757	2626	5042	3634	2762	2347	4878
AP3S1	4725	3232	5190	2436	4072	4067	2467	5256	4169	1495	1983	3827	2883	3983	4565	4771	6611	3151	5291	1432	4439	6707	6813	2025	1973	2167	2966	4772	6410	2751	2579	3180	2344	2731	3947	3432	3919	4253	4359	2928	2978	5600	4238	3052	4123	2481	3589	4032	4263
AP3S2	8	28	74	30	42	25	26	17	34	18	30	22	8	30	46	56	17	2	39	26	58	48	34	13	27	36	52	11	37	24	25	96	21	41	48	43	23	16	50	32	14	20	40	20	45	20	45	21	20
AP4B1	408	689	598	534	753	840	742	929	1060	726	725	810	481	1304	543	1003	760	196	859	524	1048	1375	950	660	596	242	1172	872	949	678	467	706	654	1074	1002	870	498	662	1437	838	404	878	771	625	1068	818	749	661	839
AP4B1-AS1	4	14	7	13	15	27	12	17	12	18	21	8	3	45	16	24	14	0	5	13	21	32	7	25	15	9	13	6	17	10	15	13	11	18	26	9	36	5	10	12	6	20	18	12	16	5	19	9	5
AP4E1	501	943	1402	1872	1903	1559	821	633	1387	602	1131	863	394	1473	2751	1687	985	219	1929	362	1891	1500	1732	884	1050	876	1251	949	977	2024	720	2693	1121	1270	2594	816	1044	360	919	788	716	802	1808	822	1902	1897	1335	1651	1040
AP4M1	1174	1321	1313	989	2048	1268	1015	1318	1871	644	1053	1620	1070	1347	941	1496	1022	397	1375	553	1448	1240	660	1411	877	1426	1560	965	1321	1381	906	1233	736	1177	610	1056	979	741	1516	1550	1015	1038	1658	372	1685	1326	962	563	1518
AP4S1	769	538	646	613	629	708	921	1272	1098	886	514	914	432	573	673	841	700	1188	982	758	1095	1237	1560	701	1012	658	1346	1191	1160	776	418	1020	796	754	838	1174	524	857	585	737	306	1476	521	959	703	342	912	881	780
AP5B1	195	1001	1468	788	1765	1029	1535	1803	1970	2534	802	598	142	2003	1368	1266	823	58	1063	1627	1587	1327	1242	481	2596	1152	2124	524	1311	784	717	1532	618	1339	1571	429	690	197	1408	734	820	677	2905	972	1398	668	1081	498	1288
AP5M1	2367	2589	2264	1241	3916	3484	2640	5769	3957	3124	1916	1761	928	4001	1612	3707	1562	712	3416	2360	3804	4739	3551	2253	3176	1517	2741	2241	2251	2715	876	3104	2395	2373	3323	2114	1580	1363	1388	2519	1376	1241	2060	2415	1493	2032	2744	2705	4002
AP5S1	205	582	700	768	508	835	497	262	813	785	831	547	207	923	283	879	476	122	580	751	717	701	755	706	640	590	903	216	1014	846	456	309	416	969	559	726	488	286	760	452	484	749	355	856	579	572	422	416	528
AP5Z1	249	1760	1156	1533	1834	1797	1154	2150	1756	1359	931	1177	188	1987	1338	1946	1544	86	2187	976	1956	2193	780	629	1280	2207	1838	531	1578	1961	1201	1658	1256	1823	965	1179	556	418	3363	1025	881	957	1427	822	1638	1193	1275	703	1150
APAF1	1106	2197	4660	2594	5606	4186	1285	2786	1551	964	2045	1434	760	3885	3209	4032	1327	536	4111	354	4400	1519	3754	1255	2193	2118	1855	502	2671	3554	849	3513	1915	2634	4870	1235	2695	646	1897	1279	1478	1015	3736	1429	3184	3100	3166	3852	2276
APBA1	17	236	1232	385	476	414	264	497	260	1299	151	135	67	422	715	273	543	10	790	409	375	196	473	280	757	272	641	122	376	369	145	612	203	475	162	461	222	108	432	231	281	59	317	438	720	239	674	244	165
APBA2	786	3747	6515	2243	6090	5428	3304	6377	5910	151	4893	4703	1490	5035	4235	7140	1847	293	4826	34	5830	5055	4488	3827	3697	2683	6642	3508	4296	4320	2552	4301	4431	6241	5614	3664	4967	1342	3829	6868	3617	4198	6031	3452	5274	6436	3569	3736	5284
APBA3	605	1228	707	930	1018	998	682	1066	1693	1102	628	1243	400	1120	1367	1420	1144	169	865	910	1299	1164	1068	955	896	879	1447	977	1713	1390	1212	676	788	1774	1021	1151	818	444	1805	1309	690	693	1394	817	1227	1130	885	894	924
APBB1	1296	3436	6054	6105	4603	2184	2591	5519	5383	3513	3518	5184	976	5501	5318	5717	3640	502	4722	2031	5596	3895	6063	1688	3253	3844	5605	3138	4961	6495	3246	6979	3607	15322	5880	2615	5753	1708	2456	3030	2025	5054	8152	4083	5185	4996	4434	5501	3752
APBB1IP	15	207	149	128	74	80	69	202	81	194	86	80	32	808	83	166	59	16	199	119	159	537	310	34	305	95	126	229	87	143	67	62	109	206	85	75	34	70	203	34	115	81	53	89	93	98	137	52	46
APBB2	3290	5531	11301	4491	8352	8309	10308	6728	5495	7073	5175	7646	1650	6375	7867	6980	2189	610	7237	3443	20704	10524	11892	3352	10969	10700	6451	3310	5507	13346	3018	20545	5432	9631	11682	2660	5878	4937	7704	5511	3726	4860	3719	6513	9739	4168	5977	8297	12116
APBB3	496	951	1239	968	762	613	817	667	954	1263	680	772	294	1142	841	1485	1018	83	954	685	1219	1322	691	1339	693	641	1819	1241	1254	1036	625	881	794	1078	1343	1668	833	404	818	624	350	1400	901	778	1108	400	834	1041	936
APC	1382	3922	6272	8659	6438	9355	1966	5410	5511	3503	3398	2596	920	7570	7154	10050	2653	543	6085	1390	10482	3854	5368	3162	5149	4961	5140	1375	3766	6709	2361	7377	6008	4831	8855	2723	4929	1204	2230	3732	2278	3132	6663	2798	7472	3752	4896	4096	3631
APC2	109	548	592	772	988	738	382	357	470	414	476	201	193	1113	396	866	1415	22	1068	153	1161	588	237	958	390	2490	1841	219	688	228	297	1021	4222	740	274	936	391	92	1569	516	1769	39	663	965	562	662	387	157	302
APCDD1	489	1662	452	409	1892	3048	1735	1026	895	3225	577	514	196	1433	913	2407	202	228	754	1466	9431	610	1063	653	671	413	2985	1446	1048	895	484	1378	608	1785	579	1385	549	850	3786	1270	940	390	1164	650	2423	439	1281	490	863
APCDD1L	13	8	17	23	5	93	5	11	4	2180	103	15	2	104	91	34	19	254	180	1279	740	68	5	46	132	5	9	44	129	54	11	36	4	421	45	26	0	111	127	6	35	212	5	76	315	8	657	17	5
APCDD1L-AS1	4	2	8	9	4	8	4	13	4	259	16	10	9	18	6	17	5	159	11	236	177	9	12	14	3	5	8	4	11	6	11	1	6	24	8	13	1	111	88	0	21	17	4	4	18	9	24	3	6
APCS	0	0	3	1	0	1	0	0	0	0	0	1	0	0	0	0	0	2	0	1	0	0	0	0	0	0	1	0	0	0	0	0	0	0	0	0	0	0	2	1	0	0	0	0	0	0	0	0	0
APEH	2762	3158	6382	6593	5076	3142	4140	7060	5636	6472	3325	5711	1798	4077	9563	5970	4573	1727	7643	3601	5472	4782	6660	3076	4756	5078	6363	3035	4879	6270	3303	13819	4335	5203	7194	4209	3532	1917	2475	3402	2352	9166	3863	3839	5506	4150	4733	5579	5144
APELA	59	23	9588	1258	197	692	444	74	319	638	47	35	53	47	133	19	220	47	96	134	225	592	1155	91	365	184	480	174	175	1351	20	167	180	30	22	43	440	209	73	549	100	28	2081	600	279	86	826	286	77
APEX1	22418	17585	19006	29420	23939	18369	15978	24026	27591	6347	14769	30541	10108	16552	134316	34025	16689	10723	31342	4106	35138	22404	37914	17598	14289	18443	28645	23311	26505	24613	13262	20854	18872	18534	40360	22219	24578	18548	12988	18347	16080	45891	33656	16890	27908	32260	22156	26448	36908
APEX2	451	1582	2173	1731	1945	1787	1568	2975	2935	1372	2181	1431	807	2417	4219	2459	1849	145	4195	1039	2496	2525	2610	1546	1137	2175	2723	1586	2719	2037	505	2886	1515	2246	2502	1699	1717	596	3424	1711	1806	2692	3084	1265	2200	2295	1664	1593	2517
APH1A	2927	6553	6274	3963	5506	10232	3186	7207	8171	4506	4599	3445	1360	16173	12312	6187	3159	912	7593	2567	5523	3036	5108	5949	3782	3362	7850	2385	4057	5023	5706	4478	3103	6129	4408	3564	7960	1989	5659	5338	1975	5565	5175	4245	7341	6646	3418	3962	5337
APH1B	1223	1133	2172	3246	2024	1371	914	1415	1343	1671	812	2012	907	1533	2343	2554	1418	929	1858	776	1626	1841	2223	932	1171	3120	1243	1136	1185	3337	978	2209	932	1315	1127	2388	976	952	963	986	1050	1336	1800	1175	1639	2060	1408	1946	1077
API5	11417	7766	6079	12955	10333	7265	8307	12908	11922	6878	8195	7213	2777	10966	12912	8028	6502	4054	20797	4489	14539	10028	14809	8277	8333	8591	7211	7082	8252	4362	3987	12234	6472	11500	9578	5540	7360	5178	6251	6502	3791	8543	11710	9782	12372	13637	7385	11894	12095
APIP	1455	942	722	990	1545	783	1122	2040	1636	760	1629	1330	371	1271	1529	2031	1402	1150	1491	1348	847	2123	1955	1217	1147	1232	1449	1405	1635	485	794	1352	896	2753	1785	478	954	1331	835	969	953	2259	1132	1340	1104	1829	1356	1102	1301
APITD1	237	244	442	168	253	187	193	222	264	176	186	196	144	192	190	159	184	336	225	220	206	302	199	96	138	58	114	485	255	118	71	155	120	258	259	216	164	266	187	252	132	275	187	176	211	126	130	124	378
APITD1-CORT	0	0	0	0	0	0	0	0	0	0	0	0	0	0	0	0	0	0	0	0	0	0	0	0	0	0	0	0	0	0	0	0	0	0	0	0	0	0	0	0	0	0	0	0	0	0	0	0	0
APLF	345	411	609	666	419	443	219	443	657	185	267	502	146	425	761	542	240	111	383	119	434	743	324	382	271	615	933	289	381	563	428	573	327	342	646	361	414	217	342	379	250	419	1310	217	575	800	367	424	466
APLN	251	4261	774	314	2298	3171	2072	743	1316	439	2569	2750	280	2015	471	831	471	28	3839	137	1787	604	3272	1352	677	1472	1051	187	3571	2510	635	3685	832	1454	828	1054	2238	266	23617	1080	857	1355	934	3174	10923	415	408	1413	816
APLNR	86	133	465	1142	443	451	6	130	386	2445	16	50	69	2342	209	393	134	79	633	147	788	313	138	142	1091	344	338	334	354	580	413	261	1578	399	192	201	383	97	1624	36	443	88	281	194	182	452	3245	157	248
APLP1	451	571	12677	1160	1882	1111	3384	16927	451	275	879	596	5579	2817	2929	2615	5249	65	6397	125	1452	1476	1532	469	1691	4909	3119	2876	3716	1823	974	6569	2446	1348	913	1211	1063	178	1556	1554	3220	1345	3861	6000	1896	7459	709	795	1580
APLP2	11376	37057	30455	20291	32023	24249	39358	43612	37789	77288	18895	33344	8665	32679	46673	27106	19526	5346	47906	52750	39699	45861	52765	18680	55054	27046	32758	32954	44940	20278	26745	44954	29595	81377	37078	34097	18252	18717	44265	29257	20853	33136	28166	61761	47014	22516	33189	42662	44262
APMAP	2279	6021	12296	4950	6028	8798	4428	4396	9003	6514	5820	5634	2469	7531	7772	7398	5688	1487	9911	4066	7507	6638	10072	8089	5403	6427	6521	3686	7220	9080	6961	3498	4702	9972	6924	5100	4334	2343	6486	4925	3860	5200	4961	14989	7578	4869	4737	7292	6766
APOA1	158	208	156	17	85	38	1047	321	233	17	27	255	12	91	52	19	30	23	214	19	17	193	133	24	630	23	138	133	154	22	94	66	44	60	45	50	35	36	78	52	29	44	17	982	66	10	38	103	268
APOA1-AS	0	5	5	7	9	4	9	8	8	16	5	0	0	9	3	10	7	0	4	10	19	5	1	12	8	6	10	1	16	3	7	5	8	9	9	6	0	1	9	1	2	6	3	4	12	1	1	2	1
APOA1BP	30340	6233	5560	3254	5234	8431	3518	11033	11492	3805	5415	6635	3167	9602	6680	4301	3197	6153	9003	5052	2474	5984	6171	4764	3076	4054	8844	5260	7331	6225	4016	5100	2577	6279	3714	5192	8128	6876	7232	6558	3471	7661	4627	4227	7125	6122	2715	3348	8489
APOA2	11	4	2	1	0	2	3	0	0	1	3	0	0	0	163	1	0	0	3	2	1	2	0	0	3	1	1	0	0	9	1	2	1	6	1	1	2	6	0	0	2	8	16	22	0	0	1	0	4
APOA4	0	0	0	0	0	0	0	0	0	1	1	0	0	0	1	0	0	0	0	0	0	0	0	0	0	0	1	0	0	0	0	1	0	0	0	0	0	0	0	0	0	0	0	0	1	0	0	0	0
APOA5	0	0	2	0	1	0	0	0	2	0	0	0	0	0	4	0	0	0	1	0	1	1	3	0	0	0	1	0	0	0	0	1	0	5	2	1	1	0	0	0	0	0	0	2	1	0	0	0	0
APOB	13	166	130	55	102	514	1	60	143	35	24	41	22	246	164	114	46	0	25	46	106	93	15	115	7	93	141	23	73	20	178	166	423	9	30	293	53	61	223	412	12	63	387	14	129	93	191	15	16
APOBEC1	0	3	0	0	1	0	0	1	0	1	1	0	0	0	2	1	0	0	0	0	0	0	0	0	0	4	2	0	0	0	0	0	0	2	0	0	0	0	0	0	2	0	0	0	0	2	2	0	0
APOBEC2	15	60	28	37	72	58	114	27	57	80	106	76	33	62	40	48	39	20	31	94	85	89	52	36	47	25	40	134	102	43	74	72	39	96	46	56	47	250	82	64	1237	46	40	44	52	28	70	36	69
APOBEC3A	4	16	12	6	3	3	0	2	0	2	1	3	7	28	5	2	4	0	4	5	2	17	3	2	3	7	2	89	11	6	7	8	0	0	4	8	3	5	6	0	4	5	2	0	2	5	2	0	1
APOBEC3A_B	0	0	0	0	0	0	0	0	0	0	0	0	0	0	0	0	0	0	0	0	0	0	0	0	0	0	0	0	0	0	0	0	0	0	0	0	0	0	0	0	0	0	0	0	0	0	0	0	0
APOBEC3B	226	405	248	178	517	254	306	5	240	50	123	264	48	336	65	299	64	35	129	3	309	276	204	176	250	366	236	250	123	440	140	450	213	3	243	81	246	108	57	202	167	193	211	181	331	233	219	207	1021
APOBEC3B-AS1	0	0	1	0	0	0	2	0	0	0	0	0	0	0	0	0	0	0	0	0	0	2	0	0	4	0	0	4	0	1	0	0	0	0	0	0	1	0	0	0	0	0	0	0	1	0	0	1	0
APOBEC3C	739	1599	757	844	1097	972	1150	440	1862	551	503	2186	118	1201	366	1304	537	69	562	207	930	1093	1451	620	1762	1634	1971	1262	1519	1690	1031	239	682	698	1334	599	923	296	1945	1221	844	502	1436	655	1297	626	810	1514	1946
APOBEC3D	95	268	142	48	97	91	144	76	132	115	47	156	33	209	30	104	47	20	51	92	166	176	95	124	236	152	251	217	117	213	83	97	89	149	178	90	49	67	222	110	73	49	204	133	112	156	40	136	143
APOBEC3F	708	2143	792	512	1582	995	1271	461	1936	537	545	1988	186	1507	192	1182	650	120	659	280	1431	863	1616	1194	2053	1835	1240	1704	2075	2252	1139	335	962	1806	2772	677	1417	375	1013	1478	680	225	1750	1112	1363	861	661	1632	1681
APOBEC3G	991	1929	400	158	680	316	942	176	1335	526	225	1232	143	996	108	260	407	174	398	203	694	1331	527	1212	1303	391	628	1303	461	759	607	139	311	729	1326	447	299	479	710	663	430	167	506	635	694	588	217	720	1779
APOBEC3H	1	20	24	17	50	4	4	8	4	6	23	832	1	30	7	4	6	0	2	12	21	41	55	12	12	15	14	53	15	111	14	53	9	10	154	37	18	5	17	6	12	5	236	2	17	6	11	59	26
APOBEC4	0	3	5	1	0	2	0	1	2	1	4	0	0	8	1	0	0	0	0	2	1	0	4	5	0	4	1	0	0	0	0	4	0	1	0	0	1	0	0	1	0	0	1	0	6	0	2	1	0
APOBR	8	96	64	44	73	37	36	88	20	92	27	43	10	159	30	77	16	2	117	67	74	172	96	16	126	44	73	103	113	91	25	30	29	72	20	39	20	14	76	20	71	18	40	36	60	26	51	22	22
APOC1	2065	1607	1478	526	668	343	475	2476	563	70	321	1355	566	1890	800	816	603	3890	3186	77	622	4636	2525	168	343	353	714	2657	1128	1254	930	897	502	1068	920	378	618	4175	2507	408	2356	1968	947	3040	700	253	482	987	1040
APOC1P1	3	4	6	3	2	3	4	28	3	1	7	9	4	5	4	1	1	4	10	0	3	25	3	3	4	1	1	9	2	0	2	2	7	11	7	4	2	3	14	3	13	6	5	25	3	1	11	7	3
APOC2	0	0	0	0	0	0	0	0	0	0	0	0	0	0	0	0	0	0	0	0	0	0	0	0	0	0	0	0	0	0	0	0	0	0	0	0	0	0	0	0	0	0	0	0	1	0	0	0	0
APOC3	0	0	2	0	0	0	0	0	0	2	0	0	0	0	2	0	0	5	1	0	1	0	0	0	1	0	0	0	0	0	0	0	0	1	1	0	0	5	2	0	0	0	0	0	0	0	0	0	0
APOC4	0	0	0	0	0	0	0	0	0	0	0	0	0	0	0	0	0	0	0	0	0	0	0	0	0	0	0	0	0	0	0	0	0	0	0	0	0	0	0	0	0	0	0	0	0	0	0	0	0
APOC4-APOC2	0	5	0	0	0	2	0	3	1	0	0	0	0	0	1	0	1	0	2	2	0	4	0	1	2	1	0	0	1	1	1	0	1	3	1	0	0	0	0	0	3	3	1	1	1	0	0	1	1
APOD	205	906	171	165	1092	1722	189	272	122	1749	136	1131	191	1747	199	324	392	111	529	1496	2142	359	2913	557	192	74	501	321	10472	104	405	253	3791	630	41	1439	769	3246	9418	684	7750	134	27	3419	3043	42	1341	200	171
APOE	2813	6253	18662	3998	3962	4525	1778	43509	1791	6404	1013	3950	2001	17295	3920	8056	3187	1870	26471	5802	5694	17228	13280	1351	2665	1520	4657	11259	6035	8187	1774	8340	2531	6268	2677	4044	708	7439	11529	982	10291	7599	3976	60112	3563	2379	3030	6424	1641
APOF	0	11	9	1	3	3	7	6	2	13	7	2	3	1	6	0	5	0	0	9	1	3	2	3	2	4	9	4	5	1	4	5	1	8	0	2	80	0	0	2	5	7	3	4	5	2	1	2	1
APOH	0	1	0	1	0	0	0	0	0	3	2	0	0	0	0	0	0	0	0	1	0	0	0	1	0	0	0	1	0	0	0	0	1	3	0	0	0	5	0	0	2	0	0	0	3	0	0	0	0
APOL1	120	2139	580	247	473	197	177	349	148	1704	450	435	77	3057	139	219	273	34	381	2934	362	1521	784	337	2506	261	879	1558	1242	706	392	640	345	467	272	241	302	157	471	275	414	297	222	366	561	276	256	355	112
APOL2	138	1960	595	512	644	470	1161	666	1028	1590	271	965	151	1957	326	812	1062	52	507	2725	1091	1093	1347	636	2453	248	842	2108	1250	1165	329	1023	809	1402	105	544	600	447	982	823	465	231	388	646	1389	584	789	995	767
APOL3	61	717	298	197	238	184	70	96	126	1896	226	194	27	1092	143	160	104	24	230	1204	340	602	390	161	698	164	358	269	423	244	252	299	297	183	184	123	217	110	578	160	294	192	141	105	337	227	227	148	70
APOL4	187	52	117	98	95	91	63	87	102	1265	97	42	57	211	26	80	27	93	112	364	926	144	83	38	244	68	28	50	97	141	58	49	405	334	29	117	99	384	1703	17	292	150	50	41	191	4	237	40	39
APOL5	1	21	0	9	19	28	0	0	6	1	4	1	13	8	4	2	1	0	4	0	6	2	4	2	7	3	3	2	22	3	2	5	1	10	5	3	2	3	6	5	30	2	5	0	12	1	20	5	2
APOL6	134	2488	595	729	665	289	260	371	357	2463	417	301	122	3827	197	413	405	160	429	2374	896	2445	898	276	6921	298	1358	3814	744	599	326	463	619	775	389	303	225	550	457	203	418	423	263	1577	826	383	318	236	109
APOLD1	532	4077	892	2194	4248	2495	1323	1550	2868	4450	1042	838	607	2750	1313	1433	1065	511	1437	1075	2083	1883	1342	2505	2078	1392	758	1031	2282	2758	3429	1459	1963	2846	2362	1190	1623	747	4468	1018	1199	1306	2590	1572	3374	2866	1987	1849	2783
APOM	302	231	98	103	291	203	388	134	219	403	105	264	95	127	162	147	185	123	200	183	188	224	283	80	145	87	109	444	182	149	105	100	93	173	140	144	121	247	138	119	105	166	75	157	207	143	218	166	190
APOO	2291	1637	3245	1681	2436	1775	1548	3387	2666	1900	1730	1797	1067	1884	2602	1921	2438	1884	2912	2416	1562	2996	3053	1255	1425	1979	1857	2368	2294	1568	726	1907	999	1316	2445	1114	1494	1445	1490	1759	1598	4508	4176	1551	1914	2606	1371	1932	3329
APOOL	1967	2640	5064	3789	3473	4593	1666	2474	3003	3283	2404	1927	595	2404	2664	3672	2547	726	3709	1978	4607	1920	2901	2467	3999	3819	2529	1429	2898	2936	2448	3360	2560	2937	3438	1924	2075	884	3064	1745	1490	2437	4360	3882	3668	2982	2226	2774	2207
APOOP5	0	3	0	0	0	0	0	2	1	0	0	2	0	0	0	1	0	1	0	0	1	0	1	0	0	1	0	0	0	0	0	0	0	0	0	0	0	0	1	0	0	0	2	1	0	0	0	0	0
APOPT1	2780	1405	1549	3049	1727	1235	2060	2334	2102	1183	1094	2116	911	1723	4756	2144	2720	3887	2754	1527	2013	2382	2516	1607	1907	1015	2394	2487	2552	1668	1499	1917	1510	1699	1890	1853	1077	1895	1812	1735	1387	4442	1420	2183	1110	2475	1792	1530	3153
APP	22917	39572	105173	48645	35231	100330	53552	49346	63659	125656	14345	22177	8158	43195	34409	100266	32537	5536	44396	41816	73746	39704	58926	38178	94812	36133	48034	20471	41817	53578	82118	32446	43890	47123	49002	47430	46436	15087	47161	42240	18680	26649	45898	113976	59128	53261	53279	62147	42698
APPBP2	3688	4879	6100	5062	7540	7643	3982	6819	5756	2842	4115	4709	1756	7152	6798	8773	3075	1066	6427	1462	8238	6656	7527	5898	6028	3078	4029	2948	5212	7743	4143	7029	5685	7439	6795	4408	4124	2376	4075	3377	2909	1912	4536	5485	7587	5751	5844	6864	4104
APPL1	3106	4384	8343	5496	7506	6702	3332	7540	6596	3968	4836	4533	1529	6869	7623	7087	5152	2334	6663	2292	9118	6602	7023	4602	6292	5357	4298	3560	5829	6868	6101	11320	5161	5813	8218	4276	3097	3093	3958	3915	3805	3657	10512	5446	7470	3971	4887	5178	3183
APPL2	4998	8743	9098	5848	12027	9829	5224	6181	7558	2872	5767	6245	2689	9761	8928	6460	3561	1673	6069	1397	6855	7693	8010	5926	5181	5280	5060	2414	6317	8670	2547	7987	4882	8179	8736	5897	8760	2685	3376	5654	3038	4465	9584	5953	6752	6295	5155	6662	7696
APRT	2611	2283	2491	1260	2539	2049	2871	4570	4149	3339	958	4216	1884	1709	3692	1784	1198	827	3306	3683	3331	4470	3018	645	2833	1278	2651	4090	4649	1485	2774	3638	2322	3696	2212	2416	978	1629	2874	2112	2427	3078	3186	3047	2816	3534	2324	1892	4733
APTR	354	245	675	254	603	244	257	395	377	520	201	504	464	331	625	539	580	225	486	375	485	595	155	496	225	320	244	450	631	279	406	436	315	552	178	527	408	284	411	335	285	306	476	168	583	406	314	175	234
APTX	1367	3264	2988	1481	3127	1341	1359	2641	1972	1303	2248	2224	1051	2873	1796	1876	2090	688	2278	1114	1861	2573	2314	2300	1118	1762	2226	1922	2743	1893	1068	2026	997	3354	1859	1584	1675	1142	996	2259	1272	1022	1960	915	2187	1253	1618	1520	1904
AQP1	648	646	293	1375	731	808	269	921	1268	55270	1307	446	83	5735	213	222	203	548	787	49035	871	687	1002	544	3788	385	173	327	3280	935	3644	460	3530	2087	318	311	2776	1986	6568	250	1313	786	138	2451	2289	701	2353	1064	666
AQP10	0	1	0	0	0	3	0	0	0	1	3	2	1	2	2	0	0	0	0	0	0	0	0	1	0	1	3	0	0	1	0	0	0	1	1	0	11	1	70	0	0	0	0	0	1	1	0	0	0
AQP11	75	164	191	195	174	233	142	276	236	151	187	249	81	126	374	233	166	102	169	61	212	285	215	173	137	188	269	47	195	87	109	385	237	331	141	176	35	87	103	178	46	280	191	138	174	215	174	100	148
AQP12A	0	29	15	6	11	11	2	18	5	0	2	1	0	11	4	7	7	0	19	0	16	4	0	27	2	13	6	3	3	8	3	1	3	7	5	0	3	1	11	7	4	0	2	18	12	7	5	8	11
AQP12B	0	52	24	15	24	13	4	13	8	0	6	13	0	25	6	41	5	6	10	0	14	7	9	83	5	6	0	2	2	82	2	9	4	10	3	43	9	4	10	5	9	2	0	38	35	30	3	3	9
AQP2	0	31	21	7	3	50	11	10	20	252497	1	5	0	1	19	1	0	7	36	162091	183	54	1	8	39	16	5	3	3	26	1	0	9	4	4	0	17	21	0	12	249	0	1	3	2	1	10	2	22
AQP3	210	358	1542	346	173	210	103	282	613	12900	246	748	349	785	135	413	500	25	150	18580	197	557	2083	282	634	79	583	178	1281	300	167	698	240	706	223	706	291	199	236	272	166	116	151	262	1039	156	277	1228	218
AQP4	599	81	89	184	608	617	264	296	1502	77	77	86	168	89	89	72	182	410	86	62	34	1235	155	492	45	117	55	155	568	19	256	178	1277	56	56	62	82	97	184	1649	278	58	130	1647	295	319	184	53	832
AQP4-AS1	2	5	6	11	15	8	19	3	33	13	11	6	5	5	4	9	12	21	2	8	5	8	2	50	3	10	6	19	13	3	5	26	13	0	0	1	4	24	21	10	1	2	3	21	9	3	11	2	15
AQP5	38	186	204	126	389	16	452	133	134	230	53	143	66	191	61	62	52	2	63	135	189	300	96	113	121	1	13	289	336	129	6	89	88	277	27	323	2	73	3	73	4	52	1	840	189	5	136	39	527
AQP6	22	111	23	20	150	15	71	29	27	5918	7	36	22	93	49	2	10	7	12	4308	23	94	5	21	114	29	15	25	102	10	17	18	33	61	5	198	17	17	7	22	18	15	17	58	220	6	32	7	56
AQP7	7	21	33	23	10	6	16	48	32	467	7	5	2	25	19	12	58	0	18	572	7	20	47	24	146	31	21	11	23	10	22	44	18	8	12	41	6	175	6	9	17	17	19	27	59	3	8	39	9
AQP7P1	0	1	2	1	1	3	4	0	0	8	0	0	0	0	1	1	4	5	2	22	1	2	0	0	8	1	0	0	0	2	17	2	0	1	0	0	0	4	0	0	3	0	5	5	0	0	0	0	5
AQP7P3	7	0	1	7	1	6	14	2	0	10	10	8	0	0	2	3	14	8	1	17	4	8	0	0	9	9	1	1	1	10	29	8	4	2	0	7	0	4	3	3	19	0	4	22	0	13	2	7	14
AQP8	2	3	8	12	5	0	3	5	1	4	5	11	8	5	2	18	11	0	5	0	10	11	14	10	5	3	3	11	2	13	2	17	2	6	10	14	1	0	2	2	8	9	3	8	4	4	2	8	6
AQP9	8	23	13	9	16	1	2	60	9	11	10	9	0	30	50	11	13	14	15	27	3	25	12	8	62	24	2	37	12	22	75	36	2	6	16	10	6	13	19	8	22	20	9	3	2	8	24	4	2
AQR	3217	4206	8821	8115	7029	8418	4082	10357	6330	3055	4604	4136	1936	6689	11708	9697	5079	846	9923	1671	8591	6265	6256	4238	4915	5202	5316	3926	4509	6475	2458	9925	4944	5053	10313	4317	4869	1883	4098	6324	3531	5721	9147	3404	7106	8547	5811	6505	5381
AR	59	544	1416	48	115	2468	63	33	667	1373	567	52	1	319	1156	34	211	155	739	326	3411	130	72	721	948	64	45	13	409	236	102	69	62	938	86	152	42	235	623	232	170	16	148	625	837	918	44	218	347
ARAF	2296	4269	5070	5622	4335	4724	2900	4838	5575	6032	3923	4669	1380	4687	8134	5707	3179	468	6910	3037	5135	2871	6811	3107	4283	5016	5361	2033	6183	6376	2691	6421	3195	6077	5370	3381	3960	1043	6505	2838	2345	6471	6975	4703	5772	7668	3998	5465	3277
ARAP1	1620	7395	4568	5321	6781	4685	3137	5526	8281	6742	2980	5675	808	8166	5851	8892	4241	216	7393	3377	6277	7402	6439	3498	5657	4171	7268	2850	5699	4540	2829	6953	4685	6442	7180	6352	2372	1264	5624	4187	2228	3172	4139	4488	6116	3359	4663	5730	3971
ARAP2	163	543	267	1482	34	1097	15	326	442	850	28	54	16	253	116	44	229	63	151	659	73	410	1049	146	1715	403	396	776	179	303	155	17	752	259	110	30	98	61	39	316	48	71	424	688	895	469	39	1071	538
ARAP3	517	1232	4571	939	1585	1534	956	1198	779	2973	833	815	411	1694	1592	1053	544	41	2179	1462	3466	1018	573	794	789	780	2181	565	1668	907	1191	1659	2276	2938	906	1209	1024	351	2242	946	1582	404	1867	2039	3538	524	2150	543	661
ARC	54	60	83	18	122	96	10	53	36	881	196	148	19	51	44	176	27	0	102	378	118	37	119	98	218	193	94	147	590	62	46	74	58	369	191	84	207	25	25	201	289	18	25	85	589	44	165	46	415
ARCN1	12460	14204	15971	13476	17897	12556	12137	19359	16739	10064	10247	14404	2565	16362	23271	20504	12916	2215	22511	5159	21478	15570	18879	12009	15666	16312	17103	7738	16775	9218	11519	18135	13393	15720	19905	10931	8422	4451	10887	12727	7379	14108	11044	14823	19189	12633	16161	14301	12041
AREG	0	60	24	4	6	22	2	28	11	71	13	3	0	24	21	6	3	76	9	3	4	12	3	17	3	6	1	2	7	12	225	0	2	7	23	8	11	24	11	13	21	6	4	17	26	5	16	14	7
AREL1	918	3838	4284	2995	5527	6007	3156	4788	4353	3333	3370	3808	1108	6039	4502	8297	2009	158	5476	2130	4962	4084	5875	3250	3390	5362	3107	2784	3397	7844	1233	4062	4013	4583	6849	3534	4057	826	1761	3184	1474	2068	4186	2033	2585	4321	3970	6267	3087
ARF1	30292	45239	51601	24801	31955	66955	25186	49573	60667	31214	28719	26235	12314	21191	19424	33081	35186	5872	41715	24625	33161	35055	33726	40334	26731	30940	40478	27029	38045	25178	32826	26497	16837	31652	25676	27406	20876	17721	43101	52389	21185	25462	43266	35949	46918	49046	22559	20569	27975
ARF3	3086	13471	19470	14637	15591	18234	15249	14960	11116	11071	10387	6192	4770	19507	16353	12940	15439	536	16036	7458	11522	12006	14205	11906	11272	19570	18137	10177	17244	10530	6465	15254	9348	15778	13759	7942	14000	2096	10087	13696	10646	12762	24187	13529	11947	14463	9075	9171	14334
ARF4	21538	11288	28121	15647	15917	17303	11901	18996	15847	9967	17136	17825	9432	15663	21371	18524	12740	17742	30087	4827	19985	22800	23074	9273	9975	17292	18292	5516	21922	16258	10862	38137	12092	12943	15891	12066	13998	16538	18143	15231	8770	23498	26734	14738	18510	14361	13819	15211	13586
ARF5	9778	5964	12430	6573	9386	7862	8739	9823	9200	6172	5636	6944	11600	6242	6460	7482	8613	5674	8030	6117	7038	9161	5365	8605	5485	5225	9846	5644	10470	7033	9153	6134	4968	7077	4094	7224	7245	7411	13685	6136	7203	11783	8647	4319	8164	13018	6692	3132	10863
ARF6	3568	5994	9980	3258	7690	7168	6265	10120	7365	6836	5389	5796	2938	7241	3607	8377	3045	959	10366	4412	7843	10093	10324	5128	8648	2820	7362	6458	7727	7399	2640	7048	4523	4950	7546	5678	5273	3235	4146	5881	3304	6643	6018	5510	7858	6096	5690	5896	7685
ARFGAP1	380	2987	8148	3373	2774	4069	2457	5078	2604	2301	4214	2626	918	5162	8074	4057	2116	179	4471	1512	3499	3082	2848	3158	2154	3688	4309	1566	2535	2516	2182	4969	2106	3551	2958	2329	2145	570	4042	2472	1926	2542	4453	2334	3494	1986	2724	2073	1982
ARFGAP2	1385	4790	3453	5972	5378	2904	3969	4856	6883	5742	4067	5016	890	6131	3345	7286	4995	433	6397	3437	5555	4899	7048	3886	4083	4078	5896	3702	5009	3495	2166	5818	4081	8491	6595	2122	5023	1263	3457	3878	2565	6547	3455	3731	5989	7524	4553	5490	4803
ARFGAP3	2414	3167	3779	3827	4372	5016	1003	2141	4637	3621	2397	3597	777	4662	1726	4508	3486	1057	1865	2079	5636	2665	5110	3828	3189	5052	2856	2253	4937	4932	2411	5461	2945	4737	3925	1389	4128	2394	3312	2916	1791	2621	6495	3862	6181	3262	3333	4275	4236
ARFGEF1	3281	6922	5990	10366	8670	8921	2389	2313	5215	4347	4637	6577	2071	8157	6282	7611	2290	1021	7403	2157	5838	5195	9643	3671	4950	7180	5430	2506	3529	13780	6526	7589	4535	5618	11188	2821	5258	1606	2450	7240	2590	3180	16459	2583	6887	5425	5007	11043	4444
ARFGEF2	1629	3185	5905	3979	4712	6088	2705	6512	3500	4814	3841	2405	1028	6513	13027	4611	2705	1002	5047	2942	5830	4139	3120	3984	4714	4549	3096	1755	2618	4523	3920	8608	3720	4555	6099	2266	2492	1257	2704	2581	1760	2612	5569	3775	4499	9330	3265	3545	2423
ARFGEF3	142	330	1480	865	1049	3993	1575	2451	395	2792	640	339	234	2653	1076	610	268	168	854	2774	1489	56	1065	797	430	344	1433	659	457	1464	1895	706	254	1444	239	157	1529	342	841	935	266	768	2765	305	898	2639	457	406	1248
ARFIP1	3904	2424	2800	3477	3179	3987	3282	1739	4461	2993	1373	2919	1052	3520	4032	4107	1564	1189	2570	2501	4661	4915	4547	3329	3577	1470	3297	2530	2973	2930	2065	2057	3318	4629	3606	2910	2253	2459	3146	2606	1715	1612	3085	3016	3866	3456	3075	2791	3539
ARFIP2	1984	2385	3549	2792	3043	1205	2469	2351	3106	2910	2520	3225	747	2266	4651	3552	2052	1066	4257	2242	3269	2973	3636	1228	2332	2292	3667	2615	3747	3221	1184	2289	1931	7901	3391	1505	2300	2007	2203	1882	1612	3897	5043	3069	2938	4392	2647	2466	3594
ARFRP1	374	1395	3684	1835	1466	923	991	2502	1938	2101	1882	1721	594	2028	3974	2298	1902	135	2565	1637	1735	1911	2295	1368	1316	1997	2682	1446	2527	1624	946	2382	1049	1856	1681	1653	889	476	2836	988	1100	2005	2195	1936	1782	1095	1438	1591	1272
ARG1	5	7	8	14	19	47	29	7	13	19	33	9	7	28	11	12	10	2	6	10	23	17	12	11	8	9	8	4	9	18	16	20	19	10	2	7	19	8	11	12	10	23	12	5	23	22	4	9	16
ARG2	1326	1221	1317	606	1796	1323	719	1741	1561	10109	1183	1992	667	1867	1912	1134	585	618	2446	4339	2502	3198	2315	1163	1336	823	780	1805	1504	2004	884	2213	811	1507	3342	777	1447	1186	611	665	714	900	2070	1727	579	1345	972	1734	1685
ARGFX	0	8	0	0	0	0	0	0	0	4	4	8	0	0	0	0	0	3	0	2	0	0	0	2	0	1	7	7	2	0	1	1	0	2	0	0	0	2	0	0	6	0	0	0	1	1	0	0	1
ARGFXP2	5	9	7	3	3	15	5	5	7	15	8	10	2	14	9	8	1	0	4	16	7	11	5	18	12	2	22	2	2	7	15	5	8	10	6	8	3	7	10	1	8	5	10	16	7	4	6	4	3
ARGLU1	9798	9751	9161	11560	7755	7259	5769	7887	6499	5038	6624	10094	4576	9904	10173	8908	6081	2185	4267	3919	8365	12088	5711	8636	6114	8865	8611	5604	8849	5674	5715	19778	5542	6595	10254	6747	6040	2997	4959	7587	4067	11631	8438	10171	10724	6925	7329	5342	5398
ARHGAP1	1476	7081	3468	7085	6813	5704	5126	8221	9744	11317	5079	5129	1168	8478	8728	8681	5609	234	8990	5618	10635	6541	9687	3994	9859	3959	7140	3712	7582	6204	5667	6079	6205	13501	6654	3755	4698	1314	11663	5708	4045	5128	624	9798	10014	8732	6993	7096	5724
ARHGAP10	447	2573	4483	2764	2095	2580	2219	1215	3905	643	515	2109	428	2007	2424	2402	873	82	1765	388	2013	2199	4220	1314	2894	629	2017	1188	1910	3532	1495	981	2367	1357	4034	1778	1466	569	1368	1657	1234	1085	2455	1992	2915	2236	2147	4142	2774
ARHGAP11A	2807	3788	7931	4574	5801	3578	2723	7857	3814	138	4224	3681	1703	3892	5209	6470	3517	1585	7432	33	4661	4301	6274	3970	2144	3305	3665	3200	4330	3320	2233	6610	2544	2724	10514	2171	3457	1960	1489	3238	3110	4920	6046	1160	5379	7164	4501	4393	4438
ARHGAP11B	42	101	216	186	76	159	44	166	79	7	132	50	33	156	225	256	79	9	197	3	246	73	41	151	66	148	114	26	73	118	195	205	120	99	442	52	143	16	73	81	45	97	175	11	245	215	170	174	86
ARHGAP12	1627	1957	3091	3182	3165	3915	858	2930	2163	2796	2211	2738	926	2815	2281	3072	1604	616	1796	1692	2685	3342	2995	2161	2488	2441	1968	1512	1843	3216	1214	4512	1709	2690	2819	2015	1539	1408	1757	1491	1399	1330	4546	1727	3056	2933	1791	2446	1754
ARHGAP15	289	110	266	88	288	138	81	113	66	356	139	28	91	315	147	55	269	131	182	110	98	282	101	47	158	94	379	68	154	133	128	56	52	129	45	74	35	184	486	61	376	90	262	96	181	90	115	53	71
ARHGAP17	1443	6902	9242	6929	7620	7795	3850	7505	8012	5009	6351	6458	2173	9005	10498	8239	5556	355	9367	2696	7215	6805	9434	4745	4653	6764	7598	3511	7767	9560	4042	18505	5756	8649	8545	4806	6807	1575	5442	5188	3071	5275	9492	2501	8699	5218	6235	7176	7230
ARHGAP18	1324	1333	846	585	1115	1253	364	658	560	4554	669	1494	164	2501	845	781	309	574	818	3151	1884	716	1134	617	1737	528	517	493	2039	1598	503	1044	1919	2046	990	333	971	1074	3291	432	516	729	511	1359	3228	750	1041	692	491
ARHGAP19	938	2048	3082	3605	2468	2660	1141	2168	1988	823	1766	2223	581	2288	3311	3916	1650	372	2140	393	3226	1591	2628	1650	9811	2513	1937	801	1804	2540	2373	6013	1693	1508	3322	1197	1678	521	1602	1439	1334	1699	5030	3417	3353	1579	2197	2546	1326
ARHGAP19-SLIT1	3	8	8	4	4	0	0	4	4	0	2	2	0	1	3	7	1	2	0	0	5	3	0	3	0	3	5	11	7	2	0	4	9	1	3	1	0	2	0	4	9	6	0	0	2	2	4	4	1
ARHGAP20	479	978	126	1177	2366	853	123	290	676	162	257	256	118	5005	214	767	1147	94	1183	29	447	331	536	1449	372	257	882	184	617	345	198	2522	965	822	2408	315	1626	198	525	323	69	378	403	7	890	232	460	385	229
ARHGAP21	3628	5552	7646	6073	10132	8200	2693	7069	7443	4736	6746	4760	2510	9555	4706	9733	3521	1266	4683	1837	10387	6704	8444	3828	8734	7115	4904	3145	7595	7733	3928	8274	6398	7167	15356	4164	6265	2259	6718	4223	3721	4010	11434	5526	11289	10856	9327	8629	6904
ARHGAP22	7	114	177	70	153	290	124	192	216	70	182	105	38	71	238	99	52	2	91	17	190	173	76	69	124	163	178	96	106	147	107	99	145	168	66	110	82	55	335	286	111	178	205	168	96	167	119	20	91
ARHGAP23	307	2436	2546	2875	3646	2832	1544	3614	4205	5023	1346	1137	375	2758	2763	2430	841	20	2902	2571	3774	2594	2418	2307	8659	1747	5770	3106	2497	2058	1792	2689	1391	4538	2399	2964	999	625	4837	1108	3050	531	951	3763	5575	1192	3595	1518	1015
ARHGAP24	1311	1929	1415	3484	2929	1047	4133	1236	2051	15739	377	3791	773	2333	1385	1642	2400	401	1779	6256	3190	2549	5611	712	6680	341	1052	2695	2537	781	376	3698	2336	1016	1836	1900	816	1548	2470	634	1051	823	1686	3728	4926	882	2880	3020	332
ARHGAP25	375	1842	793	529	1841	1785	992	808	1725	625	901	1302	391	2523	740	981	1078	51	1219	429	503	2591	1453	1336	474	1137	1971	675	1883	958	814	1808	1299	1152	754	1191	918	500	1953	1804	468	642	533	946	2325	524	1017	600	484
ARHGAP26	349	1751	2362	953	1130	1204	910	1093	1056	2059	1116	769	142	1621	1910	1181	358	193	1336	1182	2161	748	1000	608	1419	646	739	629	1287	1263	432	1981	772	2051	1754	405	1200	377	1636	498	578	684	1277	883	1635	658	1092	1220	755
ARHGAP26-AS1	0	3	0	0	0	0	0	0	0	4	2	4	0	0	2	0	0	0	0	1	0	0	0	1	0	1	4	1	0	1	0	0	0	1	3	0	0	0	0	0	1	0	0	0	0	0	0	0	0
ARHGAP26-IT1	0	0	0	0	0	0	0	0	0	0	1	0	0	0	0	1	0	0	1	3	1	0	3	1	0	0	0	0	1	0	0	0	0	0	0	0	0	0	0	0	1	0	0	0	1	0	0	0	0
ARHGAP27	237	801	2172	789	957	1068	414	1330	525	2126	281	506	210	1259	760	580	310	54	657	1243	1016	1385	688	624	866	366	870	706	916	532	864	908	1159	2474	726	554	1227	286	1188	682	630	192	1164	512	1809	716	615	509	616
ARHGAP28	1057	1381	1042	1142	4026	4332	1945	3014	1573	1556	1500	1929	785	2097	2577	9202	1077	1616	2234	431	4963	1806	2243	961	8792	1143	1493	924	1547	782	1217	4839	1669	1798	3291	1323	1330	2136	2445	2782	1893	2187	2800	2491	6664	1385	3650	1962	1420
ARHGAP29	2006	1658	2552	973	1484	1273	2056	2602	596	10550	1347	1245	462	2733	1597	381	380	1175	1214	7044	1971	900	1158	719	12794	999	573	586	2000	1289	2081	2830	1823	2476	857	433	1362	1710	3397	362	699	977	1106	7033	5152	861	1766	800	404
ARHGAP30	98	629	289	293	359	819	205	476	678	494	231	174	65	1229	268	237	181	32	376	235	301	669	421	123	348	226	378	250	376	218	290	347	204	872	218	236	1376	133	452	162	204	218	329	322	398	161	236	113	417
ARHGAP31	214	1086	542	1707	1188	1109	483	881	883	2552	639	402	256	1944	463	2406	337	83	1070	1578	2527	897	1276	355	961	603	983	374	1047	673	764	1583	1248	1140	1728	427	750	350	2283	519	577	501	1075	665	3101	1004	1939	1442	729
ARHGAP31-AS1	31	51	79	12	73	107	63	68	61	42	40	45	13	64	57	56	38	7	65	18	83	47	56	18	47	61	61	35	68	63	73	78	52	93	79	95	59	25	43	60	28	13	57	37	125	67	101	61	64
ARHGAP32	440	4327	2800	3986	7761	6016	2060	4964	5002	2792	5025	1898	355	6337	3327	8174	2496	373	3250	1025	6898	2328	1990	4255	2889	4516	3548	1849	3380	1550	3303	4476	6091	4624	5739	2293	1964	705	2547	3463	1761	1832	4846	1827	4459	1680	4893	1843	1890
ARHGAP33	1087	2668	6414	2903	4331	1572	1631	6095	2481	1084	2527	1968	5500	5176	3015	5000	4498	187	4704	411	3553	3092	2952	2917	1535	4565	3495	4061	3504	2366	4703	8199	2198	3813	8401	2782	3725	578	2348	1793	1792	2245	10714	1357	4605	4466	4511	5464	2605
ARHGAP35	553	9519	17764	7652	14131	17118	6619	12250	12037	8349	10994	5434	1558	14277	11759	18603	7580	442	13467	4640	17003	8287	10151	5848	9875	6148	9268	3158	9937	13739	8954	7188	11153	11462	15141	7200	8504	1566	10276	9484	5484	3333	16521	8099	12243	7334	10399	9022	5400
ARHGAP36	4	5	155	8	17	63	2	76	31	1	10	22	2	0	3	3	17	22	29	1	17	19	4	4	20	6	1	11	9	13	5	22	15	15	5	1	2	17	2	2	330	1	39	6	7	51	0	2	16
ARHGAP39	252	2112	3280	3423	2124	3679	1807	1346	2409	871	3505	1282	733	2473	2302	2217	816	151	2519	477	2557	1384	2216	1544	1728	2203	2375	1337	1940	2574	1288	1308	1661	3511	2626	1743	2049	328	1733	2929	1742	1836	3791	1602	2420	1681	1574	2070	2517
ARHGAP4	610	1592	1376	623	1299	1303	1343	2250	2088	2136	1013	1351	206	2050	2805	511	1160	65	1594	2070	2032	1908	1829	1030	1192	1461	2830	1535	1366	773	1128	1314	1389	1610	1255	2308	584	434	3846	1910	1189	624	616	1316	1769	437	1015	1003	1439
ARHGAP40	3	2	26	24	6	3	4	35	3	34	15	1	6	4	19	5	11	2	15	58	22	2	11	2	1	18	50	15	7	1	6	15	5	3	6	4	1	15	57	8	3	2	46	8	6	4	8	0	1
ARHGAP42	868	876	828	1105	1406	1042	348	832	720	671	512	667	118	1347	986	3064	391	157	1119	183	1888	575	502	468	1203	972	911	160	966	1326	801	1463	1155	1162	1383	473	526	232	452	580	413	664	916	1150	1418	680	1368	879	998
ARHGAP44	142	1070	593	554	1115	1955	776	719	1236	1793	420	441	205	1300	862	520	330	57	711	797	1382	752	683	1247	1100	600	1323	818	1229	847	560	2048	813	2296	1049	412	896	206	1259	723	511	345	1283	939	1606	770	751	520	719
ARHGAP5	5047	9251	16241	27327	17796	14746	7716	16660	17661	10389	6088	8423	4128	13365	6339	15699	8283	1893	13972	5414	16881	13632	14073	10829	16739	7898	5895	9174	13784	9544	5868	20149	12958	10074	15147	9463	8162	4275	6085	5991	3757	11566	8075	13530	17462	6939	12242	12386	10350
ARHGAP5-AS1	31	120	394	402	192	79	153	411	390	351	70	154	195	180	179	198	258	32	427	172	230	344	148	79	193	93	129	322	401	108	60	484	136	171	169	212	210	87	183	49	136	642	151	441	326	76	173	133	307
ARHGAP6	360	858	707	975	1241	660	572	673	1137	2870	321	565	177	1085	1466	985	1237	141	1016	1255	1496	921	1162	917	1008	1191	418	850	936	340	1183	769	811	819	1483	252	468	451	1821	532	558	649	1405	559	1174	864	758	964	498
ARHGAP8	0	1	1	1	0	2	0	0	1	7	0	0	0	0	1	0	1	0	1	10	2	0	0	2	1	0	0	1	0	0	1	0	0	0	0	0	2	0	0	0	0	0	1	0	1	0	1	0	0
ARHGAP9	27	101	130	53	81	76	56	89	65	152	51	57	28	364	68	67	58	26	99	142	113	409	145	41	148	84	120	59	96	92	23	61	63	136	47	38	34	64	115	53	82	67	91	78	97	77	100	32	64
ARHGDIA	7730	15350	24478	12679	12725	14441	13290	23647	18253	22815	17597	19675	7162	13499	20298	23857	14479	1066	34227	20927	19776	25345	32312	12605	12655	9016	30823	18694	25481	22794	8190	20375	8919	27066	17830	18692	12813	6163	32268	13129	21135	15107	16135	19006	20825	23499	14951	15886	17688
ARHGDIB	3951	7886	3098	2232	4187	2944	2393	2164	2445	3700	3454	2209	1854	7075	1312	2103	2212	1102	3688	2872	3208	8103	5000	2374	3110	2055	4430	2609	5551	3446	2495	2369	3705	4143	1098	2693	2009	2803	10771	2680	3043	3377	4778	2098	8257	1590	2722	2028	3211
ARHGDIG	104	6	42	0	3	23	28	11	16	2	1	7	19	18	14	7	12	5	32	2	14	18	6	9	48	49	473	12	67	5	162	3	9	235	1	30	112	26	78	9	79	5	15	7	39	41	3	5	380
ARHGEF1	980	3743	5124	5746	2957	3605	2267	7885	4716	3851	1885	2316	474	3625	5212	3671	3340	128	3594	2604	3800	5040	3081	2575	2655	1255	5282	1965	3218	3679	3831	1566	2288	4105	4174	2520	2520	903	5593	3652	1716	2581	4524	3074	4200	3045	2957	2344	2457
ARHGEF10	780	2553	4777	3034	3316	2474	1925	2576	2103	3037	2532	2496	1246	1805	2131	3946	1822	278	2897	1434	3118	2119	2339	1151	3196	3227	1822	2629	2449	4078	1169	493	1938	5646	2561	3281	955	1151	4175	1892	2158	1616	2939	1959	3388	1697	3751	1757	2624
ARHGEF10L	125	748	2736	2450	2828	1675	739	1852	1937	8023	1284	1412	362	3311	695	2310	1160	114	1686	3566	2789	1283	2635	1183	2923	1049	874	1637	1950	2220	686	2599	1531	1804	1799	2015	1678	450	1837	1156	821	1189	2281	2185	2805	1780	2086	1284	1259
ARHGEF11	1392	13017	11143	7664	11636	32094	3684	13369	17188	6114	7748	4048	1360	27246	8398	11236	6743	236	9494	2846	9306	5931	7040	10907	6691	9203	12622	3339	6046	10325	6725	8175	5471	10904	8885	5663	14735	1393	7936	12577	3159	3499	10349	4601	12931	9882	6358	6525	7211
ARHGEF12	3753	12482	10346	14159	17030	14525	13404	17377	13968	18667	7895	9614	1405	15186	14118	17307	11916	1407	14340	9759	19840	17298	13031	10374	39892	10915	12012	10103	11433	8573	4816	14787	14501	21272	14988	9718	6064	3056	9171	10290	5438	8741	11472	27546	17525	8994	13694	12300	8265
ARHGEF15	82	770	674	342	602	901	143	168	2229	2730	402	398	31	1193	192	226	58	7	367	1618	553	1170	588	800	771	436	1237	115	725	517	1346	641	858	985	321	174	841	177	1647	705	148	227	320	248	1780	359	541	397	127
ARHGEF16	101	258	1870	358	404	219	245	534	276	1988	38	369	150	515	471	95	692	63	935	1398	355	122	169	63	591	198	508	852	294	45	120	636	150	257	326	253	294	64	124	416	193	278	1633	143	365	472	277	83	139
ARHGEF17	1654	11245	6098	11531	10520	6830	6274	9095	9378	10685	5501	5379	994	11595	6071	13138	4670	480	9231	3507	13115	4575	8472	5703	10683	7125	8777	3166	6955	8164	3269	8535	6795	9554	8636	5950	3244	1387	7775	3161	2811	4001	4867	9526	13094	4335	8273	10600	3222
ARHGEF18	407	4136	3843	4532	4339	4682	3638	3571	4997	7196	2359	3465	931	4872	4757	5027	4102	176	3488	3569	5167	4665	4648	2627	6740	3301	4444	3122	4249	6093	2788	2561	3147	5774	4950	3170	2358	594	4426	3581	2149	1407	7761	4638	4595	5344	4269	5067	2774
ARHGEF19	66	161	942	316	688	200	583	559	210	686	482	623	92	362	361	903	2587	72	860	580	2103	617	324	675	154	389	730	4318	901	251	171	1230	623	871	593	1299	708	262	570	329	283	541	1095	164	766	388	960	110	508
ARHGEF2	1958	13422	14549	5483	13209	27074	5272	13442	20626	4288	11992	5202	1521	26599	6573	12900	4815	521	12179	2255	11769	5852	8037	11211	8873	5526	15783	4193	7143	10202	8620	6704	5761	12705	8135	6432	11886	3861	8216	21496	5432	5136	8843	12621	13723	8563	8201	6036	10688
ARHGEF25	627	854	1557	1065	1600	717	1310	629	787	357	1216	937	429	1082	1014	1299	562	84	980	158	1380	1034	489	1248	784	1304	2003	635	1397	962	1860	1353	954	2106	471	1375	1405	285	1772	1062	559	987	1961	978	1113	1058	1010	535	1097
ARHGEF26	102	467	742	527	558	996	721	960	716	647	615	54	249	540	488	18	612	376	320	212	812	451	160	280	220	940	677	385	569	274	490	292	363	284	222	88	519	759	466	837	462	1417	1502	224	849	736	270	63	417
ARHGEF26-AS1	5	17	5	8	4	30	7	22	23	21	3	6	2	5	15	1	47	33	0	14	17	5	5	6	1	10	14	5	6	3	40	0	6	8	0	6	2	34	17	10	12	27	11	42	20	18	5	0	2
ARHGEF28	632	2925	1057	2385	3930	3407	1273	1764	3277	4622	1518	1649	337	5353	1625	1871	2010	273	2769	1950	2128	3597	2504	3168	2610	694	1461	1705	2066	4270	1553	2797	2993	1853	3354	1373	2357	681	1456	2306	945	1776	1908	1340	2849	1099	1696	2135	1505
ARHGEF3	1353	3369	3664	1400	1685	2110	1668	4414	1801	4046	1772	3780	397	4392	2412	3462	3640	616	1742	1509	2882	4686	5941	4631	7966	1202	1562	1182	1510	8171	1932	6717	2338	2379	2755	2429	1509	1179	1105	2830	960	896	1430	2177	4252	1503	1519	6698	638
ARHGEF3-AS1	0	2	0	0	1	1	0	1	0	1	1	4	0	1	0	2	1	0	1	0	0	0	0	0	1	1	0	0	3	5	3	2	0	0	0	0	0	0	0	1	1	2	0	0	2	0	2	0	0
ARHGEF33	19	55	46	21	34	67	37	38	47	54	62	44	31	38	282	35	56	7	33	44	48	85	34	33	39	15	17	36	23	39	18	105	35	35	41	16	11	16	24	29	13	54	63	65	73	18	28	31	29
ARHGEF34P	56	469	347	210	712	587	132	518	290	416	69	154	70	314	433	118	294	19	361	223	287	159	134	281	134	92	410	23	97	143	322	236	186	273	485	147	116	18	167	194	29	93	132	105	527	402	147	180	104
ARHGEF35	107	245	326	0	660	260	368	533	460	320	52	346	214	265	7	81	5	123	334	152	200	522	111	219	395	18	268	153	227	248	284	193	58	129	141	127	91	178	170	128	46	1	167	143	258	361	155	4	336
ARHGEF37	45	109	366	147	292	453	179	349	257	1109	102	127	89	205	262	418	168	22	112	562	803	422	117	238	1484	90	412	89	284	405	135	205	293	431	26	404	72	162	550	266	112	150	86	347	452	194	423	56	99
ARHGEF38	16	7	29	7	8	15	41	27	12	874	9	15	20	20	32	55	8	16	26	452	223	17	7	17	44	12	19	30	38	9	1	20	13	42	13	6	16	78	18	10	50	5	64	5	30	20	40	7	39
ARHGEF38-IT1	0	0	1	0	0	0	0	0	0	11	4	0	0	0	0	1	0	0	0	8	1	0	0	0	0	0	1	0	0	0	0	0	0	0	0	0	0	1	0	0	0	0	0	0	0	0	0	1	0
ARHGEF39	440	1252	1640	1067	1763	374	822	1030	969	73	1068	988	169	1315	890	988	848	142	1049	24	619	1331	1057	1068	367	981	1612	1630	540	788	476	2274	487	791	1571	318	706	269	243	669	490	490	519	154	854	653	942	832	1063
ARHGEF4	133	674	361	327	713	841	406	295	461	166	266	175	143	698	793	508	561	16	517	44	617	395	367	398	361	392	923	290	356	451	728	182	624	308	348	581	226	126	1528	600	377	147	281	366	449	599	158	489	555
ARHGEF40	1401	6536	10984	11189	10456	11376	7479	13121	32108	5451	4464	3208	1522	10739	34350	7900	7238	513	12583	1607	11166	12517	9873	4893	15511	8248	11140	4320	6099	7968	3742	9739	4859	8659	9208	6656	6803	2704	6860	7213	2732	3133	5956	10585	14135	10138	6525	9717	5695
ARHGEF5	163	1229	1582	702	2063	1713	625	1869	1266	1580	375	676	579	1175	1020	401	1079	53	1418	1033	1123	1369	695	1028	1266	347	1511	204	988	1229	988	1049	827	808	980	621	714	191	926	986	183	440	699	486	1451	1135	730	585	1146
ARHGEF6	242	903	901	724	1146	1109	317	432	417	1934	398	332	146	1134	420	560	418	48	689	571	2365	702	476	397	732	642	1693	137	766	656	545	717	746	941	283	385	645	553	3000	365	664	281	980	428	1630	613	771	368	581
ARHGEF7	2072	6035	8080	13971	7482	5940	3219	4783	4473	4088	6082	3418	2020	8604	8061	9753	6383	1059	3923	2528	9030	4680	5783	5839	3265	7226	7562	2608	6229	4826	4436	14367	6525	6221	4932	5389	5811	2286	5298	8054	6158	3979	9227	3663	7955	7320	7476	3112	3555
ARHGEF7-AS1	0	0	5	4	3	0	0	1	0	1	4	1	0	2	2	5	0	0	0	1	6	0	0	1	0	6	2	0	2	0	5	15	1	1	0	2	3	0	2	0	0	0	7	2	4	4	3	0	2
ARHGEF7-AS2	7	3	6	65	31	3	33	5	0	12	30	0	10	25	10	38	29	6	2	5	47	18	9	5	0	61	48	61	32	1	3	97	35	21	2	30	21	19	14	23	45	36	27	15	15	26	42	0	5
ARHGEF9	735	1231	3254	2119	1847	3615	850	2716	2316	1885	1423	1348	435	1499	6947	2003	945	194	2677	903	3952	2005	1640	1103	2921	2249	1856	1017	1899	2392	1233	2514	1530	2923	1818	1487	2255	480	2253	1163	901	1510	2173	2626	3123	2866	1611	1678	1711
ARHGEF9-IT1	0	0	0	1	0	0	0	0	0	0	0	1	1	0	5	3	1	0	0	0	0	0	0	1	0	1	1	0	0	3	0	0	1	1	0	0	3	1	1	1	0	1	1	0	4	1	0	0	1
ARID1A	4022	34700	54790	56844	53249	54967	14102	50117	36911	14052	33052	23735	8699	50682	36441	64732	28108	3176	50483	6073	48542	22643	40610	26947	25260	24693	24508	18570	37978	47845	27697	42919	30750	38476	58321	25969	37140	6019	25681	30471	15347	25881	47954	22951	44628	53768	36717	34797	25016
ARID1B	4826	20302	32881	20044	35058	52276	9945	18014	33227	8532	19310	11649	5482	31574	17319	30129	12323	2716	20107	4189	23485	15139	17001	24853	14829	10544	18225	9349	18602	22179	23555	20007	16862	27075	26576	14357	15497	5592	14165	18615	6731	10389	22612	10769	25212	20102	15342	15438	11782
ARID2	8904	12954	13622	22005	32725	25887	8125	10874	13450	3471	9522	6938	4425	37700	16885	23801	10707	4625	11726	1823	13977	9396	11222	19254	7137	19594	8402	9440	18288	11392	5847	17070	17470	14201	21234	10573	23661	4172	5903	13206	8133	7477	26153	6112	23266	20856	12170	10142	15148
ARID3A	227	968	1282	3438	2623	647	368	737	455	940	1866	2171	268	1883	2555	2189	3223	106	2504	380	718	456	2724	747	181	3064	2112	2238	1253	2328	667	1080	304	396	3812	606	1399	144	269	873	767	833	3286	134	1293	1904	2219	2158	178
ARID3B	969	3394	13052	12642	6909	2165	1684	3544	1770	581	7200	6520	1630	7485	14660	7797	6315	203	10599	287	2271	2417	9638	1862	1230	11872	8650	3252	3432	16196	1420	12969	1901	1686	11252	1114	7240	573	1042	4934	2475	6604	13887	506	4083	10161	7728	11331	2081
ARID3C	3	20	23	13	34	5	16	12	8	1	12	19	30	4	11	14	34	0	42	4	14	27	13	2	10	78	11	29	26	18	12	59	21	25	6	29	11	0	10	15	7	11	57	25	18	31	18	11	19
ARID4A	2430	3309	2154	1980	4717	4636	2872	4755	4633	3171	2869	2739	1374	4519	1968	4333	1535	507	4058	2071	5559	4211	3921	4151	3821	1752	3465	3176	4449	4340	3451	3195	3366	3569	5551	3335	2953	2114	2862	3117	1871	1288	2639	3110	2617	1695	3702	3330	3276
ARID4B	6445	12277	9396	9122	14055	28854	5713	11639	15451	3662	10438	6056	2594	9661	3966	11569	6098	2038	9635	2447	10098	8444	8717	12697	6891	7359	9171	6746	7199	9934	6246	8700	5790	10531	10836	6767	5880	6710	7067	12565	3333	2860	9330	5406	14616	7646	7662	6597	5903
ARID5A	156	796	1047	284	497	632	473	689	585	773	484	458	141	807	734	1025	289	69	533	596	1251	978	550	470	526	378	736	1008	755	537	518	635	292	1296	480	577	399	680	926	803	794	492	1192	808	835	595	799	315	1410
ARID5B	1747	6837	3023	7166	6437	10493	2086	6192	5010	5383	2560	4003	1176	10162	3858	7518	5223	647	6070	2480	9161	8409	9899	6776	4346	3095	4173	4056	6616	6404	5790	3365	6134	1506	16354	3059	6963	2696	6096	5318	3293	2970	5992	2353	10496	5144	6149	6805	5269
ARIH1	4462	7124	12223	10394	11146	13181	4376	4282	9007	3621	9360	6392	2303	10016	8720	12971	6922	1542	8992	2432	12216	6590	9026	7515	5972	9995	7292	4156	8684	10175	7077	14835	9297	7347	12261	6899	8272	2510	7247	11536	4908	6479	11682	4767	11916	12389	9220	8752	7179
ARIH2	1838	3791	9861	4896	6110	6367	3782	6031	5089	3362	3648	3536	1559	5619	7190	5654	2859	872	7171	2399	5095	5189	4878	3564	4084	5589	5428	2840	4283	5393	2615	8821	3600	4808	6716	3455	3678	1268	2666	3505	2225	4443	4283	3295	5590	3432	4264	4881	4525
ARIH2OS	283	99	120	41	81	77	100	133	192	172	63	123	26	124	165	189	96	118	90	201	206	205	123	67	155	115	176	119	239	95	111	255	85	177	139	148	161	141	205	130	102	141	41	191	172	65	99	74	175
ARL1	8937	6876	9352	6524	9355	10961	7836	6627	7029	7135	4567	6686	4006	7735	6730	7103	6068	5403	6936	4484	8419	9486	7507	9245	6910	6157	5347	5498	11812	6736	3726	8427	4908	8324	5403	7103	7030	5389	8276	6205	5277	5402	9321	8315	9345	11319	5030	4881	9589
ARL10	94	372	1086	1250	806	1330	139	588	466	185	330	199	79	914	2046	714	158	30	734	107	1362	139	466	144	343	545	1394	79	477	827	546	773	493	607	1216	318	533	45	219	232	169	431	1595	232	888	679	413	704	268
ARL11	22	44	162	21	33	70	18	117	27	24	18	30	7	116	77	23	10	31	50	14	18	70	41	17	38	41	51	42	65	27	19	105	42	57	15	39	20	13	77	24	12	24	55	26	54	7	20	4	6
ARL13A	2	8	27	14	9	20	5	8	5	15	18	9	1	19	8	24	3	4	8	9	29	12	6	12	18	4	11	4	17	11	12	28	15	17	6	11	6	2	19	3	12	4	35	16	27	12	16	9	5
ARL13B	2007	1808	3620	2123	2637	2094	2067	3206	2271	1517	1679	1541	1033	2148	2547	2145	2608	1068	1694	860	2426	3371	2220	2042	2933	2871	2094	3046	2172	1613	1107	3763	1526	2362	2407	1746	1264	1849	1189	1972	1039	1555	2485	2711	2867	2687	2056	1488	2226
ARL14	2	5	3	2	3	3	0	2	6	3	1	2	0	0	0	1	2	1	1	0	2	2	2	1	0	0	2	2	2	3	0	3	0	1	4	0	8	0	0	2	4	0	2	0	1	1	0	1	0
ARL14EP	3193	2058	2669	2100	2694	1624	1797	3325	3107	1661	2084	2035	607	2569	2529	3570	1770	1721	2439	1073	3251	3224	2389	2384	2381	1745	2557	1637	2651	1111	1632	2323	2331	3312	2818	1217	1378	2300	1184	2015	1311	2030	1446	2263	2900	2425	1888	1572	2544
ARL14EPL	1	0	1	0	0	0	0	0	0	6	0	0	0	1	0	0	1	0	0	1	0	0	0	0	0	6	1	0	4	0	0	0	0	0	0	0	1	2	0	0	2	1	2	0	0	0	0	0	1
ARL15	354	463	718	836	673	863	394	459	776	1216	490	432	64	648	656	967	479	195	530	811	1104	785	689	511	853	470	514	212	559	745	378	534	956	982	971	228	494	284	519	393	242	431	781	550	900	409	733	615	587
ARL16	6058	1717	3396	2323	1984	1366	1456	2043	2122	1662	1890	1936	1351	1692	1855	3208	2210	4088	3185	1115	2642	2523	2840	2160	1438	1621	3153	2306	2943	1817	1607	3395	1294	3180	2195	2867	1311	3104	2449	1384	1318	1347	1873	2840	1931	2893	1910	1722	2215
ARL17A	72	292	196	315	92	581	240	221	213	268	278	67	61	412	392	309	142	88	197	296	414	134	184	288	244	106	419	209	203	211	115	219	113	146	415	142	124	99	246	182	88	115	237	322	292	162	210	176	130
ARL17B	0	0	0	0	0	0	1	1	0	0	1	0	0	0	0	0	0	0	0	0	0	0	0	0	0	0	0	0	2	2	0	0	3	0	1	0	0	0	0	0	0	0	0	2	0	1	0	0	2
ARL2	4787	2244	3008	2734	2487	900	950	3113	3465	3713	3236	4414	1036	2149	4110	4172	4151	1994	2883	3826	1953	3191	4860	1684	906	3445	7453	5233	4712	1864	2107	2577	1635	2899	3580	2774	1495	2431	3278	2470	2693	11185	8690	1786	2260	2153	2108	2285	3191
ARL2-SNX15	0	0	0	0	2	0	0	1	1	0	0	0	0	0	0	0	0	0	0	0	1	0	0	0	0	1	0	0	0	0	0	1	0	1	1	2	0	0	0	0	0	0	0	0	0	0	0	0	0
ARL2BP	3508	5474	5610	3366	7509	7683	4597	9105	8640	4649	3197	5594	2714	9257	8141	4025	3235	1874	7754	3522	7630	9299	9190	3129	7221	4425	3591	4197	8337	3865	6233	8775	6257	6053	4893	3011	6987	1817	6001	5835	3945	4053	8405	6625	10814	7243	5915	5942	10797
ARL3	12278	4579	13226	5793	6417	5048	4933	7626	6281	3605	4284	6024	3118	3630	6360	5343	7209	8082	5356	2467	4047	6366	7149	3070	4785	5164	4687	4170	5574	6337	4710	6161	3296	5725	6105	4372	4871	3771	4459	4082	3792	6425	9802	6280	7093	5302	4305	6196	6594
ARL4A	688	644	1168	646	1012	1310	49	357	1155	576	610	268	289	828	580	1978	1070	375	428	653	1146	680	222	511	580	835	818	386	1228	582	432	300	379	1053	383	677	391	1362	1088	802	1308	501	644	440	994	678	992	94	2325
ARL4C	211	879	5965	664	768	1853	3599	1469	764	886	559	775	146	1597	1757	1511	418	753	3429	355	4944	803	917	480	1101	1039	604	1462	2467	1010	467	1855	613	1682	820	492	279	731	2383	330	1220	1752	909	5208	1987	527	1724	936	364
ARL4D	498	331	2164	467	567	220	212	723	256	3416	893	749	383	357	878	1114	211	72	552	2244	557	1174	2571	598	282	665	981	744	1177	821	405	1093	248	573	291	437	659	377	432	574	541	247	1283	160	452	407	1298	534	227
ARL5A	7914	5912	10849	6942	7754	6313	4327	7215	8134	3345	6515	7874	2575	5130	11590	9609	4932	6693	8120	2073	6626	8026	7309	5842	5801	3066	5171	3975	8431	6083	7112	7078	5111	3784	10400	4805	4216	4472	4686	4785	5969	3201	5103	5122	7663	9226	5883	6340	5568
ARL5B	7277	3208	7730	6079	8274	5581	453	3931	2221	714	4031	2393	795	5430	11762	10450	1141	1800	3457	204	6964	1390	3661	2817	2440	10302	3301	940	2072	5027	3530	8570	4167	2407	11695	928	4115	918	799	1575	1098	2409	10901	1171	5426	7843	3721	4963	2470
ARL5C	1	8	30	10	11	5	3	3	6	0	8	3	0	5	26	31	3	0	9	0	26	16	5	7	25	5	31	2	9	3	6	79	7	76	20	28	1	1	10	23	2	6	2	9	15	11	31	3	4
ARL6	658	434	643	349	456	523	253	534	426	482	353	324	155	501	970	532	613	559	397	351	581	298	320	470	357	606	369	264	349	451	281	439	266	412	384	229	304	308	208	460	165	600	490	338	558	607	223	240	352
ARL6IP1	33871	34370	51627	28254	35817	28157	24354	38310	33017	15680	31769	27533	14465	33916	27882	31354	29235	15968	43974	11789	34004	33752	45927	26355	17246	41554	24169	31088	38276	23005	29080	211823	20034	20718	37456	18731	27326	17617	12962	25470	19635	30210	45367	14850	35764	24942	24085	33572	44548
ARL6IP4	12033	11928	13340	7348	11604	9087	20281	10109	10435	7519	5314	10912	8255	10029	11843	9585	10677	5073	13476	6474	8234	11735	14003	7887	6430	8223	13914	13797	13007	9509	3724	8289	4277	11384	10466	8914	10932	6787	11261	8778	11530	15811	11726	11130	9014	12036	6665	7982	16815
ARL6IP5	6135	4319	6793	7119	4310	1991	3191	5435	5230	8877	3347	6225	2179	5904	10771	8468	5758	3671	6183	6875	7168	7932	9574	4280	4340	9296	7181	3841	7901	14206	3266	6018	3254	5481	3282	4741	2606	5751	5226	5340	5419	5850	4781	8632	4307	3760	4015	5604	5285
ARL6IP6	11086	5697	9551	5613	6823	5048	4641	6506	5360	1169	4894	7935	3850	4235	7428	6657	6199	7120	6489	874	4769	7233	10036	4374	2347	4023	3164	6143	5309	6089	4415	9550	3925	3515	8281	5968	5257	5481	2082	4308	3945	2339	4165	3556	7071	5018	4646	5987	5040
ARL8A	2564	5723	6832	2836	4378	10721	2890	6107	9695	4158	4436	3828	1637	2974	4174	4306	3840	412	4776	3493	4371	4451	5608	6255	3447	3132	7152	3005	4381	5534	5785	3036	2172	6602	2751	3562	3883	2179	7253	7978	2513	2669	4338	3947	6344	6600	3192	3666	6741
ARL8B	6980	6360	12024	7516	7748	8913	5191	9159	10136	6099	6467	7263	3211	6961	9094	9761	9645	4053	10325	5234	9793	10434	8210	6891	6117	9540	7019	5014	8944	8138	7454	13927	5864	6749	7403	5942	5740	4970	5689	8694	4266	9866	9875	7100	8505	5439	6943	5342	7717
ARL9	219	69	140	9	125	474	59	122	131	7	226	86	114	117	160	234	28	200	208	8	370	59	61	30	47	5	3	164	348	42	196	33	208	211	235	277	5	265	457	296	145	364	81	86	189	279	166	20	173
ARMC1	6123	5105	8427	4654	4868	5598	3372	3088	5823	2043	4024	4428	2981	4094	6759	6761	6471	4901	6042	1498	5919	6514	5891	3878	3122	6222	5276	3369	4827	4754	3389	6692	3313	5128	6402	3807	3260	4034	3615	8094	5205	5377	8905	3716	5715	5064	4122	4594	8063
ARMC10	3045	2188	3822	2552	4428	2659	1933	4032	3334	1899	2261	2201	2731	2462	4113	4865	3499	4129	3322	972	4368	3299	1558	2946	2614	2283	2598	918	4116	2427	4066	4413	2666	2578	1442	2342	1630	1799	3112	2129	1965	3761	3659	1580	2871	3931	2033	1000	3949
ARMC12	96	147	44	26	154	118	64	73	246	9	81	70	46	186	68	57	82	35	98	24	68	208	48	60	36	65	109	150	125	24	211	206	68	182	29	199	23	103	138	73	36	51	71	48	70	87	72	33	58
ARMC2	259	457	431	324	671	777	190	400	607	241	498	229	205	608	370	450	293	130	239	140	545	325	244	725	281	249	322	129	390	393	367	382	332	677	326	244	290	189	419	347	113	301	556	378	621	402	266	266	394
ARMC2-AS1	1	11	5	3	4	11	0	0	3	0	15	5	3	14	2	4	0	0	0	2	6	3	0	9	11	0	8	1	4	3	3	2	5	13	0	6	3	5	1	0	1	1	8	1	5	4	6	2	4
ARMC3	128	221	501	319	431	734	110	105	330	44	223	60	99	401	268	147	217	57	41	11	91	39	73	678	316	413	196	62	283	76	304	357	186	465	15	393	123	41	51	56	61	55	320	751	771	267	208	33	295
ARMC4	20	57	127	222	199	255	31	177	123	15	81	83	51	181	180	170	19	20	74	2	364	55	46	64	26	108	140	38	94	83	6	97	40	140	141	13	143	62	333	60	105	179	279	48	204	138	101	78	159
ARMC5	202	1428	1276	1245	1090	1759	1055	1653	1549	992	1071	1112	356	1664	1191	1569	1127	54	2308	686	1483	1554	1657	748	1101	1110	1476	809	1428	1365	476	2526	932	2377	1341	1312	1049	239	783	1010	445	706	1168	859	1372	991	896	1034	1113
ARMC6	1030	2287	2134	3411	2647	2495	2107	2037	3764	1402	2301	2712	978	2706	3685	3563	2830	576	3089	1357	3085	2997	3922	1894	1833	3239	3695	2234	3235	3263	1146	2019	1930	3552	4178	2443	2472	1038	2636	2820	2567	5323	3983	1999	3257	4025	2266	2809	3887
ARMC7	248	911	1830	1172	986	752	779	779	1225	2437	687	1178	302	1015	1406	1780	632	88	1385	1917	1166	966	993	1004	867	476	1754	519	1056	1072	376	894	725	2277	829	676	809	456	884	779	780	614	1049	1156	1127	1315	859	630	1041
ARMC8	2762	2176	5076	3527	3820	3526	2376	3947	3028	2497	2851	3462	1547	3267	4338	3701	2364	1405	4941	1436	3759	3924	3389	2912	2766	3137	2793	2061	3031	3050	2007	4115	2737	2288	3742	2539	2291	1703	1700	2517	1618	3295	4788	2059	3711	4078	2556	2434	2888
ARMC9	690	3587	5165	4351	4590	4141	3274	3478	3426	1181	4010	2097	1106	7995	5251	5532	5197	421	3819	620	3747	3714	4293	3008	2502	4537	3554	1869	3410	6682	3560	4028	3233	3455	4596	4045	3012	819	2072	3778	2658	1062	3029	1977	3961	4228	3961	3483	2861
ARMCX1	2671	2164	2898	1639	1603	2809	1611	3047	3151	1577	1390	2280	1077	2342	1568	1583	1766	1902	2375	985	3264	3892	3270	2169	2384	1807	1544	1558	2746	2642	2007	2306	1706	1835	2444	2225	2757	4707	3759	2213	1687	1999	2419	3244	2701	4318	1613	2531	3258
ARMCX2	1998	4128	5212	4301	3633	7109	9566	7237	6774	4559	3502	10151	2294	4732	2158	4332	7997	1517	7177	2187	7700	9870	6031	3217	5143	3480	4077	2759	5295	14077	1579	5264	2764	8129	5311	4423	4295	4481	5788	4509	5361	3937	6932	6905	5953	8777	3487	5289	4915
ARMCX3	2925	3618	6936	4223	3647	6162	5972	5161	4554	4788	2979	5448	1520	5582	3451	5645	4585	1741	5656	3555	6548	7250	5640	3391	5666	4597	4469	3319	5506	9534	2537	5095	3126	6116	5072	3882	5204	4298	8298	4020	3043	2952	5769	8622	7114	6477	3958	3854	4709
ARMCX4	674	651	1299	1148	859	1464	786	903	1205	1030	1180	1110	557	1450	757	968	766	251	1161	769	1532	1790	1120	1231	1048	1566	1045	1292	1342	1396	630	1805	744	992	1460	1627	738	723	1746	763	432	1039	1890	1050	1250	1508	979	1012	722
ARMCX5	1120	544	657	1476	689	957	851	1001	1373	988	512	938	460	831	838	1332	892	791	1083	447	1526	1610	1482	772	902	807	833	881	1327	1055	667	1061	905	914	1830	1499	1202	1235	1637	899	743	1140	1529	1013	1405	1256	924	1160	898
ARMCX5-GPRASP2	111	63	76	101	75	80	54	60	67	38	65	65	24	46	61	127	90	65	82	48	143	72	64	61	50	125	44	49	133	59	62	123	60	63	58	65	69	56	160	90	78	35	72	51	101	92	80	55	86
ARMCX6	949	480	807	786	630	581	744	988	807	574	332	700	325	672	439	951	678	693	1421	260	1377	649	938	411	622	825	635	208	540	1511	462	1001	505	850	878	558	655	536	890	509	533	759	921	847	890	1091	665	759	860
ARMS2	0	1	1	0	0	1	3	5	1	6	0	2	0	0	2	0	0	0	1	3	5	1	0	0	4	1	0	0	0	1	0	7	0	0	0	0	0	1	3	0	4	3	1	0	4	0	2	0	0
ARMT1	2348	1752	2626	2167	3560	1847	1608	2582	2128	1856	2487	2693	2009	2339	3926	1977	1622	2764	3639	1127	2268	2514	3221	1640	1435	1401	1834	1600	2111	2360	1662	3378	1233	1714	2915	1182	1522	2397	1622	1627	1106	3029	3427	1062	2340	2165	1820	2177	1440
ARNT	3354	9150	7488	6081	8291	16684	2410	8760	11616	4859	6323	3978	1399	21432	10381	8277	4421	661	5459	2680	8774	4633	5348	9697	5552	5474	6292	2472	6773	6141	8706	6848	4176	8181	5185	4953	9602	3115	6642	8146	2121	3681	6633	5437	12202	7051	4653	4291	5370
ARNT2	507	6523	8603	5321	9585	10641	5984	3713	7527	9539	5034	4764	1037	8137	4980	13937	3035	359	5666	2488	10083	5858	6314	5678	14631	6738	7793	1727	4919	12173	5311	10340	7735	4600	8960	3089	6143	939	3960	7110	4208	2989	8009	6215	7799	7875	6538	7305	5203
ARNTL	221	319	596	426	457	321	256	412	524	345	284	203	53	381	532	429	743	95	593	373	465	379	288	217	399	537	513	179	422	432	149	833	339	865	242	142	168	212	328	258	169	328	636	435	440	322	235	162	272
ARNTL2	302	352	958	685	1255	609	868	796	534	131	739	383	494	1062	1683	555	777	321	1152	107	643	616	767	297	445	866	581	937	525	700	221	1174	255	510	343	80	721	247	804	316	281	956	930	244	782	1509	746	523	1132
ARNTL2-AS1	0	2	2	2	2	0	1	0	1	0	3	4	0	1	9	1	0	0	3	3	3	3	0	1	2	2	1	2	0	0	0	1	1	4	0	0	0	0	0	1	1	8	6	0	0	4	0	1	1
ARPC1A	8956	5926	10006	6320	11235	5767	6103	9959	7864	4487	7068	9485	10060	7503	8750	8984	6694	3670	12473	3696	6684	11645	6117	6484	5038	8534	6599	5976	10261	10820	7071	7970	3749	4980	4162	6456	5341	4346	10309	6096	7287	7617	13773	2609	7076	10855	5483	4206	7973
ARPC1B	1132	2846	3353	1337	3197	2349	1489	5286	3921	3872	1371	1477	1667	4340	2348	978	1044	331	3526	3627	2220	3697	2113	1513	2035	1148	2196	1826	3707	2773	1522	2050	1317	2063	1242	1183	1266	827	6560	1245	1626	1737	1916	1393	4111	3923	1798	1049	2706
ARPC2	13845	14480	19342	11112	11780	12347	10742	16814	14007	9355	12805	13871	6421	13337	19985	11410	13115	4587	19882	7800	12517	14011	18657	7289	8725	12278	13234	9971	17887	13765	9035	12942	7733	13215	13697	9981	10201	7382	17425	9652	13205	11839	8939	11877	14790	16586	10213	11996	13808
ARPC3	24728	11175	13995	5430	11885	7227	12474	15544	10530	7479	5985	9662	6839	11744	12339	7895	11980	10880	13399	6522	8661	20067	12435	8056	6846	8026	8593	12034	13374	9160	5389	10114	4983	11421	10073	6731	8688	8266	9590	8963	9275	15082	13082	9587	8673	13611	6585	7974	18802
ARPC4	9304	5585	8083	3620	4425	3612	5220	8642	6676	4748	6596	6208	3346	4965	7379	6317	7056	3008	9076	5268	5525	7989	8476	3318	3803	4280	8529	7548	9658	5467	4066	7712	2958	5532	5116	5494	4623	5885	7816	6135	4913	9457	7103	6283	5899	4839	4276	4337	7728
ARPC4-TTLL3	0	0	0	0	0	0	0	0	0	0	0	0	0	0	0	0	0	0	0	0	0	0	0	0	0	0	0	0	0	0	0	0	0	0	0	0	0	0	0	0	0	0	0	0	0	0	0	0	0
ARPC5	22870	15845	16459	7144	12407	31491	9080	23960	41340	5794	13408	7451	8567	27749	14213	9859	29253	18079	13311	4350	10496	14420	15541	15437	10753	9014	14696	8099	12947	10543	7694	11063	5639	11877	9333	7160	12019	20253	13410	18354	5303	12888	12390	14370	18472	13057	9486	10620	60028
ARPC5L	939	3177	4912	2171	3404	2268	2083	3552	2201	1601	3655	2305	1072	3304	5192	2537	5264	474	4797	1868	2262	2932	3892	1923	1399	2194	3476	2197	2620	2241	886	3080	1289	4184	3162	1899	1566	1038	1659	2883	2177	3655	2862	1923	2780	5251	1865	2250	2494
ARPIN	870	2295	4051	2420	3095	2327	3092	1927	4010	2555	2055	1859	484	2524	2315	3708	2483	323	3120	1682	4265	3581	2773	1853	3740	4302	5242	2710	3463	1518	2912	6243	2477	3306	3120	2729	922	1215	5242	4062	2297	1702	2249	2119	4473	905	3272	1940	3051
ARPP19	36522	17731	49134	33679	29481	24557	15140	13197	25529	16778	22963	23822	8779	24237	37313	39178	24445	12618	33635	11066	34846	21264	30462	22380	19495	20583	24309	19848	23429	35448	22394	49536	23808	19976	34606	25515	22551	13596	18381	28584	16065	21464	28478	20824	32001	30238	22797	24736	22773
ARPP21	26	226	58	325	1464	271	7	120	587	25	1202	76	26	542	36	224	3537	40	214	1	497	331	303	542	47	59	139	1242	817	75	25	975	121	154	40	678	21	355	45	215	3547	30	279	6	854	235	2145	86	117
ARR3	15	13	60	55	39	42	27	32	27	33	37	31	8	38	114	27	57	18	25	13	68	12	26	46	30	68	46	19	40	49	37	105	11	60	41	37	14	4	27	11	13	33	68	40	68	14	47	52	26
ARRB1	219	993	1403	732	1277	921	438	984	1182	3525	698	1372	136	1424	1275	1509	542	106	2178	2433	2028	1550	2143	550	1565	908	1953	351	1511	1068	1085	2187	2468	1263	1827	1047	964	406	2296	988	974	776	967	1096	2778	592	2130	1000	560
ARRB2	947	2692	2757	1370	3434	1997	1475	1775	2828	1007	1507	3667	913	3859	2381	1604	1204	255	2620	666	2850	2983	3141	2739	2178	1993	2873	3316	3034	3941	2524	6074	2089	4959	4016	2034	2934	880	2109	1947	2221	2144	4683	802	3338	2101	2247	2163	2714
ARRDC1	360	1214	1378	1022	1708	1143	982	1293	1161	2550	955	1031	724	1424	500	1025	1767	138	872	1984	1219	1786	1053	916	1331	1041	1606	2272	1579	1154	1133	1294	908	2409	447	1512	591	375	1521	976	904	1095	1084	1011	1143	1734	1051	527	1274
ARRDC1-AS1	407	934	944	789	1108	549	742	933	903	685	794	654	410	1076	623	855	1148	177	1090	562	789	875	897	632	606	800	1214	880	938	682	196	1751	450	1298	1032	843	595	316	467	751	526	1629	559	639	900	998	789	834	600
ARRDC2	107	684	396	211	207	545	145	373	297	1162	112	293	83	408	216	181	134	27	331	637	488	623	250	188	251	119	287	282	629	198	527	216	270	620	127	353	228	213	1152	289	249	123	199	759	465	520	161	139	340
ARRDC3	17238	8250	13158	9439	20395	12465	3951	17925	13955	17159	5272	8464	3547	12399	12337	19032	9187	10079	7006	5182	39715	3288	12190	32744	12121	7614	5491	4681	27328	14340	12229	23615	12875	26379	25147	12683	10046	4746	16666	6705	5276	8208	7550	6556	24676	6684	21367	10587	9816
ARRDC3-AS1	47	15	34	56	39	19	24	42	34	23	13	28	15	24	47	44	62	29	35	21	49	35	21	19	41	84	23	10	26	22	12	197	18	36	42	10	45	11	8	7	13	85	30	19	40	43	40	22	14
ARRDC4	1142	1990	2142	2842	3967	3426	2661	992	2611	5685	1666	3489	1177	1474	1349	4805	1954	439	1991	2942	2750	2927	3046	1710	2352	1357	1549	1390	4016	5177	926	3672	1478	1571	1368	2512	1089	1679	1411	2598	2152	351	2862	1389	3877	1491	2597	1822	828
ARRDC5	1	5	6	1	2	2	1	0	0	6	1	2	0	13	0	2	6	0	1	6	1	20	2	2	9	5	4	3	4	3	3	3	5	5	2	5	1	4	8	1	8	0	1	4	2	0	3	3	1
ARSA	179	501	396	912	324	84	300	201	682	1717	342	827	45	1175	428	598	533	45	252	1197	1122	272	805	286	1317	448	599	399	438	734	538	822	496	503	531	272	337	249	938	145	241	586	602	1104	848	108	378	770	306
ARSB	663	1045	3230	1669	2236	2371	1823	2944	1643	1784	1054	1588	549	2146	2672	2870	1096	362	3545	718	2999	2016	3673	607	1589	1021	1810	1669	1713	3555	409	2870	1257	1463	3100	1286	1578	707	1382	879	1051	1100	2135	783	2561	1186	2647	3710	1103
ARSD	1695	4099	5332	4287	3753	7500	7368	3642	7567	12902	4089	2519	1109	4249	2647	1618	2157	411	3201	9528	4869	5200	4513	3445	6808	3883	2184	7032	3030	2764	3738	1737	3363	5423	1575	4287	1307	926	6577	3589	1630	967	3061	4771	4185	3032	3123	1844	5277
ARSE	25	119	127	55	106	113	551	262	177	1533	380	334	82	125	255	56	17	295	162	769	135	329	187	56	493	18	14	133	60	237	28	73	31	82	86	564	3	151	164	35	59	322	55	95	260	68	224	87	20
ARSF	1	1	0	3	3	11	3	1	0	29	3	2	0	5	3	0	1	0	1	2	0	0	1	3	0	1	4	0	0	0	0	2	0	1	0	2	0	0	1	2	2	3	0	0	5	0	1	0	0
ARSG	154	436	453	268	811	1160	169	556	829	385	156	294	63	473	551	524	101	41	249	156	746	133	313	800	400	241	262	105	514	453	977	1052	601	426	369	157	192	149	682	408	156	173	494	3075	922	464	283	267	492
ARSH	0	0	0	3	3	1	0	1	1	2	1	3	0	0	0	2	1	0	0	1	5	0	0	2	1	2	3	0	0	1	0	4	2	4	0	7	0	1	0	0	2	0	0	0	3	2	1	0	0
ARSI	13	3	254	105	94	108	25	163	22	54	8	23	94	143	51	242	30	2	514	12	169	103	29	63	37	48	465	31	219	15	7	119	22	211	7	140	23	126	247	25	104	120	23	51	240	76	218	13	59
ARSJ	18	88	80	99	136	892	19	79	227	735	59	32	16	206	83	391	44	42	137	489	6156	44	103	107	89	26	67	87	109	417	50	9	65	94	97	36	78	531	249	146	258	15	78	63	172	97	138	227	74
ARSK	1481	886	2135	1230	1455	1639	647	1540	1113	1590	711	1313	846	993	1991	2034	915	1509	1626	826	2343	964	1521	1522	1256	1504	1107	984	1571	1353	450	1709	970	1237	1545	667	694	1769	1040	583	646	1317	1675	1671	1281	945	1249	1280	997
ART1	0	1	0	0	4	2	0	0	2	4	2	0	0	2	0	0	0	0	0	2	0	1	0	0	4	0	0	0	0	0	1	1	0	2	0	0	0	1	0	2	36	0	0	0	0	0	0	1	0
ART3	4	7	6	4	7	3	2	49	3	10	1	3	1	3	3	9	0	0	20	0	34	3	2	5	1	1	2	15	0	6	1	22	0	4	1	0	1	15	28	0	210	0	1	18	7	3	0	1	1
ART4	9	4	6	0	25	4	2	0	0	41	0	9	2	1	12	3	17	2	6	3	3	10	28	2	12	3	0	0	1	28	0	2	19	2	3	2	1	0	7	11	12	0	3	3	11	0	0	0	0
ART5	102	24	284	502	245	14	26	236	49	41	151	401	79	37	275	553	270	16	204	43	185	85	76	76	26	334	208	71	311	99	181	414	105	659	176	211	141	122	112	12	61	379	578	7	259	71	222	80	89
ARTN	6	12	344	44	28	25	60	109	23	109	21	26	16	54	35	64	124	4	116	97	100	55	14	39	20	18	36	58	32	21	41	37	29	46	25	91	13	12	77	22	38	34	73	30	45	29	34	17	22
ARV1	2277	1515	1170	1159	967	1809	1469	2614	2268	1488	1186	1146	518	805	1851	1528	1641	1029	1832	1555	922	2270	1222	1255	1004	1960	2004	1274	1153	1000	560	1557	763	1257	758	1231	479	1977	1044	1454	628	1156	1242	877	1366	842	939	551	1309
ARVCF	173	1241	1876	2067	1855	1241	1411	699	1277	1821	1096	1332	226	2314	715	2060	985	73	759	413	2681	3156	1918	889	1521	1968	2254	1391	1305	2810	798	3238	1628	2838	1809	893	1111	214	1676	902	806	986	2938	853	1990	1127	1878	2035	1997
ARX	2	1	0	0	1	3	0	1	0	0	0	1	0	1	1	4	0	0	0	1	263	0	1	0	0	0	1	0	3	0	0	0	0	336	0	0	0	12	112	0	115	4	1	2	0	0	1	0	1
AS3MT	4	2	0	3	4	2	0	6	1	5	5	5	1	3	7	8	0	0	3	0	5	2	4	2	3	3	5	0	6	5	2	6	0	5	3	3	2	2	4	2	3	0	6	2	6	5	1	4	4
ASAH1	4719	6499	8954	4453	5362	8559	4095	7471	6089	24838	2554	4570	2385	9507	4701	7046	3077	7703	7007	12929	8027	6426	6699	4839	6806	4583	3243	3159	5068	4934	6758	4586	3619	8943	5071	4268	3570	6613	8145	3144	5859	4355	6103	14787	7304	4855	3516	4340	8336
ASAH2	7	23	29	25	24	26	15	16	15	44	19	30	4	17	25	17	6	11	9	8	16	3	44	6	25	11	19	2	14	76	20	1	8	15	49	10	17	2	5	3	3	25	69	8	37	3	23	70	2
ASAH2B	44	26	79	64	60	69	18	44	37	30	27	46	14	51	145	84	23	9	42	1	94	55	34	23	25	91	58	3	34	63	49	117	56	51	117	25	48	9	17	23	20	35	106	24	80	95	52	83	54
ASAP1	3144	10943	17655	9989	15994	16084	4270	5719	10711	4124	8255	8499	3717	13390	13653	16896	3700	2002	14722	1598	18058	6611	13861	5957	9181	14208	9395	3294	10267	12505	14552	8708	10913	12419	18459	6179	9797	4332	9235	15120	8965	9192	19132	5859	15114	10955	10256	14371	9500
ASAP1-IT1	1	1	6	0	3	3	1	0	6	6	28	14	10	7	2	4	4	0	9	5	1	16	8	3	5	5	20	2	16	2	1	1	2	3	3	8	1	19	6	2	8	11	3	0	2	0	3	0	2
ASAP1-IT2	7	32	24	13	9	44	31	8	28	26	44	14	38	31	7	22	11	9	28	29	36	32	20	45	34	24	38	12	68	32	22	19	11	44	32	38	7	30	31	26	36	19	29	25	29	8	37	17	19
ASAP2	2551	5553	9769	5179	8595	4947	4472	6608	6940	12382	5326	6751	1813	8768	5624	8754	2486	526	9464	5870	11880	8554	7054	3992	5635	4342	5130	5238	5238	9420	4476	12221	5452	4441	9888	4248	4849	2928	5604	5163	4324	3286	12116	2721	8200	5843	5528	7120	5436
ASAP3	329	1925	5625	1852	5322	1707	1228	2805	1700	2500	1561	3788	1205	3162	1905	3021	1672	115	4502	1191	4808	3895	3597	1167	1472	920	1345	2173	3169	5132	1722	3030	1561	3771	4023	2851	2922	512	3860	791	1433	1890	3321	1440	4303	2741	3095	3934	2165
ASB1	808	1954	3066	2418	2371	2811	1163	1808	2021	1428	2200	1639	489	2397	2580	3645	1717	252	2073	764	2968	1614	2293	1616	1061	1656	2541	1084	2498	2130	1310	2062	1539	1666	2480	1679	1330	671	2133	1819	1879	781	1905	1516	2460	1771	2355	1671	1154
ASB10	1	1	3	0	1	1	0	0	2	1	0	0	4	0	0	1	2	0	1	0	0	1	0	3	0	1	5	2	3	0	0	3	1	1	3	1	1	0	1	0	149	0	0	0	0	1	1	0	1
ASB11	1	3	0	0	1	0	1	0	0	3	4	0	0	1	2	1	1	0	7	0	3	0	0	0	0	1	0	4	0	0	1	2	1	2	0	0	0	0	3	0	18	4	0	1	0	1	1	1	0
ASB12	40	35	62	46	41	101	0	47	77	26	49	54	33	55	90	0	41	10	78	21	51	90	49	14	25	59	68	80	32	29	11	47	16	2	41	8	46	21	0	59	85	48	69	27	38	47	3	39	42
ASB13	214	684	702	349	959	1501	487	815	1357	1489	477	825	457	1219	1291	816	239	225	483	1056	1422	1525	1320	398	1006	296	1155	1063	1485	464	799	1428	1468	1312	867	790	997	493	1315	748	601	925	1652	486	1696	1372	718	524	1466
ASB14	40	29	47	38	67	36	56	24	42	60	57	88	24	58	34	65	52	14	31	42	66	93	59	77	53	45	56	72	59	57	35	104	37	47	37	51	32	52	73	25	68	60	73	69	57	44	43	36	23
ASB15	0	1	0	0	0	0	0	0	0	20	4	3	0	0	1	0	0	2	1	8	1	0	0	5	0	2	5	2	0	0	0	2	0	3	1	0	2	2	2	0	29	4	0	1	0	0	1	0	0
ASB16	17	100	126	40	107	144	84	72	92	130	87	33	43	159	78	71	50	1	86	69	79	140	76	100	88	43	190	21	71	140	65	99	53	137	109	102	67	19	48	56	87	16	86	72	146	85	60	59	40
ASB16-AS1	215	558	1159	570	931	865	901	785	1275	558	723	575	291	1088	732	876	437	109	730	347	758	1433	1149	698	640	374	1059	1039	1135	1160	458	849	539	1464	1093	992	817	282	985	472	495	341	915	873	1095	751	701	769	885
ASB17	0	1	0	0	0	0	0	0	0	3	0	0	0	0	0	0	0	0	0	0	0	0	0	2	3	0	0	1	0	0	0	0	0	0	0	0	0	0	0	2	0	0	0	1	0	0	0	0	0
ASB18	1	4	2	6	5	6	8	8	1	3	11	4	1	3	12	12	19	0	20	1	4	2	7	5	3	24	8	28	25	0	1	22	3	2	0	4	3	0	2	9	8	6	24	2	7	3	22	7	1
ASB2	19	31	89	54	74	237	7	46	101	62	26	52	112	26	57	31	214	2	52	31	67	160	85	43	25	95	92	50	43	35	22	85	30	34	34	52	85	82	28	40	315	166	173	3	64	44	55	19	1864
ASB3	798	276	315	376	265	233	312	355	373	125	297	455	494	220	436	272	307	596	413	146	335	554	473	364	155	107	456	621	469	199	450	417	224	290	269	460	240	662	338	453	237	650	375	266	252	365	351	198	341
ASB4	28	598	30	39	61	4	1	35	27	9	7	65	5	34	15	5	150	4	31	6	11	10	31	16	6	20	14	17	24	1200	3	12	8	3	17	4	3	18	16	4	652	13	18	11	20	8	8	185	21
ASB5	9	1	11	0	6	2	4	28	0	32	0	1	11	2	3	12	4	13	4	26	110	3	0	0	1	6	2	4	2	0	7	1	7	7	0	6	0	68	2	5	732	8	4	12	0	15	15	1	1
ASB6	378	2183	2224	1635	2492	1783	1663	2116	2033	2097	2314	772	592	2728	3070	2370	1621	149	2569	1747	2435	1705	1733	1667	1588	1215	2010	1389	1854	1441	850	2087	1347	3212	1885	1441	1136	604	1327	2231	1260	1743	1315	1897	1962	2571	1690	1313	1718
ASB7	1436	2376	2963	2710	3045	2795	1673	1536	2639	1133	2132	1844	688	2782	2172	3044	1837	776	2264	644	2956	2508	2537	2222	2187	2153	2004	1628	1930	2473	2177	5098	2088	2186	2978	1611	1501	831	1461	2607	1187	1572	2613	1610	2821	2688	1983	2013	2285
ASB8	1463	2414	2082	1940	2971	3006	2630	2121	2654	2364	1620	1579	955	3476	2076	2548	1649	593	1795	2197	2491	2254	2066	2801	1895	1605	2632	1302	3303	1672	1322	1652	1387	3654	1735	1978	2442	1471	2630	2267	2693	1571	2891	2109	2530	2165	1706	1213	3202
ASB9	211	78	364	125	106	383	83	144	93	388	54	60	121	135	867	60	30	102	297	265	539	276	85	103	79	110	144	18	165	72	74	374	213	169	128	117	120	204	191	137	111	100	211	209	199	361	88	72	168
ASB9P1	4	44	20	32	37	48	37	11	52	26	47	13	18	45	21	40	28	2	41	76	54	43	28	28	40	31	76	3	57	11	17	75	36	32	46	41	23	27	24	46	14	16	19	23	47	23	34	30	52
ASCC1	3747	2131	4571	2836	3205	2508	1738	3896	3141	2006	2410	3322	1394	2536	3516	3865	2373	1610	3030	1745	3630	3289	3602	2305	2142	2988	2979	1792	4167	3403	2638	3135	2226	3202	3749	3074	1996	1794	2169	2101	2121	3327	4089	2731	3258	2512	2460	2705	3120
ASCC2	379	2998	2597	3015	2870	2782	2598	2518	3663	2640	1931	2831	601	3221	3434	3661	3281	199	2999	2227	4479	2101	4116	1972	2937	3863	2007	2751	3854	3383	2277	4138	2323	4473	4115	1451	2810	778	2765	3035	1792	4151	6032	2923	3997	2663	2984	3302	3741
ASCC3	1713	4623	6035	3726	5021	9157	1703	4343	4959	1301	3528	3123	891	8732	5397	5962	2409	337	6660	683	6347	3323	5324	3361	3163	2017	3636	2223	3503	5623	4089	3490	3228	4013	8925	2849	3579	853	2734	3486	1408	3286	8060	1997	4673	5452	3048	10204	2898
ASCL1	13	6	2	0	231	3	272	9	0	0	192	284	1	341	1	29	53	5	142	0	59	2	6	168	17	92	162	203	84	3	1	65	0	137	42	6	6	52	330	0	60	140	13	5	24	2	8	5	3
ASCL2	5	23	30	6	28	7	9	121	6	727	5	18	4	48	26	20	10	34	154	307	156	49	33	11	38	13	64	70	81	15	5	14	5	71	7	10	8	39	41	10	21	45	16	8	26	11	36	7	8
ASCL3	1	0	1	1	3	1	1	0	0	11	6	1	0	0	3	0	0	0	0	13	1	1	0	1	1	3	2	0	0	0	1	2	0	8	0	0	1	3	0	0	0	0	0	0	0	1	1	1	0
ASCL4	0	0	0	0	0	3	0	0	0	21	0	0	0	1	0	0	0	0	0	5	0	1	0	0	0	0	0	0	0	0	0	0	0	2	0	0	1	0	0	0	0	0	0	0	0	0	0	0	2
ASCL5	17	25	29	7	21	47	4	31	30	2	8	15	7	21	25	11	9	0	11	3	9	9	5	3	22	18	12	13	27	10	9	21	11	28	11	9	26	7	31	9	17	7	34	5	28	23	5	3	13
ASF1A	5305	3377	3210	2535	5374	3714	2386	3662	5232	1872	4491	2998	2563	4635	3386	3365	3641	4536	4266	1125	3840	5453	4526	3526	2274	2211	2664	3610	3091	2414	2201	4046	2531	2864	4099	2488	2190	3915	1799	4376	1442	3496	3117	1873	2796	4122	2983	2447	3942
ASF1B	1191	3483	5892	3991	3908	1928	3505	2501	3859	274	3208	3293	1784	2900	3082	3930	4643	746	9665	41	3086	5036	6600	1616	1546	4092	3636	6121	3206	4082	1141	2859	1700	2821	5265	1614	3762	1307	2219	2838	3401	4598	4902	1245	3724	4734	2655	3439	5542
ASGR1	234	84	109	51	92	110	79	56	45	25	66	192	51	123	68	45	32	33	113	26	448	103	158	68	49	43	235	216	324	117	120	192	94	722	99	212	364	168	266	115	213	14	111	64	133	90	177	91	196
ASGR2	3	7	7	9	11	2	5	23	6	9	2	5	0	18	6	3	9	0	8	8	8	16	10	1	2	6	8	10	6	8	3	0	4	3	3	9	0	3	11	3	4	5	5	1	4	6	8	2	3
ASH1L	2670	14076	11047	9964	16378	50771	3746	11697	18900	7487	9206	3323	1162	37120	12247	15084	5290	635	10094	2940	16292	5069	6832	10898	9915	10356	8886	1926	5836	11425	13940	10930	10733	13089	12031	4414	16311	2202	6306	11829	2546	3577	9773	6737	18333	9301	7397	6087	7621
ASH1L-AS1	139	287	161	132	210	301	100	290	334	233	114	87	58	674	435	145	178	88	137	117	171	166	206	138	112	164	251	132	241	136	165	401	173	226	267	123	437	66	104	112	74	140	205	176	360	111	130	178	143
ASH2L	4194	6012	5148	5521	5009	6491	3867	4520	7868	2214	3671	3929	2634	4368	2726	4909	2315	1505	5185	1301	5729	5104	6614	3895	4746	4368	2121	3064	3933	4197	3866	5214	3677	6498	5678	3229	3388	3115	4722	3943	4688	4414	6935	3779	6467	4647	3555	4859	7604
ASIC1	142	266	1987	1194	1436	205	488	252	194	149	548	865	495	698	3267	1061	266	70	508	45	1281	239	398	323	186	1963	1636	504	1413	842	945	1083	512	2217	770	762	1080	138	988	156	1132	915	3929	379	1235	555	917	368	776
ASIC2	13	29	301	162	201	638	53	44	62	84	106	129	42	27	263	67	581	19	453	19	231	501	188	143	169	91	344	330	128	356	14	116	53	81	580	152	2	37	276	122	197	44	167	18	295	10	413	133	18
ASIC3	6	26	108	29	75	76	46	61	34	70	25	25	148	35	40	45	100	0	66	43	38	63	12	58	22	54	24	27	70	64	63	47	91	124	25	64	76	7	174	28	59	26	58	48	55	109	35	25	22
ASIC4	1	13	12	3	3	12	5	11	2	2	2	0	3	6	3	7	9	0	6	3	4	6	2	5	0	12	1	0	6	0	3	4	0	21	3	2	3	3	9	14	39	6	7	5	2	9	2	2	2
ASIC5	0	0	4	0	0	0	0	1	0	84	0	0	1	0	0	0	0	4	0	35	1	4	0	0	0	0	1	1	0	0	0	1	0	1	0	0	0	0	0	0	0	0	2	1	0	0	0	0	0
ASIP	11	10	65	37	36	14	28	20	9	14	50	18	30	35	47	39	9	11	59	14	67	27	8	49	22	17	22	12	32	11	14	64	26	24	19	25	4	49	488	4	60	44	64	11	28	26	14	3	18
ASL	509	475	590	781	557	890	380	444	960	1671	319	699	738	506	762	1099	486	370	701	1289	715	448	560	595	516	527	1249	341	520	1326	630	721	324	670	535	378	687	444	1086	306	287	897	760	325	870	988	422	476	830
ASMT	13	2	10	4	0	2	8	5	3	17	7	3	2	1	8	13	9	1	2	1	2	2	9	5	2	11	8	3	4	3	16	20	1	4	11	3	0	2	2	1	3	1	5	1	7	3	1	3	1
ASMTL	373	893	1783	1275	1443	892	1016	2016	2436	1836	762	2770	599	1105	1069	1913	670	148	1647	1007	1639	1449	2131	956	1900	1092	1200	1455	1866	1993	1755	936	995	3430	3604	1358	1559	607	1482	773	2139	1699	2672	981	2136	3038	1787	1217	1584
ASMTL-AS1	54	107	169	193	147	85	166	129	168	218	251	68	127	395	225	125	112	6	176	219	111	335	62	134	127	298	358	196	197	91	163	171	107	146	189	190	75	88	88	32	66	209	329	103	156	113	133	106	77
ASNA1	6042	3213	2927	2491	3002	3160	3007	2958	5574	3822	2322	3346	1695	3061	3879	4262	3609	3325	5108	2447	3691	5793	4682	2436	2969	2610	4168	1896	3589	4975	2578	2249	2229	4224	3354	2680	2667	2335	3958	4035	2376	4939	4028	2984	3663	5701	2973	3602	5651
ASNS	2789	1394	2489	1765	3153	2096	1845	2310	2755	914	2457	2210	2746	1971	4089	2858	3260	2689	5372	501	1731	2882	700	2558	1354	6982	3931	2002	2344	1591	2443	2311	1686	2013	2091	2300	2094	1463	3151	2034	1885	7326	6116	898	2187	6157	1743	726	3301
ASNSD1	5812	3602	4314	3733	4668	3753	2521	4197	5375	2062	3345	4263	1674	4407	5239	4103	3154	5212	3949	1576	4848	4305	4588	3856	2495	2216	3374	2410	4031	3061	3294	3578	3157	2768	5245	3086	2743	2933	3011	3191	3438	1628	3111	2562	4468	4004	3239	3164	6539
ASPA	9	44	20	7	35	14	10	2	6	799	16	40	31	50	19	3	30	7	67	294	19	3	72	10	57	13	86	15	61	20	25	7	20	47	7	41	24	60	70	3	37	19	8	12	39	8	109	24	9
ASPDH	3	13	10	5	5	11	10	91	7	193	7	9	4	19	15	14	14	0	25	62	19	5	4	7	12	10	45	82	13	5	21	17	3	19	15	20	20	17	11	9	14	3	11	12	9	6	2	2	3
ASPG	5	0	10	1	3	0	0	5	1	104	0	2	2	1	21	1	1	6	12	37	1	1	0	0	20	42	6	4	4	4	0	12	0	1	2	2	0	0	0	0	42	44	0	0	1	0	1	0	0
ASPH	1689	4086	7553	3438	5949	8904	2449	2837	4381	6851	2365	2317	1929	4156	4916	2883	2678	1860	5714	1815	10109	2172	3491	2856	4738	5346	2245	1076	3909	3832	5098	4688	3954	5986	5316	2600	2977	1934	5401	3701	3284	2959	9700	5348	6410	5099	2278	3840	3610
ASPHD1	8	52	63	6	10	12	60	92	29	12	24	28	27	90	33	3	22	0	104	6	6	80	34	2	29	25	13	46	89	12	34	13	1181	15	14	18	45	9	19	13	27	2	24	140	35	29	9	15	98
ASPHD2	72	206	682	539	384	256	141	464	249	499	590	543	76	766	527	251	573	76	360	1129	932	134	358	294	68	528	428	525	528	619	147	759	213	1119	372	170	360	237	343	385	306	315	927	305	365	382	193	202	213
ASPM	2997	10373	7625	7741	13560	13874	2167	7455	6525	128	7739	4179	1758	6761	7812	9083	2975	836	10486	11	9141	3694	7061	6982	2421	9227	5025	3202	3200	5795	2730	8119	2754	4234	14940	1430	8232	1945	1859	5516	2612	3776	9938	1376	9811	8956	6031	7920	6319
ASPN	1533	164	841	2406	7624	3565	803	268	45	1726	357	2813	454	1042	1305	9216	2170	271	1885	213	7529	2148	1058	8723	201	542	10524	401	6498	751	342	787	4221	527	18	3194	10	5320	10886	1012	2401	88	27	66	26885	125	4043	59	53
ASPRV1	13	73	56	140	101	45	362	58	131	162	66	146	49	186	32	190	107	10	131	117	211	127	284	117	160	93	99	106	104	131	42	193	72	229	170	149	129	45	478	92	81	205	235	223	116	120	110	129	89
ASPSCR1	827	1359	1460	1354	1369	1960	1195	1745	1689	1325	1736	2051	758	1211	932	1664	1118	252	2107	1154	2391	1800	1990	1235	1136	943	2648	2774	1750	1549	1027	3061	774	3308	2252	1539	1210	917	2439	1458	1360	1556	1969	1443	1854	2331	1358	1420	1478
ASRGL1	289	667	2854	1553	1378	615	1466	1671	1101	2179	1006	1397	441	1559	3319	1104	784	193	2471	3511	1115	1422	1673	562	1083	1248	1316	1158	892	1072	454	1901	816	1411	772	400	539	467	473	625	787	1981	3857	814	1360	1110	922	1464	1491
ASS1	740	754	847	245	2224	1220	493	3160	1288	3280	637	116	156	1870	481	168	344	1379	1766	1941	774	174	217	385	4368	505	363	2212	1346	77	745	875	540	564	479	844	507	1168	2253	348	1070	943	734	2489	1611	933	313	134	331
ASTE1	554	455	755	1046	822	635	446	1205	731	441	655	611	394	1093	1024	899	752	250	1295	240	712	797	807	491	713	783	643	545	764	579	355	1352	581	533	784	686	675	493	319	669	413	739	998	345	866	876	654	491	920
ASTL	0	42	6	11	37	19	0	20	3	31	2	8	0	3	10	3	58	0	10	0	9	6	6	8	0	2	4	0	18	4	23	0	5	6	9	78	4	0	9	24	0	9	7	2	9	7	13	4	5
ASTN1	509	133	809	1229	1534	66	5	945	1678	51	419	201	20	5758	3895	923	2226	54	1737	6	3790	388	1357	1131	784	1940	590	809	753	97	674	2873	531	1553	169	1664	447	631	2712	342	310	362	1910	2635	435	2796	962	128	351
ASTN2	112	598	16554	1445	963	1232	5139	14553	2091	792	995	462	315	1589	3276	1784	672	493	4115	292	6115	418	542	1405	8615	587	640	599	1102	1431	433	4287	1195	7061	461	488	282	1171	3321	540	696	2409	705	20798	1035	1444	895	414	2038
ASTN2-AS1	0	2	6	1	1	4	10	5	0	9	12	0	0	4	0	3	0	0	10	6	14	3	2	3	7	0	4	0	2	0	1	10	1	7	1	0	0	1	4	2	1	1	0	6	1	3	3	2	0
ASUN	1174	2434	1261	1772	3826	3413	2710	3110	2346	908	2450	1679	1239	3647	3357	2728	2667	850	2773	708	3447	3297	2280	2395	1579	1921	1930	1203	3092	1647	2133	3117	1983	3653	3022	1829	2618	1184	1810	2589	1980	2030	3995	2144	2305	2994	2231	1537	3586
ASXL1	2788	8135	9503	10535	11915	13079	4504	9322	9009	4106	12329	5594	2006	16752	14314	12698	4974	1604	10509	2629	11262	6526	6938	10775	5943	9441	8486	3638	7183	9141	7765	14547	7333	8371	13621	5732	6212	2550	7129	5146	4390	6815	11999	3967	11021	10018	7750	6348	5032
ASXL2	705	2201	3227	3887	4081	4594	792	2404	1776	2147	1810	790	233	2957	6127	5188	923	121	3484	537	5818	752	1550	1295	2337	2438	2182	272	1122	3702	2536	4167	2783	2318	4107	774	1823	146	1067	1092	767	916	6341	1361	4128	4338	2278	1992	1025
ASXL3	251	1722	720	2970	2304	3172	547	946	1002	376	1256	812	155	1456	896	3730	1394	21	1149	170	4129	607	1356	726	316	976	1105	693	1222	4422	2623	2132	1907	1274	2176	1050	1321	193	499	1284	354	452	2612	312	2186	1521	1678	2939	506
ASZ1	0	1	0	0	0	0	0	0	0	1	0	0	0	0	0	0	0	0	0	0	0	0	0	0	0	1	3	0	0	0	0	1	0	0	0	0	0	0	0	0	2	1	0	0	0	0	0	0	0
ATAD1	6543	4306	9516	5581	6271	6439	4308	6236	5080	3422	4094	4407	1747	4429	11431	5868	4632	2488	4162	2135	6865	5413	5594	5519	4171	7988	5356	3235	5227	4436	5452	6665	4096	4850	7260	4873	3361	2683	3157	3503	2930	4860	8604	5588	5681	4448	4387	4709	4805
ATAD2	3625	6887	17710	7248	10547	7510	4828	5164	6215	717	7582	5021	3975	7723	10121	9208	3316	1405	13291	195	7766	7751	7444	5439	3482	12321	6746	5308	5133	7696	6791	6082	3931	7796	15015	3465	5940	2610	3381	9355	6062	6410	9685	2199	9110	5808	6569	5781	8535
ATAD2B	1021	1952	2926	2830	2713	3455	1355	2449	2255	1149	2361	2179	616	3124	3323	5368	1391	160	3509	636	5055	2708	2870	1792	2036	1511	3131	1622	1846	3015	1673	4210	2150	2603	4927	1502	2527	958	2158	2225	1452	1929	5659	878	3314	3326	3214	3653	1731
ATAD3A	129	1168	3066	1509	1853	1515	545	2024	1896	982	1060	1394	480	1405	1311	1440	1723	98	3086	910	1857	1612	1810	537	956	892	997	1255	1180	1650	672	2585	943	1182	2420	1333	816	319	1487	955	971	3102	2348	884	1373	1683	1431	1336	1445
ATAD3B	191	811	1372	805	684	700	398	1166	705	643	542	682	420	995	1793	917	843	126	2010	553	901	1080	724	260	510	658	942	969	745	487	516	1415	518	721	1294	732	266	215	836	515	494	2139	1496	415	789	962	696	870	587
ATAD3C	27	72	147	54	27	57	35	68	120	847	13	29	18	153	101	39	85	16	73	796	70	158	65	13	198	14	166	119	69	43	67	8	97	162	23	100	22	51	259	88	52	13	73	243	96	35	19	9	113
ATAD5	1068	1926	2973	3274	4110	3165	1552	2348	1686	354	2474	1203	753	3330	2974	2761	651	351	1986	283	2712	1336	1803	2442	1131	1927	2122	1097	1448	1742	1115	3659	1725	1778	5039	1160	2075	684	916	1334	1108	1183	3951	900	3082	1972	1944	1785	1770
ATAT1	1576	4436	5390	3954	3716	3552	1699	3238	6047	1149	4828	2783	2146	4751	4855	4636	2784	300	2887	559	3948	4188	3002	4096	1572	2562	4376	1950	3800	2993	2332	3627	2348	6836	3986	3231	3154	1190	2918	2841	1703	4401	8299	3716	2874	3218	3100	2977	3456
ATCAY	40	37	942	2	201	300	0	45	8	10	419	6	309	640	3	3	50	0	717	13	3	3	2	7	5	51	45	10	498	10	158	348	4030	21	11	40	1030	0	28	65	559	0	977	1	51	597	3	2	598
ATE1	3195	4334	4339	5443	5068	4803	2693	4817	5391	3360	2727	3587	1534	3996	7316	5693	3194	1739	3782	1591	5756	5246	6610	3533	4908	4344	3187	3277	3966	5779	4363	6977	4096	4617	5832	3463	2982	2320	3679	2587	2050	2924	6360	3863	6706	3520	4496	5958	3386
ATE1-AS1	149	18	322	124	294	194	67	329	1	90	144	129	150	184	146	215	398	3	180	71	285	272	50	52	217	180	72	4	479	123	170	56	351	298	36	227	36	85	173	315	73	40	10	91	184	36	122	57	159
ATF1	4138	3148	3700	2738	4270	3762	2611	2993	2817	1635	2235	2188	1235	3339	2769	2885	1905	3259	2752	1035	3448	2795	3340	3250	2222	2913	2184	1443	3571	2219	1504	5182	1991	3079	3429	1689	3030	2992	1988	2407	2302	2538	3090	2716	3153	3764	1938	2123	3184
ATF2	11107	10280	14066	9689	12475	12756	6820	12284	11495	4459	8740	9280	4809	9402	10845	12599	10548	7572	9953	2781	14254	12194	11667	9308	9788	5829	5636	6232	9668	8813	12984	14419	9989	9413	13897	8209	7225	7330	7686	9105	6897	3707	7164	10196	12360	13325	9485	10504	11953
ATF3	2638	819	791	324	842	750	799	1326	2273	2609	219	592	255	379	276	160	336	361	451	363	535	181	599	338	350	522	228	439	3207	1948	913	387	124	1156	4520	378	748	1786	6026	524	1521	279	316	394	1098	525	1419	1098	961
ATF4	5484	18267	10263	14525	16652	10245	22461	7336	13464	8760	7653	21547	3011	15024	7919	16637	18320	5187	17202	7940	19778	11327	15098	13778	14112	24815	24525	16058	17788	7241	11825	13164	9357	13623	19334	5550	13796	9514	12621	18745	9745	21472	19225	19906	17178	15451	12685	14613	19374
ATF5	657	1438	2347	373	972	2061	1329	1581	1172	1165	774	943	469	1088	876	1555	1731	206	3397	1206	1817	1294	1434	475	1007	539	1614	1460	2018	872	990	421	802	887	1357	1678	1019	293	3134	1362	1886	1069	1716	3959	1423	3669	1093	630	607
ATF6	4832	11504	10082	12017	10891	27577	3576	11573	16410	5272	5908	5181	1610	17397	13435	9482	4943	1141	9842	2667	9622	6072	8921	8989	5354	8831	9146	2882	6761	8853	7838	7062	6594	11548	9787	6607	11791	2673	6945	10820	2202	5682	13484	5521	11867	9547	6678	7839	7396
ATF6B	1772	6028	5492	4067	6176	9003	5147	5101	10864	4764	5788	2625	938	7737	4288	7143	3511	407	4987	1801	6404	4177	5373	3660	5151	3785	6225	2250	3294	5568	4305	7293	4049	7999	6550	2877	3385	958	4632	5347	1750	6070	6797	5990	6577	6058	5186	5961	3434
ATF7	1576	11206	9109	7129	9869	14583	6208	6500	9174	4942	4482	3997	1699	9659	8948	8847	7224	496	5433	2933	13658	6539	9321	7972	6453	5340	6153	4574	12736	10345	8085	6172	7818	15143	8555	6586	8791	1823	12582	8611	8231	4756	11783	9571	11106	10426	7843	8629	7984
ATF7IP	10201	23351	15791	23266	39859	56431	15104	23303	24961	9252	18739	10622	5313	54207	19927	38877	17788	2311	24915	2925	28782	17251	22670	23432	27611	27322	21067	10032	19115	28639	16088	34394	22246	25829	28466	17193	33300	2857	9765	26605	18830	8250	28589	17488	29996	41674	21700	21367	16999
ATF7IP2	636	1875	1054	1195	1338	35	412	1555	1459	554	1942	2565	412	1185	1562	3461	629	415	1647	289	1551	1533	1362	1409	2439	565	651	883	1399	1212	335	8867	1390	1931	2130	1384	104	668	1152	333	510	1686	1054	749	2782	1175	1672	801	935
ATG10	748	620	1081	479	751	489	339	954	632	470	318	848	260	538	600	531	938	420	545	411	700	739	640	274	382	247	508	414	493	780	241	681	302	379	456	348	278	423	523	448	178	645	481	276	568	286	481	505	549
ATG101	632	1698	2071	982	1773	1621	1645	2069	1273	1529	1222	1595	1066	1756	1757	1352	1126	275	2433	1704	1407	1544	2009	1152	1003	1376	1806	1407	2504	1194	314	1972	680	2501	1276	818	1301	929	1596	1467	1777	1545	1947	1477	1330	1732	992	946	1813
ATG12	7358	2367	5749	2763	3979	2910	2498	3582	2482	1351	2489	3695	1725	3275	4350	4942	4439	2799	6880	1272	4250	3875	4988	2536	2050	2843	3248	3553	4151	3766	2129	4657	2243	2395	3404	4220	2864	3150	3435	2283	2868	3625	3761	2399	4094	2917	3142	3727	2994
ATG13	2072	8811	4237	6406	10089	5581	5192	8986	8381	5791	7872	7371	1271	10374	10231	8843	6683	603	11029	3135	8085	6844	10310	5284	6159	5858	7245	5832	7833	4992	3593	8995	5261	12098	9154	2919	7551	1489	4699	7491	4156	6591	5897	6223	9274	11500	6399	7557	6635
ATG14	1668	2029	1635	1320	2841	2780	2454	2866	2287	1474	1412	2291	939	2278	1030	2380	1196	320	1896	1002	3181	3232	2918	2773	2086	1261	1965	2498	1971	2259	2168	1824	2168	2731	3669	2979	2031	994	1740	1978	1089	1756	2516	1927	1514	1420	2981	3280	1830
ATG16L1	904	1520	2149	1666	1481	2176	1135	1975	1924	1188	1274	1450	866	1619	2921	1653	1367	576	2164	974	1796	1660	1926	1211	1304	1174	1487	1407	1456	1357	916	1692	1269	1576	1912	1145	1203	818	1874	1157	1059	2716	1215	1007	1897	1845	1432	1518	1630
ATG16L2	146	259	298	625	299	141	200	325	578	712	152	281	99	423	704	565	373	28	205	374	532	710	197	374	437	463	614	844	293	198	189	835	367	636	462	429	127	192	321	93	74	381	367	344	541	164	386	386	273
ATG2A	452	2864	3231	3992	3166	2867	1799	3525	3731	3445	1695	1982	394	3975	2871	4865	1835	149	4382	1394	3490	2380	3060	1703	2669	2833	3042	1310	2341	2864	1489	3995	2997	3855	3720	2367	1623	472	1924	2433	1046	1830	7848	1950	3591	2616	2181	3238	1705
ATG2B	884	2958	1863	5440	4269	5531	2051	2947	2898	3925	2098	1965	792	4377	1962	5000	1004	162	2794	2180	4727	3686	2550	2643	3305	3821	2597	1653	2336	3838	1467	3091	2761	3738	4020	1994	2327	1067	1962	1770	1167	3589	2214	1943	2070	4122	2986	2607	2122
ATG3	1938	2778	4110	2229	2735	2361	1998	4521	3473	2878	1559	2532	933	2923	3622	2821	2864	1534	4220	2095	3140	5028	4198	1584	2289	2417	2733	2160	3173	2454	1673	2815	1609	2481	3259	1942	1650	2226	2059	2221	1916	4161	4493	3150	2961	3487	2089	3014	3464
ATG4A	656	461	916	536	456	583	308	766	535	810	309	370	163	594	534	546	497	278	819	650	662	578	582	320	457	493	661	182	651	651	183	403	285	661	358	338	458	265	989	432	269	709	834	643	683	864	395	385	512
ATG4B	1887	4260	5189	3984	3611	3693	2913	4671	4234	3527	3335	4040	2166	4409	5849	5284	4474	409	5580	2722	3998	5273	4696	2710	2591	5002	4286	3217	3794	3187	2418	4508	2646	4338	4487	3571	3047	1332	3621	4545	3568	2858	3450	2731	3846	5635	3217	3202	3669
ATG4C	765	1324	2023	1127	2026	1102	1355	2337	1556	947	1034	1579	901	1604	1648	1796	1110	886	2219	692	1795	2262	1810	1395	1105	781	874	1110	2154	1351	513	2332	970	1845	1671	1210	1139	1304	1174	1034	896	1521	1786	999	1695	1682	1345	921	1709
ATG4D	383	1116	877	1123	1114	855	1033	594	1006	1339	682	1131	421	887	1091	1277	1059	113	1274	945	965	1034	1164	712	1105	1208	1435	579	869	1206	907	402	561	941	842	551	952	226	834	1208	855	975	1334	522	1028	1843	914	727	991
ATG5	9156	3604	5283	3122	4752	5412	1859	3812	5533	1925	4095	3222	2776	3922	4690	2962	3051	3074	4695	1335	3469	6424	3514	3513	2377	1990	4197	1744	3125	2603	2823	5946	2242	3697	5524	2198	3517	2649	2954	2958	1073	3563	4212	2388	3154	4549	2086	2728	3058
ATG7	1384	1218	1893	1591	1465	1331	726	1926	1806	1088	1321	1323	585	1672	1551	2163	1504	746	1629	621	1747	1179	1889	962	1210	1395	1181	826	1873	2139	1167	2520	1365	1822	1671	1013	1123	789	1257	1199	842	1181	2665	1107	1780	1270	1389	1831	1492
ATG9A	998	7322	9899	7462	6124	7791	2809	6598	8363	5606	4797	5928	1660	7805	6511	7744	5795	391	8388	2713	6745	5107	7194	4206	3440	6068	6735	3379	6401	8771	4745	5986	4347	7943	6341	4500	4902	1101	6883	4733	3913	5088	5822	5188	7439	7954	3971	5566	3680
ATG9B	60	62	196	99	268	34	23	151	53	52	47	98	49	60	319	78	21	4	166	60	162	80	55	69	25	84	126	90	176	40	267	152	244	85	91	144	147	8	79	68	48	183	215	27	192	40	60	45	86
ATHL1	1089	1344	1550	641	1959	326	2758	994	703	1412	700	2000	132	751	1230	580	861	29	462	1840	1088	1001	663	357	766	2565	2403	2363	1394	856	493	763	373	5058	762	237	866	173	856	624	150	267	1792	714	1770	321	484	1119	1312
ATIC	3677	7755	9188	6763	8272	6814	6073	11162	10042	2083	7029	9807	2730	7410	20107	8434	6060	1327	10853	2296	9053	6777	13647	4373	4446	8365	7067	7277	8660	6210	6510	9888	5168	5255	11376	5630	5942	3096	4941	9363	9607	6066	6735	5799	8743	9069	6699	7564	9936
ATL1	798	594	457	212	1072	873	1167	1256	511	628	1146	651	770	1384	569	790	423	490	1211	351	1302	1234	1037	575	588	912	1063	536	1360	622	738	948	1430	970	976	299	1418	1066	1270	960	916	431	505	610	1257	587	1042	504	2405
ATL2	6554	5028	7896	5147	6058	5418	3599	5511	5703	2838	4795	5121	2386	4529	7467	6261	4162	2395	6349	1804	5587	5889	6453	4652	3503	3194	4965	3926	5849	4515	3629	8713	3635	4305	7948	2883	3730	3669	3728	4002	5198	4597	12839	3288	7035	6963	4726	4040	4819
ATL3	4294	4409	5481	2888	5020	4579	3329	8140	6325	5934	2446	4126	269	7160	4792	6590	3268	1800	6102	3529	6813	7017	6870	2000	7259	3185	5306	3787	3569	3456	3905	2158	4760	6175	4587	2667	2066	2802	5870	3456	1408	3487	4082	4950	6918	1994	3817	4100	5490
ATM	2712	4028	4365	4745	6634	5134	3819	4384	4839	3103	4417	3177	743	6883	8646	9493	2251	658	5170	1740	9120	6095	5622	4880	6004	3859	3394	3406	4024	4029	4798	8402	6907	5521	8146	4159	2558	1385	2680	3620	1430	2378	4580	5168	6297	2675	4174	6516	4423
ATMIN	2095	6185	4559	3450	8572	8612	6335	8794	7526	3652	3730	5251	2422	8917	7438	4538	3081	1031	5978	2254	7302	7787	8320	2383	5216	3193	3819	3845	5894	3262	2753	6206	6335	5830	8199	2497	5591	1566	4021	6016	2831	2771	8184	3177	7413	10550	6541	6506	6702
ATN1	8577	44236	29209	25860	61180	63599	34802	49045	32018	38399	21591	16924	8387	60071	41610	68796	42702	955	39622	17231	62197	28045	23477	38792	28089	48106	45942	17386	40175	31368	25471	34322	18284	65617	31389	29383	38335	7140	44300	40656	35325	30125	38328	46476	42629	44661	35842	25823	24636
ATOH1	0	0	0	0	0	0	0	0	0	0	0	0	0	0	0	0	0	0	0	0	1	0	0	0	0	0	0	0	0	0	0	0	0	0	0	1	3	0	0	0	1	0	0	0	0	0	0	0	0
ATOH7	49	373	255	997	641	426	66	1115	736	35	733	95	227	687	480	279	1529	146	38	8	44	913	783	274	46	81	618	648	2218	77	84	1105	523	72	47	548	451	648	351	594	68	149	1232	63	1558	943	447	254	135
ATOH8	69	1661	488	275	709	764	1683	899	2033	3776	434	453	145	250	94	1469	312	39	1245	1251	1299	1551	393	391	953	261	1859	494	1523	1119	317	734	472	686	187	1714	68	374	1781	1408	2612	293	79	1138	992	491	973	178	211
ATOX1	4778	2837	4626	1743	1950	1970	2021	6680	3547	2396	1924	3503	2506	1831	2152	2524	1838	3143	3931	2496	1839	3974	3889	1197	1863	1048	4784	3769	4710	3830	1110	2018	935	2602	1975	1873	1473	2917	3187	1741	2175	5594	2683	3120	2610	1804	1610	1972	3289
ATP10A	16	474	95	37	83	82	22	452	123	796	77	68	32	451	126	125	27	9	124	317	244	90	75	39	467	28	245	187	76	121	51	54	26	104	160	19	65	29	143	98	150	42	47	29	180	128	39	109	101
ATP10B	4	6	33	1	1	2	3	22	2	64	3	5	0	1	9	89	2	5	30	60	67	1	0	3	25	2	16	6	2	10	1	4	19	8	1	2	4	10	8	0	6	9	7	9	17	0	8	8	1
ATP10D	240	1147	2555	1469	996	2480	385	946	977	4630	428	364	254	1584	2473	430	386	207	978	1632	3762	1006	482	507	2166	490	1732	766	984	914	424	437	1233	2547	788	521	606	744	1242	1103	342	196	1152	995	2226	1557	805	583	576
ATP11A	2719	7097	10697	18560	9377	5721	2910	5242	5640	6641	3994	5180	1310	8428	11249	20454	3815	755	2765	2189	9772	5038	5879	8017	8298	10486	4580	2635	5205	7227	7480	12283	6707	9856	10131	7337	7417	1645	5467	5599	4088	3256	5529	4878	9172	6959	7176	5256	3016
ATP11A-AS1	0	18	10	6	4	5	4	3	6	6	32	5	7	6	3	13	5	7	4	9	4	11	3	17	4	9	22	14	37	3	6	12	6	8	10	15	8	11	6	4	7	10	3	9	10	2	9	1	0
ATP11AUN	0	6	1	4	1	1	0	6	1	3	1	0	0	0	0	1	2	0	0	3	0	4	0	1	6	0	1	2	2	0	0	1	0	4	4	1	2	0	7	0	4	0	3	1	0	4	1	0	0
ATP11B	5255	7654	8988	7744	8796	14310	5752	8945	11957	3866	6078	6551	2016	7605	9751	9309	4641	1431	6804	1924	8657	10883	8247	6570	9168	10459	6385	2660	7098	13984	7727	9195	9305	7351	10782	3527	5400	2862	3860	7643	2457	3578	8224	4187	11474	9025	6258	7920	4728
ATP11C	1875	2056	3111	2273	2142	3194	1349	3839	2684	1694	3144	2353	484	2444	3413	2499	400	1090	4134	1121	6403	2783	3897	922	2513	2486	1160	1325	2027	3484	1392	3842	3863	2061	9521	781	2027	1795	3105	1189	1386	2223	5666	1091	3258	4784	2901	4294	2494
ATP12A	16	4	63	18	46	47	423	76	1	6649	30	4	0	21	219	25	9	14	47	1047	418	7	2	36	53	42	49	22	10	7	7	60	3	39	10	0	10	101	120	7	84	22	49	96	54	18	26	0	7
ATP13A1	1662	10449	6454	6668	7862	12249	7087	7839	9198	6884	5993	5242	2580	11818	18662	9381	7050	377	8298	3933	8936	8054	8583	5083	6398	8029	10703	7932	10998	9514	7836	6040	6018	8717	7555	6774	6395	1685	9676	10497	5928	4205	9948	6272	9001	12592	5868	6339	8021
ATP13A2	286	4348	5635	3997	4449	4800	1582	5914	5660	3303	3029	3531	1167	6398	4053	4150	3175	163	4484	2341	4484	4665	5198	1326	2470	1600	3537	3050	4966	3839	2285	3573	3333	3643	5753	3037	3419	804	3823	3698	2055	4251	7987	2876	4894	6203	4079	3180	2485
ATP13A3	9584	11520	26347	8829	21820	19076	13699	18195	13944	8041	12067	12671	4428	13006	20393	12965	15901	5042	14830	5148	10772	21041	14897	11671	18898	19959	12226	13510	7212	17627	8645	19269	12150	11379	17720	5373	9750	4688	3726	12530	4601	11446	23506	7504	15194	18286	10460	7955	7521
ATP13A4	7	34	35	17	33	10	15	29	22	116	30	25	17	58	5	24	65	2	3	89	40	11	16	16	100	29	14	18	36	31	16	8	34	18	21	38	9	5	13	13	9	24	18	27	45	22	31	30	12
ATP13A4-AS1	0	0	0	0	1	1	0	0	1	0	2	1	0	1	1	1	1	6	1	0	0	0	0	0	3	1	0	0	0	0	0	0	0	0	0	0	0	0	0	1	0	0	0	1	1	0	2	0	0
ATP13A5	4	6	59	3	27	14	10	64	13	37	7	15	5	27	3	9	100	5	13	4	19	25	14	8	86	10	25	20	17	111	29	36	14	7	0	44	3	18	32	10	14	31	25	17	24	21	4	13	16
ATP13A5-AS1	3	1	22	1	14	3	0	15	8	1	4	3	0	5	3	3	10	0	6	0	7	5	7	2	46	2	5	0	3	75	19	8	7	6	0	5	3	0	7	0	4	7	18	8	5	2	2	5	4
ATP1A1	2944	14982	35111	16051	17828	34782	22998	35829	16114	116381	7446	14080	5438	26149	26946	16536	7994	3277	27416	78600	19970	11720	13360	13824	40919	10687	13254	8841	15697	14205	10250	29090	15104	22774	23727	9005	14960	7772	6907	10553	7443	16458	22307	30252	20004	15193	9700	10558	10055
ATP1A1-AS1	116	445	302	344	396	208	268	457	781	442	315	260	257	806	349	409	285	421	291	204	417	376	224	353	277	146	402	392	344	230	255	488	320	688	219	373	241	344	436	267	66	255	417	291	446	248	332	194	427
ATP1A2	25	1416	217	247	685	4440	66	433	3342	394	134	211	26	613	148	551	43	38	489	165	1857	53	111	659	870	202	148	50	266	179	307	356	249	505	428	80	193	599	2381	700	715	540	135	12508	1113	67	116	367	508
ATP1A3	3	105	84	79	13	38	10	206	5	13	18	26	27	10	205	38	79	0	722	42	40	38	18	2	8	49	293	21	109	9	73	66	1218	47	7	44	46	3	37	18	240	79	171	29	83	52	20	5	13
ATP1A4	1	4	4	0	7	17	0	4	5	1	1	4	0	4	6	1	0	0	3	0	3	3	0	7	3	2	3	6	2	1	1	5	1	3	3	2	0	6	4	2	12	5	5	15	3	5	1	1	1
ATP1B1	1015	2338	7811	3029	3212	10892	7077	9865	4909	109593	2051	2215	1368	6397	4978	4846	3142	4478	5587	90254	11877	5437	2805	4810	13529	2616	5789	2348	4172	2439	1470	3547	2785	4334	3454	1306	4853	14270	5180	5669	3451	2305	3554	7014	8266	2510	3190	1983	3882
ATP1B2	340	1915	3034	1381	2405	1397	1518	1702	349	4829	800	2841	593	1047	3834	1950	2148	34	2862	2570	2699	1142	1959	1556	2079	215	3845	930	3723	2232	1229	5757	673	8284	482	2524	660	696	2456	1292	3942	1361	2582	5281	4384	1939	1684	907	284
ATP1B3	3469	4618	6155	2216	3998	5024	2757	5807	5531	9316	3881	3793	2498	3614	7725	2893	3207	3177	10648	5018	5211	6213	6369	2145	2200	5600	5284	2199	4663	4164	2597	6199	1699	3551	6325	1534	2825	3690	3650	3279	3197	7155	6625	4787	4932	4490	3130	3777	6123
ATP1B4	0	0	0	0	1	1	0	5	0	0	0	0	0	0	0	1	2	13	1	0	1	0	0	0	0	0	0	0	0	0	0	0	0	0	0	0	0	7	0	0	1111	0	0	3	0	0	1	1	1
ATP2A1	213	242	1193	598	688	294	181	395	226	92	266	211	1262	432	386	195	1084	54	242	79	470	241	558	321	73	1265	594	665	491	261	155	725	66	224	481	522	801	196	51	98	6588	322	1033	163	571	497	318	364	1376
ATP2A1-AS1	226	107	230	71	216	48	68	228	208	6	105	209	305	180	168	91	419	62	262	2	47	188	281	50	51	647	134	740	233	106	105	700	22	57	298	104	425	92	27	61	98	652	132	46	129	111	127	142	299
ATP2A2	7726	31067	49273	28600	45527	45137	19212	35205	29227	12670	22211	16187	9877	37896	46507	37133	17941	2563	35880	7707	30374	26623	28404	26486	20775	39433	26712	14418	34176	30496	8586	29364	22910	28821	31656	16693	32346	5899	14830	32444	25831	20819	41012	23627	30386	44975	21118	21188	25897
ATP2A3	16	113	209	163	382	730	71	111	126	2279	195	408	114	448	105	122	279	18	181	1734	310	490	188	173	297	123	953	313	297	206	180	455	223	290	98	96	87	114	1177	125	260	217	190	100	240	1168	251	50	764
ATP2B1	8100	8508	13054	13534	14834	27150	9600	15567	11888	3126	9540	3483	7361	14229	9680	13248	7273	3651	15546	1891	21212	9137	7997	15433	9385	13125	9489	8411	16784	8580	3177	13501	10781	15148	7591	6643	10616	7369	9574	15373	9612	11215	14955	8739	12970	9350	11855	6927	15288
ATP2B2	61	31	105	372	216	89	3	212	28	50	104	17	72	229	40	263	62	16	114	44	56	27	76	52	97	453	119	95	130	46	135	428	200	108	59	41	27	44	57	219	63	15	256	11	109	424	162	108	31
ATP2B2-IT2	0	0	0	0	0	0	0	0	0	0	0	0	0	0	0	0	0	0	0	0	0	0	0	0	1	0	0	0	0	0	0	0	0	0	0	0	0	0	0	0	1	0	0	0	0	0	0	0	0
ATP2B3	32	19	182	126	179	118	11	228	28	23	73	37	15	79	267	177	27	0	95	132	102	13	3	86	10	581	410	69	93	15	119	235	35	252	12	167	49	25	182	60	186	51	136	10	109	78	21	1	23
ATP2B4	2265	15803	18652	6953	12528	37506	4913	18482	22365	8586	8634	4091	1481	12444	22030	11707	3252	695	15624	3552	13794	8344	5599	9033	21294	5266	6017	5415	11365	6516	8014	9204	9078	18834	7052	5112	11889	4576	18916	19150	4755	3115	10515	15185	23530	7111	6270	7398	9401
ATP2C1	7526	12252	20372	16912	13633	25879	5419	17912	20730	8669	9640	10012	6825	13697	18620	16950	17092	5819	13447	5053	19478	37715	18785	8660	12906	6119	8113	10966	29923	17286	11085	14652	22431	8247	11408	13900	21615	14284	8864	15234	4504	7804	20410	8036	25921	9933	10418	22617	9467
ATP2C2	24	79	62	13	93	49	57	213	22	161	15	36	19	81	41	57	38	4	50	66	277	74	17	26	47	14	55	277	48	12	23	84	17	35	54	22	31	9	76	36	74	18	125	40	64	40	37	29	19
ATP4A	3	5	23	23	12	5	0	75	6	1	15	20	39	10	19	2	9	5	26	0	11	4	1	2	1	8	26	1	28	7	59	172	7	33	15	13	26	8	5	5	11	2	22	2	16	23	3	2	12
ATP4B	39	44	39	137	70	31	32	25	69	76	19	37	10	58	14	31	18	0	13	272	21	71	14	37	40	221	88	13	20	30	17	13	16	24	21	51	43	48	24	82	20	7	9	44	87	65	21	29	59
ATP5A1	36413	36918	43055	33756	44225	47682	29875	35201	74516	44467	21376	36559	12085	24797	40686	43215	23888	26212	45189	44932	40394	29399	47061	30563	26956	17550	28127	18229	36323	29877	35686	19820	24827	28964	37351	22459	28071	26383	30304	31804	21232	29898	49900	26831	39710	25426	29204	32853	38911
ATP5B	39439	37433	51558	29905	51095	38445	32554	50452	36203	57075	23050	41638	21703	35605	54428	44489	24917	14887	62361	48403	42353	32450	49016	28955	30212	38903	39368	17526	53410	34737	34299	36439	22688	48470	46908	25665	41631	23104	30360	32996	48177	70430	61739	32556	40776	56797	28117	35821	56186
ATP5C1	25572	10614	19912	9431	12414	8804	5486	17716	16460	14067	9378	15664	7159	9274	17072	15047	10639	14231	10331	18293	12416	18753	17795	8232	9027	11746	12963	14292	14204	11096	11611	11362	6483	10419	15319	9689	10454	16104	14174	10415	15088	24445	21952	9727	13401	19322	9802	11347	17934
ATP5D	3399	5703	3325	3852	4247	3333	4922	2340	5693	13355	2574	6177	1715	3353	4123	6405	4698	1023	7696	22452	5596	6397	6301	3537	4250	3190	8358	6934	8334	4659	3990	1769	2635	5353	3651	4576	3048	5114	8357	5800	7858	4406	4172	5801	4950	5308	3316	2869	6235
ATP5E	32	10	7	13	4	20	11	16	15	15	9	11	13	21	18	8	5	27	30	40	9	11	14	27	11	4	12	10	14	17	37	9	7	12	18	12	10	26	8	37	21	80	15	29	15	28	9	10	14
ATP5EP2	117	41	38	45	44	40	62	99	59	56	83	102	62	57	57	83	79	370	101	102	45	69	71	45	21	43	73	102	83	51	72	49	21	34	40	52	26	133	145	54	59	130	54	96	46	79	58	28	79
ATP5F1	19037	8108	17051	10152	12302	7618	9760	15268	13211	10956	6815	13549	5709	13460	11690	13300	10498	25469	14492	11012	13440	13552	16920	7334	8573	6963	11376	7392	15358	10331	10316	14222	7566	10565	15085	9800	9092	12378	8924	9796	8238	19385	17736	9871	13431	14575	9803	12050	18656
ATP5G1	5367	2064	4673	2176	1889	1676	2471	4974	3828	5034	2251	2596	1782	1820	3820	3365	1642	4319	3283	11480	2239	3961	3817	1795	2053	1356	3988	3280	2716	2169	1387	2868	1143	3642	2416	2654	1487	4370	4416	2102	3781	5799	2536	3694	2631	2594	1900	1713	3784
ATP5G2	33030	40347	21931	17927	25568	22438	40975	27133	32222	17100	25441	42458	14348	23095	17189	27189	21801	31750	26047	18051	20403	30005	38011	24508	15338	18657	29917	40971	57413	22192	20186	14729	14569	27959	21427	21417	37897	32637	26517	41434	62604	60686	36253	30323	25552	19820	17481	19856	54813
ATP5G3	34566	12364	24685	10464	12155	10419	11241	19299	15829	17178	9062	17506	7993	9774	18412	14155	13796	18371	21557	25278	11663	17308	18502	8541	9594	6511	11394	9206	17809	12287	11378	13336	7669	10306	16021	12171	11943	13342	11991	14657	20191	15181	11948	11990	15120	21205	10318	11684	18501
ATP5H	10699	3677	6311	2840	3789	2910	4398	7811	4912	7169	3452	5445	2423	3210	6241	6253	3984	6498	6755	11881	4412	8004	6437	3390	3491	2153	5604	5910	6122	4046	3058	3825	1967	5466	4388	3608	2806	6801	5345	3486	5886	5143	4663	4718	4648	4383	3587	3663	6040
ATP5I	18100	4169	10166	3225	3615	2648	4591	6047	5012	5512	7175	6339	5608	3161	6317	4724	16198	28366	5096	11231	3465	7530	7042	4152	2380	7707	8757	8266	8774	4641	2542	4329	1512	3199	4665	4418	4121	9822	5061	3806	5186	13283	8697	4526	4907	15662	2726	3229	6450
ATP5J	15479	5410	11736	4336	4908	6352	5376	8171	7809	6307	3502	7975	4194	4382	9297	6650	6455	9669	8653	8846	4776	9035	9323	4357	4191	5167	7834	8016	8383	4697	5678	5934	2824	4064	5696	5693	4824	9067	5065	5732	5342	14810	6615	7185	5625	9219	4461	4224	9226
ATP5J2	17421	2474	4609	1705	2195	1365	1853	2683	2882	2713	3195	3022	5172	1924	3607	2118	2138	12902	3647	4363	1757	3845	2084	2873	1675	2432	5008	5274	3809	2484	1424	1631	982	1856	1638	2253	2179	5188	3693	2612	2131	8124	3509	1159	2187	2681	1792	702	2482
ATP5J2-PTCD1	0	0	0	0	0	0	0	0	0	0	0	0	0	0	0	0	0	0	0	0	0	0	0	0	0	0	0	0	0	0	0	0	0	0	0	0	0	0	0	0	0	0	0	0	0	0	0	0	0
ATP5L	34600	10097	8219	7547	10516	4594	9622	17108	14085	12610	7896	16801	4274	9013	11576	15151	14593	43504	15056	20196	10979	14863	15814	6658	6729	8216	14852	11182	16713	5213	7617	8423	6113	7960	9894	7798	4325	21714	12130	11067	10927	27598	8356	14220	8582	7421	8250	8296	13635
ATP5L2	9	2	7	2	1	4	1	1	0	3	0	2	0	3	2	5	0	8	0	9	0	5	4	4	2	2	2	2	9	1	2	8	2	3	0	3	4	7	3	0	0	4	2	2	1	1	6	2	3
ATP5O	42132	10061	19668	7710	12349	11106	10584	16366	13246	10368	4730	15850	6928	8041	12820	15314	10701	39191	15651	15511	12865	15479	16245	7680	7447	8022	12216	10032	17331	9632	11192	9091	6483	9789	13535	9539	9214	22136	8514	9762	11567	23529	13264	12514	12872	13519	9471	9606	17367
ATP5S	1127	386	334	242	566	590	446	674	615	975	364	574	246	430	258	482	296	520	422	875	552	553	541	463	505	361	569	461	445	467	431	596	381	572	702	547	404	587	383	242	251	931	417	443	632	341	390	385	545
ATP5SL	2832	3648	5965	9997	2854	2846	2817	11156	4803	3497	2224	5156	1243	2734	6987	4671	4136	1510	5863	3005	3714	4199	4974	2445	3119	1513	4011	2827	4635	4105	3851	2373	2431	4190	4478	3005	3226	1436	3158	3877	3999	2794	6604	3835	4208	3541	2958	3500	4311
ATP6AP1	3314	9274	16227	8150	7160	8554	7437	9257	9744	14622	5213	7088	2573	7456	4246	9883	7376	691	11284	10056	9545	8884	12267	7095	8336	9830	10885	5485	9927	11098	5862	9172	6248	12332	7820	7923	7461	2981	11441	8048	5710	6558	10962	14978	11124	13388	6793	8798	7138
ATP6AP1L	156	305	464	562	354	280	245	189	215	215	222	210	125	274	254	440	405	43	163	209	338	330	219	328	315	261	386	185	344	335	161	251	239	268	233	381	212	89	196	251	121	240	261	219	288	251	281	216	142
ATP6AP2	6100	5234	11482	6193	6290	7180	6299	9903	8159	13962	4272	5636	3291	6864	13157	7110	6364	4808	3257	6653	8928	9457	9944	5695	7071	6866	6953	6184	8267	7416	3968	10359	5152	7807	5419	6026	3614	5439	12999	4298	4143	5864	9554	14450	9287	9654	5638	6745	8938
ATP6V0A1	596	4271	7916	3851	5344	6906	1828	3272	4052	5325	3782	2821	1351	4799	5624	5270	3455	263	2742	2742	5400	1961	3441	3590	3871	4769	3695	2224	4292	4941	3565	5411	5931	6809	3194	2860	3227	670	3834	4041	1848	1313	4854	6084	4218	3020	3506	2628	2518
ATP6V0A2	2510	3071	1843	2155	5327	4462	3850	4120	2392	971	2730	2003	1304	5282	4806	2615	1693	1228	3787	685	2787	2870	3545	2384	1777	3900	3049	1872	2807	2726	790	1758	2331	3655	3324	1719	2321	1206	1508	2165	1577	1769	2934	1778	4208	3778	2132	2738	4202
ATP6V0A4	43	8	18	5	6	6	5	45	4	9411	16	14	2	9	24	10	2	74	70	6074	36	2	4	8	585	10	10	7	14	3	7	39	2	7	1	8	1	152	18	0	17	1	22	27	40	2	46	0	8
ATP6V0B	8681	7097	14083	4610	6716	7231	6622	9894	8461	15416	4194	8541	6841	6918	7897	5234	8701	21374	14426	18264	4818	9700	10495	4685	4678	3547	4861	8199	9371	7200	3110	7631	3834	6783	4737	4718	4872	11072	7692	6213	4139	18885	7168	8858	7260	9987	4410	4862	8531
ATP6V0C	11955	21692	38003	18585	17312	18474	16800	24353	23505	43769	15967	20828	10899	17673	22031	24914	35181	3246	30439	36834	18459	26921	26092	17849	12977	26344	30809	25297	29388	25593	13695	46824	10244	21821	15787	22303	15162	9149	15975	20395	13161	11576	22311	23226	22451	16898	14677	15220	18090
ATP6V0CP3	2	5	1	0	2	2	4	16	4	34	2	4	9	2	0	2	9	0	6	24	6	5	6	2	5	1	0	11	9	3	4	14	5	14	1	8	1	0	14	4	0	28	0	4	8	3	9	2	2
ATP6V0D1	1424	4532	3147	2104	4803	5065	2978	5624	5831	6449	1324	3891	2361	5247	4388	1977	2276	676	5584	3837	4278	5287	6838	1187	4162	2605	2626	2365	6754	3363	2282	3307	3206	7335	4625	1407	3381	1008	4484	3230	2190	3606	5591	5593	5258	4194	3443	4518	4770
ATP6V0D2	30	86	23	4	34	1	21	1	1	9055	7	36	0	10	2	53	2	7	103	6979	7	0	16	11	15	35	14	5	39	23	2	2	11	42	2	8	10	72	7	7	36	10	9	16	8	4	5	9	2
ATP6V0E1	9584	4798	10275	3513	4169	3873	3614	7163	6718	14240	3557	8439	4361	5642	4585	5464	5827	6421	12204	11485	5130	10992	10011	3635	4649	3467	7845	4602	9309	7661	2709	6611	2478	7554	3207	6378	3317	8072	9804	4702	5235	8723	5125	6572	5604	6117	3389	4561	5937
ATP6V0E2	798	1187	5669	3235	3197	1811	1478	3056	2208	2988	1506	2277	2732	1893	4040	2097	2263	301	3359	3159	1906	3347	975	2279	1555	1763	5231	780	3154	2767	1859	3302	1619	2308	601	2879	1762	865	4105	1170	2679	3914	2863	2222	2097	4304	1868	550	3215
ATP6V0E2-AS1	29	86	270	114	308	162	79	208	121	233	56	81	186	143	168	78	159	7	275	266	101	268	49	97	88	141	250	40	100	171	58	442	42	201	32	189	124	41	226	69	71	93	101	69	106	164	109	35	178
ATP6V1A	3751	3760	9921	11191	6273	6386	3865	6753	5468	14595	2560	4188	1946	5764	14310	6711	5598	2249	7923	7593	8500	6630	6397	2954	5485	9483	4464	2942	5442	6441	5117	6770	5965	6361	8028	3887	4672	2322	2794	4754	2577	4621	14465	6321	5940	8980	5048	5807	5875
ATP6V1B1	102	332	293	156	262	355	245	655	74	16427	258	432	111	204	318	392	296	13	421	12799	477	782	242	307	427	427	750	577	508	193	340	179	91	457	126	345	83	349	822	325	298	218	218	254	55	283	459	196	218
ATP6V1B1-AS1	2	11	2	5	12	18	4	15	4	50	9	15	4	16	31	9	3	0	7	33	11	5	5	9	5	23	13	3	23	3	14	9	7	20	7	6	4	5	20	2	9	5	6	4	2	3	12	1	2
ATP6V1B2	3272	4434	7862	3961	4115	5492	2577	5308	4096	3754	3662	5691	3790	5487	4721	5996	3906	1010	9655	3579	5622	4211	6935	3965	3077	6650	2051	3493	4493	7175	2339	6058	4216	5905	3774	3904	4461	2147	4161	3587	6367	5155	7669	2505	5803	5694	3676	4215	7023
ATP6V1C1	2330	4146	5954	3617	5518	5840	2737	2490	3745	4443	2867	3064	1701	5194	4490	4637	4211	1000	4679	2464	3766	5057	3577	4202	4460	4893	3713	2080	3700	4772	4400	5417	3357	4393	4090	3110	3545	1435	2721	5866	3438	3166	6493	3787	5057	3858	3235	2592	4260
ATP6V1C2	69	610	151	125	155	261	62	112	89	1182	50	438	161	166	138	70	38	13	132	812	61	130	75	158	75	47	122	148	199	41	91	296	69	118	410	66	59	29	87	108	60	78	521	109	161	127	62	117	168
ATP6V1D	2717	2706	2236	1428	2557	2894	2431	5040	4256	4341	1865	3366	1290	3662	2109	3328	2182	759	3932	4143	3635	4927	4744	2678	2863	1656	1601	2501	3825	3704	1758	3496	2098	3520	2611	2307	2618	2622	2509	2304	1752	2070	2151	4740	1625	2381	2538	3052	3660
ATP6V1E1	6397	4715	5091	3972	4580	4026	4387	3608	6840	8348	2641	5415	1328	4197	4302	4545	6275	2616	4495	7832	5399	10365	6676	4267	4425	6123	6828	3582	6178	5848	3702	6622	3055	5217	4852	2339	3710	3587	4928	5702	2984	7722	6379	5327	6122	4708	3343	4714	5465
ATP6V1E2	28	108	246	112	118	73	116	195	183	96	133	84	100	127	116	123	158	5	115	88	124	296	124	64	110	65	149	132	107	106	113	215	84	151	117	169	53	57	220	167	187	88	300	108	152	262	133	98	213
ATP6V1F	14466	4974	8786	3755	6455	3164	4295	7560	6439	11947	4858	8313	9693	4125	7268	7049	5872	7698	8144	13288	5482	8727	4737	5541	3058	5262	9829	5583	10597	6553	7547	4099	2913	5504	2688	7657	3669	8853	14211	4984	7578	11805	4006	3701	5836	6986	4356	2291	6195
ATP6V1G1	21009	12488	20385	9687	15650	9255	10467	12489	10247	7983	10591	13320	5951	11566	11812	11398	12730	18215	12691	5738	11211	17939	14395	14401	7370	11058	12607	14474	13488	11698	8936	11698	7022	12971	10289	12013	10787	18145	7065	15785	7987	15880	7941	12976	11049	15128	9243	10083	12220
ATP6V1G2	124	227	159	165	134	24	89	58	118	177	86	137	34	187	399	198	217	37	428	87	311	144	752	164	106	284	664	518	298	200	202	78	180	302	295	243	241	153	60	160	215	899	392	1019	165	58	131	213	100
ATP6V1G2-DDX39B	0	0	0	0	0	0	0	0	0	0	0	0	0	0	0	0	0	0	0	0	0	0	0	0	0	0	0	0	0	0	0	0	0	0	0	0	0	0	0	0	0	0	0	0	0	0	0	0	0
ATP6V1G3	3	0	1	0	0	1	2	3	0	1170	0	1	0	0	0	3	1	8	4	1062	9	1	0	0	2	2	1	0	0	0	0	0	0	0	0	0	0	13	46	0	14	0	0	0	0	0	0	0	0
ATP6V1H	3657	4243	6336	2762	4056	3820	3144	2421	4201	6285	3203	3360	2689	1981	3981	2614	4824	1641	4305	4862	4299	5305	4669	2400	3349	4127	3326	2106	4417	4164	5447	3375	2765	5206	5278	3382	3722	2273	3163	7148	3874	4081	5815	4855	4141	5415	3037	3734	6013
ATP7A	1622	1516	2492	2299	2292	3918	1444	1632	2135	1806	1677	1555	391	1724	2932	4328	1061	463	2111	827	3790	2005	1613	1641	1747	2246	1946	1054	1644	2620	1097	1728	1865	2439	2417	1535	1538	1216	2453	1739	1379	866	2318	1649	3159	1761	1929	1307	1043
ATP7B	420	2054	1862	2238	1427	2185	1730	2676	1851	1025	1009	737	285	1985	3279	2210	457	151	1252	487	1607	853	1225	2012	2026	1819	1631	406	1243	1950	1082	1831	1373	1529	1990	602	1366	333	1053	2674	1056	648	1607	2900	2201	2152	1128	1625	1622
ATP8A1	476	1251	1368	3188	2823	2180	1470	3469	2699	1672	932	1042	507	3985	2492	1742	502	304	1242	864	3085	3087	3173	1508	4614	2708	1001	2625	1619	3595	635	3579	2645	5148	1546	408	853	654	964	1906	448	1933	1727	2022	2954	1892	2171	2620	1587
ATP8A2	622	1960	1540	1980	928	1878	301	1235	1292	69	611	682	147	1050	1313	639	556	403	793	14	820	605	988	1435	448	577	516	212	495	2502	504	1281	740	968	191	416	695	247	357	1318	526	293	1367	1616	1013	1406	304	495	774
ATP8B1	816	1360	922	1373	4372	6770	3771	3433	4823	5493	1696	389	353	1485	1220	1035	1250	199	3709	2456	2424	5532	533	4383	2212	860	1225	2244	1570	996	2912	2055	2044	680	1232	644	1016	1046	1757	3576	936	293	2842	2614	2680	1040	1081	489	549
ATP8B2	889	3389	3549	3832	4060	9192	1348	2942	4513	1784	2442	1161	437	8289	5896	3890	1477	161	2611	573	3882	1673	1502	2480	2278	2993	3932	633	2243	2157	1916	3131	1554	3377	2703	1568	4954	775	3427	3794	817	1836	4964	1309	4680	2626	2455	1372	1974
ATP8B3	30	32	365	11	21	72	6	16	28	35	5	45	7	51	7	57	34	3	273	9	10	32	24	42	317	64	58	17	38	24	90	1134	9	125	9	21	34	2	84	12	22	10	18	6	44	30	10	5	38
ATP8B4	17	48	146	63	95	61	21	72	24	125	32	43	76	313	84	68	69	101	108	82	129	161	105	22	119	41	61	55	77	24	20	54	32	85	17	47	12	138	588	35	81	148	62	60	105	21	93	18	29
ATP8B5P	148	110	145	73	56	90	58	61	113	52	105	181	79	83	74	92	111	98	80	71	54	188	146	102	68	57	136	160	132	78	70	174	56	108	73	113	63	103	123	169	60	142	64	88	61	104	100	69	106
ATP9A	1528	10989	17302	18148	16438	36885	22083	26606	21959	7330	17501	5588	1721	29646	3389	16342	9857	983	16233	2163	23977	12404	11919	15282	15120	9365	23338	7767	11820	15126	16449	27976	15620	23939	12835	7824	8596	3797	11560	15732	7540	7028	17438	16833	14340	38318	14405	9103	9012
ATP9B	684	3624	2162	2992	3396	7713	2102	1919	4746	2012	1350	1631	466	2044	1462	3816	1721	305	2246	895	3335	1891	2138	2151	2032	1139	1848	1185	2142	3456	3048	825	2242	2601	3007	2016	1700	691	2494	2784	1010	581	2168	1163	3034	1431	2109	2144	1587
ATPAF1	2453	2356	6100	4063	3533	2112	2920	4944	3314	4973	1847	4186	1533	3232	6321	3606	2558	1319	4349	4574	4007	5104	5893	2014	2892	3069	2727	4684	3130	3226	1101	5319	1949	3626	4004	2661	2504	2596	2049	2348	1698	3475	4277	2458	3438	4639	2751	3448	3667
ATPAF2	1066	772	305	396	675	726	597	561	1182	976	636	1079	288	822	706	643	396	130	1016	951	1085	1156	1225	749	749	394	1138	1015	1197	1017	487	1552	611	1659	963	1132	704	459	1168	668	660	697	914	1219	886	774	665	746	945
ATPIF1	9522	5653	6620	4571	5144	3976	3153	8322	7499	12374	2690	5873	3694	6084	5703	6513	7644	6746	8328	13454	5765	12447	8383	3716	9517	3652	3724	10461	9124	6098	3621	6672	3776	5925	7027	6188	5786	8607	6556	4931	4429	10361	6046	8588	7460	8606	5568	5703	8314
ATR	1083	2102	3251	2984	3668	3790	1503	3430	2842	1650	2335	1548	722	3681	3724	3510	1559	381	3375	983	4020	2606	2088	1678	2409	2965	2418	1750	2132	2807	1217	3127	2453	2707	3900	1800	1640	724	1370	2489	985	1645	4422	1595	3416	2904	2105	2425	2311
ATRAID	26309	6293	7972	4515	5321	4671	7094	8998	7380	8489	4607	8269	3091	5244	7148	5823	5583	6130	8362	9233	6100	8949	7981	3649	5583	3355	9026	7097	7830	5461	6579	9999	2897	7399	4636	6297	3709	10449	11494	5149	7550	9287	8040	8122	7272	5005	4201	3958	8457
ATRIP	285	673	970	967	907	794	630	823	858	444	516	684	378	939	1190	1170	409	58	1309	397	1041	926	1115	478	560	781	1186	534	690	903	469	1273	705	1048	1211	557	724	251	728	720	603	907	527	380	1123	442	852	753	973
ATRN	1312	5064	6600	6916	8665	14902	4782	4224	7721	7929	8915	4498	1336	11900	4674	10684	4156	480	6503	3556	10827	5434	6657	7881	7667	7961	6736	1639	5913	8688	7516	4615	6475	9545	7683	5364	5968	1524	6471	4574	3066	3263	5851	9440	6191	5186	5701	6486	3840
ATRNL1	66	1385	1266	539	878	833	892	883	135	2081	648	690	313	478	2187	641	517	199	1107	286	1785	885	308	665	212	590	572	378	912	2641	1072	1072	581	1102	2152	105	1320	310	2277	256	302	353	702	264	496	242	1377	538	625
ATRX	6763	14789	23790	20463	20174	25715	14405	12294	21570	10330	21296	14024	3060	17832	13523	29983	12920	1229	22343	5940	26784	23064	22619	16211	15906	21514	18634	11612	19028	24639	9402	23373	18525	18093	25816	18835	12980	5266	21435	15495	10361	12260	23639	14919	22301	14698	20985	19407	14047
ATXN1	475	2184	4479	4171	3117	2019	2089	3022	2215	2865	856	2042	683	6193	1418	2920	1515	569	1905	1387	4387	3375	4988	2054	5075	905	1391	1274	2551	6229	1513	1542	1963	3590	2676	929	1572	1197	3047	1765	606	879	3432	2289	3013	1937	1847	4903	2513
ATXN10	8240	11854	13167	14928	17235	14527	5150	8392	18248	6721	9171	15678	3628	14680	10650	15565	11340	2682	10314	3403	15545	7462	19591	10142	8991	16755	13010	7952	17968	15998	8451	13952	10192	13219	19802	6025	11621	10037	8809	12910	8429	16984	26002	10268	18495	12402	12372	15116	15747
ATXN1L	418	3880	3796	2266	5356	6231	2412	5040	3495	4006	1608	2289	718	5456	5273	3491	1383	203	2844	1805	6325	3651	4515	1323	4301	2615	1682	2012	3318	2557	3648	5750	3972	4235	5516	1543	3411	449	2664	2722	1389	960	4603	2271	5735	2493	3783	4536	2311
ATXN2	3164	11498	14142	10750	14970	18828	9882	11144	10505	5950	6922	5890	3539	14188	15977	12527	8711	1057	12446	3504	12669	9474	10166	9919	7393	11349	8645	4545	12907	13421	6828	9807	7516	15787	13362	7320	11714	2452	9483	10900	7756	7849	18256	8797	13516	16028	8655	9178	11405
ATXN2L	7213	23793	49667	25982	28471	26772	16558	31786	25178	11853	18533	16996	5651	25491	40084	35312	29210	1135	42873	7572	31104	21616	22341	17392	16372	38907	29628	15071	22811	28226	24630	45752	17832	25873	33648	17332	23569	3440	12028	18807	11777	21616	36057	16448	30383	24418	20441	21868	18478
ATXN3	2132	2144	1367	998	2135	2202	1148	3005	2413	1558	1551	2600	907	2518	1178	2074	1071	302	3171	1034	2630	2921	3771	1897	2434	1281	1561	1938	2056	2762	1394	3121	1821	1606	2877	1936	1171	862	850	1411	817	2001	1643	1459	1186	2468	1830	2465	1743
ATXN3L	0	0	0	0	0	0	0	0	0	0	0	0	0	0	0	0	0	0	0	0	0	0	0	0	0	0	0	0	0	0	0	3	0	0	0	0	0	0	0	0	0	0	0	0	0	0	0	0	0
ATXN7	845	1397	2336	2252	2113	2114	1210	2141	1615	1732	1655	824	441	2393	2252	2256	1118	282	1670	797	2587	1670	1580	1459	2340	2079	1531	1152	1173	1363	1970	3404	1880	1472	3315	1141	1369	468	750	1433	541	1094	3429	1127	2442	1319	1860	2031	904
ATXN7L1	278	596	827	1205	1669	899	848	1010	691	901	584	464	583	1360	1451	1174	905	219	1146	424	1626	1045	399	893	1261	1085	473	379	956	489	422	1559	1258	1210	479	622	684	268	1091	802	585	428	844	470	941	1262	908	367	512
ATXN7L2	286	1602	894	680	1124	1908	998	742	1503	476	833	1208	353	2196	482	1156	1417	68	1050	335	1044	1031	1257	1259	457	490	1508	921	1327	883	1208	1227	907	1007	818	1341	924	364	579	1781	502	951	1146	371	1438	1326	732	608	757
ATXN7L3	1182	4550	9137	5123	5280	5708	3553	5258	5094	3072	5791	4086	1105	4803	5305	8427	3629	256	4760	1989	5280	5717	6329	4311	3158	2701	6277	4037	4962	7057	3016	5400	3750	6755	7010	4910	4729	995	4242	4542	2994	2001	5577	3179	5218	6466	5842	5820	3484
ATXN7L3B	10312	37327	47162	31217	41987	39167	28336	25873	30009	12470	20947	16470	12057	40748	28580	33835	29541	4559	27420	8653	31759	34535	28809	26099	13747	27260	30477	20973	35702	26049	9212	32911	23241	25859	26774	25400	36255	7526	24321	45546	25933	22407	47867	15510	37665	34149	20002	16284	35793
ATXN8OS	1	2	0	0	0	0	1	0	1	0	0	0	0	0	0	0	3	0	1	0	0	0	0	2	6	1	0	3	1	1	0	1	0	0	1	0	0	0	0	1	0	1	0	3	1	4	1	0	0
AUH	1288	1424	1029	913	1702	701	693	978	990	2895	1020	1490	548	1481	1434	1072	814	675	1147	1827	1189	1698	1439	1323	1382	750	914	1101	1101	915	973	1271	535	1368	1370	1058	688	1260	618	1057	481	1341	1007	790	1062	1048	872	976	815
AUNIP	290	227	1278	520	487	204	208	788	264	72	513	370	274	411	820	457	453	214	1272	19	445	383	606	269	150	435	369	756	420	256	193	866	267	264	720	366	422	176	149	279	345	998	1131	140	452	668	436	297	724
AUP1	7652	7543	8973	4893	4551	5153	4887	9030	7488	4866	5025	7346	3537	6273	10300	6651	9056	1916	9698	4907	5851	10430	7264	5107	3927	7255	8423	8935	7380	5371	4081	9730	3155	5563	5948	5720	4653	3563	7512	6521	6111	11094	8305	4551	6432	6699	4452	5235	7042
AURKA	1668	1725	4242	2899	2136	1374	1838	4653	1581	196	3320	1761	881	2795	2828	3041	1825	1315	6763	134	2165	2223	3694	2218	908	3209	2321	1333	1757	1898	1420	5098	1242	1047	5089	951	1656	737	778	1318	2671	2975	3725	1595	2634	6765	2353	2445	2132
AURKAIP1	2176	3893	5744	2936	3656	2344	2009	6231	4458	5649	2774	6444	2453	3084	4882	4890	4888	1366	7403	7192	3463	6347	7293	1221	2610	2718	3701	5803	6264	4548	1468	6635	1909	4034	4636	3937	3235	2941	4298	2608	3795	9499	5137	3270	3174	5979	3120	3646	5066
AURKAPS1	57	49	31	27	25	92	16	68	39	27	35	28	7	30	72	30	23	18	125	27	23	28	24	140	25	57	38	26	39	6	36	366	25	34	46	40	60	14	10	99	12	71	50	70	52	26	20	20	23
AURKB	2973	2898	3950	1605	3787	1615	2582	2211	2600	69	2076	4005	1911	2875	3168	1977	2088	553	4770	13	2593	3497	6652	2842	937	2520	4761	5190	3898	4181	1222	5472	1226	3222	6907	1577	3870	1486	2113	2230	4924	2979	3922	461	3641	3486	3691	3723	5178
AURKC	75	33	66	37	25	30	30	72	48	93	28	33	15	16	14	45	28	19	43	72	88	55	23	39	16	15	58	108	61	50	90	4	13	14	1692	69	21	33	60	9	41	24	17	125	46	81	22	24	19
AUTS2	1637	9694	22465	14721	32246	12941	6393	13018	13490	6323	10410	7985	8828	24917	11262	27317	15213	1477	18756	2017	25392	11043	9733	14022	8586	11620	8531	10929	15080	13980	9739	24705	19199	24981	12656	10996	13437	4066	13612	10176	7830	9326	19343	4264	21888	19942	16436	8821	10287
AVEN	1124	956	1616	989	1181	874	646	2449	1001	167	533	1369	869	963	2040	1033	1667	591	1803	212	1220	1442	1862	846	551	548	1521	1404	2135	877	607	1003	889	684	1898	1639	893	699	1339	1952	1054	1831	1186	808	1369	1901	1243	1272	1079
AVIL	73	148	160	190	206	125	324	156	86	359	141	109	51	251	117	210	182	10	147	321	198	261	125	127	186	158	88	110	151	127	87	165	103	417	179	196	106	56	167	79	257	81	233	272	189	158	185	171	201
AVL9	1838	2931	10574	4155	6499	4509	1961	2582	2923	1936	3281	3282	554	4400	3463	4995	3809	562	4276	1100	3890	4843	2154	1503	3154	4924	4072	3578	3110	4566	3759	5292	3406	2387	2343	2518	1367	1040	2500	2658	2137	1444	3774	1284	3549	2664	3622	1554	2482
AVP	2	2	18	1	18	3	5	17	0	11	1	6	8	10	0	5	3	0	13	9	8	10	1	2	0	8	4	23	9	2	6	11	2	9	11	0	15	24	65	2	8	19	16	4	5	9	2	4	4
AVPI1	81	142	384	154	165	122	97	409	240	1923	119	227	77	209	360	152	118	48	265	1019	281	202	224	170	167	91	256	270	609	127	206	289	148	283	244	260	175	131	416	86	295	262	300	199	195	149	165	126	166
AVPR1A	127	482	137	62	478	1494	201	233	273	1442	460	189	8	784	437	658	173	183	194	540	966	46	215	471	185	517	111	4	910	238	504	43	187	223	93	92	1102	689	673	110	1007	235	136	150	1555	90	116	601	266
AVPR1B	1	8	15	4	10	154	2	13	21	7	1	4	3	16	10	12	0	0	8	1	35	4	3	18	21	0	0	0	17	15	2	14	35	46	0	3	1	3	75	64	5	7	2	18	24	7	4	3	4
AVPR2	9	5	34	1	11	13	7	32	2	751	5	1	0	60	16	2	7	3	14	1442	4	1	6	3	3	15	6	2	6	4	45	8	8	15	7	4	16	12	112	1	10	2	4	21	5	6	7	2	2
AWAT1	0	2	4	1	0	17	4	1	11	3	3	3	1	0	1	3	2	0	2	0	18	2	1	13	4	6	6	0	5	5	1	5	9	6	4	6	0	2	42	14	4	0	3	4	10	3	3	2	8
AWAT2	0	2	105	0	0	0	0	9	0	3	1	0	0	0	1	1	3	0	7	0	1	0	0	2	2	0	1	2	1	1	0	0	1	3	0	2	0	0	0	0	2	1	6	17	0	0	0	2	1
AXDND1	9	27	26	27	5	70	14	29	8	27	29	11	4	81	86	4	17	6	19	21	8	6	6	24	29	36	15	8	9	6	18	48	17	26	3	13	33	1	4	24	7	20	18	26	25	9	10	9	57
AXIN1	209	3058	5747	3118	3639	3372	1968	4115	3680	1670	2852	2191	818	3726	2298	3465	3838	100	4486	1183	2989	2897	3062	2418	2821	2324	3588	2145	2977	2750	1988	1842	2189	3896	3616	2714	2325	613	2124	2317	1337	1205	3303	1378	3870	2287	2531	2172	3243
AXIN2	532	2684	1419	3005	3506	5853	938	2126	2934	813	1881	1691	744	3727	832	2391	663	493	1979	332	3815	1502	1700	2985	538	1181	1215	955	1791	1909	1400	2452	1567	1699	3879	1110	1894	766	1498	1349	762	611	2417	557	2549	1405	1849	1790	2020
AXL	1070	2358	3960	3640	1251	1357	724	3352	1037	2964	2124	1357	257	3502	1080	2771	454	157	2214	1326	4107	1113	1749	505	2196	1156	3739	2570	3101	2265	2219	1214	704	2787	1817	3040	1684	1877	7519	931	2652	528	782	3237	4540	459	1599	1275	558
AZGP1	2	2	10	1	1	0	5	0	1	376	3	3	0	1	11	0	0	12	3	94	2	1	0	5	2	7	0	2	14	2	0	0	0	11	3	6	3	115	0	1	2	4	3	11	9	0	1	0	1
AZGP1P1	0	0	1	0	0	0	0	0	0	3	2	0	0	2	0	0	0	0	0	0	0	0	0	10	1	0	3	0	0	0	0	0	0	2	0	0	0	0	0	0	0	0	2	0	0	1	0	0	0
AZI2	3593	4431	5332	3529	4628	4057	3318	4064	4157	2851	3320	3572	1566	4908	4599	5662	3588	1953	3898	1834	5278	5359	3680	3462	4080	3694	3811	2986	4478	2688	2436	5454	2802	3921	4091	3229	2664	3443	2241	4192	2791	4133	4769	3386	4549	2143	3440	2614	4108
AZIN1	29713	11686	14924	13284	17149	15595	8995	6696	14180	6102	12315	12896	8958	14669	16343	17730	18183	12153	18678	3112	17993	16469	15562	11651	8350	19993	13135	10227	13844	13130	18450	12591	10584	17473	18229	12409	11605	11686	8817	21239	13545	8721	21337	12217	15927	15354	11310	12673	19559
AZIN1-AS1	210	149	116	132	270	90	206	56	266	180	72	128	34	155	81	183	103	35	78	127	213	109	120	80	164	141	158	138	208	163	260	115	156	279	85	91	40	263	404	105	152	113	140	120	227	121	144	86	299
AZIN2	36	188	332	368	285	147	215	139	300	315	184	284	63	283	307	392	213	48	108	137	373	216	235	195	194	124	226	197	273	195	178	205	310	371	228	376	174	155	468	120	201	168	247	340	426	402	294	232	173
AZU1	60	2	11	4	56	23	11	8	27	6	7	38	15	39	4	36	12	0	16	0	8	11	11	6	3	43	40	10	61	16	173	18	16	49	5	36	73	14	32	8	23	2	16	3	29	55	23	6	15
B2M	81055	90121	38619	12829	24607	18971	14242	22718	26786	68219	18308	30312	16255	92027	31689	15074	13810	52847	44897	54550	29866	181545	40593	15515	85537	20912	34848	40395	47738	29305	30521	50244	24346	42400	21134	22288	33298	48904	67640	19773	25110	43675	13789	35763	43724	39144	18431	19131	21431
B3GALNT1	5990	5016	7025	3555	5538	6492	2015	4831	6476	2894	2942	3057	1841	5240	3386	3446	3413	4375	3382	1142	3654	5304	4781	5293	3546	4657	4465	2814	4503	2986	4860	4005	4192	2211	5536	4831	3909	4116	2792	3750	1487	3165	5615	3212	6750	5662	3591	3639	4792
B3GALNT2	1684	7246	5002	3318	6426	17725	2170	4544	6745	1359	4256	3749	1439	3712	2619	5076	1527	1258	4423	831	5601	4196	6509	4695	2921	6234	6535	5033	2720	4818	3480	3982	2571	5198	5026	2036	2580	2584	3359	3870	1426	1504	7883	1724	8318	5324	3866	6636	4071
B3GALT1	9	37	536	131	20	118	16	32	25	9	63	114	1	18	20	34	30	31	132	0	124	52	290	4	215	116	47	5	10	1108	67	81	20	189	20	40	47	26	20	66	58	30	92	285	23	85	98	109	66
B3GALT2	221	329	163	1001	1674	3963	88	281	2859	91	330	129	145	208	12	2385	9307	82	1516	59	575	70	1255	473	46	130	1150	211	889	1393	3130	167	43	23	379	647	1536	402	196	1107	640	12	55	128	416	361	3899	160	979
B3GALT4	77	204	140	139	199	159	139	176	321	766	71	140	48	253	34	98	115	55	126	425	98	259	260	90	306	70	169	161	94	168	96	193	61	300	56	51	68	76	249	65	26	72	86	212	166	124	72	157	211
B3GALT5	7	52	75	165	180	455	12	38	61	10	11	21	4	383	69	114	31	5	129	0	74	22	39	38	32	41	10	14	49	79	62	152	159	61	262	7	146	9	24	31	15	8	76	9	147	123	17	90	29
B3GALT5-AS1	19	43	65	169	131	250	14	56	89	3	10	15	9	309	52	111	46	5	147	0	71	67	62	43	14	19	15	47	57	45	35	86	152	57	142	16	112	29	54	52	12	21	41	30	86	106	23	75	42
B3GALT6	251	3541	3492	3849	4278	3510	1573	2909	4007	1290	2329	3032	684	3118	1878	4693	3752	238	4926	1135	2863	4232	3284	713	2420	1830	2862	3370	2844	4015	801	3369	1936	3862	2865	3901	1464	1100	3359	3150	2065	2194	1866	1259	2838	3489	3172	1441	3282
B3GAT1	240	568	1593	682	1500	349	1040	2432	481	34	1815	1485	302	1160	1380	2697	2013	270	1473	13	467	1162	632	520	591	1059	1601	341	1376	405	535	1340	1933	2144	162	1511	146	238	496	1513	523	175	506	2564	457	950	1709	147	1423
B3GAT2	7	9	29	19	2	34	16	14	6	4	1	1	0	5	19	6	2	7	8	0	130	0	0	12	18	2	5	3	2	2	1	4	20	48	4	3	6	0	24	3	0	5	14	24	7	17	2	20	28
B3GAT3	804	2130	2231	1763	1680	662	1716	2558	2891	1966	1255	2443	535	1846	3984	2607	2395	464	3681	1941	1712	3255	3627	1070	1858	1781	3818	3143	3422	1275	411	2769	1376	2838	2149	1732	511	937	2235	1235	1111	3113	3498	3340	2498	1386	1817	2493	1856
B3GLCT	1115	3696	4373	2717	2876	2631	1451	2224	3487	1818	1187	1344	933	1980	1842	3921	1630	728	1365	1175	2771	2555	2295	2721	1563	1802	2190	1604	2725	1712	565	3950	1322	2255	2479	1008	1484	1948	3974	2938	1561	1816	3836	1564	4239	2272	2712	1700	2242
B3GNT2	538	1256	1589	572	1003	1870	1654	2330	1430	4749	937	861	233	1522	999	1068	839	891	1237	2100	1987	2016	852	1575	1801	311	757	939	903	852	384	2606	656	1729	912	837	450	1196	1103	1393	982	573	1145	2339	1023	874	820	514	1006
B3GNT3	14	1	36	0	1	0	1	27	0	750	8	30	4	1	9	2	1	3	45	692	50	2	0	2	12	18	2	1	42	11	3	100	1	160	0	40	5	9	13	1	11	1	21	3	17	29	11	3	4
B3GNT4	12	13	26	32	97	26	18	65	10	18	8	27	36	12	52	33	72	0	56	14	26	31	30	28	9	24	76	9	180	12	17	80	20	19	10	19	18	3	18	16	8	14	48	18	43	87	33	8	36
B3GNT5	6404	4079	10808	2106	4149	2637	2551	4207	2707	771	3826	3796	1427	3560	3757	6235	2072	1975	4735	276	3818	4313	4019	2658	1866	4171	4132	2987	2919	7984	1746	4215	2233	1872	5556	2386	2616	3059	1353	3202	2162	3212	5556	901	4593	3704	3165	3256	3430
B3GNT6	0	6	5	1	0	2	0	2	0	0	0	1	2	0	0	1	0	0	1	0	0	0	1	0	1	0	0	0	0	0	0	2	0	2	1	0	0	0	0	0	0	0	0	0	0	0	1	0	0
B3GNT7	149	638	2431	1716	639	354	518	591	449	416	1897	712	1373	539	3251	3799	2574	55	469	152	459	1791	4275	298	562	3148	2877	1610	1000	912	679	808	304	809	532	2332	538	369	441	1299	1107	216	3610	210	535	2452	3413	936	314
B3GNT8	24	127	210	46	54	125	17	120	170	1004	48	101	36	176	55	28	18	37	111	586	143	110	76	23	33	30	162	75	151	101	61	25	34	344	48	42	111	89	596	31	70	71	108	31	231	36	66	27	65
B3GNT9	28	375	471	346	520	695	575	915	325	1369	125	127	123	656	277	386	290	23	834	309	1463	817	326	82	139	111	20	130	525	215	189	296	404	500	64	282	55	114	1836	109	86	66	96	686	516	275	451	144	53
B3GNTL1	162	450	530	413	347	405	293	497	666	147	209	449	252	409	457	434	120	48	413	159	399	533	460	400	322	227	477	505	326	320	251	680	270	456	405	404	168	186	507	174	320	311	449	446	667	293	352	395	639
B4GALNT1	52	98	920	58	242	146	117	188	75	69	78	150	49	86	189	53	61	2	277	44	204	30	72	76	85	301	157	72	126	111	144	1132	68	443	22	28	164	12	289	114	109	58	404	166	319	254	24	43	416
B4GALNT2	0	0	0	0	0	2	0	0	0	698	2	0	1	0	0	2	0	0	0	259	1	0	0	0	96	0	0	3	0	1	0	1	0	2	0	1	0	1	0	0	4	0	0	0	0	0	0	0	3
B4GALNT3	66	2624	715	2492	3596	2457	840	922	2299	1026	408	513	465	4129	1274	3057	476	30	1445	293	1381	1059	1413	2065	2094	1048	906	229	1698	1826	1183	1369	2349	2273	1822	1346	1727	93	245	1469	842	1384	1250	1920	2496	2686	717	2740	1190
B4GALNT4	2855	7106	7811	6570	8699	4227	5515	4000	7332	194	5508	8393	1196	5967	4897	14301	4070	790	5460	13	9634	5262	5957	1892	1459	6324	9973	3688	8526	8255	3500	6487	5936	18522	7741	3693	5309	1572	4076	5432	3079	2556	15118	1954	9248	7815	7483	5457	6770
B4GALT1	832	4694	7857	4314	6002	4621	3174	4188	3344	16009	3303	3294	506	6441	5390	4572	3879	604	4824	4924	8969	3132	5608	5130	5607	4679	3396	2350	4722	11686	4309	4357	3459	6859	8707	2809	3204	1096	5434	3453	2242	1245	3950	2145	8844	2591	4093	4991	1964
B4GALT1-AS1	32	32	22	21	18	10	19	24	24	56	21	18	19	22	18	14	28	61	40	70	19	37	70	21	17	8	24	28	21	21	10	26	10	26	21	15	15	50	49	57	39	7	14	7	22	13	20	29	23
B4GALT2	601	1951	5684	2871	4700	3000	4229	2163	3573	2972	3490	3421	1445	3504	2795	3921	2226	519	4476	2213	4220	3388	4571	1944	2418	1436	2635	3361	3972	3237	2171	3185	2722	3242	3631	3236	2311	1384	5065	2198	2320	4267	6299	3370	4401	3288	3544	2629	3761
B4GALT3	2718	6110	4334	2713	3312	7526	2111	5646	7269	2548	3147	3022	735	7356	5166	3941	3188	713	4714	1513	3398	2581	3758	3660	1889	2488	5614	1756	3315	2746	3037	2564	1769	4094	3800	2344	5095	1790	3817	6251	1697	3787	4410	2543	4599	4485	2379	2881	2845
B4GALT4	545	970	2693	1080	1014	1562	1154	1555	1132	1226	564	1270	538	1152	1361	1066	937	152	1448	456	1026	2163	1897	873	1028	889	1067	1445	1509	1776	855	1329	624	889	1347	1616	754	286	927	786	583	587	2136	1662	1415	2649	868	1522	787
B4GALT4-AS1	6	2	0	1	0	1	0	1	1	3	1	0	1	1	1	1	0	0	0	1	1	1	0	0	1	1	0	0	3	0	1	1	3	0	0	0	0	0	0	0	0	0	1	0	1	0	3	2	0
B4GALT5	3429	6166	18619	8391	7976	11906	2870	14676	9190	4836	10222	4644	3085	10826	62136	9509	4901	2459	13098	2532	10058	6380	6903	9807	6222	8805	8245	2950	6685	10663	6906	12584	6552	7708	8829	6260	4897	3095	6742	4604	4306	8392	14172	5968	8945	23939	5965	6533	6632
B4GALT6	1131	1564	2363	2454	2992	2261	2771	2591	2006	814	1016	1561	861	1079	2997	2511	1541	1865	2172	543	2621	1710	1838	1095	806	1468	1417	1199	1467	1707	815	5563	926	1714	1790	881	641	1774	1031	750	901	548	2367	1097	1863	1232	1500	1283	1181
B4GALT7	801	1456	2589	1706	1425	1652	1724	2474	2947	1621	932	1661	829	1452	1907	2057	1137	428	2457	1417	1807	2045	2120	902	1653	799	2554	1748	2334	2396	534	1924	1290	2382	1470	1514	974	1207	2414	1650	796	2442	1559	1630	1906	2683	1374	1298	1928
B4GAT1	1362	3032	3215	4197	3953	1756	3128	4387	4540	3132	1933	3330	751	2863	5777	5114	2631	1386	4450	2138	3578	3926	4863	2699	3662	3367	4209	1428	4421	2477	2237	3618	3254	4730	2690	4262	1178	1987	2575	2952	1733	2656	4809	7855	3616	2872	2877	2963	3517
B9D1	1489	461	286	1633	680	515	732	314	675	1139	306	496	217	641	469	527	546	2507	510	598	764	464	682	640	736	740	646	948	648	630	186	773	408	1098	570	829	601	814	441	361	574	632	687	1555	822	602	398	376	1027
B9D2	352	438	305	377	298	406	337	588	487	247	331	349	160	463	187	520	266	118	358	321	235	475	478	450	229	174	388	489	515	276	148	343	220	531	322	309	470	278	268	442	331	198	492	241	425	279	200	214	599
BAALC	507	417	876	129	336	184	186	71	104	157	228	1009	162	201	305	214	113	326	355	228	426	879	489	319	384	296	272	297	420	482	357	863	286	348	124	100	825	228	179	248	1587	248	365	4033	1017	192	182	249	1301
BAALC-AS1	0	7	43	11	6	10	22	6	8	21	1	23	8	21	21	16	9	3	3	20	21	20	30	4	14	22	11	8	13	16	15	24	12	11	8	2	14	9	11	6	15	19	35	37	16	42	7	15	33
BAALC-AS2	1	2	2	2	3	0	5	1	6	12	1	16	4	1	0	3	3	7	1	15	4	42	5	0	5	1	1	6	5	8	8	6	2	4	3	0	16	1	5	7	23	2	5	40	6	8	1	2	8
BAAT	8	14	5	5	15	9	12	8	11	14	17	9	9	30	14	6	8	0	5	6	28	9	10	11	7	5	16	2	10	12	2	53	3	8	9	6	11	19	18	6	30	13	9	10	14	21	5	13	18
BABAM1	5343	4539	3634	4913	4344	4208	3619	3513	6201	3297	3526	5515	2193	4690	8455	6167	4347	1796	7608	2290	5345	5081	7209	3217	3085	3463	6299	3890	5705	6002	5099	11972	2720	4514	5358	4646	4062	2461	4391	4679	3146	7718	6256	3918	5682	8224	3842	5362	6030
BACE1	1770	8363	5156	6424	9555	5247	10379	6945	10876	5512	2819	4261	943	8843	9060	6843	4573	558	8769	1888	8698	7970	6589	3486	11469	4295	6971	3584	7375	3855	4696	4379	6827	12064	5694	6389	2290	1609	7190	5393	2628	3567	4917	6301	8126	2893	8749	6148	7534
BACE1-AS	21	121	132	156	166	81	107	133	128	95	165	62	17	172	110	238	110	0	133	41	182	141	178	127	153	104	112	37	79	67	83	170	111	134	170	145	57	19	57	112	66	32	112	95	96	76	161	118	50
BACE2	732	5845	5773	2632	2494	6022	2623	1735	2852	11076	684	2811	1212	3594	1662	3728	1234	589	3661	7076	8157	2227	3586	4043	1998	2173	1981	2670	4613	6061	1924	2231	3276	5921	3164	2020	2509	2184	7283	1744	2351	1999	1413	4562	4611	2764	2521	4295	4184
BACH1	3651	4877	9574	7498	9125	8067	3495	6182	5432	2726	3622	4931	2057	7227	9375	12145	10146	3172	8054	1524	7843	5076	9399	3455	5187	6366	5639	4411	5300	13786	3160	9700	4895	3957	12557	5313	4742	4460	2552	3393	2872	4408	7974	3819	6556	8171	7036	8903	4860
BACH1-IT2	0	7	8	4	7	27	7	5	2	7	14	1	3	12	1	8	56	0	8	7	4	5	7	11	5	0	5	1	2	11	4	6	1	6	6	3	1	5	4	8	2	7	6	17	6	2	6	5	6
BACH2	951	2822	3064	8788	9486	4532	1918	5887	2751	497	16795	2737	2279	17188	5570	14364	8223	881	5519	199	7669	1526	4056	5276	909	3056	8103	4480	4744	4158	4450	9944	3286	5724	6480	16321	5144	1680	3556	11792	2022	2468	6199	668	4928	3756	11873	2050	3110
BAD	2258	1567	2142	1571	1394	610	1501	2369	2097	2296	1184	2600	784	1129	2292	2474	2930	1268	3198	2328	1823	2394	2664	1411	1612	1527	3564	2271	2909	1037	990	1441	863	2860	1549	2164	677	1918	2379	1585	1412	3443	2824	2738	2140	1978	1413	1338	2286
BAG1	3098	3179	2565	2192	5288	1712	3459	2299	2818	8697	3868	4069	1284	3675	4135	2878	3076	1450	5936	7018	3231	4170	5650	2630	2935	2806	4751	3104	3518	2791	1950	2295	2238	4269	3806	3163	2098	1691	2714	3344	2637	2960	2040	2811	3530	2211	2920	2804	3759
BAG2	568	908	1060	464	849	1472	387	1866	1263	461	1140	536	962	910	1149	221	357	822	714	300	952	1100	943	647	296	419	698	522	1189	461	969	1315	616	971	963	449	653	839	1269	1558	564	859	1237	538	810	790	480	580	955
BAG3	2021	2933	11681	4482	4311	4247	1083	7967	4444	5451	4542	3892	1735	4884	4094	9291	3758	607	5663	3191	4340	3514	5034	5504	3345	5984	5215	4208	6785	4067	3230	4005	3053	4658	8260	5232	5416	1597	3458	4742	4890	5125	9370	2915	6142	4036	4164	3058	5543
BAG4	4249	4022	6527	5678	5053	4465	2692	5478	4120	2204	2935	3679	2892	4417	4845	4615	2934	2704	6333	1254	4466	5130	5726	3267	2640	3582	1547	3796	4218	3240	2380	6136	3219	4171	5759	2832	2909	2382	2561	2437	3523	3527	5996	2805	3923	4207	2939	4178	5197
BAG5	1647	3277	3117	8767	5439	4697	4064	6379	4577	3151	2993	3080	1098	5708	11528	5432	3878	1491	7216	2318	5960	4629	5072	3846	4438	2866	4734	3141	4613	4615	1728	8381	3904	3848	5342	3525	3267	1204	2305	3248	1852	6166	3321	3470	2708	5381	3591	3592	4430
BAG6	6895	26493	40278	23250	33328	31127	12542	26038	33029	17353	27815	21773	7340	29447	34868	29859	19596	1171	37520	9293	28722	18384	28859	18307	16654	15074	23408	12850	21414	34714	28776	27799	14304	31670	26976	17058	22402	4921	20045	21567	10983	25815	40384	16924	25584	31413	18602	25874	16452
BAGE	0	5	3	0	0	0	0	0	0	0	2	7	0	0	0	0	0	0	0	0	0	0	0	0	0	0	3	0	0	0	0	0	0	3	0	0	0	0	0	0	1	1	0	0	0	0	0	0	0
BAGE2	0	0	0	0	0	0	0	0	0	0	0	0	0	0	0	0	0	0	0	0	0	0	0	0	0	0	0	0	0	0	0	0	0	0	0	0	0	0	0	0	0	0	0	0	0	0	0	0	0
BAGE3	0	0	0	0	0	0	0	0	0	0	0	0	0	0	0	0	0	0	0	0	0	0	0	0	0	0	0	0	0	0	0	0	0	0	0	0	0	0	0	0	0	0	0	0	0	0	0	0	0
BAGE4	0	0	0	0	0	0	0	0	0	0	0	0	0	0	0	0	0	0	0	0	0	0	0	0	0	0	0	0	0	0	0	0	0	0	0	0	0	0	0	0	0	0	0	0	0	0	0	0	0
BAGE5	0	0	0	0	0	0	0	0	0	0	0	0	0	0	0	0	0	0	0	0	0	0	0	0	0	0	0	0	0	0	0	0	0	0	0	0	0	0	0	0	0	0	0	0	0	0	0	0	0
BAHCC1	2631	11083	7322	10442	16870	10584	7877	7038	9073	4505	10990	8003	1829	8728	6634	15561	5779	328	12245	1531	10094	8292	12709	8049	5737	11853	11987	6869	6753	16999	5895	11406	6599	15037	23186	11319	9168	1041	3524	9066	3564	3644	13874	3374	9867	5389	12786	12389	4227
BAHD1	1043	2783	5779	3165	5459	3334	1964	2223	3096	3635	3421	3144	1394	4609	3715	3565	2872	517	7977	1311	4496	3479	6474	1395	2946	2060	3476	1260	3210	6908	1290	4471	2707	3892	3925	3315	1771	370	1614	2876	1831	1814	3570	2181	4877	5846	2484	3562	2874
BAIAP2	447	1691	3924	2058	2291	1126	1652	2121	2261	2661	1780	2206	454	2603	2733	1955	1923	98	2985	1944	1583	1824	2223	1627	3845	1675	2553	1656	2652	2049	1947	1698	1406	6604	1704	1555	1506	360	1750	2122	1479	1012	2655	4019	2798	1829	1733	1078	1531
BAIAP2-AS1	81	2222	3546	2470	3076	2773	2537	2487	2531	2520	2621	1190	520	3415	1590	3256	1929	25	2389	1354	2696	2505	2087	1237	2546	1142	2250	2413	2927	2528	743	2043	1753	4364	2609	2446	1264	217	2302	2010	1413	306	2466	2283	3311	1553	2852	1474	894
BAIAP2L1	1470	2062	5656	2738	6740	2333	2377	5786	1800	1641	2169	2240	3136	3852	5367	1883	5061	661	8044	1216	2527	1482	1664	2556	1637	4268	2255	3837	3170	916	3929	4076	2023	2145	4142	1395	2928	511	1116	2051	1225	3917	6083	462	3243	4109	2303	1044	2959
BAIAP2L2	22	69	318	44	163	126	169	101	60	254	96	192	42	62	67	79	97	17	124	187	51	65	75	211	173	165	162	122	142	76	80	301	58	288	137	37	135	28	56	31	121	428	316	147	127	33	75	85	39
BAIAP3	38	2654	558	812	1524	4667	138	374	1111	1143	646	125	37	1667	337	686	795	13	248	482	599	370	127	2452	222	1709	1396	514	808	226	796	609	140	1087	116	284	240	169	193	855	266	30	562	254	702	264	139	63	198
BAK1	927	1431	2760	1405	1672	1225	895	2200	1880	1432	1087	1474	581	1959	1652	1969	1532	549	2419	899	1439	2061	1825	1033	1390	641	2357	925	1313	1726	765	1362	640	2280	1951	759	923	669	1180	1417	754	2011	2420	767	1273	2514	1523	1384	1613
BAMBI	519	1445	8265	760	1016	1983	1960	1821	1517	1841	350	2706	399	558	1131	2113	399	237	2035	1016	1784	8923	3663	1598	1159	611	2441	822	2130	2390	1355	2151	1119	771	2845	2026	751	1224	1842	1229	740	790	1321	701	1517	2218	1128	3350	816
BANCR	2	0	0	1	0	0	0	1	1	0	1	1	0	0	0	1	0	0	2	6	1	1	3	0	0	1	0	1	0	0	0	0	1	0	0	0	1	0	0	0	4	2	0	1	2	0	2	3	0
BANF1	24198	13314	12772	10215	12464	6006	12841	19991	21812	6748	11703	17186	8675	10717	16996	16244	23122	9176	21088	7200	11672	29035	24014	11663	8189	12827	28822	26605	26321	5843	8287	17351	7763	13405	13757	15739	6438	13421	12851	16365	12703	27367	32811	12382	11021	6530	11279	10315	18995
BANF2	0	3	1	0	1	0	2	0	0	5	6	0	1	0	0	0	0	0	0	1	4	0	0	0	2	0	1	0	0	0	0	0	0	0	0	0	1	3	9	0	2	0	0	2	0	0	1	1	0
BANK1	156	207	211	109	129	652	94	95	352	260	43	33	64	274	86	394	173	60	97	218	216	209	24	330	162	87	184	98	136	128	144	18	132	68	33	58	144	402	178	199	67	67	236	272	161	266	78	60	341
BANP	563	1000	1303	940	1516	1380	682	1152	2000	856	801	1217	385	1636	1583	1161	557	144	1427	696	1746	623	1423	659	941	933	823	529	1625	887	863	1598	1107	1565	1313	564	1047	237	945	1301	568	822	1842	651	1655	1535	1205	970	1463
BAP1	860	6546	14375	8560	7988	7154	5187	8003	8421	5259	5942	6584	2246	7819	10501	9966	6257	495	10713	3168	7805	7291	8744	5038	5998	7027	9042	3854	7311	9101	4155	14928	5822	7880	9419	6160	5783	1556	4540	6842	3788	6914	13310	4829	8699	5947	6974	7248	5859
BARD1	2089	3188	4558	3098	4371	4413	2344	3984	3825	713	2303	1766	1384	4254	3336	3809	2882	1607	3968	265	3193	3263	3167	2749	1676	2370	2215	2950	2368	2174	1464	3218	2031	1563	5210	1643	2461	1522	1300	2819	1899	1618	2215	1067	4144	3607	2760	2673	5063
BARHL1	2	10	2	2	6	0	4	12	0	0	5	0	0	3	175	20	28	0	106	0	4	1	2	2	0	21	2	1	0	12	2	6	8	6	2	0	0	3	0	0	27	1	3	1	0	9	0	721	0
BARHL2	0	0	3	0	0	0	0	0	0	0	0	0	0	0	1	1	0	0	0	0	0	1	0	0	0	1	0	0	0	0	0	0	0	0	0	1	2	0	0	0	0	1	0	0	0	0	0	0	0
BARX1	950	107	608	1322	641	74	1571	1424	93	1	4227	607	927	221	2583	911	487	87	784	2	22	3061	362	965	340	2391	3167	2265	1225	3583	1510	2207	1589	3393	19	519	919	443	3568	1718	3366	1036	1030	823	2496	118	26	55	3552
BARX2	72	79	90	1	118	49	44	132	152	212	644	180	6	671	102	360	69	11	64	157	506	9	12	236	8	111	110	54	203	70	7	571	5	180	25	681	17	461	627	33	986	206	22	278	37	197	86	6	2050
BASP1	3527	1324	23347	4475	576	5101	8046	4605	5157	2154	4157	2863	1098	4685	1818	13194	2563	2217	3714	544	15212	3791	1203	2826	9177	2564	5707	2955	1255	11142	2113	1521	3475	10954	2067	6765	2591	10213	1061	4119	7648	6247	11060	9671	5463	9362	2367	3661	13037
BASP1P1	1	4	5	4	5	11	2	3	0	1	1	2	1	4	6	5	0	0	1	17	1	5	0	2	2	1	3	0	2	1	2	8	0	2	2	3	2	0	0	2	1	0	1	0	4	1	3	1	1
BATF	6	29	19	5	14	5	7	31	13	18	14	14	3	106	4	9	15	4	38	25	13	117	50	10	7	10	10	33	7	9	5	14	5	26	3	13	4	15	24	6	22	40	4	6	2	11	31	3	9
BATF2	44	422	214	92	271	95	35	61	182	517	145	163	45	581	179	122	259	6	228	557	68	215	207	95	262	400	762	91	225	77	49	163	159	112	121	162	74	43	115	286	64	57	357	51	255	54	175	22	41
BATF3	51	72	74	53	33	95	35	175	46	38	40	17	90	54	53	32	47	56	57	28	44	60	26	32	32	25	79	54	67	18	15	31	6	80	9	27	14	36	108	19	41	60	18	26	81	68	33	11	16
BAX	712	1969	1500	258	848	1031	920	1182	1729	427	987	1648	407	2175	1074	1356	584	165	1814	395	963	1692	3113	869	964	470	2606	2541	2644	1582	1151	571	561	1837	2026	1349	1502	521	2224	1417	1001	720	1080	897	1235	626	1492	1698	1674
BAZ1A	3367	4792	7958	2969	7337	5720	5290	8456	4694	1584	6588	5276	2359	7029	4300	9143	1468	952	9869	1222	9589	8436	7369	4803	4829	4610	7152	6694	7653	5623	4210	8748	6417	7008	12812	3938	6534	3529	5224	5311	4632	15160	8860	2987	8743	5946	8891	6597	7743
BAZ1B	4250	12496	22942	18161	26176	18164	12378	14889	13475	4818	17426	11198	9437	17219	14174	20973	13364	972	24890	4065	17821	16919	10232	16138	9711	16716	16904	15483	16145	18871	11450	19428	12116	12793	13107	14477	17206	3737	18861	12285	12255	11849	25604	4192	18908	19168	15356	8246	12527
BAZ2A	1618	12121	15591	18743	17246	21414	4900	10230	7750	6880	8356	3603	1330	18451	19446	15486	7252	427	12433	2568	11184	4604	5531	8998	9002	17099	9266	2735	7060	11498	20145	13879	8124	12528	15180	3712	12573	668	3636	8014	3903	5992	28282	7399	11161	15025	7049	9064	5238
BAZ2B	5639	6825	6394	10013	9028	8009	5718	5346	6696	3781	6536	6470	1960	10985	6370	9316	5409	2125	5668	2482	10330	11172	6050	5471	7362	4241	5057	7400	7343	8990	4792	7779	6946	8735	8860	9245	4730	4434	6510	7097	3808	1755	4939	6268	7666	8720	8794	5404	5715
BBC3	126	978	392	38	208	238	259	155	364	229	83	616	22	1385	84	1139	120	15	439	248	219	548	1067	114	394	65	477	1040	1305	593	294	134	218	523	463	354	365	84	352	481	662	30	187	125	430	121	638	559	762
BBIP1	1411	751	1533	847	854	961	738	1071	1004	739	842	990	494	855	894	1021	874	1062	807	499	938	1649	986	634	644	946	658	969	892	912	647	1626	462	913	748	757	797	947	695	675	505	884	806	869	856	588	599	891	1066
BBOX1	9	17	13	6	10	28	29	72	71	550	81	2	5	46	14	96	29	26	11	279	31	76	3	82	523	10	23	15	32	14	5	46	1	60	3	9	1	70	280	4	47	64	13	297	15	26	3	0	12
BBOX1-AS1	125	185	237	91	46	217	10	581	698	10	204	45	66	245	328	100	331	133	39	8	24	303	62	372	419	69	146	26	97	98	75	348	78	175	14	41	32	73	534	33	53	573	178	472	69	539	28	17	84
BBS1	1260	3777	2691	3860	4614	2092	4300	2532	5122	7029	1987	3061	531	3166	3015	6006	2912	238	3808	2904	5720	4046	4911	3951	5519	2543	3991	3011	3558	2981	3074	3816	4252	6184	5532	4538	2200	1184	2590	2680	1525	2173	5536	6198	5605	2322	3146	4652	3849
BBS10	6078	4011	4316	2655	5361	3913	3296	4540	3428	1548	2726	2585	2340	5294	5074	4380	3670	3527	2821	941	4208	3853	3208	4030	2819	3570	2866	1617	3935	2652	1163	5572	2806	3863	4004	2870	2852	2251	2350	3720	2640	2278	4431	2785	3615	3060	3494	2201	4931
BBS12	476	479	642	663	795	637	362	530	700	974	189	261	191	860	526	558	329	404	290	461	997	693	526	460	871	195	356	231	511	435	170	406	410	590	457	351	326	402	287	430	205	122	478	654	786	586	392	279	858
BBS2	1429	3295	2415	1946	4307	5297	2302	2067	4587	3386	866	2812	1058	4313	4417	2145	1367	437	2673	2091	6234	3076	2571	1938	3150	1472	2082	907	2917	2669	3571	2789	2540	3976	3420	1700	2707	1245	2270	2560	1206	1439	3745	3841	3976	2384	2173	2592	3855
BBS4	1516	1142	993	1519	1676	1487	1255	438	1270	1668	724	1268	384	1307	1205	2020	930	857	1003	1014	2062	1098	1213	1184	1299	1335	898	787	1151	1443	731	1668	1208	2109	1559	1143	1071	914	1502	1204	689	817	838	1333	2066	1240	1253	1181	1270
BBS5	154	870	1090	1012	775	1416	681	1051	864	807	641	514	211	682	1474	1257	594	168	862	445	1073	611	440	924	593	304	568	345	528	647	729	402	584	831	523	751	559	194	784	682	446	232	632	806	952	827	475	398	543
BBS7	1877	1179	2598	1351	1816	2025	775	979	1881	1066	754	1341	661	1904	2876	2061	857	815	1065	585	2129	1569	1647	1454	1192	968	1584	1047	1654	1756	1498	782	1427	1410	2558	1289	1878	1162	838	1101	773	1104	2268	1215	2571	2439	1277	1531	2072
BBS9	748	1183	4512	1614	1628	1645	893	978	1754	1107	752	1154	204	1561	1986	2613	1404	310	1388	593	2668	1735	648	641	1377	1283	1232	896	1862	1554	1263	1154	1385	1574	1072	1413	805	948	3042	1199	840	657	1245	957	1514	904	1616	1010	1560
BBX	4067	5413	13418	8385	10001	7530	5604	8094	7619	5648	5983	5149	1658	7803	10027	8657	5862	1430	8916	2770	13118	6896	6826	5421	9301	7202	4133	5881	8307	8303	9503	7993	7425	8733	8987	7546	5208	1871	4565	6466	3164	4445	10936	9027	9520	9672	6504	7594	5510
BCAM	9666	42771	36468	32852	19421	37623	61794	548610	72488	100037	8913	19584	5425	13771	13542	5208	9907	1284	22831	46779	11325	20818	23958	9491	133694	6906	19661	33221	20113	22229	25014	11468	8550	27602	14700	20697	5447	3385	13501	21187	10447	32638	14946	130698	29733	11365	17420	19756	22234
BCAN	4	49	262	19	23	115	41	42	29	57	14	16	79	31	45	7	24	4	200	73	34	53	24	17	64	39	94	17	96	19	28	75	613	30	5	19	31	11	81	34	573	9	65	3712	73	35	32	13	51
BCAP29	3944	2635	4297	2668	5219	3735	2313	2930	2777	2360	2237	2036	2800	3570	2814	3572	3403	3221	2795	1916	3509	3817	2104	2879	2627	2312	2435	1290	3258	2924	3555	3654	2276	3505	1263	2304	1990	3173	5598	2405	1892	2245	2719	1642	4578	4638	2467	1213	3564
BCAP31	4252	7774	15628	4954	6666	5243	6625	10579	7743	9074	5861	7777	4344	7518	8211	6209	8268	1455	14697	8280	6291	8335	10586	4631	5253	8446	8443	9359	11278	8363	3180	9161	3982	7799	6596	6479	4931	2810	10837	6582	7133	9048	10245	8459	7801	8680	5512	5991	7721
BCAR1	345	5463	3709	2354	4772	4938	3175	6444	6771	8179	1813	3242	1059	5474	3652	2616	1875	94	4536	5800	6081	3940	5317	1079	4796	2074	2937	2102	5019	3632	2284	4185	3155	7430	4383	2035	3348	596	5042	3411	2317	1405	4447	4221	6839	3007	4880	4979	5778
BCAR3	1783	4028	3509	2018	3946	4416	1991	5695	5547	2320	3339	2428	2025	5518	2884	6014	1900	909	1511	1986	2006	7864	7065	5475	3713	1753	5681	3207	3467	6594	2337	3730	5618	2344	5541	3708	4448	2542	2239	5902	2249	709	4236	4775	5078	7232	2470	4442	9598
BCAR4	2	4	1	1	0	0	2	1	2	2	5	7	3	1	3	1	1	0	3	3	2	3	0	1	3	2	3	1	4	2	2	291	4	1	2	2	4	3	1	1	2	2	1	7	2	2	1	0	1
BCAS1	1	6	57	24	2	21	6	10	8	347	4	4	9	18	16	2	21	8	26	165	31	30	3	2	8	2	8	5	21	2	2	70	5	7	48	2	0	6	18	2	2	0	1	16	17	8	5	4	23
BCAS2	5486	2529	3194	2780	3655	2649	2508	3672	3508	1744	2346	3927	1964	4644	3328	3355	2637	2490	4081	1153	2852	4871	4965	2805	1928	1983	2939	2751	4249	2891	2216	4227	2031	2157	4092	2820	3316	3791	1739	2845	1762	3953	4591	2026	3094	4949	2288	2736	4702
BCAS3	1115	1989	3725	3226	4269	2931	3106	4262	2952	2319	2708	2209	778	4285	3855	3951	1414	292	3538	1078	2875	2519	3776	3837	3881	2015	3984	1575	3011	5114	4340	2755	2751	7205	3579	2250	3062	687	4342	2167	2308	1255	4612	4981	3863	3002	2981	4359	2913
BCAS4	674	168	399	142	252	151	245	726	137	435	89	252	132	254	358	268	141	112	290	470	315	166	212	73	292	169	708	249	464	169	404	518	87	316	251	179	238	115	338	204	358	109	506	366	277	470	215	124	219
BCAT1	408	1136	495	862	2764	5789	1732	1221	679	849	1820	1204	412	2240	9094	1618	1046	802	16393	253	18428	2468	835	694	595	4765	2881	792	2877	551	733	3556	1661	1067	7667	284	2051	913	5466	1666	10396	4738	2901	755	3556	2466	1196	730	2154
BCAT2	1039	2448	5684	954	1741	2307	2492	3163	4368	3684	818	3807	659	1331	3457	2175	1890	351	5366	3622	2826	3270	3376	935	3536	956	2608	1225	2378	5730	1680	1242	1141	4492	2489	2078	1483	1049	2489	1861	1321	1279	1741	1657	2128	1609	1604	2063	2757
BCCIP	5690	5106	10425	7086	6547	5410	4715	6745	6458	3175	4962	6079	2772	5866	9549	8806	5917	2549	7623	2802	6581	7088	8201	4513	3642	8416	7869	5602	7441	5578	2990	8729	3696	4926	9102	5733	4403	3668	4434	4734	4961	8772	12252	4275	7894	4550	5266	6054	6127
BCDIN3D	482	534	332	454	898	391	638	465	470	370	331	406	363	641	347	543	554	248	576	320	487	666	371	352	486	499	464	474	624	323	117	473	369	751	232	617	407	501	506	514	517	383	513	391	379	460	398	156	726
BCDIN3D-AS1	41	81	108	70	158	117	98	123	89	80	69	54	46	145	143	82	55	11	45	70	125	79	25	54	78	79	90	26	126	83	40	99	70	144	59	76	124	34	48	70	144	55	91	149	52	59	75	40	75
BCHE	1851	269	5585	290	21	2196	14	931	103	37	141	28	1	303	269	149	801	123	672	6	2366	14	162	26	1	499	1374	665	154	1541	329	122	63	1702	13	963	92	91	326	761	1114	1125	1858	2958	794	829	23	138	129
BCKDHA	2424	3156	4063	5340	2892	2646	2559	4985	3552	6731	1764	3320	714	2026	2550	4575	1848	862	3660	3643	4960	1877	3576	2206	3044	1718	3619	1321	3698	4077	3646	1590	2924	3595	3692	3044	2814	1600	2946	4265	3005	1736	4451	3758	4425	2628	2541	3062	3070
BCKDHB	2680	2499	2826	2537	3070	4712	1654	2700	4252	2898	2285	2240	1304	2071	5504	2808	2574	3276	2277	1833	3562	3189	2226	2353	2659	2239	2406	1710	2837	2441	2530	3600	2381	3635	3097	1960	1626	1729	1933	2214	1014	2835	3591	3126	3374	4227	1950	2047	3143
BCKDK	1211	2618	3860	2927	2857	1769	1966	2780	4212	4847	2242	4075	1308	2924	4631	3627	1974	277	4325	3147	4290	2814	3799	1784	2241	2948	5081	2259	4576	4033	2072	2494	1788	4623	3373	4186	3012	1421	3263	2229	2126	3811	4192	2534	3847	2147	2493	2621	3648
BCL10	2057	1917	2114	1388	2155	1943	1503	2440	3001	1359	1157	2054	748	3135	1171	1248	1425	1364	1690	751	1348	2355	2830	1390	1364	880	1243	1437	1981	1878	1088	2491	1305	1202	1763	978	1765	1448	1095	2022	753	1408	1821	933	1960	1770	1692	1375	3170
BCL11A	515	491	1895	2290	445	1312	653	2824	528	306	4832	486	316	2409	4373	6864	896	789	4922	180	8578	199	178	4559	965	1406	1332	2323	1705	109	197	6499	611	3397	1779	1633	947	1153	1369	1884	2969	3372	3655	1392	1999	2068	856	278	1851
BCL11B	105	1406	674	1945	442	877	262	411	488	525	189	613	98	529	146	2490	134	29	857	292	1095	490	1216	913	479	522	411	784	680	2053	196	1122	456	694	1510	1069	517	233	561	770	733	335	334	539	439	611	855	1162	513
BCL2	1626	5641	1690	4174	7114	6315	1400	1614	5963	3421	4068	3237	432	3230	2103	8790	6905	1066	1285	1537	2612	2050	8599	6586	2479	1025	5777	4463	3902	5008	6563	1683	4542	1076	6773	11036	3130	978	1915	6166	1154	855	2734	4368	5415	3016	5094	5244	1848
BCL2A1	93	48	26	15	22	8	13	39	20	22	36	37	24	64	28	19	20	48	54	68	26	127	49	12	26	26	21	82	70	29	75	41	18	16	27	32	18	35	21	20	27	48	18	15	6	14	34	9	20
BCL2L1	1244	3308	4563	3266	2743	3937	3316	5518	3938	8524	3560	3138	1131	4626	3129	4269	3356	545	3791	6760	3929	3384	4443	3625	2804	2896	4425	3111	3541	4072	2335	3693	1943	3338	2593	3404	2389	1238	4078	3015	2852	2855	4109	3731	3389	4555	3096	2960	2634
BCL2L10	109	31	54	39	23	42	15	105	75	321	24	68	33	100	189	36	33	91	59	239	31	241	46	43	97	36	49	229	127	30	64	128	45	63	56	31	36	69	92	101	2	71	28	27	48	83	20	31	97
BCL2L11	1728	2269	3890	3455	3359	5460	923	2816	3353	3251	2664	3023	621	5201	2723	5833	1921	776	4573	872	4250	1344	3040	3480	2579	2093	2372	1052	2287	5252	1854	5587	2471	2078	3295	2194	3112	1152	1760	3698	1611	2351	3038	1813	3492	3947	2236	3266	2249
BCL2L12	1693	1429	2738	909	1534	1047	856	2006	1761	676	1412	3628	716	1489	1935	2674	2240	1125	2851	441	1355	2094	3492	1167	589	1225	2891	2819	2414	2576	1450	1149	808	1702	2648	1524	1909	1139	1478	1790	1995	2072	1597	531	1609	1262	1705	2203	1798
BCL2L13	2032	4591	3026	4127	5568	5120	3439	1809	5017	4183	1941	2832	454	5305	2553	4064	3248	875	2110	2565	4984	6485	4094	2660	3582	4291	3349	2572	3738	4614	2587	4069	3566	4561	4252	1442	3149	1559	1649	4188	1778	1715	5933	3290	5046	2296	3129	3259	4012
BCL2L14	8	10	5	11	15	15	9	10	14	9	16	7	0	14	10	21	9	0	13	65	11	25	17	19	9	8	16	12	13	11	4	11	7	31	10	16	8	6	12	5	3	3	17	24	10	5	4	3	15
BCL2L15	1	21	11	11	13	17	24	11	12	133	19	18	3	25	6	20	7	12	23	63	23	23	33	16	15	6	34	18	16	32	5	22	10	29	20	15	21	34	30	7	5	9	18	11	28	13	27	11	6
BCL2L2	612	1443	1544	2133	1632	1092	1330	1079	1646	2585	996	1633	503	1555	1049	2114	2032	350	1985	1549	1799	2426	1992	1189	1498	1113	2143	938	1829	1745	935	1683	1277	1325	2236	1417	1236	607	1175	1154	601	803	2055	1943	1806	1094	1597	1778	1085
BCL2L2-PABPN1	0	0	0	0	0	0	0	0	0	0	0	0	0	0	0	0	0	0	0	0	0	0	0	0	0	0	0	0	0	0	0	0	0	0	0	0	0	0	0	0	0	0	0	0	0	0	0	0	0
BCL3	313	1895	2590	1545	984	1474	1387	11182	3301	3386	627	843	294	1485	753	1044	551	58	1646	3033	1442	3031	1131	529	1324	330	2040	1199	3052	1133	2316	568	668	1645	418	727	752	762	3432	2244	1285	1344	1373	1700	2001	1779	1353	404	991
BCL6	205	854	2352	302	642	415	987	1467	858	1638	520	551	155	877	594	1008	520	130	830	1448	2269	671	490	413	1376	378	344	1070	1415	515	1155	477	277	575	258	1437	136	500	1508	489	1705	350	860	3224	807	200	1015	288	183
BCL6B	421	1181	632	720	1075	464	191	397	359	2132	632	655	70	1207	321	415	137	54	643	1557	1114	671	903	591	919	642	293	183	1340	708	318	1123	1515	895	454	467	981	271	2171	407	229	292	631	390	3206	590	1255	464	147
BCL7A	2981	18842	26375	10540	23128	29863	16109	8155	12217	6076	13963	13505	2535	16481	7902	19381	5178	1354	13687	2571	11942	13333	17874	11875	5576	13406	15884	8557	15731	27836	6936	10187	6994	13370	30847	15940	13526	2466	4850	27711	12244	9667	17773	4271	17249	16713	13165	14882	14299
BCL7B	1656	2341	5234	2430	3056	2504	2171	3072	2689	3138	1956	2556	3607	2085	2268	2589	2741	1025	3186	2408	2088	4242	1467	2377	1954	2051	2926	2361	2426	2673	1635	2723	1394	2666	778	2023	1801	1478	3215	1899	1529	3412	2557	1161	2351	3380	1655	806	2571
BCL7C	1223	847	1232	644	595	694	692	1105	1366	1871	601	915	428	733	902	1254	809	418	1239	1745	1130	983	1270	477	1027	552	2148	925	1227	1116	465	713	515	931	1009	931	673	996	1684	790	767	1090	1044	897	1296	650	1002	853	967
BCL9	4235	21440	21467	19427	23884	60782	7122	21270	27657	4180	17052	8051	3130	60929	20072	24723	6972	537	21286	1664	15885	10573	14229	18415	9715	14823	18746	8308	9970	22969	11531	16681	11818	19690	16368	10118	30540	2869	8047	23029	4935	7917	22622	5544	24623	18684	11813	15866	14458
BCL9L	347	3634	4517	4910	4827	3246	3972	7514	4392	5423	2629	2065	425	5817	5006	8135	4022	109	9227	2764	11549	2644	3367	1851	5843	5567	7346	1681	5868	2476	1596	4863	3439	5909	3957	2068	863	804	7662	3209	4060	2387	3371	4836	7041	2977	4856	2682	2413
BCLAF1	11979	22817	25134	29258	37670	42582	13295	16609	26828	10529	25925	18358	6198	32450	23707	33598	15610	2947	30913	4888	33385	20842	27779	26184	16413	17736	22230	13028	19282	26701	19893	30132	21168	24051	44058	19372	21179	6501	13471	19327	9080	13768	31958	12791	30777	19616	19558	25017	19180
BCO1	8	23	5	5	12	33	87	24	43	99	8	18	13	33	22	19	7	5	13	54	65	36	6	6	62	9	12	13	26	0	13	41	19	43	1	14	1	17	15	29	13	86	25	1	27	14	19	2	14
BCO2	31	44	151	50	77	68	182	30	56	139	61	115	40	59	201	99	194	7	67	122	71	245	56	73	92	123	271	39	195	46	82	112	78	153	54	236	18	24	23	158	39	57	70	195	128	26	70	48	28
BCOR	2201	15335	11556	11301	22017	21869	7135	9393	18204	7947	10211	7227	1690	11350	6551	14747	5679	650	15575	1547	16516	8735	10829	13151	6206	14101	8065	3670	6657	23824	9742	12305	9588	9779	17071	5890	13461	2037	6317	10740	3994	5213	14273	3540	14705	9442	6442	13484	10308
BCORL1	844	3694	11697	4821	6908	6338	3208	6468	4457	3576	4747	3523	1348	5900	4426	9030	2218	158	7554	1429	7427	4165	6100	2567	4612	3637	2683	2823	5641	9112	3315	5228	4282	8272	7125	2702	5322	724	6385	3465	3587	1524	6887	3511	7648	6964	5881	6112	3332
BCORP1	0	2	0	0	1	0	0	5	39	0	0	0	16	63	0	8	1	0	0	1	0	0	0	27	1	0	11	0	0	0	0	0	0	18	14	0	33	4	0	8	0	2	0	0	0	100	4	0	0
BCR	286	8141	6842	9148	9118	10416	4382	3906	6898	8014	4865	7031	467	10039	4177	6837	6628	391	4895	4136	9200	6889	9800	4829	5564	8071	3523	5623	5687	9855	2912	8390	5168	5643	9062	1760	5313	1003	2895	6654	2617	5779	11853	3054	7207	4995	6631	7529	4394
BCRP2	37	7	8	2	4	2	8	0	1	6	1	14	1	1	26	5	4	0	0	1	1	11	5	1	2	9	10	3	25	1	10	6	4	9	0	5	2	0	0	6	0	3	3	2	2	0	4	6	0
BCRP3	5	14	19	7	18	10	77	9	29	112	18	23	2	55	12	4	31	0	8	55	27	12	4	23	60	37	18	17	28	31	5	13	22	30	34	19	12	9	12	16	33	21	7	72	50	5	22	18	0
BCS1L	863	1372	2010	1155	1200	924	1154	1781	1766	1524	986	1846	691	1508	2540	1720	1143	495	2222	1654	1844	1822	2058	962	1182	1458	1555	1305	1747	1483	1040	1105	943	1826	1866	1350	1252	816	2040	1247	2152	2308	1173	1591	1687	1442	1354	1533	2153
BCYRN1	7223	475	3429	989	792	225	4869	7418	531	7360	4427	1748	1762	1323	1054	4198	20220	4800	7440	16614	1039	5070	2716	412	1494	9281	5928	1614	9395	1004	304	10666	542	1445	1332	1975	2281	14875	3417	353	10149	26869	11081	2689	2117	134	1141	891	2180
BDH1	384	589	1846	363	913	1084	576	1390	727	2701	563	557	421	717	538	361	724	291	641	2210	1198	739	778	879	1371	506	871	765	482	655	675	1200	749	777	698	580	577	256	493	510	270	1378	1708	1087	622	1511	836	377	900
BDH2	3634	3893	4927	3071	4078	5217	2888	3154	6992	6715	2228	5036	1572	4356	4816	5433	1174	1303	2747	4618	6180	8146	3762	3951	5846	2084	5253	4806	6670	4294	2022	2348	4106	4803	4169	5298	3505	4631	3178	3739	2674	3467	5415	5405	5237	4239	5010	4034	6787
BDKRB1	2	5	1	1	0	2	1	3	7	113	10	4	0	238	1	2	3	9	8	102	6	4	5	3	11	9	3	27	14	5	26	6	2	8	1	2	3	2	53	3	86	198	4	2	8	8	4	3	0
BDKRB2	39	25	113	45	55	39	24	82	62	1968	43	32	7	432	53	26	12	26	107	925	104	48	107	19	187	90	28	51	93	72	86	44	16	135	22	17	33	49	510	29	60	22	36	72	46	77	55	39	70
BDNF	46	100	466	168	110	273	49	54	76	52	38	31	14	50	128	362	368	62	235	24	109	178	142	343	159	127	389	185	119	91	35	60	200	40	115	107	19	103	42	69	65	209	191	37	369	221	282	52	16
BDNF-AS	58	76	45	115	108	54	119	58	94	169	36	73	14	102	30	120	64	44	38	105	83	57	51	83	146	84	88	81	77	85	48	53	41	210	44	73	50	25	31	59	22	72	29	99	80	107	61	32	86
BDP1	3330	6074	8082	7652	7861	10328	4620	6226	5055	3583	4977	3966	1836	7524	9588	8829	4601	1712	8046	2806	7675	5268	5826	5144	6372	6779	5489	3722	6002	6414	3075	8690	5298	5206	10179	4880	5775	2195	3175	4375	3447	5358	7274	3078	7735	4022	5644	4931	4285
BEAN1	6	58	78	17	55	111	187	23	41	26	13	63	18	56	8	9	13	10	20	11	73	29	127	13	507	13	15	9	40	35	92	40	25	273	31	13	19	16	109	5	102	12	77	222	50	41	22	91	496
BEAN1-AS1	0	3	0	7	1	3	4	0	5	5	0	3	0	5	0	2	0	0	0	2	4	4	5	5	10	1	5	0	1	2	10	4	4	6	8	0	1	6	1	0	0	3	5	6	3	1	3	8	6
BECN1	472	1250	2823	1303	1557	2048	962	1131	1880	1267	960	1096	365	1724	2091	1964	549	176	1331	521	2055	1198	2110	1599	1330	980	1419	228	1054	2902	1606	1840	1236	2328	2111	906	1339	223	1065	820	646	762	2035	2114	2020	2127	1148	1985	1359
BECN2	0	2	0	0	0	1	0	3	0	1	0	0	0	0	0	0	1	0	0	0	1	0	0	0	0	0	0	0	0	0	1	4	0	0	0	0	0	1	3	0	2	0	0	0	1	1	0	0	0
BEGAIN	43	46	173	117	106	188	64	220	37	119	18	89	74	75	333	133	107	29	350	17	199	56	162	56	32	87	270	81	204	50	22	172	115	208	26	280	60	40	154	32	171	77	38	153	88	95	145	20	69
BEND2	1	6	0	0	0	0	1	0	2	2	4	16	0	2	2	0	1	0	1	0	3	0	2	1	0	1	1	2	0	0	0	2	1	1	2	1	0	0	0	0	0	0	1	0	0	0	1	0	1
BEND3	723	1671	3739	2520	4721	2991	2023	2791	2821	613	3697	2217	1187	3081	2441	3540	1251	274	4611	265	2568	2516	3370	1363	3118	1726	2372	1695	2061	2914	951	4801	2055	1614	4319	1518	2177	681	790	2176	737	1701	4195	748	2946	2948	2510	2324	3977
BEND3P3	33	295	762	554	510	944	136	322	265	283	260	85	49	448	817	657	127	35	250	95	750	108	298	270	318	641	322	14	239	407	480	455	388	386	749	133	224	16	146	277	141	103	598	250	514	703	305	318	160
BEND4	19	134	894	138	1031	1377	14	2040	123	16	94	54	947	1794	5216	192	110	206	926	3	94	187	1064	893	6	631	68	1772	106	368	64	2961	114	332	261	11	2490	23	33	248	36	264	411	15	4370	1813	143	496	2111
BEND5	410	907	902	1005	1322	915	660	1057	1404	1126	717	1461	531	1072	720	1893	1099	468	1010	897	2187	1428	1094	860	656	507	643	1342	1775	1217	675	1315	906	1616	1245	1490	1103	1457	1654	1185	790	1353	1077	792	1413	1177	1243	821	1416
BEND6	53	56	293	171	11	415	0	436	41	86	28	9	126	117	327	27	199	143	111	17	78	116	53	55	64	41	40	34	42	43	131	252	135	58	4	382	21	63	10	105	11	274	24	139	100	367	7	61	66
BEND7	489	1205	1469	1487	1848	1121	386	1467	1365	963	1268	1074	357	1790	1698	1705	710	224	501	694	1873	1836	1072	1356	1230	1638	1581	1606	1489	1155	1803	1277	1448	1705	1128	916	1073	689	1116	1102	774	929	2632	781	1575	2313	1399	766	1099
BEST1	42	187	142	247	277	375	215	79	206	90	33	79	36	275	177	279	57	12	150	57	225	170	278	204	234	141	108	53	335	121	79	74	276	273	432	96	117	59	187	71	41	38	369	254	204	146	212	172	234
BEST2	2	4	8	2	1	6	4	2	2	2	3	1	10	5	3	6	1	0	4	0	3	3	3	3	1	7	5	7	6	4	4	3	1	10	5	7	4	0	3	2	0	4	6	2	2	2	2	5	1
BEST3	3	8	3	0	12	2	4	10	1	3	10	9	0	1	0	5	0	3	2	1	15	0	2	6	2	5	5	1	1	1	2	3	0	7	2	0	23	8	4	2	777	0	0	0	5	2	0	0	5
BEST4	80	100	83	37	128	29	162	133	147	65	7	197	48	80	25	14	41	10	28	22	105	245	200	19	118	48	44	286	179	36	134	159	100	121	151	67	130	22	206	125	51	12	135	157	93	41	118	119	96
BET1	2742	1423	3283	2573	3757	1804	1894	2570	1972	1437	1719	2807	2739	2000	3228	2633	2111	5127	2935	853	1933	4143	1724	2343	1584	2710	2091	2160	3833	1628	3668	2419	1732	1172	1327	1573	2079	2151	2618	2224	1745	3577	6056	798	2642	2474	2204	1052	2829
BET1L	853	3308	4690	3233	4229	1973	4388	5627	4183	6486	3419	3609	690	3572	5479	6482	3450	456	6443	3645	5968	5833	5753	1164	4254	2827	4657	3499	5189	4428	1623	5252	3725	9673	3472	2464	3096	1101	4847	3794	3046	1382	5294	4478	5618	5090	4275	4202	3693
BEX1	2563	2648	13219	4649	2902	8545	7483	12761	7641	192	3295	1304	5920	1774	5797	771	4152	2682	7547	147	4978	8278	2386	2206	8285	6736	5960	2968	7929	3475	3383	4890	10669	3244	3090	7439	7973	2282	1992	4033	3137	2879	8167	10497	3898	8860	907	1261	14301
BEX2	1150	1570	2700	3278	2814	2192	2443	4525	3553	2644	2425	2422	2167	2019	3096	2111	3518	3095	3490	1405	2231	2707	3084	1957	2445	5769	3721	2016	2853	3191	1552	2601	3324	1920	2750	2619	3681	2908	1673	2913	2367	3746	4254	2913	2349	2799	1454	1383	3899
BEX4	7220	7873	12392	11118	9893	8006	12786	12120	14808	6779	7825	12176	4517	8356	5895	9196	14367	1852	11723	4485	8766	17367	18893	10647	8989	10285	11388	12758	12639	13453	4428	12903	6252	7448	13236	13278	10608	6245	8491	10586	6327	11639	16953	10760	10329	14721	7564	10083	12169
BEX5	708	102	281	1228	244	1103	0	0	321	899	189	109	252	467	1043	112	756	2034	1437	866	549	1110	607	356	450	820	299	1023	967	55	729	7607	474	219	434	740	750	765	3	1023	195	1807	813	681	189	1878	2	130	8
BFAR	5163	3463	6597	4512	4443	3681	3481	5147	4168	2297	3279	3875	1939	3775	8020	5421	3918	3122	6738	1478	5820	3973	5322	2994	2946	4064	4110	2730	4320	4791	3701	15798	3998	3845	6354	3547	3230	2131	2718	2931	2201	3792	4837	2528	5270	2754	4013	5048	4728
BFSP1	110	103	176	210	331	172	681	251	204	140	320	223	100	386	155	212	89	19	284	93	348	368	378	124	166	289	206	369	165	115	211	226	177	121	330	150	197	136	303	144	101	177	159	249	267	162	307	247	331
BFSP2	0	3	1	0	0	1	1	4	0	19	4	1	8	0	11	1	0	7	6	37	11	4	0	0	1	3	5	0	0	1	0	11	0	1	1	1	0	12	4	1	4	7	2	10	1	2	0	1	2
BGLAP	22	146	22	14	30	241	19	12	82	23	30	12	17	136	11	28	15	3	17	19	20	34	7	76	19	31	47	14	29	13	98	30	15	34	24	53	47	13	24	41	6	11	27	21	50	26	28	10	8
BGLT3	1	0	0	0	0	0	0	0	1	1	0	0	0	1	0	1	0	0	0	0	0	0	0	0	0	0	1	0	0	0	0	0	0	1	0	0	0	0	0	0	0	1	1	1	0	0	0	0	0
BGN	3164	18206	21336	8205	26086	34900	15988	19318	15426	49987	22001	7847	3276	57111	7493	31465	22144	870	32213	26232	32151	10288	7454	4428	44641	13748	70684	9369	25783	22738	30433	11291	15223	23271	2998	9208	3369	14856	270485	15772	26100	6071	9000	68601	37524	4536	16135	7621	1913
BHLHA15	4	3	27	15	12	8	1	16	8	16	13	4	3	5	30	12	4	0	8	1	9	2	0	3	1	9	13	1	4	5	11	10	6	17	9	10	2	0	3	9	6	7	12	2	18	21	9	1	9
BHLHA9	5	5	5	0	2	4	9	5	4	1	5	5	1	9	6	0	19	0	15	0	4	0	0	3	0	3	30	1	7	1	11	1	3	2	3	5	7	0	3	21	0	0	0	1	5	7	0	0	3
BHLHB9	876	1141	3427	1632	1872	1631	799	1728	1614	861	1226	1185	749	1341	1672	1687	1552	301	1905	343	2164	1901	1351	1462	1165	1542	1222	1040	1539	1416	891	2964	1479	1595	2292	1685	1666	525	1333	992	650	924	2179	1393	1944	1611	1739	1391	1147
BHLHE22	4	16	6	0	0	4	0	0	11	2	18	7	2	21	5	1	0	1	16	7	47	2	6	8	3	3	4	0	1	1	1	0	3	3	0	4	0	9	20	3	23	0	1	13	1	2	0	22	22
BHLHE23	1	0	93	0	1	0	2	17	0	0	0	2	0	2	0	2	0	0	17	0	1	0	0	1	42	5	0	0	3	1	0	0	1	1	1	0	1	0	6	1	1	0	3	7	1	0	0	0	0
BHLHE40	1890	1208	1643	1557	2867	1371	893	3317	1629	11236	1393	1674	402	2758	1990	3771	1003	437	3247	4564	6132	1492	1435	3251	3474	1735	845	1126	6958	2724	4312	2738	1581	2493	951	1328	1148	1284	7705	1293	1375	1286	1221	2711	3178	1268	1293	1308	1261
BHLHE40-AS1	36	57	27	31	98	69	62	77	141	122	49	23	15	68	47	48	32	23	105	49	134	122	67	42	123	63	52	96	94	64	13	72	79	48	46	37	36	30	63	77	17	38	43	93	56	16	71	50	72
BHLHE41	51	191	45	303	135	312	2746	245	1973	943	88	116	34	582	402	341	139	19	201	365	478	203	92	92	1450	234	23	232	902	276	253	273	34	114	13	370	60	617	3444	120	398	86	113	11914	132	82	73	24	61
BHMG1	0	8	13	1	2	5	6	2	1	3	5	8	0	3	3	3	5	0	8	0	4	4	7	2	0	7	5	9	5	6	2	7	2	4	4	4	5	0	1	1	7	0	8	5	4	1	0	6	4
BHMT	5	12	16	2	15	2	1	11	14	3616	3	11	8	7	1	16	6	7	0	666	31	18	7	9	207	4	4	32	62	14	8	185	14	43	11	6	1	18	2	1	4	32	7	15	325	7	53	4	1
BHMT2	13	69	385	63	39	3	5	325	94	5556	9	56	24	12	214	7	39	12	39	2823	81	586	24	43	126	4	1	61	69	20	2	112	89	117	15	228	0	16	3	29	0	80	4	38	102	26	45	30	7
BICC1	137	383	777	666	442	1286	1985	1144	460	10801	393	477	98	1010	1565	122	262	406	529	5240	3805	587	613	612	2318	575	819	299	1527	859	201	431	689	566	708	466	441	1400	1486	338	986	665	408	1162	1602	427	983	534	224
BICD1	603	1161	1309	1557	2179	2239	1507	1288	1707	423	1149	768	328	1806	1922	2072	737	75	1602	246	2323	1370	938	1231	1378	1258	1136	464	1442	1989	1390	1434	1462	1607	2727	1052	1232	228	648	970	490	612	1227	1433	1443	1980	1299	1665	932
BICD2	2306	5242	9449	2832	6439	5562	2811	5753	4317	2921	5533	4406	1328	5913	6711	6407	3305	838	7171	1871	6838	4375	5904	5637	4094	3426	4091	2673	3995	6220	3199	4812	2677	8344	5138	3477	2623	2225	3664	4710	3104	3251	2305	4049	5769	6324	4001	4827	3030
BID	1869	1201	1114	993	1587	936	1381	537	1035	1020	1018	1741	399	1287	968	1679	1059	1026	1034	742	2461	2267	1576	798	893	1097	1730	1460	1436	1108	885	1587	1348	1673	1253	1094	732	1174	1289	1264	1171	2238	1897	783	1352	910	1576	684	1471
BIK	66	155	108	95	106	312	24	63	126	130	44	320	148	87	349	34	143	45	44	88	118	241	179	100	75	95	94	233	453	415	37	159	64	304	22	19	393	96	42	262	38	87	299	38	65	918	86	146	1167
BIN1	935	5649	6885	3512	4160	3380	2763	4876	6548	1968	2527	5426	1515	4016	4250	6223	5272	628	7479	1254	5027	5183	6520	2150	3203	1826	4148	3961	6287	6427	3965	3739	3030	3391	5572	5439	2744	1919	5661	4921	16354	6519	3524	6552	5640	7282	4300	5889	7479
BIN2	18	139	138	69	86	102	59	105	81	185	54	54	13	466	46	125	51	12	108	137	106	443	208	116	172	64	94	159	111	82	69	58	83	127	48	70	36	41	219	34	84	114	55	83	74	46	143	33	45
BIN3	513	1670	2165	1254	1365	1106	1161	2347	1582	1011	1413	1438	1357	1165	1472	1492	1256	279	1817	1096	1332	1844	1517	904	924	1511	916	1238	1665	1333	630	1775	746	2283	1387	1453	987	750	1835	1186	1802	1921	1918	937	1564	1357	1093	947	2564
BIN3-IT1	4	20	14	12	8	8	15	7	1	24	18	2	3	11	21	13	7	0	10	12	19	9	6	16	4	8	11	5	22	3	13	13	3	15	17	4	2	11	7	3	10	4	16	4	19	5	9	6	4
BIRC2	5717	4739	4141	5792	6965	4403	3058	6779	6246	3682	3711	4153	1440	7791	5562	9751	4645	4542	5279	1801	9225	5138	5675	4566	4998	4806	5753	3019	4917	3480	3838	5734	4914	5665	7870	4125	2540	4264	3860	3991	2043	3220	4152	4748	7232	4066	4878	5363	5678
BIRC3	94	36	95	50	74	70	43	176	72	869	54	71	18	166	115	107	66	118	99	460	249	358	151	73	228	91	71	76	180	90	107	50	95	89	81	34	45	434	153	30	75	86	42	108	164	67	120	80	25
BIRC5	12348	5068	16428	5447	6257	3244	4476	6382	4612	130	6058	6208	2973	5116	7546	8068	3463	7391	15749	12	6121	5368	9455	4193	1948	4257	7267	5711	5347	5943	3204	6044	1987	5852	11719	2001	5152	3409	2675	3758	8791	6540	8241	1995	5791	10870	4882	5826	8639
BIRC6	3404	7028	11246	13988	12272	14130	4928	8111	7572	6273	6736	5975	1983	11658	14744	15190	4668	630	12153	2723	15365	7086	8180	4687	9004	6388	7661	3726	6624	13063	6527	14576	9665	8719	17157	10228	7581	2059	5659	6174	4716	5536	22670	5853	12229	12555	8259	11825	5461
BIRC6-AS2	2	7	7	7	8	16	2	5	2	8	18	3	2	13	14	4	12	0	3	15	9	3	7	18	15	7	13	0	12	5	9	16	7	5	11	16	5	3	12	8	4	8	13	10	13	9	9	10	4
BIRC7	51	18	209	298	384	4	3	62	2	8	494	928	21	62	50	41	297	46	184	1	18	0	558	47	0	1553	190	194	70	553	71	34	1	10	289	204	95	2	9	46	33	267	1094	8	58	20	78	189	0
BIRC8	0	2	0	0	0	0	0	0	0	2	5	0	0	0	0	0	0	0	0	0	0	0	0	0	0	1	0	0	0	0	0	0	0	0	0	0	0	0	0	0	0	0	0	0	0	0	0	0	0
BISPR	390	4578	1208	1040	1109	67	2258	77	216	350	281	1970	19	835	1079	683	1701	194	437	305	266	2001	2056	67	6620	1766	360	4662	2024	1623	126	1801	891	2798	459	1394	96	834	329	300	466	738	2009	2592	1715	229	1872	1076	2681
BIVM	1202	2023	1605	1852	2309	2045	1963	1969	2745	2477	1326	1481	816	2387	2292	2751	1306	597	1485	1982	2147	3459	2364	1591	1753	1477	3241	2433	3069	1236	1061	1969	1674	1478	1801	1649	1689	1735	2952	2526	2363	2120	2032	1957	3276	1795	1948	1072	3057
BIVM-ERCC5	0	0	0	0	0	0	0	0	0	0	0	0	0	0	0	0	0	0	0	0	0	0	0	0	0	0	0	0	0	0	0	0	0	0	0	0	0	0	0	0	0	0	0	0	0	0	0	0	0
BLACAT1	25	346	1902	90	1254	887	1103	721	1638	75	766	51	190	256	99	268	131	19	819	25	1047	2365	134	390	845	349	247	267	565	128	186	1084	980	359	1628	33	1057	141	887	643	521	84	678	1289	443	243	130	134	830
BLACE	0	0	0	0	0	0	0	0	0	0	2	0	0	0	0	0	0	3	0	0	0	0	0	0	3	0	3	0	0	0	0	0	0	0	0	0	0	0	0	0	1	0	1	0	0	0	0	0	0
BLCAP	712	2307	2411	1901	1779	3119	3475	5880	3858	5846	2287	1569	1407	3485	3960	4704	3042	807	5383	5501	6275	3068	4955	2447	3662	2601	2482	1547	3945	2462	1453	5733	1947	3183	1818	3136	1102	2230	8229	2072	8998	2765	3254	4456	3580	2701	2468	2490	2224
BLID	1	1	0	0	0	1	0	1	0	0	2	0	0	0	0	5	0	7	3	0	6	0	0	0	0	0	5	1	0	0	0	0	0	3	0	9	0	7	8	1	0	0	0	0	1	1	1	0	0
BLK	5	6	41	18	10	4	10	4	5	12	2	10	12	11	9	8	3	0	0	2	13	45	40	8	12	12	4	28	3	12	3	17	19	10	6	13	33	5	11	6	9	8	31	4	7	4	5	10	7
BLM	711	2024	4011	3153	3607	2532	1651	1535	1984	104	3753	1579	851	3348	3989	3544	1860	198	4746	28	2757	1746	2868	1766	808	3989	3480	1871	1612	2502	1351	7024	1625	1682	5912	1325	2891	616	983	2772	2219	2848	5083	513	2919	2764	2460	2387	2000
BLMH	1574	5258	11376	5646	6595	6392	3668	6270	8805	2220	5088	5653	2296	5300	10887	8230	2504	662	4809	1231	6565	6946	8089	7407	3467	2583	7825	4083	7039	7256	3304	5126	3886	8616	7033	4860	4934	2004	5898	4504	4263	3425	8777	6194	7182	6640	5166	6179	6166
BLNK	44	87	112	55	68	167	84	228	72	4347	54	76	40	248	92	207	57	180	144	2626	829	246	172	77	463	75	119	70	103	75	46	63	72	161	22	81	63	558	273	18	112	69	115	51	304	67	164	23	45
BLOC1S1	1243	605	354	217	333	354	548	403	494	330	272	412	496	433	362	307	354	740	424	589	238	615	536	465	324	223	761	1033	482	374	413	309	118	442	347	349	403	825	386	581	544	832	447	385	291	430	300	207	689
BLOC1S1-RDH5	0	0	0	0	0	0	0	0	0	0	0	0	0	0	0	0	0	0	0	0	0	0	0	0	0	0	0	0	0	0	0	0	0	0	0	0	0	0	0	0	0	0	0	0	0	0	0	0	0
BLOC1S2	3237	2173	3575	2362	1941	1702	1857	2659	2326	1475	1313	2967	928	3042	3937	2249	2478	1711	3867	1321	2063	3757	4037	1232	1650	2112	2642	2443	3729	2708	1759	2030	1439	2060	2478	2381	2791	1897	2048	2114	1794	3118	2869	1668	2326	2404	1758	2404	3117
BLOC1S3	93	631	1245	1111	484	572	672	1429	581	752	747	571	151	780	987	786	487	40	1873	614	646	1214	983	519	933	359	1097	1070	1044	523	501	597	503	771	642	804	508	190	1730	835	657	2721	1268	1072	883	587	640	478	676
BLOC1S4	683	980	779	855	1231	937	908	1915	1396	772	1697	1491	625	1093	1866	1421	1350	764	1292	562	1083	1949	1743	956	685	1211	1629	1316	1689	1059	276	2639	742	866	1502	1536	1070	1079	975	1024	739	1358	966	761	1334	2073	916	1030	1373
BLOC1S5	0	2	0	0	0	0	0	0	1	1	2	0	0	0	0	0	0	0	0	1	0	1	0	0	1	0	0	0	0	1	1	0	0	0	0	1	0	0	0	0	0	1	0	0	1	0	0	0	0
BLOC1S5-TXNDC5	0	0	0	0	0	0	0	0	0	0	0	0	0	0	0	0	0	0	0	0	0	0	0	0	0	0	0	0	0	0	0	0	0	0	0	0	0	0	0	0	0	0	0	0	0	0	0	0	0
BLOC1S6	6522	5036	7724	6630	7842	7187	5216	2780	6216	2448	5193	5367	2102	6705	8433	7568	4513	3790	8713	1283	7634	6989	7305	5237	5424	3738	5200	3847	6678	6255	4106	12653	5642	4392	9726	5434	5430	2736	5414	6500	3224	4030	5846	4455	7356	7904	4887	5871	5089
BLVRA	1820	1854	7490	1002	2636	1638	1190	1241	3769	1839	786	3113	332	2195	1848	2407	882	238	1638	1634	2004	3358	2065	772	1896	1253	2480	2241	2671	2795	1529	1716	1154	2409	471	1573	596	1467	3150	1249	1879	1602	1062	801	2323	1773	1496	1324	5371
BLVRB	958	596	891	336	207	187	168	1971	400	3146	158	739	1077	1327	557	505	323	1072	1603	3033	387	1019	689	118	689	132	465	716	1226	375	711	318	231	680	230	489	173	1025	1522	132	609	520	192	494	775	599	390	250	410
BLZF1	1154	1378	688	907	1118	2362	554	1582	1608	830	721	383	192	2294	1694	1214	635	545	1081	343	1219	746	693	1215	974	863	782	162	560	638	589	1208	752	897	764	577	1134	624	604	957	234	523	1008	777	1217	1028	642	602	1192
BMF	288	8915	10899	10408	12779	7737	2234	4042	8840	4952	10536	5029	952	22100	3768	9365	8015	607	7369	1631	6022	3229	6465	6928	2531	2934	6406	6451	8315	5321	1485	3148	5922	3558	5638	9829	4421	862	2925	8111	2822	1360	12392	2408	10378	4523	7579	6630	4975
BMI1	369	362	464	705	520	499	46	355	416	178	295	190	68	656	647	696	124	92	300	27	719	112	353	254	280	594	349	12	277	593	367	736	366	333	614	219	340	25	235	174	94	344	669	258	661	907	315	401	120
BMP1	746	6364	6125	2771	4205	6737	3101	4730	7103	1629	2307	2343	2082	5244	2110	3628	1777	256	4387	596	9048	5624	2840	1828	6549	1722	2460	2201	4929	4462	4318	3097	4002	12479	3599	3416	2763	1694	13719	3798	3437	1739	3823	4732	6281	3048	3830	2869	7008
BMP10	0	0	0	0	2	2	0	0	0	0	0	1	0	0	1	0	0	0	1	0	0	0	0	0	0	1	1	0	0	1	0	0	0	2	1	0	0	0	0	0	0	0	1	0	1	0	0	0	0
BMP15	2	4	8	20	10	2	0	3	2	0	0	2	6	2	5	9	1	6	1	0	0	1	0	2	0	4	8	1	5	1	3	5	11	3	5	2	10	0	0	1	3	2	9	0	10	11	1	2	19
BMP2	321	724	1733	224	307	429	775	627	1349	1002	487	1062	97	213	171	530	391	425	368	256	2821	914	1220	238	1551	515	421	46	592	991	409	206	207	1424	1283	233	305	1213	682	379	793	680	172	1124	507	125	1061	388	632
BMP2K	697	1222	1060	1796	1836	2433	476	560	1353	524	498	774	347	2714	1461	1580	421	175	995	192	1485	1084	1469	749	1101	956	751	520	932	1825	634	1471	1217	778	3161	436	1279	317	453	694	324	644	1574	833	1658	2841	970	2013	1004
BMP3	33	51	59	30	21	23	532	248	10	17	17	133	5	34	134	1111	32	142	266	1	7417	2	134	33	27	78	26	14	53	225	0	16	10	157	69	68	12	1605	243	156	444	57	127	40	32	19	211	252	43
BMP4	984	4607	10035	1799	4503	5036	8890	6879	3100	2062	2219	2603	1637	3417	2651	3958	800	813	11777	1327	2152	3868	13422	3673	1981	2931	3435	6811	4679	11170	1398	5414	1683	2475	4932	1034	870	1646	2570	7247	3133	3442	8006	1840	3168	1656	2529	4413	2336
BMP5	4	6	53	28	12	45	0	11	0	20	0	4	0	5	2	6	49	0	33	0	39	124	0	3	0	33	3	4	17	14	0	0	4	15	0	0	5	3	4	0	3	33	8	2	69	17	38	0	0
BMP6	231	1992	883	2093	3042	6581	2309	902	6685	3403	744	228	249	1409	268	1246	2191	170	338	923	1097	378	453	3498	1004	752	504	807	1172	543	768	713	1190	1833	532	295	417	155	940	1837	215	330	2098	1559	2356	555	667	591	2060
BMP7	1566	5707	4834	5814	7264	11190	19364	41070	11004	2720	4294	3126	2086	6246	3464	11931	3038	1890	14577	517	30712	4468	11028	5826	13037	3597	8426	8190	6592	10972	4072	7645	1736	4734	7496	4999	3952	4560	9972	2943	8763	6932	2583	25767	11195	10863	8787	8637	7255
BMP7-AS1	0	3	2	4	1	5	5	12	2	2	4	0	0	6	1	7	2	0	4	0	18	0	2	2	8	7	4	0	7	2	3	7	1	2	6	1	0	0	2	1	2	0	4	7	3	4	2	5	0
BMP8A	172	101	624	289	398	360	26	262	277	304	153	295	72	173	66	814	208	7	134	214	1072	83	225	149	170	91	200	80	245	387	169	429	1194	331	132	617	128	154	312	104	88	146	336	75	798	359	403	180	170
BMP8B	15	32	700	77	37	321	171	428	50	223	27	24	30	40	548	37	58	7	120	30	67	33	38	28	134	81	92	71	40	97	118	230	110	166	20	53	55	2	20	25	36	39	267	137	71	177	47	39	168
BMPER	12291	9387	65326	23573	14750	8541	18981	5153	18713	67	5861	29686	4565	6687	10537	15982	16485	2103	10773	17	1000	29457	17494	3831	2531	10035	4828	8850	19818	34817	8775	12858	13001	3702	8239	31953	3507	3598	906	5054	657	566	10266	101	32421	3704	15997	15183	6437
BMPR1A	6498	4418	12279	5163	6812	6948	5431	7902	7683	2331	4662	3759	1554	5762	5585	9374	3536	3013	4427	1252	11938	6269	4686	4785	5494	8056	6088	2990	6109	5840	3591	6802	4296	7148	6273	5484	3980	4801	4005	4122	3396	3190	8105	4417	7231	3646	5179	4289	4766
BMPR1B	35	1423	90	49	594	537	2358	138	616	3969	37	307	184	91	383	529	41	136	360	2049	1890	105	649	60	1578	169	213	244	362	844	18	645	58	992	186	35	124	623	920	452	922	496	417	2010	635	102	624	1202	237
BMPR1B-AS1	0	2	0	0	1	0	10	0	0	124	0	3	1	1	7	20	0	36	1	135	10	0	0	1	3	0	0	6	0	0	1	0	0	4	0	0	0	119	6	0	14	4	0	19	5	1	5	0	0
BMPR2	7788	13360	20795	14974	16000	20937	10665	16939	17859	10806	9554	9885	3326	15771	13670	24364	8760	2351	20704	5196	30926	16062	19185	8468	21873	11725	6896	4171	13881	24336	12610	13579	16832	21537	10564	11599	7377	4744	18049	11374	9924	3312	7392	15948	25231	17277	13600	16799	10333
BMS1	1125	4855	9810	7844	7188	7974	3727	6499	6327	2261	5136	4325	1759	7168	12777	8173	1799	280	6254	1547	7781	4856	7583	4140	3909	7074	7128	3228	5646	7598	3270	7850	4684	5779	10859	4708	5950	1187	4608	4421	3486	4590	13263	2930	7035	9659	5285	6648	4961
BMS1P17	0	0	0	0	0	0	0	0	0	0	0	0	0	0	0	0	0	0	0	0	0	0	0	0	0	0	0	0	0	0	0	0	0	0	0	0	0	0	0	0	0	0	0	0	0	0	0	0	0
BMS1P18	0	0	0	0	0	0	0	0	0	0	0	0	0	0	0	0	0	0	0	0	0	0	0	0	0	0	0	0	0	0	0	0	0	0	0	0	0	0	0	0	0	0	0	0	0	0	0	0	0
BMS1P20	1849	1008	1562	2214	1845	2096	864	831	1497	808	1330	1421	204	1977	1100	2115	1443	1098	1137	363	2393	2098	1516	1370	1122	2294	1930	421	1899	1580	1180	2151	1237	1579	2118	580	1218	572	1216	980	870	2123	2928	940	2028	1403	1305	2061	1447
BMS1P21	6	17	9	15	22	14	26	5	33	27	29	18	9	24	59	41	9	6	20	26	50	27	9	18	6	45	46	9	30	19	36	34	20	45	37	17	12	18	25	18	14	41	64	13	47	27	42	25	18
BMS1P4	102	196	235	216	197	372	145	208	179	197	199	95	61	266	337	304	115	30	150	125	318	132	108	171	161	230	193	89	213	191	245	224	188	227	395	128	123	43	180	123	73	139	328	128	351	121	186	232	120
BMS1P5	157	264	345	296	433	814	199	171	329	303	377	156	117	501	398	621	111	41	142	227	423	235	177	407	468	265	291	108	289	260	304	398	245	472	552	355	262	121	245	178	128	238	585	159	552	261	396	243	202
BMS1P6	28	139	130	166	196	326	100	92	190	193	134	90	69	256	235	230	49	38	111	137	264	107	69	166	139	215	150	43	222	181	226	177	158	202	121	169	158	37	82	107	37	154	302	86	196	74	187	142	68
BMX	25	32	10	16	17	8	7	0	6	51	33	16	4	41	7	4	2	4	4	43	21	12	18	6	19	8	4	23	16	9	46	9	33	52	2	4	31	19	100	12	4	7	14	17	111	10	81	8	11
BNC1	19	60	29	21	76	94	39	35	20	3	80	206	61	237	702	93	233	11	212	2	66	132	287	18	27	76	80	638	51	31	22	628	37	34	64	14	27	45	319	24	75	33	219	13	224	171	122	155	24
BNC2	570	2613	1695	1379	2153	1209	493	573	1166	352	384	761	380	2509	300	1379	1999	304	1982	264	2410	1637	913	1204	3316	803	288	414	1870	550	134	627	429	349	1670	146	1517	1004	1725	701	786	465	761	789	2035	414	1037	920	1792
BNIP1	2064	436	880	564	401	368	420	991	571	463	312	793	395	384	895	795	557	1221	916	432	707	810	592	374	304	295	646	466	731	413	332	862	230	510	505	392	379	613	671	353	574	1518	639	308	547	1223	371	383	572
BNIP2	2818	2660	5428	2807	3953	4008	2568	2005	3491	2488	2513	3239	1265	3533	3823	3564	2382	1261	4145	1557	3781	4148	4042	3256	2766	3954	2573	2390	2749	3853	1873	7007	2302	2519	3534	2638	1702	2337	2353	2630	1815	2820	3723	2097	3762	4776	2307	3473	3273
BNIP3	10036	4484	5478	2350	11793	2912	557	6459	3848	3915	4818	22073	2014	2608	4346	9637	7488	1352	17087	2978	12648	4153	6477	6935	1607	4720	6226	1545	20628	6488	7696	7546	2391	2537	3784	7189	5592	1814	4084	5934	2203	3323	12300	4926	6169	2986	1432	3647	3954
BNIP3L	21791	13039	20572	14463	20410	18343	8205	17223	15548	6519	10291	20529	9490	12233	12655	19788	10857	8990	18733	3903	21359	18036	21641	14457	10560	15798	6234	9782	19368	18764	18140	20972	11281	18122	16663	15818	15685	12618	13068	9730	11393	8392	24903	20168	21384	10006	12815	17733	19847
BNIPL	8	55	21	10	34	38	23	40	59	539	35	14	14	147	87	37	32	3	35	290	58	50	20	36	37	20	67	42	51	13	20	54	17	49	29	24	82	29	33	54	20	36	35	23	44	19	38	27	12
BOC	1325	7299	15955	8005	8107	4597	3502	8873	9678	1959	6964	5956	1241	8010	6319	18349	5882	217	8213	903	8036	6581	12844	4357	8509	10801	4269	2197	6539	13486	7869	11146	4781	7061	11102	5722	3821	1387	6171	7230	2273	5376	10787	7762	8556	12534	7639	14406	1317
BOD1	15166	4059	9419	5837	5906	3833	3228	5533	4877	1622	3627	6898	3762	4521	8440	6675	4334	9407	8107	1122	7531	6672	6913	3775	2620	3513	6964	4690	8688	4757	3259	6887	3878	5223	7175	6242	4446	4614	4311	3342	4188	6609	7636	4162	5916	7698	4431	4501	5938
BOD1L1	2138	8278	10210	11539	12369	15987	7212	10783	7927	6011	10045	5419	1688	10297	12983	12236	6684	585	6516	3578	13295	7638	7921	13823	8610	15999	7821	5452	8932	9680	6129	15297	7618	9029	14273	7656	7487	2276	5589	6263	3178	5569	8478	5551	11893	5001	8676	8211	4698
BOD1L2	0	0	0	0	0	0	0	0	0	0	0	0	0	1	0	0	0	0	0	0	0	0	0	1	0	0	0	0	0	0	1	0	0	0	1	0	0	0	0	0	0	1	0	0	0	0	0	0	0
BOK	173	1963	843	229	821	1052	882	1208	1152	2696	457	435	293	1814	397	455	668	68	985	959	1070	707	1125	381	1341	329	440	1118	1267	664	901	368	545	712	504	502	871	488	2671	1159	956	409	505	515	681	1215	802	1060	1608
BOK-AS1	0	3	2	0	1	7	7	1	0	1	1	0	0	10	1	1	4	0	6	1	3	4	1	1	7	3	3	1	2	2	5	0	2	1	4	2	0	0	5	2	2	0	1	0	3	1	2	1	0
BOLA1	1189	941	360	210	722	816	448	1327	1857	807	593	580	333	2054	809	672	526	574	532	817	546	948	695	831	531	553	937	798	769	483	235	732	271	953	531	647	646	1104	815	709	282	882	393	620	910	531	389	385	1144
BOLA2	0	0	0	0	0	0	0	0	0	0	0	0	0	0	0	0	0	0	0	0	0	0	0	0	0	0	0	0	0	0	0	0	0	0	0	0	0	0	0	0	0	0	0	0	0	0	0	0	0
BOLA2B	0	0	0	0	0	0	0	0	0	0	0	0	0	0	0	0	0	0	0	0	0	0	0	0	0	0	0	0	0	0	0	0	0	0	0	0	0	0	0	0	0	0	0	0	0	0	0	0	0
BOLA3	1889	439	897	511	418	232	530	1055	538	782	331	771	299	397	1191	649	615	602	1141	1540	538	881	727	183	298	601	1358	846	817	278	292	407	229	448	613	531	321	747	868	591	827	1363	882	452	534	165	387	371	749
BOLA3-AS1	440	274	528	328	372	141	263	546	278	322	210	308	109	413	1378	447	249	56	1015	330	717	298	435	118	144	490	1015	327	659	201	377	352	331	244	597	472	371	160	519	253	485	464	637	225	626	114	372	323	400
BOLL	9	10	31	2	17	21	35	42	4	2	144	9	2	111	8	12	17	6	51	3	5	26	4	52	33	21	28	23	6	0	16	85	4	53	8	29	5	14	14	21	26	42	9	20	5	17	4	6	10
BOP1	675	2355	3844	2930	2568	2511	1830	1813	3171	1095	5500	3010	1313	2654	4317	3677	1518	339	4317	1267	3526	2391	3060	1730	1599	2970	4669	3015	4353	2310	2386	1352	1771	5137	3309	2835	1544	1036	5095	6220	6508	7073	5847	1654	2893	3358	2108	1682	3954
BORA	732	938	844	1132	1039	629	565	884	618	115	809	706	325	1097	1927	1126	521	308	899	75	876	633	877	589	417	1455	905	442	706	485	375	1276	446	441	1176	394	595	296	274	696	726	1147	989	483	838	1355	729	656	805
BPESC1	0	3	0	0	0	0	0	0	0	1	6	3	0	0	3	0	1	0	0	0	0	0	0	0	0	0	0	1	0	0	0	0	2	1	0	0	0	0	0	0	2	0	0	0	0	1	0	0	1
BPGM	946	1059	1953	1652	1930	1168	1339	1164	1624	2080	1033	1516	1027	1191	1581	3177	2104	908	1161	1981	1603	2002	995	2435	1117	1073	1869	572	1575	1642	1030	2275	680	1558	815	1246	1085	1149	1418	1257	1073	1754	928	853	1611	2293	1092	813	1356
BPHL	2918	1703	1103	1486	2585	1384	1059	1984	2942	1821	1039	1897	643	2092	1012	2321	1312	1144	1043	954	2432	1569	2094	1030	1249	924	1836	1272	1534	1589	1178	1433	1242	3063	2122	1803	997	1714	1268	1160	908	1537	1738	957	2226	941	1743	1887	1867
BPI	0	2	19	0	6	13	4	7	0	29	1	3	0	0	1	1	2	0	14	2	16	4	3	7	5	3	1	4	35	1	3	0	2	0	2	12	1	15	17	4	21	3	1	81	16	0	9	0	2
BPIFA1	0	0	0	0	0	0	0	0	0	0	2	3	0	0	1	1	0	0	0	0	0	0	0	1	0	0	0	0	0	0	0	0	0	3	0	0	0	0	0	0	0	0	0	11	0	1	0	0	0
BPIFA2	0	0	6	0	0	0	1	2	2	13	0	0	0	2	0	0	0	2	3	3	0	0	0	0	64	0	1	0	0	0	0	2	0	0	0	0	0	3	14	0	0	10	1	40	20	0	0	0	0
BPIFA3	0	0	0	0	0	0	0	0	0	0	3	0	0	0	0	0	0	0	0	0	0	0	0	0	0	0	0	1	0	0	0	0	0	0	0	0	0	0	0	0	0	0	1	0	0	0	0	0	0
BPIFA4P	0	1	3	0	0	0	0	0	0	1	0	0	0	0	0	0	0	0	0	0	0	0	0	0	0	0	0	3	0	0	0	0	0	1	0	0	0	0	0	0	3	0	0	0	0	0	0	0	0
BPIFB1	2	1	2	0	1	1	1	0	0	5	2	1	2	0	0	0	0	0	0	0	1	1	0	0	0	0	0	1	1	0	0	0	0	2	1	0	0	6	7	0	3	0	0	13	0	0	0	1	0
BPIFB2	0	3	40	12	4	2	2	6	4	0	13	13	0	1	9	3	1	0	18	0	3	284	1	0	1	15	30	13	2	2	10	13	0	0	16	1	53	5	2	3	1	3	48	107	2	4	5	2	5
BPIFB3	1	0	2	0	0	0	0	0	0	0	0	1	0	0	0	0	0	0	0	0	0	5	0	0	0	0	0	0	0	0	0	1	0	0	0	0	0	0	0	0	8	0	1	2	0	0	0	0	0
BPIFB4	0	0	10	1	3	0	0	3	0	0	1	0	0	5	0	0	0	0	0	0	48	21	0	0	2	0	3	2	2	0	1	18	0	0	0	0	4	87	53	0	5	0	7	6	0	0	3	0	0
BPIFB6	0	1	1	0	0	0	0	1	2	0	1	0	0	0	1	0	0	0	0	0	0	22	0	0	0	1	0	0	0	0	0	1	0	0	0	0	3	0	0	0	0	0	0	4	0	0	0	0	0
BPIFC	0	4	1	0	3	2	0	0	5	0	2	0	0	1	0	1	5	0	0	1	1	0	3	2	7	2	3	1	1	2	0	6	0	4	3	6	2	1	3	2	0	2	5	4	2	0	1	2	0
BPNT1	3291	2114	2069	1224	1993	3469	1038	2670	3325	1530	1680	1634	721	1209	1412	1778	1110	1299	2138	958	1825	1591	1859	2261	1476	1563	1984	641	1915	1522	1634	1584	1156	1914	1594	1397	1320	1654	1426	2267	840	1722	1478	1669	2614	1992	1363	1107	1435
BPTF	4499	20044	25350	31129	30871	39761	12117	18974	20350	8754	17157	12274	2631	28173	26304	35612	7748	1008	24688	4333	34581	14314	22874	19872	17367	14896	19489	8622	17317	29267	17464	24852	21295	29343	39156	14278	20123	3751	12717	13887	8715	6647	29104	16753	29151	24106	20480	24639	11570
BPY2	0	0	0	0	0	0	0	0	0	0	0	0	0	0	0	0	0	0	0	0	0	0	0	0	0	0	0	0	0	0	0	0	0	0	0	0	0	0	0	0	0	0	0	0	0	0	0	0	0
BPY2B	0	0	0	0	0	0	0	0	0	0	0	0	0	0	0	0	0	0	0	0	0	0	0	0	0	0	0	0	0	0	0	0	0	0	0	0	0	0	0	0	0	0	0	0	0	0	0	0	0
BPY2C	0	0	0	0	0	0	0	0	0	0	0	0	0	0	0	0	0	0	0	0	0	0	0	0	0	0	0	0	0	0	0	0	0	0	0	0	0	0	0	0	0	0	0	0	0	0	0	0	0
BRAF	627	910	1408	1714	1881	1881	384	1287	1013	722	939	655	449	1367	2198	1809	735	213	1365	323	2026	666	469	1167	914	1623	804	319	792	1186	2489	1265	1119	938	1286	461	1184	237	566	724	337	1082	1311	615	1254	1541	887	795	541
BRAP	1353	3159	3159	2427	4310	3061	2869	2778	2264	1320	2286	2034	1102	3918	2863	2912	2122	397	3094	794	3079	2587	2849	3226	1668	3009	2050	2081	3712	2382	1377	2777	1990	3351	3042	2318	2726	994	2043	2446	1942	2034	4153	1633	3001	2899	2206	2185	3380
BRAT1	589	4083	4129	3591	5949	4254	3215	4467	5029	2817	2513	3816	690	4526	2876	4350	3042	152	5220	1847	4381	4356	2475	1459	3203	4871	5700	1931	4544	3955	2029	4524	2639	5960	2507	3855	1316	1118	7795	3515	3889	1745	2961	1343	5700	2734	3688	1773	4111
BRCA1	1004	3638	6008	4621	6454	4000	2560	1981	3501	325	4236	1752	1012	6387	5192	4134	1549	194	3969	153	3573	2693	3051	2800	1826	3878	2941	2207	2605	3606	1452	5634	3038	3449	6784	1623	4251	556	1312	2453	1846	1146	5266	957	4901	2897	3050	2967	3718
BRCA2	744	2323	2494	4968	3378	2177	1357	1951	954	112	2191	899	240	2741	3998	2005	863	160	1382	25	2092	903	1950	1258	1223	2509	1429	694	1091	1668	859	4250	1225	1151	5764	614	1646	145	527	1352	1073	1009	3456	709	2129	2608	1670	2242	1415
BRCAT107	3	0	2	14	18	0	0	0	7	1	3	4	13	2	3	2	103	47	8	5	2	10	19	9	11	1	14	2	22	11	2	5	4	2	1	0	1	12	0	2	1	9	23	11	4	8	21	5	1
BRCAT54	289	301	561	333	261	391	87	150	328	222	147	222	100	212	396	286	399	251	144	71	202	236	229	360	323	256	283	136	188	452	443	203	188	85	216	238	203	155	61	223	126	340	478	461	405	478	120	177	208
BRCC3	815	1214	2589	1924	2117	1907	1211	2096	1685	1322	1689	1252	664	2275	1347	2130	1047	316	2536	1024	2095	2159	2560	1293	1768	1674	1802	1004	1599	1737	662	2515	1385	1729	3219	1110	1558	540	1565	1078	764	918	3287	1068	2416	2292	1644	1802	1659
BRD1	524	4826	3818	6534	6514	6709	2126	2762	5420	2580	4211	4697	667	6840	2941	6715	5206	188	3372	1273	6941	2835	6092	4800	4331	7118	4914	3991	4954	6669	2701	6344	4851	5379	7250	2311	5024	1173	3189	5008	2496	3082	9680	2650	6129	3683	5977	5139	3883
BRD2	6507	35116	45591	38709	44434	47938	26504	30325	42510	17642	26408	19636	7925	38469	33769	37777	17307	2211	38003	8885	34690	20577	27003	32281	38867	18158	29994	15264	22416	27775	24781	23441	22865	37825	39299	19616	24395	4611	15713	34634	9121	20942	49878	29764	34146	40949	23432	27952	23768
BRD3	929	12254	14660	10651	17036	14145	4981	9258	8786	2855	14149	4904	1075	16368	11302	13992	7476	479	8928	1516	13012	5815	10447	10187	7673	6520	9150	4946	8983	10380	6491	11913	7686	14622	15116	6653	8182	964	3966	8615	4798	4688	7466	4648	9934	14252	9046	10017	6461
BRD4	3587	19464	26219	19905	24188	27291	13675	15227	25576	13948	17801	13165	3487	23847	31155	30894	18731	476	28723	8248	31814	16396	20026	15359	18238	23700	25503	11289	26124	25156	24397	50516	15035	25075	31696	16223	17632	2492	21111	20946	14139	10991	31818	19154	27999	33541	18467	18930	14079
BRD7	1353	7042	8031	5120	8870	7996	5513	9663	8983	3555	7663	7632	2832	8262	10233	1003	3925	873	10620	2578	9302	7719	9449	3149	6154	4843	4302	7929	7848	4485	4000	9758	4830	7408	11172	3127	6146	1529	3543	6020	3350	4484	13279	7281	8377	6022	7192	7551	7326
BRD7P3	15	52	5	15	15	36	7	21	10	8	29	17	1	21	13	17	13	3	14	9	23	10	5	23	30	10	27	0	20	8	20	15	15	27	29	13	8	9	24	13	11	14	17	11	11	6	4	6	10
BRD8	5475	8761	10957	9223	8293	8713	4380	8244	8865	2865	4294	5403	2762	10672	7358	9824	5420	1992	8478	1867	10171	7145	7080	8179	4399	3971	7541	4445	6792	7985	3988	10362	5378	6334	12217	5677	6892	2502	3873	4701	3423	5301	10105	4269	9477	3726	6067	7189	6880
BRD9	613	2702	4519	3895	2992	2867	2271	2575	4100	1378	2379	2986	1117	3189	4030	4477	2798	267	4396	983	3441	3511	3880	2131	1772	2625	4454	2026	2953	2897	2197	1373	2171	3315	3319	3023	1967	907	2202	2722	1939	3784	4154	2766	3901	3011	2670	2730	2929
BRDT	13	14	5	0	29	19	10	17	6	1	14	17	16	21	1	12	2	13	6	0	13	20	3	8	5	5	9	28	23	3	19	11	6	20	1	12	9	15	46	12	9	3	3	2	12	10	6	0	15
BRDTP1	0	1	0	0	0	0	0	0	0	0	0	0	0	0	0	0	0	0	0	0	0	0	0	0	0	0	3	0	0	0	0	0	0	0	0	0	0	0	0	5	0	0	0	0	0	0	0	0	0
BRE	1240	2751	4550	2274	2998	2432	1880	3255	3783	3525	2905	3986	1288	2369	2721	2881	1585	235	2916	2603	3013	2853	4222	1951	2264	1517	2537	1960	3799	3261	2746	2987	2066	3733	3261	2181	2859	986	3225	2473	2519	4017	6870	2519	3567	3620	2109	2709	3723
BRE-AS1	15	21	16	5	10	18	7	20	30	1633	15	14	12	8	6	10	18	1	15	251	13	24	6	6	28	4	36	37	19	33	18	14	7	8	55	22	20	7	31	11	13	25	21	17	17	6	16	9	11
BREA2	2	33	26	12	36	39	23	23	28	35	14	13	14	62	15	24	17	0	35	21	29	17	12	6	50	35	30	18	15	19	20	29	8	42	27	35	15	8	24	48	17	20	25	16	25	30	28	21	39
BRF1	359	2206	1997	3172	2503	1901	1582	2522	3219	2795	1703	1943	1007	2825	1193	4665	2953	260	3188	1767	3519	2948	2383	1737	2198	1066	3357	1830	2868	2400	1104	2467	2037	4430	2382	3019	1976	786	2126	1890	1461	2674	1364	1207	1505	3276	2350	1446	2289
BRF2	1396	1224	1415	1411	1232	1036	906	1566	1555	671	718	1203	734	1114	1177	1660	835	643	1821	480	1270	1142	1520	973	802	1356	694	879	1137	1106	796	1282	878	1365	1685	990	1045	796	922	1087	1212	1413	1727	930	1455	1792	988	1145	2110
BRI3	4374	5490	6791	3702	4848	3753	2893	4093	4696	5370	3538	7272	6033	4931	6036	4380	4696	3014	7791	4885	4487	6974	3437	5864	3152	6423	5009	5186	7959	4367	5989	4117	2427	4509	1757	4733	4516	4169	9868	3688	5041	10245	6754	3192	5557	8768	3574	1978	5171
BRI3BP	56	181	415	111	209	341	132	222	125	125	90	74	54	220	396	237	95	54	334	119	187	108	165	83	111	183	173	85	146	129	24	241	65	189	325	50	111	34	75	71	109	204	174	94	202	212	72	108	130
BRICD5	640	171	441	485	698	300	217	199	185	169	332	176	175	445	646	268	1322	72	258	147	118	468	383	178	95	1530	1818	506	882	115	380	202	292	148	332	1981	320	90	138	2080	79	146	1076	155	318	226	454	221	90
BRINP1	2039	5902	12922	13992	8047	1341	210	2615	2406	496	2849	2651	1224	11471	7624	10102	5136	64	7055	42	3299	4116	6654	2303	1022	1337	2392	2659	9051	4243	1758	8400	9906	2043	1847	5767	11361	1807	694	6538	1706	1981	3579	1413	5363	5320	2330	4349	6614
BRINP2	38	11	121	141	93	16	5	476	296	11	144	21	8	240	358	311	1373	10	235	0	2069	35	106	120	119	403	113	27	70	15	5	95	50	1197	0	412	42	891	1944	104	153	32	220	241	69	315	154	8	33
BRINP3	0	0	13	27	0	85	0	24	0	34	0	3	0	1	0	0	38	0	4	13	2	0	0	1	1	3	1	4	0	0	1	0	0	1	0	0	2	0	0	1	0	2	6	1	74	0	0	0	2
BRIP1	2053	2333	2789	2867	5037	3147	3169	1727	2012	64	2977	2178	945	4065	2067	3870	1200	313	3807	5	3686	2564	3720	2659	1249	2129	2707	2948	1939	2815	1258	4517	2506	2483	6896	1743	3475	1022	1002	2046	2495	1124	4559	650	4386	2779	3890	2686	5299
BRIX1	7305	3018	5631	3242	4127	2877	3030	5177	4055	1239	2662	4080	1831	2997	8749	4811	3130	2097	6012	1132	4139	5175	5101	3295	1850	4473	4443	4315	4084	2441	2625	5165	2187	2451	6094	3073	2979	3030	1891	3419	3175	5887	5243	2189	4184	4636	3133	3150	4505
BRK1	13342	7812	10762	7125	8109	6953	6863	10861	11127	5955	6863	11508	5132	8562	9796	11967	10029	8957	15482	4677	10987	9635	12507	5720	4907	8640	10458	6572	12988	8680	6950	13110	5549	9642	8683	7621	8149	7893	10766	9674	8064	16871	11277	10801	9273	5730	6549	8106	9591
BRMS1	829	1675	1239	1121	1117	628	1724	3016	1700	1701	1391	1942	497	1345	2165	1682	1745	260	2614	1823	1391	2313	2277	1007	1174	1326	2339	2251	1910	737	614	2014	744	1661	1738	900	571	674	1207	1202	1144	3780	3054	1341	1253	1127	1287	1398	1983
BRMS1L	1321	1013	1960	528	1179	1364	775	1430	1168	736	755	1529	807	1332	901	1401	297	299	1623	582	1336	1567	2147	860	876	574	979	1236	1233	1476	257	1670	747	1361	1648	1024	795	1112	819	746	671	1162	1174	880	1796	1042	951	1404	1382
BROX	3363	7816	3750	2692	5599	12457	2931	7595	8979	3185	5253	3094	1237	4001	2307	3780	4282	1229	4403	2497	3800	6538	4299	7618	3751	3567	3826	3656	4048	2930	4814	5049	2583	4186	4483	3133	2829	3369	2996	6862	1910	2556	3504	4137	5462	3315	3286	2782	3715
BRPF1	349	2618	3541	3425	3474	3516	2094	3463	2900	1610	2442	1986	602	3286	3622	3835	2147	108	3854	777	3538	2335	2556	2003	2257	3880	2720	1497	2121	2927	1947	4665	2452	2696	4003	1747	2583	448	1421	2635	1498	2292	5054	1397	3755	2240	2648	2695	2341
BRPF3	1430	9229	11240	8397	12185	11419	4664	6504	9050	5310	7051	4781	2055	12575	10940	10287	5010	403	8348	2031	9906	5827	6412	6702	7184	5471	8506	2758	6612	6973	6211	9541	7244	10549	11521	4424	5573	955	3908	7023	2619	3508	13576	3861	10274	11413	6877	6417	3839
BRS3	2	13	0	0	3	8	3	5	2	5	7	5	1	7	0	4	5	1	5	2	0	11	1	1	3	9	3	6	1	0	1	15	0	8	3	7	7	7	1	4	0	1	3	2	6	0	1	0	3
BRSK1	731	1119	3659	1715	1252	1380	612	1149	1597	425	829	1128	309	966	1603	2084	868	33	1109	125	1887	1529	711	1027	562	782	2867	1131	1085	1340	1675	421	866	1603	1175	1263	1419	417	1134	2060	545	309	974	630	1385	860	1256	891	921
BRSK2	75	15	317	17	29	44	39	149	9	33	42	21	14	25	38	29	41	4	125	41	40	20	9	4	12	138	62	67	83	26	57	66	435	424	7	28	184	5	420	23	167	6	395	15	27	241	27	4	43
BRWD1	3860	6597	12021	7727	9370	13495	4885	7111	6931	5420	3586	7169	2361	8355	4890	10439	4278	2212	7157	3302	9415	9116	8168	7351	7225	3798	5385	6344	7808	9084	5817	8456	6495	6677	9964	7154	5037	3356	3843	5670	3063	5050	8287	5722	8695	10105	7177	6839	4614
BRWD1-AS1	3	18	11	8	23	44	4	9	12	10	7	4	6	34	4	8	11	0	4	0	16	12	8	8	7	6	26	20	21	15	11	28	21	13	11	24	23	13	5	3	7	4	12	5	17	5	19	6	2
BRWD1-IT2	13	41	42	38	76	97	45	66	102	111	28	23	12	74	32	31	41	2	38	72	36	93	34	23	31	44	65	100	52	33	21	69	41	60	40	37	116	33	28	35	24	30	40	39	44	61	51	25	31
BRWD3	1447	3841	4304	3983	4179	6852	1858	3411	4011	1575	3225	3514	609	3689	6428	4897	3219	674	3493	754	6126	4203	5374	3466	2855	4625	3412	1717	2846	4941	2593	4851	3062	2481	5565	3095	3013	1138	3460	2694	1369	1241	6903	2931	4780	4335	3242	4686	1376
BSCL2	20	113	104	100	114	41	50	130	110	204	39	81	9	107	166	134	82	0	133	75	150	89	143	48	110	106	139	12	107	17	37	377	61	138	111	58	51	19	105	69	35	103	140	232	86	68	77	101	81
BSDC1	1301	5390	9374	4095	5804	5476	4216	5735	4975	5505	3230	4753	2180	7769	4037	6504	4171	898	5466	3541	6288	4201	6775	4730	4589	2071	3409	3475	6570	5652	5030	5540	3319	7391	6188	4723	5893	2492	6118	4674	2198	4061	7028	5625	6377	6462	4611	5715	5310
BSG	35870	45074	57253	31081	43949	50427	58161	32490	55288	60479	27801	57747	25516	39011	42450	42179	48143	8845	88372	86698	48692	52955	72856	25580	47201	39700	50368	76350	70682	39812	63993	87267	27588	44904	45010	53848	39719	18878	44953	63286	44995	31975	77542	72328	53801	80520	36577	41306	52877
BSN	17	692	222	412	1219	1574	533	616	512	311	929	194	84	844	502	326	544	1	987	67	521	267	338	197	370	972	449	101	466	478	498	299	7316	388	1012	179	475	24	374	646	294	138	669	330	735	341	310	421	292
BSN-AS2	7	15	11	5	11	22	13	23	15	21	12	3	2	18	14	1	37	1	10	23	10	17	0	0	9	18	7	8	18	1	10	10	9	30	7	3	8	2	16	19	5	2	12	40	12	1	3	2	2
BSND	0	0	5	0	4	4	1	3	0	1412	0	0	0	1	0	0	0	0	5	913	9	1	0	0	17	2	1	0	0	1	0	0	0	3	0	2	0	0	1	2	1	0	0	4	3	0	0	0	1
BSPH1	0	0	1	1	0	0	0	1	0	1	4	2	0	3	0	0	0	0	0	0	0	0	0	0	2	3	0	0	0	0	0	0	0	3	0	0	0	0	0	0	2	0	1	6	0	0	0	0	2
BSPRY	17	4	614	46	48	47	90	344	9	1221	39	24	61	69	113	43	502	138	248	1013	244	6	7	153	120	39	217	269	61	15	37	125	41	56	2	11	13	80	25	34	59	120	341	52	40	187	40	0	32
BST1	214	145	191	43	64	91	87	107	137	227	73	85	65	157	135	42	32	80	108	67	207	155	93	127	294	47	321	82	181	142	121	133	82	162	59	122	54	225	69	56	49	72	55	235	244	62	54	58	91
BST2	12350	49776	26949	23156	9928	449	37982	762	1233	5712	1598	49708	157	10345	10473	28314	17241	2461	20467	4942	7301	33530	64659	627	42237	20030	4550	44577	59569	39673	1825	9455	20880	38694	6215	35324	942	19226	13527	4740	11606	22700	28884	40886	30930	1453	29277	35857	49203
BSX	0	1	0	0	0	0	0	1	0	1	0	0	0	0	0	0	0	0	1	1	0	0	0	0	0	0	0	0	0	0	0	0	0	1	0	0	0	0	0	1	0	0	0	0	0	0	0	0	0
BTAF1	1461	2272	3242	5057	5501	5620	1578	3440	2729	2207	3576	2276	770	5965	6155	5988	2292	396	2949	1005	6856	2273	2599	2978	2759	5233	3043	1000	2623	4277	3483	6070	3478	3521	7436	1829	2619	705	2563	2060	1420	2677	7053	1668	5824	2813	3110	3294	2154
BTBD1	4443	4783	8511	7273	7051	8891	3575	4210	6139	3384	4633	5134	2392	6128	10196	7936	4054	2850	7115	2531	8038	5066	7389	4549	4710	7322	6200	2735	6528	7513	6751	10133	5590	6609	8535	4434	5624	3635	4997	6088	3101	6071	6854	5428	8202	10011	5016	6879	5574
BTBD10	2317	1459	2057	1491	1941	1422	1355	2383	2053	1067	1468	2158	633	2105	2004	2610	2317	985	2472	784	2670	2963	2771	921	1296	1330	2035	1527	2293	2822	1021	2907	1396	4512	2377	1042	1505	1676	1949	1586	1042	1765	2693	1527	2394	2912	2123	2221	2106
BTBD11	1128	4456	2837	6814	4678	3901	912	2952	9908	1411	3218	2964	265	2193	2645	6857	1987	265	2933	837	3833	2482	7086	4270	1017	2383	23549	3552	3059	5537	2656	3698	4173	5017	9229	11390	1844	2049	3404	10389	13239	709	1862	2321	3238	1364	14827	2182	12350
BTBD16	5	7	13	4	0	4	5	8	1	5	3	14	2	2	18	3	2	34	5	0	3	6	3	2	48	4	2	1	20	4	8	6	1	30	0	16	4	4	10	1	16	28	8	4	3	10	2	0	2
BTBD17	34	18	239	42	63	26	19	186	1	0	755	8	25	35	40	403	544	60	298	1	98	3	51	59	5	476	447	36	69	18	12	151	25	119	9	1394	55	34	54	37	490	12	45	40	58	107	118	8	11
BTBD18	23	71	227	41	41	50	62	39	31	82	43	22	48	67	41	50	41	5	49	70	46	56	19	60	44	53	59	3	51	9	24	100	39	57	29	67	41	45	28	19	31	36	66	46	56	34	62	13	13
BTBD19	44	163	166	260	331	232	144	94	223	195	110	126	18	397	149	288	131	9	155	80	380	136	187	115	244	224	115	46	195	360	149	206	137	342	141	195	94	24	315	109	80	65	169	188	431	132	211	175	113
BTBD2	2383	11374	9952	10553	9518	7483	11096	5339	12905	8258	5273	10153	2790	8571	11158	16635	12439	481	7791	6711	13423	10609	11027	6160	9211	8000	13823	9877	16873	9218	11275	4475	7456	13847	8853	10375	6918	2804	15432	12761	11241	4078	13635	9900	10878	13514	8631	7386	10473
BTBD3	8898	7052	6680	10473	8358	8653	4169	3968	6399	2958	11049	6883	2100	13588	3007	21035	10593	4083	5539	1658	10397	5993	10479	9538	4735	7723	5737	1926	6554	6752	8508	9093	7137	5088	17425	8445	6812	3683	8133	9206	5486	6626	5293	5401	11993	7581	6044	14307	3690
BTBD6	708	1669	1578	3212	1686	1841	1450	1313	1713	2449	1161	1294	1000	2233	1276	1981	4732	796	1947	1926	1874	2769	1772	1159	1183	1400	2622	1442	1833	1576	556	2734	1233	2130	1592	2750	1966	995	1636	1449	825	2755	1296	929	948	3192	2010	1568	1627
BTBD7	1330	4690	4467	2892	7558	10186	3952	6731	6780	4161	3615	3604	1134	8139	2215	9590	2004	369	7616	2399	11063	5127	5993	3801	6399	4457	4441	2458	4124	7088	2766	7476	5171	6178	6471	3624	3009	1940	3118	3505	1912	2460	3649	3620	4029	5381	5610	4315	3588
BTBD8	31	68	26	63	85	96	14	49	49	31	15	18	10	80	52	66	17	12	8	16	67	28	8	80	36	24	29	6	29	44	64	50	48	59	62	29	50	19	19	20	4	19	41	21	55	30	24	15	32
BTBD9	163	1667	3253	2308	2591	6612	1096	1344	3039	1632	2708	962	443	3020	1691	3453	1750	112	1671	1056	2939	1303	1292	2858	1586	1091	1917	924	1937	3086	1570	2082	1992	3331	2214	1910	1902	249	1954	2520	598	902	4061	1226	2380	2453	1559	1906	1111
BTC	18	43	138	3	14	108	1	46	56	307	5	6	4	68	32	69	1	42	13	142	145	45	0	12	396	11	35	27	8	23	35	0	52	102	2	10	12	27	14	16	4	4	23	199	52	46	2	4	141
BTD	1152	716	945	530	500	1195	322	849	1057	1316	567	884	322	623	407	582	607	409	832	823	753	666	1140	471	904	462	730	554	690	865	1032	930	497	984	732	639	359	514	703	823	343	323	966	1471	737	473	493	827	402
BTF3	57800	42274	49244	32355	48084	38654	42358	55617	51092	14331	25358	54075	19421	31983	66712	53009	43197	61647	55608	7863	52115	46493	54691	31886	23152	25142	45795	31751	66983	31668	44393	34319	36862	29500	49385	38289	47269	48038	26465	41050	50182	121651	59021	40946	50927	29683	33341	38459	62661
BTF3L4	8473	5327	11257	6618	9391	7759	7369	8944	7247	3233	6482	8047	3374	6557	10508	11816	6353	14804	9547	2027	11183	7612	9615	6325	4910	5792	4641	4487	7498	6922	5855	9251	6235	6359	9151	6233	7382	8341	5911	6470	4790	10617	12061	5691	8996	8896	6570	6024	8306
BTF3P11	0	2	0	1	1	0	2	1	2	2	1	4	2	0	7	3	0	10	2	1	2	0	3	2	0	1	2	2	4	1	0	1	1	0	2	1	1	1	0	1	0	2	2	1	1	2	1	0	1
BTG1	6052	8230	10984	4420	11523	9062	13413	7537	9183	14441	5893	7156	6006	8857	4301	9192	6871	4835	8424	8240	12447	11750	9979	12094	8228	3943	4863	8860	16147	6583	5172	6293	5490	10165	8504	6705	7277	10661	12855	10609	10508	5458	8708	11611	8122	6823	8477	5181	11511
BTG2	2003	3923	6912	1932	2931	2701	1474	3090	7284	22176	4498	4461	844	2698	4145	6098	2636	275	2686	9385	4231	8039	9281	2833	3498	2380	4047	3410	10757	6173	1772	2838	3566	6592	16029	5381	3456	2738	7832	11430	5434	1162	7038	5237	10748	2066	9818	7217	3139
BTG3	7253	2905	10874	2272	3464	3803	3712	4793	2853	3520	1199	6572	1126	2948	3370	3265	2492	3124	2766	2166	3266	4729	6162	2611	2744	2511	2358	6118	4962	3423	2601	2223	1517	3113	7237	2513	2849	3781	1772	2389	1440	2215	2226	5965	3665	5767	2958	5169	4564
BTG4	5	2	1	0	0	0	1	2	0	0	5	2	0	0	3	0	0	0	0	0	0	0	0	0	0	1	1	0	0	0	0	2	0	0	0	0	1	0	0	0	1	0	0	0	0	0	0	0	0
BTK	23	76	49	49	43	28	24	67	24	53	24	27	25	291	39	66	28	20	65	36	55	161	92	24	123	87	36	105	61	66	28	71	30	48	26	30	29	49	77	13	57	48	54	57	23	23	46	24	21
BTLA	5	4	23	0	4	4	2	5	7	23	3	8	4	3	8	25	1	3	3	11	70	68	21	6	136	6	5	6	4	9	6	10	11	23	2	9	1	9	5	7	10	0	8	6	6	10	6	3	1
BTN1A1	629	661	331	166	192	515	121	308	1238	16	1092	2307	30	174	156	2	39	0	271	7	18	4313	359	310	95	78	19	207	58	1115	216	342	246	81	1486	428	14	220	141	96	165	19	253	11	75	170	58	283	63
BTN2A1	1083	2594	3380	2242	2620	2957	1289	2545	3429	1800	1983	2055	866	3129	2833	2756	1198	287	1532	771	3001	2559	2092	2607	1854	1246	2655	880	2256	2347	2062	2397	1538	3224	3856	2124	1596	911	2110	2189	757	1198	3135	1557	2848	2890	2309	2613	1515
BTN2A2	419	1498	2398	798	1314	1783	762	1127	1919	775	708	653	457	1102	694	1120	416	193	338	374	1293	2118	563	1109	815	503	1095	627	798	1121	639	719	609	2326	1454	654	528	426	928	898	393	374	1392	937	1180	936	962	827	938
BTN2A3P	55	179	172	117	173	319	48	129	312	66	99	62	31	218	96	206	37	30	74	26	305	149	104	84	153	45	157	21	108	243	178	102	115	255	419	71	138	53	131	102	23	30	215	52	233	143	122	185	99
BTN3A1	628	1982	925	573	1114	1460	473	918	2076	1445	469	795	369	2775	780	2034	340	191	635	956	2364	2347	774	1548	1689	277	1471	1456	1324	1229	760	733	933	1896	718	1322	580	1067	2417	610	329	428	586	567	1641	859	604	681	463
BTN3A2	245	2532	1527	538	1202	1322	499	1228	2448	1902	719	528	299	2926	723	1106	472	108	834	1174	2017	4991	1078	427	3002	396	1423	848	1632	870	582	813	887	2169	386	619	558	751	2345	570	439	513	439	777	1690	942	596	720	466
BTN3A3	327	1545	450	253	667	890	478	383	1033	1367	563	482	277	2410	379	564	319	169	626	1135	1204	2622	711	553	2095	266	1167	684	922	918	394	448	639	1412	457	778	371	669	2244	568	327	284	349	548	994	515	534	303	305
BTNL10	1	20	1	10	12	33	5	8	11	0	0	2	0	2	1	7	4	0	12	0	9	5	0	4	10	6	3	1	4	4	3	31	4	6	2	4	1	1	10	5	6	0	8	5	16	13	7	0	1
BTNL2	21	187	52	28	190	374	263	9	353	10	15	104	85	61	1	47	190	0	120	2	61	170	21	55	46	26	70	11	43	163	77	59	100	569	35	135	117	36	67	205	0	15	105	38	261	42	103	112	112
BTNL3	0	3	1	1	1	36	35	20	82	6	3	7	0	0	4	2	1	0	1	2	0	31	9	1	1	1	19	1	6	1	2	10	0	2	0	25	1	2	0	3	0	0	4	81	8	0	2	0	0
BTNL8	19	106	47	1	7	12	44	23	132	8	4	5	1	6	6	7	0	6	1	4	0	56	6	58	525	7	18	0	7	0	14	42	20	85	0	24	2	14	0	18	2	7	2	293	23	3	0	19	60
BTNL9	20	197	343	296	115	163	778	225	115	1238	121	90	39	349	145	324	166	26	194	483	124	150	156	153	704	385	261	108	186	76	1324	534	129	432	86	295	219	316	411	141	209	177	459	981	298	96	253	192	83
BTRC	864	1682	4184	4440	3310	3253	1315	2951	2221	1884	2294	2341	750	4228	3795	5406	1910	216	3844	1284	3771	2677	4240	1854	2138	3284	3386	1861	2643	5153	1445	3975	2292	4124	2875	3517	2498	611	1939	2213	2133	2054	5493	1148	3358	2183	2705	2583	2392
BUB1	4857	4625	12081	5608	6329	4353	2325	7375	4665	160	4567	4287	2191	5832	11329	7300	3556	2146	10918	16	5935	4131	5650	3816	1989	3951	4209	2627	4060	5275	3495	6060	2448	3143	10633	1668	4788	2000	2038	3632	4454	6388	6084	1794	6302	10773	4718	5353	5093
BUB1B	3362	4448	12695	6089	6464	4292	2960	3083	3890	139	5220	3969	1776	5746	9562	6594	3650	1374	10698	38	5729	3417	6522	3495	1915	4466	4927	3886	3572	4574	2162	7177	2782	2681	12036	2227	5335	1966	1523	4509	3366	6782	8769	1118	6527	7763	5161	5348	3995
BUB3	9613	8744	15573	9466	10541	7552	7645	11296	10435	4036	8724	11237	4446	9651	14419	11162	8760	4121	16944	3220	12167	11582	15086	7155	4658	10781	7694	10137	11740	8180	5689	18275	6388	8281	17827	6201	8624	6779	8085	7309	8499	16191	18029	4239	11246	6191	8086	10534	13148
BUD13	1712	2695	2008	2419	3487	1760	1860	3167	3327	1086	2076	2271	567	2959	3166	3241	1860	553	3419	648	3046	2398	2779	2490	1577	2071	3188	1428	1870	995	1612	3116	1832	2495	3654	1862	1481	898	1406	2144	1078	2664	1954	1150	2499	1694	2221	2424	2677
BUD31	6816	2110	3408	1824	3907	1809	2482	3715	2749	1836	1967	2409	3529	2262	2948	2926	3135	6412	3630	1616	2315	2716	1457	2567	1822	4004	2446	1979	3316	2018	2682	2564	1441	2155	1062	1648	2338	2365	3287	2275	2933	4049	3264	1529	2560	3816	2003	867	3692
BVES	83	377	627	77	606	678	51	604	351	554	532	163	173	443	841	433	885	82	569	412	856	261	135	221	110	386	90	223	293	263	327	468	42	584	612	193	418	113	685	158	1086	286	624	143	347	616	159	249	239
BVES-AS1	3	41	25	6	43	45	0	38	34	32	38	7	31	28	52	15	82	20	15	42	22	11	2	25	4	11	4	23	21	6	49	27	0	20	20	11	33	17	40	17	64	17	75	5	15	22	2	3	14
BYSL	562	1492	1733	1499	2205	1950	1230	1705	2502	336	2219	1502	848	1708	2295	2068	855	195	2811	326	1856	1276	2327	1193	737	739	2214	1162	1392	1239	918	1827	1026	2116	2224	1506	1353	701	1184	1460	1038	2072	2644	778	1650	2370	1187	1437	1594
BZRAP1	585	2153	2008	2849	3354	1400	1943	715	2460	1986	1741	1735	639	3681	1508	2579	2584	88	826	934	2867	2955	1513	4021	1699	1374	2881	2351	2595	2325	2944	1519	3218	3582	3345	3553	1874	328	2364	1327	740	599	3427	1454	3483	1753	2138	2039	2209
BZRAP1-AS1	12	25	32	17	49	29	39	9	46	34	10	31	16	48	29	34	32	8	16	13	39	39	22	56	34	25	51	17	28	41	26	23	48	88	31	57	43	21	31	18	23	14	23	39	51	47	40	21	51
BZW1	12500	8419	21013	11450	14982	11590	10525	13006	10475	4174	10632	11272	7425	10175	20006	14721	11986	7535	19449	2456	13727	14702	18432	6907	6268	7372	11091	8423	11749	10811	6444	11262	8540	9498	14226	7738	9271	7266	7614	8421	10005	7387	10100	7604	11941	18890	10753	11880	15981
BZW2	7977	3931	5011	4898	7535	5183	4763	2918	6413	2216	4825	6193	1354	3912	7502	7942	5233	4613	9746	1650	9653	4412	4538	1800	2315	6395	7125	2584	7124	3585	4169	3989	5328	5182	5348	4619	3027	5856	7599	5606	8080	8109	7001	1656	7532	3674	6112	2648	8803
C10orf10	696	4379	1414	1107	1344	385	862	775	396	3244	1691	1880	163	2347	1278	603	615	313	499	4824	1866	2375	1738	1969	1319	1146	457	797	5457	2380	2703	1887	3091	5198	1201	1394	882	552	13637	1053	1145	1594	917	3024	6871	1233	1150	1961	170
C10orf105	1	14	407	22	306	6	2	18	13	21	93	77	10	25	44	30	32	0	78	24	197	25	33	25	43	29	32	26	112	108	9	103	279	61	96	52	24	1	95	4	156	20	120	4	302	2	42	45	5
C10orf107	137	20	47	3	57	261	41	55	21	162	2	20	21	66	8	18	38	8	23	63	21	21	15	39	2	41	29	6	11	26	55	11	4	51	15	14	189	89	79	56	78	15	24	2	115	44	7	9	419
C10orf11	294	322	641	196	289	208	191	655	378	372	87	424	198	370	393	545	317	557	179	319	911	833	370	166	592	123	194	285	286	336	465	443	170	215	53	211	131	710	3528	199	473	438	446	1458	305	574	238	138	499
C10orf111	82	52	41	46	50	61	33	81	81	21	28	67	51	73	126	79	20	38	27	14	51	101	44	44	38	124	61	85	85	15	27	262	102	77	62	96	39	33	29	47	10	159	66	58	57	83	56	28	38
C10orf113	0	4	1	0	0	2	0	4	0	2	2	5	0	1	1	0	0	0	2	17	4	0	1	1	7	2	5	0	1	1	0	2	0	0	0	2	0	0	1	0	1	0	1	2	1	0	2	1	1
C10orf12	264	755	1331	1226	1617	1541	277	1363	911	358	977	461	245	1073	934	1773	484	20	925	108	1866	454	732	541	448	1383	571	217	732	1422	792	1378	791	995	2328	457	752	63	506	356	226	400	2365	524	1197	975	813	1925	266
C10orf120	0	1	0	0	0	0	0	0	0	1	2	0	0	0	0	0	0	0	0	0	2	1	0	0	0	3	1	4	0	0	0	1	0	1	1	0	0	0	1	0	0	0	0	0	0	0	0	0	1
C10orf126	0	4	21	0	0	4	3	18	3	31	1	3	0	0	3	3	0	0	7	13	20	59	0	2	1	0	4	0	0	5	0	2	0	2	0	0	0	1	2	0	1	1	0	3	1	0	0	2	0
C10orf128	52	153	811	67	60	141	207	76	119	222	41	108	22	148	194	107	16	111	325	255	136	110	144	83	190	271	285	58	184	214	61	352	97	126	23	114	107	86	339	42	179	97	150	1896	158	41	77	83	27
C10orf131	16	11	30	26	28	51	18	30	22	19	24	19	16	24	71	41	39	48	19	12	21	20	15	6	18	27	48	36	33	23	32	49	21	30	46	44	13	21	18	11	8	44	50	42	56	41	24	19	19
C10orf142	3	39	9	25	15	20	10	13	12	5	13	12	5	26	14	15	66	8	18	0	3	12	4	33	1	14	12	7	4	9	30	22	7	4	13	62	2	4	3	0	1	12	19	7	23	19	12	6	5
C10orf2	221	923	1889	1496	1740	1025	1472	1681	1257	421	1385	986	355	1294	3857	1657	823	77	2411	368	1868	1020	1348	1086	957	1836	1770	662	967	1200	675	2334	1247	1229	1652	1417	904	254	525	1023	1156	920	1914	653	1642	821	1091	880	1401
C10orf25	859	2530	1728	2612	1657	819	2325	1363	1387	311	697	1782	679	1145	2202	1542	699	499	1180	172	1032	1972	1957	672	3711	1529	1320	978	1237	2565	379	2481	819	1453	1338	1104	1031	321	1095	950	672	1006	1284	1667	1193	1235	1046	986	1220
C10orf32	2577	1844	1927	1966	2170	2800	2240	1704	2450	2239	1753	2266	856	1737	1513	2449	2208	2261	2400	1673	2913	3633	2235	2079	2344	1864	2209	1384	2524	2004	2003	2646	2048	2692	1301	2237	1341	3341	2213	1363	1243	2436	1598	2299	3017	1752	1477	1291	2201
C10orf32-ASMT	0	0	0	0	0	0	0	0	0	0	0	0	0	0	0	0	0	0	0	0	0	0	0	0	0	0	0	0	0	0	0	0	0	0	0	0	0	0	0	0	0	0	0	0	0	0	0	0	0
C10orf35	1563	605	2321	992	934	1116	529	1317	1347	419	1105	1597	818	804	1665	1202	1114	507	986	390	1088	1563	1529	1011	536	1238	2088	1389	1382	1048	664	1210	911	1233	1364	1541	1322	896	1084	1190	692	1577	1711	417	1073	2488	840	1186	1497
C10orf53	0	0	4	0	0	0	1	6	0	0	1	3	0	0	3	0	0	0	11	0	0	1	3	0	3	3	4	2	0	5	3	1	0	2	6	0	0	0	0	0	0	0	2	17	0	0	0	5	1
C10orf54	228	1158	955	776	815	643	284	595	424	1692	774	664	202	2224	601	699	276	118	743	980	620	763	1297	496	1239	615	631	346	1862	836	499	801	1355	1396	392	400	864	503	3562	331	549	699	512	763	1805	516	983	589	120
C10orf55	3	11	12	1	12	5	6	7	12	149	0	9	1	8	2	4	0	0	1	147	5	10	8	5	32	1	4	3	13	21	0	3	3	5	6	1	12	15	17	10	13	12	2	20	7	2	3	22	68
C10orf62	0	5	10	1	4	0	5	0	1	22	0	4	5	2	1	2	3	0	4	12	2	11	0	8	3	3	16	7	6	3	4	3	4	2	3	4	0	5	2	2	0	1	7	4	7	0	3	3	0
C10orf67	16	43	110	28	71	86	40	36	83	93	17	48	21	52	39	20	17	8	30	30	61	54	50	20	41	50	25	45	27	29	47	72	33	33	64	33	63	18	38	36	40	64	47	53	40	18	25	41	72
C10orf71	1	47	347	54	37	106	16	158	24	8	55	77	6	23	184	75	2	0	146	2	253	24	139	13	858	83	25	42	85	57	7	88	186	175	55	77	9	8	18	29	922	45	272	1064	184	71	75	76	12
C10orf71-AS1	0	0	25	0	2	0	0	3	3	0	0	4	0	0	0	1	0	4	6	0	0	0	0	0	16	0	1	4	1	0	0	1	0	1	0	0	0	2	0	0	31	8	3	34	0	3	2	0	0
C10orf76	855	1661	3846	2208	2018	2145	1184	2421	2805	2307	1717	1681	503	2554	3064	3326	1423	233	2688	1417	3704	2129	2872	1435	2442	1876	1830	1333	2753	3384	2235	2605	2320	3054	3043	1843	1750	577	2702	1350	1540	1606	4414	2316	2962	2273	2000	2787	2169
C10orf82	290	187	2061	102	262	351	418	1022	94	172	723	266	171	319	873	373	356	98	947	76	698	153	37	220	174	1169	790	537	283	19	342	881	166	487	1080	345	369	188	320	215	312	484	989	2	299	490	250	131	372
C10orf88	748	993	1208	1255	1417	999	1074	1386	1329	588	1214	1078	419	1433	2163	1624	1033	617	1139	439	1427	1446	1262	1201	773	1020	1484	671	1314	796	985	1249	1138	1197	1321	971	817	865	1342	971	974	1118	1630	599	1707	945	1089	727	1133
C10orf90	5	0	8	18	21	48	1	7	19	24	13	0	4	10	9	27	14	0	6	4	31	29	0	39	0	24	64	6	2	2	36	18	13	18	1	80	8	10	71	13	44	4	34	0	12	9	19	1	6
C10orf91	4	4	29	2	2	2	1	3	15	10	1	11	0	4	15	2	25	0	7	3	10	11	14	6	0	7	14	36	5	4	7	7	3	10	12	27	28	1	0	5	5	16	10	3	6	0	2	8	1
C10orf95	10	60	52	16	43	30	25	25	33	119	27	18	5	58	43	21	43	5	24	48	42	14	15	19	44	45	47	20	19	12	25	41	34	58	45	17	19	3	12	21	23	26	59	37	44	5	21	16	24
C10orf99	0	0	0	0	0	0	0	0	0	1	1	1	0	0	1	0	0	3	0	0	1	0	0	0	0	2	1	0	0	0	0	0	0	2	0	0	0	0	0	0	0	0	0	3	0	0	0	0	0
C11orf1	3035	1534	862	1000	1810	577	2460	2781	1630	1510	752	3132	787	929	3034	1538	1374	1260	1478	1494	1825	2256	2419	984	939	1442	1674	3416	2984	460	1889	2258	1414	1686	1849	1863	1046	1829	923	1247	1630	2946	1484	2272	1574	663	1420	1246	2987
C11orf16	6	2	26	9	19	8	7	8	1	33	3	3	7	5	18	9	4	3	11	29	8	14	1	1	2	17	13	7	10	4	3	8	4	20	4	4	3	3	3	5	9	27	77	8	3	11	15	3	6
C11orf21	2	3	20	7	6	4	1	6	7	17	2	0	3	22	4	12	1	0	6	10	3	19	1	2	6	6	7	4	1	6	2	4	13	4	1	2	10	0	12	2	6	0	2	3	3	6	1	5	8
C11orf24	597	1749	2676	2180	2334	103	2279	2543	2595	2274	1681	1830	473	2922	4305	3356	2440	198	4894	1171	2936	2687	3605	1263	1632	1593	4452	1434	2573	1590	561	2798	1501	2724	2472	2829	974	895	3175	1581	1665	2015	1784	1681	2820	1903	2488	2144	2676
C11orf30	2122	3013	3004	4811	6080	2872	2438	4316	3714	1806	2855	2484	488	4547	3339	5757	2158	594	5665	873	5608	2707	3332	2830	2668	4419	3223	1818	2358	2275	1909	4472	3179	3977	6469	1870	1713	969	1309	1971	1302	2848	3557	2048	3632	1883	3792	3567	2356
C11orf31	19102	4996	27583	3773	5483	2401	4691	7249	7731	3274	3669	6603	4326	4723	8454	7230	5639	8625	8926	2831	5093	6333	7031	3690	2941	3897	8554	6191	7343	3070	2247	4996	2786	5337	5998	5098	4385	6221	5084	4816	4530	10605	8123	5352	5443	6434	4058	3968	8034
C11orf39	0	1	0	0	0	1	0	0	0	0	1	0	0	1	0	1	0	0	0	0	2	0	0	0	0	0	1	0	0	0	0	0	1	0	1	0	0	1	0	0	0	0	0	2	1	0	0	0	0
C11orf40	0	2	0	0	0	0	0	0	0	1	0	1	0	0	0	1	0	0	0	0	0	0	0	0	0	0	0	0	0	2	0	0	0	1	0	0	0	0	0	0	0	0	2	0	0	0	0	0	0
C11orf42	0	11	13	23	16	2	6	9	9	12	25	5	1	33	14	14	6	0	15	7	13	7	5	3	21	26	14	0	11	5	2	33	14	39	5	7	12	0	0	4	1	3	35	2	32	25	7	4	5
C11orf44	2	1	4	16	2	1	0	0	4	1	1	5	0	18	1	0	8	0	2	0	0	0	2	8	1	1	7	0	1	0	2	14	5	1	0	3	0	0	1	1	0	1	2	3	1	0	4	0	0
C11orf45	29	58	130	23	90	21	66	137	43	453	8	26	17	112	80	47	22	4	75	193	76	49	27	29	127	58	47	77	42	19	33	74	17	96	7	46	17	31	115	32	75	100	24	120	58	14	47	16	57
C11orf49	1874	4803	3480	4919	5231	2377	4897	8529	6772	3263	4153	4580	1488	4387	5674	5863	5520	766	7156	2379	7037	6145	6426	4000	3959	3531	5728	4024	6521	3316	2253	5632	3133	10584	5377	2923	3764	1988	2880	4951	3458	5295	3429	6200	5538	7095	3851	4674	7151
C11orf52	0	0	0	0	0	0	0	0	0	0	0	0	0	0	0	0	0	0	0	0	0	0	0	0	0	0	0	0	0	0	0	0	0	0	0	0	0	0	0	0	0	0	0	0	0	0	0	0	0
C11orf53	0	0	0	0	2	0	0	0	0	31	0	0	0	0	0	1	1	0	0	23	12	0	0	0	3	1	0	0	0	0	0	0	0	2	0	1	0	10	12	0	6	3	0	3	2	0	4	0	0
C11orf54	5074	1663	1714	3407	2980	2060	1674	2766	2524	5844	1791	2706	789	2125	2682	4739	1868	2974	1945	3631	3359	3572	2834	2056	4528	1733	2082	1815	2029	1043	2083	3672	3584	2685	2502	1832	994	3444	1688	1888	980	2039	1499	3001	3189	1976	2602	2184	3019
C11orf57	2667	4818	3453	4344	5700	2740	5308	5315	4785	2098	2912	5192	1012	5321	6862	5580	4158	1579	5846	1731	5476	5636	5691	3731	3470	3384	4494	3459	4578	2004	2793	5643	3499	3759	6219	3734	2338	2479	2164	4517	2514	4220	3677	3454	4873	2392	4108	3966	5786
C11orf58	37916	12836	20006	13428	15700	8565	12330	18252	18280	7678	12925	19322	6077	12756	18709	17878	15374	16024	20351	5745	16556	22513	23424	6109	10201	13749	19348	13011	19739	15342	10565	17346	10793	25770	21300	8432	15276	18761	9815	13083	9710	17962	22678	13283	18109	17193	13428	15742	16842
C11orf63	136	390	367	273	539	388	273	799	439	678	135	175	94	547	451	70	260	25	292	305	470	692	237	161	809	328	336	216	378	120	318	880	633	674	269	178	139	116	558	412	143	150	232	550	530	408	414	167	380
[truncated: 24,501 more rows]
[truncated: 87 more columns]

## Sheet: Log Normalized Counts
	0426f468-cb4e-454e-b3a0-e8f7e2759090	052a62a7-4abe-4fae-9e02-043845b6a103	07049ec7-b2e0-4047-aadf-c3b5b6094840	09a75bd3-f5ea-4bf5-92ef-4a67b39512a2	0aa9c2f6-1cf2-40cc-a443-8a8a36902bec	0d7fd6f7-d7c0-43bf-b740-ebd57e3f53c1	0ff5f0f2-3e27-4cde-864d-06251fca3c4f	127f26ca-8c9b-451e-b7c0-a213d2751bb2	17095282-6f34-4579-9367-503fb9badffb	182525a6-5342-4b83-892d-1900c2228927	18d03860-6318-456c-981a-ea0d9628434c	1b9babd8-ea95-4f21-bf61-51c1dcb6c9f7	1d90a0f0-3de4-4d83-bf0e-8138b26d5994	1edbfd2d-ede5-46c7-886e-f96ba359b9cb	1eeacf20-8d40-40a3-a5dd-b8614441e4c9	1ff55ea8-f8f9-42cb-9dbc-9edbc84f1d77	20fd9f1f-b51c-4abf-af57-8421b1d10dbd	22b156a4-398b-4db0-8d45-c7bc4ff54586	27da0c6c-143a-4207-9331-81460f83bf0a	2805a1b9-2350-49f2-86e2-8668aadd2900	2834d632-4f37-4715-b1c0-a14544b1ab85	28d50641-a4a2-4e98-9f20-ec2473a94ee3	292c299b-6f86-4eec-89c5-6440e82084e5	297420db-63d8-476b-9f98-353026edfa68	2ce9f908-02f2-4c51-82dc-2765ec6fa91b	2e47a29e-42c5-4016-b5ab-7d0b6e7a4f5d	2ff5fff0-5e5c-4c4a-91b6-d7713355ffca	357ac1b8-f177-4ad9-9fde-a844b07c3301	3680084f-7c6b-4721-a480-44f5a4eeffd8	38322b96-052f-4a97-997f-86f36eeb11b9	3855ea19-7fd5-40db-885c-2839066ed1b0	3869a5fc-1866-4b88-a775-bca7cf25e70b	3ad39375-f1c1-4f3a-b844-103523f17f33	3b16a1c1-303c-4c4e-b2a3-2bf52971e0a4	3ba6f366-86bb-425c-8424-e741bba71e35	3bfb873f-1312-4151-9290-00f1d4d8dc23	3c8978e9-58ce-489c-9571-5ea9aec0d3aa	3e014820-1248-4f0c-a7e0-9e3742994874	3faceff5-152a-4cb6-9086-5a7d5e6bebf1	42341623-1a34-48c2-81a9-b147083b3db5	42b7c5c5-8743-4732-9308-2eac3b9af283	446c51e4-f7d7-4545-ac58-5bc5c411aa63	481eaefd-5972-4df3-8b6b-7ad91f57544d	4952e053-8fdc-417a-9c4e-861a2845650a	4a4739d0-82f5-4a5b-b113-fd43c5667875	4a9e4a77-1db5-4165-b086-d948c990ddb5	4ac88181-9d6f-43a5-9041-854cb6ba5bc8	4dd8ad19-1c8c-4f86-9bbe-680d3daaf7c0	4ea20c63-dc79-4965-bf54-b6747b090692
[truncated: 25,519 more rows]
[truncated: 87 more columns]

[truncated: 2 more sheets: Archetypes, Merged Metadata]
