# Supplementary material for: Characterization of Alternative Splicing in High-Risk Wilms’ Tumors
Source: Int J Mol Sci. 2024 Apr 20;25(8):4520. doi: 10.3390/ijms25084520 (PMC11050615; doi:10.3390/ijms25084520)
Supplement: Supplementary file 1 [file ijms-25-04520-s001.zip › __ Table S2 - GO enrichment - expr in archetypes.Ver-7.xlsx]

## Sheet: Input Genes
	Arc1_Blast	Arc2_Stromal	Arc3_Normal
0	OTOG	PCDH8	FRK
1	PCDHA3	ZIC4	SH2D3A
2	BTN1A1	ADAM2	TLDC2
3	KLK7	POU4F1	GBA3
4	ECEL1	ASPN	IGFALS
5	LOC101927286	LINC01563	MYL9
6	WT1-AS	NAV3	ACKR2
7	LRRN4	MEGF10	KDF1
8	GJA8	C20orf197	LOC284825
9	TRH	LOC100996634	LINC01014
10	ROBO2	LUM	M1AP
11	LOC101929380	MYBPC1	SLC22A18
12	STXBP5L	TMEM215	SUSD4
13	LMX1B	LOC102724623	C2CD4D
14	DPEP1	ANGPTL1	GRM5
15	GLP1R	ISL1	GPAT3
16	LINC01234	POSTN	FAM3B
17	LOC101929698	PRAC1	ARHGEF35
18	TRIM71	ZIC5	C1orf186
19	RAB3B	LINC01405	KLK3
20	RSPO4	POPDC3	AK7
21	KIF26B	ISL2	GCM1
22	RAX2	STEAP1B	PTGER1
23	BEND4	TMEM114	MT1E
24	GABBR2	LINC00643	ACPP
25	XKR7	SPHKAP	SGSM1
26	NR5A1	SLC8A3	RDH8
27	SBK2	CKM	LRG1
28	SH2D4B	VSTM2L	LINC00400
29	STAT4	AKNAD1	VTCN1
30	DCC	LBX1-AS1	MARVELD3
31	WT1	KLHL41	CKMT1B
32	TTC24	MYO16	AQP1
33	ANKRD18DP	OLFML3	PLEKHN1
34	MAGEB3	ALX4	ALDOB
35	HTR1F	ASB5	DAW1
36	PTPN14	TRIM72	PDZK1IP1
37	LOC644838	LOC101927549	SORL1
38	KCNT1	LOC101929448	LINC00957
39	LOC101927577	SULF1	LOC101928304
40	PDZD7	GAD1	ACSL5
41	LGALS14	MGAT4C	LOC100422737
42	ACAN	VSTM2A	LOC101929340
43	TMC2	GRIA2	RRAD
44	PRKCG	CPA6	SLC44A3
45	WASF3	COCH	SCTR
46	HAS2	TMEM108	CFB
47	LOC101927640	CTHRC1	LINC00336
48	TRABD2B	SYT6	MMP7
49	C3orf70	BRINP2	WFDC2
50	GHRL	EPHA3	CRYAB
51	ZDHHC22	DCLK1	C1GALT1C1L
52	SPATA31C2	ADAMTS14	DHX58
53	CD22	LBX1	GIPR
54	BTNL2	FOXD3-AS1	HS3ST6
55	KLK6	KCNH5	ADH1B
56	HCN4	TNNT3	LOC100506444
57	CLSTN3	KRT31	ADRA2C
58	DAPL1	LOC100507537	LINC00885
59	CD1D	VSNL1	BHLHE40
60	UNC5C	PENK	NTN4
61	TRIM43	RGR	RHCG
62	CRB2	REEP1	LINC01020
63	BRINP1	TNNC1	DPP4
64	MYO15A	KC6	TFAP2B
65	STAR	LGR5	TMCO4
66	ITGA8	BHLHE22	LOC101928168
67	TMCC3	MIR2052HG	HMX2
68	LINC00923	XPNPEP2	MISP
69	CNTFR	SVOP	RHBG
70	STMN4	ZIC2	ACSM5
71	DPP6	FMOD	CNKSR1
72	MAP2	LINC01391	IL17C
73	ZNF648	PDGFRA	MIR3936
74	RASD2	LINC00632	PCP4
75	GRIK3	HFE2	RILP
76	CDH7	MAP1LC3C	CPM
77	OSR1	MSR1	CLRN3
78	NFE2	PLP1	TTC16
79	PCDH15	DLX6	PDZD3
80	CNTFR-AS1	C1orf105	CYP4F35P
81	LOC729950	SGCD	BCL2L15
82	FOXC2	LINC01551	COL4A3
83	HOXC11	ROR1-AS1	DENND3
84	LOC100499194	SERPINF1	TM4SF1-AS1
85	CYP4F22	HRAT17	RSPH1
86	NRG3	STAC3	LRCOL1
87	LOC400685	FABP7	ERP27
88	OTOP2	DHRS7C	EMX2OS
89	ZSCAN10	EN1	LIPH
90	WFIKKN1	CADM2	LRRC52
91	SORCS1	DUSP13	GJB3
92	C1QTNF7	FNDC5	RASGRP1
93	UNCX	DLK1	ADGRF2
94	KDM2B	LINC00890	PRELP
95	AMHR2	CEBPA-AS1	LINC01484
96	EYA1	ASB11	CLDN8
97	TMEM100	GJD2	FAAHP1
98	TMEM190	FLNC	PHLDA2
99	LOC101060019	GDF10	ATP6V0CP3
100	USH1G	SMOC1	ARHGEF38-IT1
101	LOC100507073	MKX-AS1	GIMAP7
102	MIR3976HG	MYADML2	C9orf24
103	MGAM2	MKX	LRIT3
104	SALL1	EYA2	CNTD2
105	LRTM2	RBM24	LHFPL3-AS1
106	GNG13	LOC339260	PARK2
107	TMEM105	TGFB2	BSPRY
108	KCNH8	SEMA3E	ACOT11
109	FAM78B	PTX3	FMO5
110	JPH4	IGF1	SLC9A2
111	KCNK10	C14orf39	SPNS2
112	NRXN1	TNMD	COLCA2
113	MEIS1-AS2	PVT1	PALM3
114	VSX2	TLX3	CALCA
115	MYO3A	RAD51AP2	LINC00472
116	BMPER	ARHGAP36	KLHDC7A
117	SHISA3	ATP1A3	LRRC19
118	TCEAL5	SPARCL1	C1orf116
119	KCNG3	APOL5	TM4SF4
120	OBP2A	OTOR	PTPN20
121	KCNJ18	CRABP1	CLDN1
122	MIR5087	CCDC140	NMRK1
123	CEMIP	SGCA	LAD1
124	SHISA8	PTHLH	GRID2IP
125	EDAR	HTR2C	SULT1C2
126	CALML5	ANK1	TSLP
127	TRPM5	LOC100506700	SYPL2
128	MEOX1	DSCR8	NKAPL
129	SLC6A11	NPY	HPD
130	ABCC8	CTCFL	FAM83F
131	LOC145845	PTN	LOC101929395
132	NR2F1	DUSP27	HNF1A-AS1
133	LOC101927310	LINC01179	C9orf106
134	LOC100507351	COX6A2	LOC100506085
135	MEIS2	LMOD3	IFI35
136	PTCHD1	DYNC1I1	KIF12
137	IL19	C10orf71	GCA
138	MUC16	NPPC	ACTBL2
139	ENC1	MYL2	PRRG4
140	LYPD1	RSPO2	FRY-AS1
141	LPPR4	DGKB	SLC17A3
142	DGKK	HTR7	MFI2
143	PDYN	PPEF1	SLC34A2
144	ILDR2	LINC01479	PTGER3
145	MEIS1-AS3	COL21A1	HAVCR1
146	LOC100128076	DCAF12L2	TINAG
147	FAM180B	GNG8	WNK4
148	KLK8	FOXL2NB	ZC3H12A
149	GPR50	NKAIN4	SMTNL2
150	TRIM43B	SOX21-AS1	FXYD2
151	ZFR2	SP5	LINC00488
152	ALPI	WNT16	TFEB
153	SHANK1	STEAP1	PSORS1C2
154	ADGRG2	PCOLCE	FAM189A2
155	GPHA2	LOC644919	CES4A
156	CLVS2	MYOG	ADGRF3
157	UNC5B-AS1	CRLF1	CASP16P
158	KCNB2	LINC01088	CBX7
159	NETO1	WIF1	LMO7-AS1
160	GRM7	CTD-2201I18.1	ZNF366
161	HOXC4	DLX2	GPX2
162	C8orf49	LOC283731	KRT24
163	PHF19	LRRN4CL	THEM5
164	FFAR1	FST	C10orf55
165	ERICH3	KCNQ5	TLR3
166	ST6GALNAC1	LANCL1-AS1	PPP1R36
167	HERC2P4	LOC151121	PDE2A
168	GPR55	LGALS1	DNAH5
169	GATA4	TREM2	RNASE13
170	SPINK8	FKBP6	HKDC1
171	FAM71E2	ARSI	SLC34A1
172	IGSF9	CHODL	TDRD10
173	LOC101927661	TRPC3	LINGO4
174	LINC00366	SFRP5	NAT8B
175	UNC5B	SRPK3	PGAM1P5
176	LINC00664	SCG2	ESRP2
177		APOBEC2	LINC00675
178		MIR133B	SLC13A1
179		SULT1E1	RIPPLY1
180		GRIN3A	PADI2
181		FBN2	SLCO4A1-AS1
182		MYO18B	CD274
183		SNAP91	B3GNT3
184		RTL1	EVPLL
185		RAPSN	LHFPL3
186		HDC	PIEZO1
187		SLCO1B1	LOC100506746
188		XDH	TNRC18P1
189		ART3	CPNE8
190		SHD	PAPPA
191		MYL10	PPP1R1A
192		NPY2R	FAM83H
193		ACTL8	IQUB
194		DIO3OS	SMIM22
195		NHLH2	SEMA3B-AS1
196		ASIC4	SELP
197		OR7A5	SLC30A2
198		CCDC141	TJP3
199		VCX	AIM1
200		SYNPO2L	LINC00379
201		MYH7	ABCG8
202		C11orf87	CXCL2
203		HOTTIP	S100A6
204		FBXO40	SMIM6
205		BMP5	MIR200A
206		GALNTL6	CGNL1
207		NKX2-1	HSD3B7
208		TMEFF2	COMTD1
209		FOXG1	PRODH2
210		ZIC1	CABP4
211		STOML3	LINC00602
212		DUSP26	YWHAEP7
213		GABRG2	SLC25A35
214		NDP	SPR
215		FOXF2	HBA1
216		LINC01305	LINC01187
217		GAD2	ACSM2B
218		NRG1-IT1	MUC15
219		CACNA1S	ANXA3
220		OGN	LINC00371
221		FIGF	MEI4
222		SNORD114-10	DMGDH
223		NXPH2	MFSD7
224		LOC100506869	SCNN1A
225		MYL1	LINC01127
226		SNORD113-3	LOC101929633
227		FGF5	TTC39A
228		CIDEC	NELL1
229		COL16A1	TFCP2L1
230		LOC101928137	C9orf64
231		TBX5	CYP4B1
232		ACTN2	OSBPL3
233		ENPP6	CCDC64B
234		PTPRZ1	GPER1
235		HTRA3	TPPP2
236		ADAMDEC1	CRTAC1
237		CALML6	S100A5
238		DSCR4	ITIH5
239		KLHL31	SFTA2
240		FOXA2	GLIS2-AS1
241		CXCL6	UGT2B11
242		CHST8	SLC38A11
243		LVCAT1	TMEM27
244		KCNMA1	IRF5
245		KCND2	HORMAD2-AS1
246		ABCB5	TEPP
247		TBX18	THRB
248		F2RL2	SERPINA3
249		PART1	KL
250		CAV3	SEMA4A
251		PDZRN3-AS1	OVOL1
252		STK26	TRPV4
253		MYLPF	TMPRSS13
254		FIRRE	HLA-H
255		GREM2	TNFSF13
256		NKX2-5	ZNF204P
257		LIN28B	MAOB
258		PCDH11X	LINC01485
259		PAX3	PIK3IP1
260		CACNG1	CCDC69
261		SLC1A3	NLRP9
262		TNNI1	OVCH2
263		FGF19	EML2
264		LOC339166	TMEM125
265		NKX3-2	GABRE
266		TMPRSS15	FCAMR
267		SHOX2	KBTBD12
268		SLC6A15	KNG1
269		DPT	PRSS16
270		MYH2	CALB1
271		BCAT1	SLCO3A1
272		TRIM63	ZNF208
273		BCHE	RCAN1
274		CNTN3	GPRC5A
275		SCARA5	CTSH
276		DKK2	USP2
277		LOC642366	DNAH7
278		SLC35G3	HCRTR1
279		MYT1L	MIR29B2
280		LMX1A	NUDT7
281		LOC101926913	CDH16
282		EBF3	F2RL1
283		SCN7A	KRT80
284		NEFM	CAPS
285		COL23A1	SULT1C2P1
286		CELA3A	NCEH1
287		PRRT4	CPEB2
288		FSTL5	PRR15L
289		APOC1	RAMP3
290		LOC400548	TRNP1
291		SLITRK6	UCA1
292		FAM135B	TNFRSF10A
293		LINC01031	ARHGEF16
294		PDZRN3	FLJ22447
295		TSHZ3	MAFK
296		MEG3	FGR
297		DEFB126	RASSF7
298		AKR1B15	LOC101928694
299		ARHGEF7-AS2	LOC100130238
300		FOXG1-AS1	PTPRB
301		GLRA2	LINC00659
302		EBF2	TAP1
303		AMPD1	LINC01561
304		DLX6-AS1	LINC01186
305		ENO3	BCL2L10
306		LINC01289	GRHL1
307		JPH1	HABP2
308		ISLR2	ZBTB16
309		TNNC2	GUCA1C
310		SNHG24	GZMA
311		PRR32	RNF186
312		VIT	ARHGEF38
313		LDB3	ADGRG1
314		LRRC3B	FOXJ1
315		ATP2A1	ACMSD
316		XIRP2	ABCA4
317		IGDCC4	GBP2
318		NEFL	CA3-AS1
319		IL17B	MVP
320		GRIA1	PCK1
321		CCKAR	LINC00982
322		EDN3	LINC00886
323		ASB10	PQLC2L
324		C20orf166-AS1	C1orf210
325		PI15	WWC2-AS2
326		HIF3A	FETUB
327		ZFHX4	RNF43
328		POU3F2	TMBIM1
329		CASQ2	LINC00501
330		LOC440982	WNT9B
331		PID1	SGIP1
332		LRTM1	NEK5
333		HMGCLL1	HCG4
334		COL19A1	TFAP2A-AS1
335		SOHLH2	RNF223
336		OR51E2	GABRP
337		LINC00977	GIMAP6
338		CYP26A1	IL1RL2
339		TMEM132C	LOC399715
340		LINC01497	APOL6
341		NHLH1	SLC9A4
342		DKK1	MYO1C
343		MEG8	CCDC64
344		IL1RAPL2	DUOX2
345		PRR16	HLA-B
346		LINC00626	LOC100506526
347		RXRG	HPN
348		TBX4	IRX6
349		CSRP3	ZNF300P1
350		TTC6	CIITA
351		BARX2	CEBPD
352		PITX2	FGD3
353		THBS4	IL1RL1
354		ADAM12	DLGAP3
355		ASB4	SLC52A3
356		RGS13	LOC101927482
357		ZNF536	KCNJ1
358		CHRND	ACBD4
359		ACTA1	PCBP3
360		HSPB3	CASR
361		MYH8	CYP4F11
362		DMRT2	KLF9
363		MYF5	WWC1
364		MEOX2-AS1	CX3CL1
365		MYF6	TMEM37
366		ARPP21	BHMT
367		PRAC2	NAAA
368		MS4A8	RDH13
369		MEG9	SEMG2
370		TECRL	BSND
371		DNM3OS	SSH3
372		PPP1R17	PTGS1
373		ROR1	ABI3
374		GRID2	DMKN
375		NKX2-8	SLC13A2
376		JSRP1	UGT2A3
377		SFRP4	PAK6
378		KLHL40	LRRK2
379		FOXD3	KRT19
380		ITGB1BP2	C11orf45
381		KERA	WSPAR
382		MUSK	ST6GALNAC2
383		MIR100HG	POU3F4
384		TTN	DRAM1
385		CALB2	MIR6772
386		TWIST2	NAT8L
387		NME8	LOC283299
388		HILS1	MPP7
389		MRLN	LOC285629
390		LOC285696	PROC
391		LUZP2	UPK3B
392		DLX1	SLC28A1
393		MYH3	FOXA3
394		CDH15	GRAMD2
395		MYOD1	CEACAM1
396		AGMO	OSGIN1
397		PRL	TSPAN1
398		BOLL	UGT2B7
399		DNAJC5B	OPLAH
400		MIR1-1HG	ABCB1
401		PPP1R3A	LINC01537
402		ACTN3	APOL1
403		SRL	CTD-2297D10.2
404		LRRC38	LINC00925
405		SERPINB12	PXMP4
406		LINC01163	MFAP3L
407		MLIP	RAI2
408		LOC101929613	FOXQ1
409		LINC00616	C1orf115
410		GRIA4	NAT8
411		METTL11B	CXCL14
412		SP8	ANKRD2
413		KCNMA1-AS1	IL1B
414		RYR2	HSPB8
415		LOC101927653	TBC1D2
416		CAMK2A	MROH7
417		FZD9	BCAM
418		TBX1	TRPM1
419		RFPL1S	RBPMS-AS1
420		TGFB2-AS1	EXOC3L2
421		MROH9	CAPG
422		COL3A1	LINC01461
423		GABRA1	SELE
424		PRKAG3	LOC553103
425		DCX	RNF144B
426		SOX21	PSMB8-AS1
427		LY6G6D	ADAMTS9-AS2
428		LMOD2	KRT23
429		NMRK2	LENG9
430		PHACTR3	ABCG5
431		LOC101929733	CCHE1
432		MYBPH	LINC01106
433		NEB	ADHFE1
434		NPTX2	IGFBP1
435		MYOZ2	GLYAT
436		MYOT	LOC90246
437		BCL11A	NEIL1
438		ZNF804A	ADGRB3
439		LGI1	FOXP2
440		SLN	SHANK2-AS1
441		UNC45B	FAM47E
442		MMP17	ALDH1L1
443		CEACAM16	HRNR
444		PITX1	LINC01085
445		AGBL1	SMIM5
446		DES	HELT
447		LINC00889	EHD4-AS1
448		NEUROG1	KCNC4
449		FOXL2	MMP24-AS1
450		HCN1	TEK
451		SIX3	NR4A2
452		FAP	ODAM
453		DIRC1	NPY5R
454		MIR1247	ENTPD8
455		PDLIM3	REEP6
456		COL1A1	PROSER2
457		PLAC1	GAS6
458		DIO3	DNASE1L3
459		SOX2	IMPA2
460		CCDC144NL-AS1	COL28A1
461		LINCMD1	TMEM151A
462		CDH12	GALNT15
463		NEUROD4	SP100
464		HOXA13	SHANK2
465		LOC102723330	CLDN10-AS1
466		MFAP4	PKP3
467		HOXC12	MIR30C2
468		LOC102724874	CLDN10
469		CASC9	DENND2D
470		NXPH1	SLPI
471		TMEM8C	PWRN1
472		LINC01096	ITGA3
473		GSG1L	CP
474		LRRC14B	IL17RE
475		PCDH10	HERC6
476		LOC100129603	ABHD14B
477		OTOA	TMEM51-AS1
478		LAMA2	PRRG1
479		CCNYL2	SLC6A13
480		NFIA-AS2	MAGIX
481		PITX3	VDR
482		SGCG	MIR31HG
483		NOTUM	EVA1C
484		CRISPLD1	MYO3B
485		SCX	S100A3
486		NKD2	NLRC5
487		PRRX1	FXYD4
488		FITM1	LINC01336
489		TNFAIP6	PRODH
490		LAMP5	LOC113230
491		OSR2	GPR182
492		LOC728084	PRR15
493		IAPP	FBP1
494		NEUROD1	PLAU
495		SEZ6L	ZNF503-AS1
496		C10orf90	PPL
497		LOC101928174	IER3
498		NKX2-3	PON3
499		BPIFB4	LOC101929567
500		LINC00261	ITGB7
501		KAZALD1	FAM81A
502		MIR124-2HG	ASPA
503		HOXB13	C14orf105
504		IGF2BP1	DNAI1
505		ISLR	LOC101928891
506		CYP19A1	ROBO4
507		GAS2	ANKRD24
508		FAM150B	ADIRF
509		LINC00693	FUT6
510		MAB21L1	WDR72
511		CNGA3	RGS9
512		BLID	S100A2
513		C12orf42	KCNK15
514		PRSS12	TMEM174
515		LOC101927282	LOC101929412
516		SALL3	TMEM102
517		KCNMB2-AS1	VWA1
518		KIAA1755	ALDH3B2
519		NTS	FAM95C
520		ACTC1	FGF1
521		TGFB3	SERPINA6
522		KRT17P5	SSTR5-AS1
523		DCN	DDC
524		EDNRA	IL1R1
525		BMP3	ARHGAP40
526		SMR3B	NIPAL1
527		STMN2	ADAP1
528		ADCYAP1	SH2D1B
529		PKIA	CDKL2
530		FABP6	AP1S3
531		C1QTNF2	LINC00961
532		LRRC17	ACSS3
533		VGLL2	KLKB1
534		MIR133A1HG	BTG2
535		ARX	KRT7
536		HP09025	FLJ45513
537		NRSN1	SLC16A11
538		CACNA1G-AS1	SPERT
539		GABRA5	GAA
540		EPYC	POU2F3
541		GLT8D2	TMEM207
542		KANK4	ELF5
543		DDR2	LOC101927244
544		MYL4	NMRAL1
545		GAP43	LOC102724450
546		LEFTY2	SCIN
547		PRKG1	ACY3
548		MYPN	IHH
549		IGF2BP3	KANK3
550		LINC00545	PP7080
551		SFRP2	ANGPTL3
552		COL5A2	ITGB3
553		ASCL1	PLA2G16
554		VAX1	MT1L
555		INSM1	LCA10
556		ASIP	CLDN16
557		SLC24A3	GYLTL1B
558		COL11A1	ACTG1P4
559		ATP1B4	ZPBP
560		ST8SIA1	FAM167B
561		GLDN	TMEM252
562		BEST3	TTC22
563		SOX8	WNT2
564		SNORD113-4	CLDN19
565		ZFHX4-AS1	PCDH1
566		LOC101927419	ITK
567		NDST4	FHL5
568		NR2E1	SLC4A9
569		MB	GALNT3
570		TP63	SIAE
571		TMEM119	NAP1L2
572		PAX7	ITGA2
573		SMYD1	RASAL1
574		TNNI2	NUDT16P1
575		LINC01133	TTLL6
576		SP9	SOD3
577		FGF7	SYT12
578		RUNX1T1	SLC9A3
579		SYT4	SHANK2-AS3
580		PAX1	SERPINA4
581		LOC101929470	FLJ26850
582		MEOX2	FLG
583		SNORD114-3	ANXA4
584		AGTR2	RGL3
585		SLITRK3	ADGRF4
586		FDCSP	ST14
587		KLHL38	PVALB
588		C8orf22	ITPR3
589		LOC349160	IGFBP7
590		XIRP1	SLC14A2
591		GDF6	WNT7B
592		DBX1	CNGA1
593		OTOS	OR7E91P
594		FLJ16779	ERVFRD-1
595		ZFPM2-AS1	GPR39
596			IRX1
597			IFI27
598			EGR4
599			GATA2
600			MFSD4
601			MIR429
602			SPX
603			TAPBPL
604			KCNC4-AS1
605			RGN
606			HDAC11
607			P2RY2
608			WSCD2
609			FRY
610			COLCA1
611			RAB25
612			LOC101927911
613			SPNS3
614			CFAP221
615			FUCA1
616			LOC100128593
617			ADGRF1
618			TMEM229B
619			APOL2
620			GGT3P
621			C1orf195
622			IRF6
623			SCGB2A1
624			RAPGEF3
625			ACTL10
626			EGOT
627			ZNF683
628			CXCL16
629			KCNJ16
630			ALS2CL
631			CD300LG
632			LINC00910
633			DSCAML1
634			FXYD3
635			PPAPDC1A
636			ALDH1A1
637			CD9
638			GATA3
639			TNS4
640			ALOX12P2
641			LOC101929295
642			SERPINF2
643			GP2
644			XAF1
645			LOC101929384
646			TMPRSS2
647			KCNE1
648			RAP1GAP
649			ATP12A
650			LY75
651			RXFP4
652			TMEM213
653			VSIG8
654			SKAP1
655			SLC4A1
656			LDHD
657			PIFO
658			LINC00343
659			CRAT37
660			FOSB
661			CNGA4
662			KIF13B
663			SCARNA7
664			GADD45B
665			CLIC3
666			KCNJ13
667			PLEKHG7
668			GBP3
669			AGR3
670			PBLD
671			PDILT
672			A1CF
673			FAM110C
674			MUC20
675			PVRL4
676			ESRP1
677			NLRP2
678			PLAC4
679			PTCSC3
680			CAPN8
681			KLRG2
682			LOC100505942
683			LOC100507412
684			SLC1A1
685			LDLRAD4-AS1
686			LINC00645
687			MSLN
688			FAM65C
689			AQP2
690			LHFPL3-AS2
691			C2orf40
692			KLK15
693			FAM215A
694			HCG26
695			ITGB6
696			KRT8
697			CYP8B1
698			SCNN1B
699			JADE2
700			PRDM16
701			CABP1
702			DUOXA1
703			FA2H
704			CLDN3
705			IL1R2
706			LINC01320
707			MRGPRE
708			SMIM24
709			GGT6
710			LOC102724957
711			CD82
712			SERPINA1
713			MAOA
714			CLEC3B
715			TM4SF18
716			BCL3
717			MUC1
718			NMUR2
719			ELF3
720			PCGEM1
721			TM4SF1
722			SLC48A1
723			ARAP2
724			ALDH1L1-AS2
725			FBXO44
726			CWH43
727			DEFB132
728			PSORS1C3
729			LOC101927318
730			ASS1
731			LINC00924
732			TNF
733			LPL
734			LOC388282
735			MIOX
736			CTSW
737			LINC00844
738			LINC00240
739			FAT2
740			SVOPL
741			ANKRD22
742			HLA-G
743			TFF1
744			HTR1B
745			LOC101928233
746			DEFB1
747			GLOD5
748			GOLGA8M
749			SPP1
750			HYAL1
751			LINC01230
752			EPS8L1
753			CLNK
754			LOC100996583
755			NR4A1
756			POF1B
757			GMPR
758			ELOVL7
759			LINC01226
760			SLC22A11
761			MMEL1
762			HSD11B2
763			HNF4A
764			AVPR2
765			NEURL3
766			PLA1A
767			C2orf54
768			LNX1-AS2
769			LMTK3
770			PERM1
771			ARHGAP24
772			FGFR3
773			CARD6
774			LOC339874
775			ACSM2A
776			CYP17A1
777			IFNE
778			PSD4
779			KIAA1683
780			CATIP-AS1
781			ENG
782			LOC643441
783			C4orf19
784			HPS1
785			FCGBP
786			VWA5B1
787			IYD
788			MCCD1
789			CLCNKA
790			CFLAR-AS1
791			ADTRP
792			MIR614
793			RNF128
794			ALDH8A1
795			ATP6V1B1
796			C1QTNF1
797			FAM151A
798			TFAP2C
799			TINAGL1
800			S100A16
801			LINC00707
802			SQRDL
803			AFAP1L2
804			PEX11G
805			CHGB
806			JUNB
807			GLIS3-AS1
808			HTR3D
809			SLC12A1
810			LOC729966
811			PLLP
812			HLA-A
813			COBLL1
814			FGB
815			GGT5
816			LINC01159
817			DGKG
818			MT1F
819			MGC27382
820			FASLG
821			SLC17A4
822			NUPR1L
823			PRKCA-AS1
824			HSPA2
825			DENND1C
826			ELMO3
827			LOC100288748
828			TMEM51
829			LGALS3BP
830			CFTR
831			GAS6-AS2
832			C12orf74
833			MFSD6L
834			RNU6-35P
835			BHMT2
836			LOC101929541
837			LOC389641
838			ST8SIA6
839			ARC
840			LOC101927412
841			PDE4A
842			LOC101927780
843			RASGEF1A
844			GRHL3
845			GSTM5
846			TNFRSF14
847			ADAMTS16
848			SUSD2
849			LINC00307
850			SULT2B1
851			LINC01317
852			PAPLN
853			TMEM52B
854			PCED1B
855			CACNA1F
856			FOLR1
857			MOCOS
858			AIF1L
859			LINC00113
860			FAM217A
861			LINC00284
862			GRAMD1C
863			PRF1
864			CASP14
865			PLSCR2
866			LYNX1
867			ARHGAP8
868			RAET1G
869			RBP4
870			SFN
871			BDKRB2
872			SH3TC1
873			PODXL
874			ACOT12
875			KIAA0040
876			LOC284080
877			PAQR5
878			BRE-AS1
879			CLCNKB
880			ACADL
881			TRIM50
882			CYP2B6
883			PNPLA7
884			LAMB3
885			LOC101927668
886			PCP2
887			SLC15A2
888			WNT10A
889			MAP7
890			CHCHD10
891			CYP2S1
892			ACCS
893			SLC3A1
894			UBD
895			LCN6
896			GRB14
897			TNFSF14
898			ANKDD1B
899			MYO5B
900			GPR132
901			RHOXF1-AS1
902			NFKBIZ
903			ASPG
904			OGDHL
905			PNP
906			EPAS1
907			LCN2
908			ACKR1
909			FAM169B
910			PIGR
911			ATP6V0A4
912			HMGCS2
913			SLC16A12
914			IFIH1
915			NUAK2
916			LTB
917			PRR35
918			TRADD
919			CASP10
920			AMBP
921			RORC
922			TRPM3
923			LHX1
924			HHLA2
925			LOC101927378
926			PAX8-AS1
927			LOC102723344
928			SHE
929			PLEK2
930			PDGFB
931			GIMAP1
932			RAB19
933			MYH14
934			LINC00857
935			CTSLP2
936			PPP1R13L
937			SLED1
938			ERICH5
939			MIA2
940			TMC4
941			LIPC
942			HLA-F
943			VSIG2
944			ZNF676
945			TXNIP
946			ACSL1
947			TMEM171
948			LOC284294
949			LPCAT2
950			CDSN
951			FBXO2
952			SLC26A9
953			ATP6V0D2
954			P2RY6
955			PLCXD3
956			NEBL-AS1
957			EPHA1
958			SLC43A2
959			LINC00461
960			CYSTM1
961			AQP6
962			BIRC3
963			ABO
964			DCAF12L1
965			TXK
966			PSG4
967			C1orf168
968			ACSM1
969			LINC01225
970			MMP24
971			A4GALT
972			BCRP3
973			SLC19A3
974			IRX2
975			LURAP1
976			RARRES3
977			KRTCAP3
978			QRFPR
979			MX1
980			SLC16A7
981			C6
982			ATAD3C
983			EMX1
984			OR7E14P
985			TDGF1
986			RRS1-AS1
987			TSG1
988			GLYATL1
989			LRRC32
990			ACTRT3
991			CNDP2
992			TLCD1
993			AP1M2
994			GPX3
995			RBM47
996			B3GALT4
997			KRT18
998			SNORA70F
999			OCLN
1000			C19orf66
1001			ZMYND12
1002			LOC101929023
1003			KCNJ10
1004			EHF
1005			LTBR
1006			CBLC
1007			MAP3K15
1008			CES1
1009			LINC00473
1010			MIR4802
1011			MST1P2
1012			COX7A1
1013			MALL
1014			BCO1
1015			KIFC3
1016			CRHBP
1017			C21orf62
1018			AZGP1
1019			KCNQ1
1020			LTF
1021			FAM131C
1022			GJB4
1023			LINC01532
1024			TCTEX1D4
1025			ADAMTS9-AS1
1026			KAAG1
1027			COL18A1-AS1
1028			KLRF1
1029			ROS1
1030			ILDR1
1031			HLA-E
1032			CYS1
1033			KCNK13
1034			NAPSA
1035			LINC00671
1036			TNXB
1037			C15orf52
1038			LINC01123
1039			C6orf223
1040			GATA3-AS1
1041			PRR34-AS1
1042			ZFP36
1043			ATP6V1G3
1044			PLA2G4F
1045			LOC100507091
1046			CYP4A11
1047			ARHGAP29
1048			CXCL9
1049			LOC101927692
1050			LOC100128770
1051			GATA2-AS1
1052			VEPH1
1053			GALNT6
1054			S100A10
1055			CLDN7
1056			CRYL1
1057			NPHS2
1058			AQP3
1059			TNFRSF11B
1060			ASCL4
1061			SOWAHA
1062			GLP2R
1063			LLGL2
1064			WNT7A
1065			NDRG1
1066			SPESP1
1067			MAL
1068			THRB-AS1
1069			IRF1
1070			KCNJ3
1071			DPCR1
1072			SLC17A1
1073			MACC1
1074			CA2
1075			L1CAM
1076			FAM81B
1077			HOGA1
1078			APOL3
1079			HLA-C
1080			TNFSF10
1081			UGT1A6
1082			LIF
1083			GLDC
1084			CHMP1B2P
1085			CCDC42B
1086			SLC22A8
1087			EPHX3
1088			LINC01137
1089			PTK2B
1090			LOC100505984
1091			PLEKHS1
1092			LOC115110
1093			GGT1
1094			RGS7BP
1095			RANBP3L
1096			GCNT4
1097			MAB21L3
1098			GAL3ST1
1099			MST1L
1100			PROM2
1101			CRYBG3
1102			GALNT18
1103			CARD11
1104			BCAS1
1105			EVPL
1106			SERPINA5
1107			NOS3
1108			PARP10
1109			PDZK1
1110			SIK1
1111			NPR1
1112			KCNC3
1113			CD177
1114			TARP
1115			EGF
1116			PLEKHH2
1117			KRTAP2-3
1118			CLU
1119			CCDC160
1120			LOC100130899
1121			SPTSSB
1122			CHL1
1123			COLEC10
1124			F11-AS1
1125			LCN12
1126			TAPBP
1127			F2RL3
1128			HCP5
1129			LZTS3
1130			SLC6A12
1131			CCR9
1132			CMAHP
1133			SLC16A5
1134			CST5
1135			LRP2
1136			SHH
1137			C1QTNF1-AS1
1138			LMNTD2
1139			ETV7
1140			HNF1A
1141			AQP7
1142			LINC00092
1143			IL22RA1
1144			SDC4
1145			NAGS
1146			ATP6V1C2
1147			GJB1
1148			ZBED2
1149			CST6
1150			CLDN23
1151			ENPP5
1152			PRSS22
1153			ESAM
1154			LOC283177
1155			RNF212
1156			PSG5
1157			GCNT3
1158			CCL28
1159			DEGS2
1160			CLMN
1161			NOX5
1162			GSAP
1163			PRKCDBP
1164			EDN1
1165			PKHD1
1166			LOC100996286
1167			UNC5CL
1168			C1orf64
1169			INPP5J
1170			SPATC1
1171			ATP10B
1172			ABCC3
1173			DNAAF1
1174			ACSL6
1175			SP140L
1176			C15orf56
1177			ACOT6
1178			KCNJ5
1179			LINC01543
1180			SLC14A1
1181			FOSL2
1182			NR0B2
1183			SCNN1G
1184			LOC101928994
1185			FOS
1186			HNF1B
1187			UMOD
1188			FRMD1
1189			SLC12A3
1190			DCDC2
1191			FGA
1192			HEPACAM2
1193			ZBTB4
1194			ATP2A3
1195			TMEM176A
1196			LINC00864
1197			RIPK3
1198			NEAT1
1199			OVOL2
1200			LOC148696
1201			ANXA9
1202			ZBTB42
1203			KLHDC7B
1204			SLC22A12
1205			EDDM3A
1206			TMEM255B
1207			CGN
1208			LOC101928303
1209			VAMP8
1210			MMRN2
1211			FAM83B
1212			TMEM139
1213			TGM2
1214			DHH
1215			PPARGC1A
1216			LINC00380
1217			C9orf135
1218			ACSS1
1219			PLN
1220			CAPZA3
1221			CATIP
1222			FAM149A
1223			POU5F1
1224			C8orf4
1225			EPS8L3
1226			MIR587
1227			MIR29C
1228			C9orf66
1229			HSD17B2
1230			GOLT1A
1231			FOSL1
1232			EDN2
1233			ANXA11
1234			PRSS8
1235			LINC01314
1236			HRCT1
1237			NUDT18
1238			RAET1E
1239			LOC284578
1240			EPS8L2
1241			GDF15
1242			DNAJB13
1243			VAV3
1244			FAR2P2
1245			ZNF728
1246			NKG7
1247			ITLN1
1248			GABARAPL1
1249			RAB17
1250			NPAP1
1251			BHLHE41
1252			A4GNT
1253			KRTAP5-8
1254			GPR17
1255			NLRX1
1256			RASD1
1257			CDH1
1258			LOC100507391
1259			TMEM30B
1260			FOXI1
1261			BTC
1262			ECHDC3
1263			FLG-AS1
1264			TMEM72
1265			CLCA3P
1266			NOSTRIN
1267			PRRG2
1268			CAPN13
1269			TMEM54
1270			RTP4
1271			SLC44A4
1272			GGTLC2
1273			CLDN2
1274			FOLR3
1275			LINC01342
1276			OLIG1
1277			B4GALNT2
1278			TMPRSS4
1279			FBXL8
1280			DDO
1281			FBXL16
1282			TACSTD2
1283			IL2RG
1284			SOX17
1285			ATP1B1
1286			HGD
1287			LINC01508
1288			ZFYVE28
1289			PSORS1C1
1290			TTC39A-AS1
1291			CDS1
1292			TNFRSF12A
1293			RPH3AL
1294			C9orf173-AS1
1295			PFKFB3
1296			BNIPL
1297			CAPN12
1298			SH3GL2
1299			TMEM184A
1300			RAP1GAP2
1301			GRHL2
1302			TMEM61
1303			LOC101927189
1304			ENAM
1305			ITGB4
1306			SCGB1D2
1307			TREH
1308			CCNI2
1309			CD40
1310			CLDN14
1311			PPY2P
1312			SLC16A4
1313			TC2N
1314			AMIGO2
1315			GGTLC1
1316			ASIC5
1317			AGRN
1318			EPGN
1319			CRB3
1320			NPY1R
1321			TMEM45B
1322			F11
1323			TNK1
1324			TMEM238
1325			NR1H4
1326			CDCP1
1327			C10orf62
1328			CR1L
1329			USHBP1
1330			ICAM1
1331			MYH11
1332			VGLL1
1333			TICAM1
1334			SLC4A11
1335			C5orf38
1336			COL4A4
1337			MIR3189
1338			GDF3
1339			MGC50722
1340			TDRD9
1341			B3GNT8
1342			HLA-DRB6
1343			TMED11P
1344			LINC00605
1345			SLCO4C1
1346			CYP1A1
1347			SPINK1
1348			BLNK
1349			ERVV-1
1350			AOC1
1351			CLIC6
1352			RP1
1353			ATP1A1
1354			HIPK1-AS1
1355			LHFPL4
1356			BPIFA2
1357			LCK
1358			CA12
1359			TRPV6
1360			ACTR3C
1361			TMEM176B
1362			CKMT1A
1363			ATF3
1364			S100A14
1365			GCGR
1366			LRRC73
1367			RBBP8NL
1368			SGK2
1369			EFHD1
1370			FSTL3
1371			GALNT14
1372			STAP1
1373			LINC01213
1374			COBL
1375			HRG
1376			SLC22A2
1377			FLJ31356
1378			AMN

## Sheet: Toppgene (Arc1_Blast)
Category	ID	Name	Selected	Source	p-value	q-value Bonferroni	q-value FDR B&H	q-value FDR B&Y	Hit Count in Query List	Hit Count in Genome	Hit in Query List
GO: Molecular Function	GO:0005267	potassium channel activity			2.174e-08	1.048e-05	1.048e-05	7.079e-05	11	159	DPP6,KCNH8,HCN4,GRIK3,KCNB2,KCNG3,TRPM5,ABCC8,KCNK10,KCNJ18,KCNT1
GO: Molecular Function	GO:0015079	potassium ion transmembrane transporter activity			2.052e-07	9.891e-05	4.293e-05	0.00029	11	198	DPP6,KCNH8,HCN4,GRIK3,KCNB2,KCNG3,TRPM5,ABCC8,KCNK10,KCNJ18,KCNT1
GO: Molecular Function	GO:0022843	voltage-gated cation channel activity			2.672e-07	0.0001288	4.293e-05	0.00029	10	161	KCNH8,TMC2,HCN4,KCNB2,KCNG3,GRM7,ABCC8,KCNK10,KCNJ18,KCNT1
GO: Molecular Function	GO:0005244	voltage-gated ion channel activity			4.469e-07	0.0002154	5.178e-05	0.0003499	11	214	KCNH8,TMC2,HCN4,KCNB2,KCNG3,GRM7,TRPM5,ABCC8,KCNK10,KCNJ18,KCNT1
GO: Molecular Function	GO:0022832	voltage-gated channel activity			5.372e-07	0.0002589	5.178e-05	0.0003499	11	218	KCNH8,TMC2,HCN4,KCNB2,KCNG3,GRM7,TRPM5,ABCC8,KCNK10,KCNJ18,KCNT1
GO: Molecular Function	GO:0005249	voltage-gated potassium channel activity			8.046e-07	0.0003878	6.464e-05	0.0004367	8	103	KCNH8,HCN4,KCNB2,KCNG3,ABCC8,KCNK10,KCNJ18,KCNT1
GO: Molecular Function	GO:0005261	cation channel activity			1.199e-06	0.000578	8.256e-05	0.0005578	15	459	DPP6,KCNH8,TMC2,HCN4,OTOP2,GRIK3,KCNB2,KCNG3,GRM7,TRPM5,NRXN1,ABCC8,KCNK10,KCNJ18,KCNT1
GO: Molecular Function	GO:0005042	netrin receptor activity			7.236e-06	0.003488	0.000436	0.002945	3	6	UNC5B,DCC,UNC5C
GO: Molecular Function	GO:0046873	metal ion transmembrane transporter activity			1.302e-05	0.006274	0.0006614	0.004469	15	559	DPP6,KCNH8,TMC2,HCN4,GRIK3,KCNB2,KCNG3,GRM7,SLC6A11,TRPM5,NRXN1,ABCC8,KCNK10,KCNJ18,KCNT1
GO: Molecular Function	GO:0022836	gated channel activity			1.387e-05	0.006688	0.0006614	0.004469	12	365	KCNH8,TMC2,HCN4,GRIK3,KCNB2,KCNG3,GRM7,TRPM5,ABCC8,KCNK10,KCNJ18,KCNT1
GO: Molecular Function	GO:0015267	channel activity			1.616e-05	0.007787	0.0006614	0.004469	16	641	DPP6,KCNH8,TMC2,HCN4,OTOP2,GRIK3,KCNB2,KCNG3,GRM7,GJA8,TRPM5,NRXN1,ABCC8,KCNK10,KCNJ18,KCNT1
GO: Molecular Function	GO:0022803	passive transmembrane transporter activity			1.647e-05	0.007937	0.0006614	0.004469	16	642	DPP6,KCNH8,TMC2,HCN4,OTOP2,GRIK3,KCNB2,KCNG3,GRM7,GJA8,TRPM5,NRXN1,ABCC8,KCNK10,KCNJ18,KCNT1
GO: Molecular Function	GO:0005216	ion channel activity			1.964e-05	0.009464	0.000728	0.004919	15	579	DPP6,KCNH8,TMC2,HCN4,OTOP2,GRIK3,KCNB2,KCNG3,GRM7,TRPM5,NRXN1,ABCC8,KCNK10,KCNJ18,KCNT1
GO: Molecular Function	GO:0022890	inorganic cation transmembrane transporter activity			9.414e-05	0.04537	0.003241	0.0219	16	743	DPP6,KCNH8,TMC2,HCN4,OTOP2,GRIK3,KCNB2,KCNG3,GRM7,SLC6A11,TRPM5,NRXN1,ABCC8,KCNK10,KCNJ18,KCNT1
GO: Molecular Function	GO:0008324	cation transmembrane transporter activity			0.0002012	0.09696	0.006464	0.04367	16	794	DPP6,KCNH8,TMC2,HCN4,OTOP2,GRIK3,KCNB2,KCNG3,GRM7,SLC6A11,TRPM5,NRXN1,ABCC8,KCNK10,KCNJ18,KCNT1
GO: Molecular Function	GO:0015318	inorganic molecular entity transmembrane transporter activity			0.0007742	0.3731	0.02332	0.1576	16	898	DPP6,KCNH8,TMC2,HCN4,OTOP2,GRIK3,KCNB2,KCNG3,GRM7,SLC6A11,TRPM5,NRXN1,ABCC8,KCNK10,KCNJ18,KCNT1
GO: Molecular Function	GO:0004888	transmembrane signaling receptor activity			0.001029	0.496	0.02918	0.1971	21	1393	AMHR2,HTR1F,GPR50,FFAR1,UNC5B,GPR55,GRIK3,DCC,GABBR2,GRM7,SORCS1,LYPD1,EDAR,NRXN1,ADGRG2,ABCC8,GLP1R,UNC5C,ROBO2,NRG3,CNTFR
GO: Molecular Function	GO:0099094	ligand-gated cation channel activity			0.001659	0.7996	0.04337	0.293	5	118	HCN4,GRIK3,TRPM5,ABCC8,KCNJ18
GO: Molecular Function	GO:0098988	G protein-coupled glutamate receptor activity			0.001799	0.8673	0.04337	0.293	2	9	GRIK3,GRM7
GO: Molecular Function	GO:0001640	adenylate cyclase inhibiting G protein-coupled glutamate receptor activity			0.001799	0.8673	0.04337	0.293	2	9	GRIK3,GRM7
GO: Biological Process	GO:0007611	learning or memory			9.703e-10	3.017e-06	1.519e-06	1.309e-05	17	378	SHANK1,JPH4,GHRL,ITGA8,BRINP1,GRM7,MEIS2,PTCHD1,NRXN1,NETO1,LMX1B,ABCC8,GLP1R,KCNK10,KLK8,PRKCG,LRRN4
GO: Biological Process	GO:0007610	behavior			9.773e-10	3.038e-06	1.519e-06	1.309e-05	27	1007	SHANK1,JPH4,GHRL,TRH,ITGA8,BRINP1,GRM7,STAR,MEIS2,PTCHD1,LYPD1,EDAR,NRXN1,NETO1,LMX1B,ABCC8,GLP1R,KCNK10,PCDH15,C3orf70,KLK8,PRKCG,LRRN4,MYO15A,CNTFR,OTOG,RASD2
GO: Biological Process	GO:0007613	memory			4.444e-09	1.382e-05	4.019e-06	3.464e-05	12	181	SHANK1,ITGA8,BRINP1,GRM7,PTCHD1,NETO1,LMX1B,ABCC8,GLP1R,KCNK10,KLK8,LRRN4
GO: Biological Process	GO:0050890	cognition			5.65e-09	1.757e-05	4.019e-06	3.464e-05	17	425	SHANK1,JPH4,GHRL,ITGA8,BRINP1,GRM7,MEIS2,PTCHD1,NRXN1,NETO1,LMX1B,ABCC8,GLP1R,KCNK10,KLK8,PRKCG,LRRN4
GO: Biological Process	GO:0050877	nervous system process			6.463e-09	2.009e-05	4.019e-06	3.464e-05	37	1943	SHANK1,DPP6,JPH4,GHRL,TMC2,OBP2A,GNG13,PDYN,WASF3,ITGA8,PDZD7,BRINP1,EYA1,GRM7,RAX2,MEIS2,CEMIP,MYO3A,PTCHD1,TRPM5,NRXN1,NETO1,LMX1B,USH1G,ABCC8,GLP1R,KCNK10,PCDH15,KLK8,ROBO2,PRKCG,LRRN4,MYO15A,VSX2,TMEM100,CRB2,OTOG
GO: Biological Process	GO:0048562	embryonic organ morphogenesis	X		2.446e-08	7.605e-05	1.267e-05	0.0001092	20	658	TMC2,GATA4,ITGA8,PDZD7,EYA1,MEIS2,MYO3A,HOXC4,HOXC11,LMX1B,NFE2,USH1G,OSR1,PCDH15,KDM2B,BMPER,HAS2,MYO15A,CRB2,FOXC2
GO: Biological Process	GO:0042471	ear morphogenesis			2.901e-08	9.02e-05	1.289e-05	0.0001111	12	214	TMC2,ITGA8,PDZD7,EYA1,MYO3A,LMX1B,NFE2,USH1G,OSR1,PCDH15,BMPER,MYO15A
GO: Biological Process	GO:0001656	metanephros development	X		3.755e-08	0.0001168	1.459e-05	0.0001258	9	103	KIF26B,WT1,ITGA8,EYA1,HOXC11,SALL1,OSR1,ROBO2,FOXC2
GO: Biological Process	GO:0042472	inner ear morphogenesis			8.099e-08	0.0002518	2.798e-05	0.0002411	11	190	TMC2,ITGA8,PDZD7,EYA1,MYO3A,LMX1B,NFE2,USH1G,PCDH15,BMPER,MYO15A
GO: Biological Process	GO:0043269	regulation of ion transport			1.968e-07	0.0006118	6.118e-05	0.0005273	22	896	SHANK1,DPP6,JPH4,KCNH8,TMC2,TRH,HCN4,FFAR1,KCNB2,KCNG3,GRM7,CEMIP,TRPM5,NRXN1,NETO1,ABCC8,GLP1R,KCNK10,OSR1,KCNJ18,RAB3B,SHISA8
GO: Biological Process	GO:0034765	regulation of ion transmembrane transport			2.332e-07	0.0007252	6.592e-05	0.0005682	18	616	SHANK1,DPP6,JPH4,KCNH8,TMC2,HCN4,FFAR1,KCNB2,KCNG3,CEMIP,TRPM5,NRXN1,NETO1,ABCC8,KCNK10,OSR1,KCNJ18,SHISA8
GO: Biological Process	GO:0098916	anterograde trans-synaptic signaling			4.916e-07	0.001528	0.0001166	0.001005	23	1025	SHANK1,CLSTN3,JPH4,GHRL,HTR1F,HCN4,STXBP5L,PDYN,GRIK3,DCC,GABBR2,GRM7,STAR,PTCHD1,LYPD1,PLPPR4,NRXN1,NETO1,PRKCG,NRG3,RAB3B,SHISA8,RASD2
GO: Biological Process	GO:0007268	chemical synaptic transmission			4.916e-07	0.001528	0.0001166	0.001005	23	1025	SHANK1,CLSTN3,JPH4,GHRL,HTR1F,HCN4,STXBP5L,PDYN,GRIK3,DCC,GABBR2,GRM7,STAR,PTCHD1,LYPD1,PLPPR4,NRXN1,NETO1,PRKCG,NRG3,RAB3B,SHISA8,RASD2
GO: Biological Process	GO:0009887	animal organ morphogenesis			5.553e-07	0.001726	0.0001166	0.001005	31	1729	TMC2,UNCX,KIF26B,GATA4,WT1,ITGA8,PDZD7,EYA1,NR2F1,MEIS2,MYO3A,HOXC4,HOXC11,SALL1,EDAR,LMX1B,NFE2,USH1G,ACAN,OSR1,PCDH15,KDM2B,ROBO2,BMPER,HAS2,NRG3,MYO15A,VSX2,TMEM100,CRB2,FOXC2
GO: Biological Process	GO:0099537	trans-synaptic signaling			5.626e-07	0.001749	0.0001166	0.001005	23	1033	SHANK1,CLSTN3,JPH4,GHRL,HTR1F,HCN4,STXBP5L,PDYN,GRIK3,DCC,GABBR2,GRM7,STAR,PTCHD1,LYPD1,PLPPR4,NRXN1,NETO1,PRKCG,NRG3,RAB3B,SHISA8,RASD2
GO: Biological Process	GO:0034762	regulation of transmembrane transport			8.478e-07	0.002636	0.0001632	0.001407	19	746	SHANK1,DPP6,JPH4,KCNH8,TMC2,HCN4,FFAR1,KCNB2,KCNG3,CEMIP,TRPM5,NRXN1,NETO1,ABCC8,GLP1R,KCNK10,OSR1,KCNJ18,SHISA8
GO: Biological Process	GO:0099536	synaptic signaling			8.926e-07	0.002775	0.0001632	0.001407	23	1061	SHANK1,CLSTN3,JPH4,GHRL,HTR1F,HCN4,STXBP5L,PDYN,GRIK3,DCC,GABBR2,GRM7,STAR,PTCHD1,LYPD1,PLPPR4,NRXN1,NETO1,PRKCG,NRG3,RAB3B,SHISA8,RASD2
GO: Biological Process	GO:0071805	potassium ion transmembrane transport			1.031e-06	0.003205	0.0001781	0.001535	11	245	DPP6,KCNH8,HCN4,KCNB2,KCNG3,TRPM5,NETO1,ABCC8,KCNK10,KCNJ18,KCNT1
GO: Biological Process	GO:0001657	ureteric bud development			1.192e-06	0.003705	0.000195	0.001681	8	114	KIF26B,WT1,EYA1,SALL1,OSR1,ROBO2,BMPER,FOXC2
GO: Biological Process	GO:0098655	cation transmembrane transport			1.268e-06	0.003942	0.0001971	0.001699	23	1083	SHANK1,DPP6,JPH4,KCNH8,TMC2,HCN4,FFAR1,OTOP2,KCNB2,KCNG3,GRM7,CEMIP,SLC6A11,TRPM5,NRXN1,NETO1,ABCC8,GLP1R,KCNK10,OSR1,KCNJ18,KCNT1,SHISA8
GO: Biological Process	GO:0048568	embryonic organ development			1.354e-06	0.004211	0.0002001	0.001725	22	1005	TMC2,GATA4,ITGA8,PDZD7,EYA1,MEIS2,MYO3A,HOXC4,HOXC11,SALL1,LMX1B,NFE2,USH1G,OSR1,PCDH15,KDM2B,BMPER,HAS2,MYO15A,CDH7,CRB2,FOXC2
GO: Biological Process	GO:0033564	anterior/posterior axon guidance			1.441e-06	0.00448	0.0002001	0.001725	4	13	UNC5B,DCC,UNC5C,ROBO2
GO: Biological Process	GO:0072164	mesonephric tubule development	X		1.548e-06	0.004813	0.0002001	0.001725	8	118	KIF26B,WT1,EYA1,SALL1,OSR1,ROBO2,BMPER,FOXC2
GO: Biological Process	GO:0072163	mesonephric epithelium development			1.548e-06	0.004813	0.0002001	0.001725	8	118	KIF26B,WT1,EYA1,SALL1,OSR1,ROBO2,BMPER,FOXC2
GO: Biological Process	GO:0090596	sensory organ morphogenesis			1.609e-06	0.005004	0.0002001	0.001725	16	562	TMC2,ITGA8,PDZD7,EYA1,MYO3A,LMX1B,NFE2,USH1G,OSR1,PCDH15,KDM2B,BMPER,MYO15A,VSX2,CRB2,FOXC2
GO: Biological Process	GO:0007612	learning			2.088e-06	0.006491	0.0002438	0.002102	10	212	SHANK1,JPH4,GHRL,GRM7,MEIS2,NRXN1,NETO1,ABCC8,GLP1R,LRRN4
GO: Biological Process	GO:0001823	mesonephros development	X		2.118e-06	0.006584	0.0002438	0.002102	8	123	KIF26B,WT1,EYA1,SALL1,OSR1,ROBO2,BMPER,FOXC2
GO: Biological Process	GO:0072073	kidney epithelium development	X		2.91e-06	0.009047	0.0003231	0.002785	10	220	KIF26B,WT1,EYA1,SALL1,LMX1B,OSR1,ROBO2,BMPER,CRB2,FOXC2
GO: Biological Process	GO:0008306	associative learning			3.028e-06	0.009414	0.0003246	0.002798	8	129	SHANK1,GHRL,GRM7,MEIS2,NETO1,ABCC8,GLP1R,LRRN4
GO: Biological Process	GO:0006813	potassium ion transport			3.761e-06	0.01169	0.0003898	0.003359	11	280	DPP6,KCNH8,HCN4,KCNB2,KCNG3,TRPM5,NETO1,ABCC8,KCNK10,KCNJ18,KCNT1
GO: Biological Process	GO:0043583	ear development			4.845e-06	0.01506	0.0004859	0.004188	13	408	TMC2,ITGA8,PDZD7,EYA1,MYO3A,PLPPR4,LMX1B,NFE2,USH1G,OSR1,PCDH15,BMPER,MYO15A
GO: Biological Process	GO:0050804	modulation of chemical synaptic transmission			8.322e-06	0.02587	0.0007848	0.006765	17	715	SHANK1,CLSTN3,JPH4,GHRL,HCN4,STXBP5L,PDYN,GRIK3,DCC,GRM7,STAR,PLPPR4,NRXN1,NETO1,PRKCG,NRG3,SHISA8
GO: Biological Process	GO:0099177	regulation of trans-synaptic signaling			8.475e-06	0.02635	0.0007848	0.006765	17	716	SHANK1,CLSTN3,JPH4,GHRL,HCN4,STXBP5L,PDYN,GRIK3,DCC,GRM7,STAR,PLPPR4,NRXN1,NETO1,PRKCG,NRG3,SHISA8
GO: Biological Process	GO:0098662	inorganic cation transmembrane transport			8.583e-06	0.02668	0.0007848	0.006765	20	957	DPP6,JPH4,KCNH8,TMC2,HCN4,FFAR1,OTOP2,KCNB2,KCNG3,GRM7,CEMIP,SLC6A11,TRPM5,NETO1,ABCC8,GLP1R,KCNK10,OSR1,KCNJ18,KCNT1
GO: Biological Process	GO:0034220	ion transmembrane transport			9.832e-06	0.03057	0.0008733	0.007528	24	1315	SHANK1,DPP6,JPH4,KCNH8,TMC2,HCN4,FFAR1,OTOP2,GRIK3,KCNB2,KCNG3,GRM7,CEMIP,SLC6A11,TRPM5,NRXN1,NETO1,ABCC8,GLP1R,KCNK10,OSR1,KCNJ18,KCNT1,SHISA8
GO: Biological Process	GO:0048839	inner ear development			1.092e-05	0.03395	0.000943	0.008128	12	375	TMC2,ITGA8,PDZD7,EYA1,MYO3A,PLPPR4,LMX1B,NFE2,USH1G,PCDH15,BMPER,MYO15A
GO: Biological Process	GO:0048598	embryonic morphogenesis			1.867e-05	0.05805	0.001569	0.01352	22	1185	TMC2,GATA4,ITGA8,TRIM71,PDZD7,EYA1,MEIS2,MYO3A,HOXC4,HOXC11,SALL1,LMX1B,NFE2,USH1G,OSR1,PCDH15,KDM2B,BMPER,HAS2,MYO15A,CRB2,FOXC2
GO: Biological Process	GO:0050954	sensory perception of mechanical stimulus			2.327e-05	0.07235	0.001857	0.016	11	340	TMC2,PDZD7,EYA1,GRM7,CEMIP,MYO3A,USH1G,PCDH15,ROBO2,MYO15A,OTOG
GO: Biological Process	GO:0060117	auditory receptor cell development			2.329e-05	0.07241	0.001857	0.016	5	50	PDZD7,MYO3A,LMX1B,USH1G,PCDH15
GO: Biological Process	GO:0072009	nephron epithelium development			2.83e-05	0.08798	0.002199	0.01896	8	175	KIF26B,WT1,EYA1,SALL1,LMX1B,OSR1,CRB2,FOXC2
GO: Biological Process	GO:0072112	podocyte differentiation			3.103e-05	0.09646	0.002297	0.0198	5	53	WT1,LMX1B,OSR1,CRB2,FOXC2
GO: Biological Process	GO:0061318	renal filtration cell differentiation			3.103e-05	0.09646	0.002297	0.0198	5	53	WT1,LMX1B,OSR1,CRB2,FOXC2
GO: Biological Process	GO:0006812	cation transport			3.299e-05	0.1026	0.002349	0.02025	24	1416	SHANK1,DPP6,JPH4,KCNH8,TMC2,HCN4,FFAR1,OTOP2,KCNB2,KCNG3,GRM7,CEMIP,SLC6A11,TRPM5,NRXN1,NETO1,ABCC8,GLP1R,KCNK10,OSR1,KCNJ18,RAB3B,KCNT1,SHISA8
GO: Biological Process	GO:0098660	inorganic ion transmembrane transport			3.392e-05	0.1055	0.002349	0.02025	20	1053	DPP6,JPH4,KCNH8,TMC2,HCN4,FFAR1,OTOP2,KCNB2,KCNG3,GRM7,CEMIP,SLC6A11,TRPM5,NETO1,ABCC8,GLP1R,KCNK10,OSR1,KCNJ18,KCNT1
GO: Biological Process	GO:0072311	glomerular epithelial cell differentiation			3.401e-05	0.1057	0.002349	0.02025	5	54	WT1,LMX1B,OSR1,CRB2,FOXC2
GO: Biological Process	GO:0035850	epithelial cell differentiation involved in kidney development			3.616e-05	0.1124	0.002415	0.02082	6	90	WT1,SALL1,LMX1B,OSR1,CRB2,FOXC2
GO: Biological Process	GO:0038007	netrin-activated signaling pathway			3.651e-05	0.1135	0.002415	0.02082	3	10	UNC5B,DCC,UNC5C
GO: Biological Process	GO:0007605	sensory perception of sound			4.068e-05	0.1265	0.002635	0.02271	10	298	TMC2,PDZD7,EYA1,GRM7,CEMIP,MYO3A,USH1G,PCDH15,MYO15A,OTOG
GO: Biological Process	GO:0039021	pronephric glomerulus development			4.396e-05	0.1367	0.002754	0.02374	4	29	WT1,LMX1B,OSR1,FOXC2
GO: Biological Process	GO:0072010	glomerular epithelium development			4.429e-05	0.1377	0.002754	0.02374	5	57	WT1,LMX1B,OSR1,CRB2,FOXC2
GO: Biological Process	GO:0007389	pattern specification process			4.674e-05	0.1453	0.002808	0.0242	18	903	UNCX,GATA4,WT1,EYA1,NR2F1,MEIS2,MEOX1,HOXC4,HOXC11,LMX1B,OSR1,KDM2B,ROBO2,BMPER,HAS2,NRG3,CRB2,FOXC2
GO: Biological Process	GO:0072166	posterior mesonephric tubule development			4.696e-05	0.146	0.002808	0.0242	2	2	WT1,OSR1
GO: Biological Process	GO:0060562	epithelial tube morphogenesis			5.29e-05	0.1645	0.003103	0.02675	14	587	KIF26B,UNC5B,GATA4,WT1,TRIM71,EYA1,MEIS2,SALL1,NFE2,OSR1,KDM2B,BMPER,HAS2,FOXC2
GO: Biological Process	GO:0048705	skeletal system morphogenesis			6.083e-05	0.1891	0.003502	0.03019	12	447	UNCX,ITGA8,EYA1,MEIS2,HOXC4,HOXC11,EDAR,ACAN,OSR1,KDM2B,HAS2,FOXC2
GO: Biological Process	GO:0009952	anterior/posterior pattern specification			6.686e-05	0.2079	0.003775	0.03254	11	382	GATA4,WT1,MEOX1,HOXC4,HOXC11,LMX1B,OSR1,KDM2B,HAS2,CRB2,FOXC2
GO: Biological Process	GO:0001822	kidney development			6.918e-05	0.2151	0.003775	0.03254	13	526	KIF26B,WT1,ITGA8,EYA1,HOXC11,SALL1,LMX1B,OSR1,ROBO2,BMPER,HAS2,CRB2,FOXC2
GO: Biological Process	GO:0061005	cell differentiation involved in kidney development			6.921e-05	0.2152	0.003775	0.03254	6	101	WT1,SALL1,LMX1B,OSR1,CRB2,FOXC2
GO: Biological Process	GO:0072012	glomerulus vasculature development			8.358e-05	0.2598	0.00448	0.03861	4	34	WT1,OSR1,CRB2,FOXC2
GO: Biological Process	GO:0031175	neuron projection development			8.537e-05	0.2654	0.004499	0.03878	23	1407	SHANK1,KLK6,GHRL,MAP2,UNC5B,ENC1,PDZD7,LRTM2,DCC,GRM7,NR2F1,STMN4,MYO3A,PLPPR4,NRXN1,USH1G,UNC5C,PCDH15,KLK8,ROBO2,IGSF9,CNTFR,FOXC2
GO: Biological Process	GO:0072001	renal system development			8.842e-05	0.2749	0.004582	0.03949	13	539	KIF26B,WT1,ITGA8,EYA1,HOXC11,SALL1,LMX1B,OSR1,ROBO2,BMPER,HAS2,CRB2,FOXC2
GO: Biological Process	GO:0048729	tissue morphogenesis			9.232e-05	0.287	0.004705	0.04055	20	1132	KIF26B,UNC5B,GATA4,WT1,ITGA8,TRIM71,EYA1,MEIS2,SALL1,LMX1B,NFE2,OSR1,PCDH15,KDM2B,ROBO2,BMPER,HAS2,TMEM100,CRB2,FOXC2
GO: Biological Process	GO:0061440	kidney vasculature development			0.000105	0.3265	0.005102	0.04398	4	36	WT1,OSR1,CRB2,FOXC2
GO: Biological Process	GO:0061437	renal system vasculature development			0.000105	0.3265	0.005102	0.04398	4	36	WT1,OSR1,CRB2,FOXC2
GO: Biological Process	GO:0002093	auditory receptor cell morphogenesis			0.000105	0.3265	0.005102	0.04398	4	36	PDZD7,MYO3A,USH1G,PCDH15
GO: Biological Process	GO:0030001	metal ion transport			0.0001069	0.3322	0.005111	0.04406	19	1053	DPP6,JPH4,KCNH8,TMC2,HCN4,FFAR1,KCNB2,KCNG3,GRM7,CEMIP,SLC6A11,TRPM5,NETO1,ABCC8,GLP1R,KCNK10,OSR1,KCNJ18,KCNT1
GO: Biological Process	GO:0003002	regionalization			0.0001157	0.3598	0.005452	0.04699	14	632	GATA4,WT1,NR2F1,MEOX1,HOXC4,HOXC11,LMX1B,OSR1,KDM2B,ROBO2,BMPER,HAS2,CRB2,FOXC2
GO: Biological Process	GO:1904062	regulation of cation transmembrane transport			0.0001216	0.378	0.005642	0.04863	12	481	SHANK1,DPP6,JPH4,TMC2,HCN4,FFAR1,CEMIP,NRXN1,NETO1,ABCC8,OSR1,SHISA8
GO: Biological Process	GO:0043009	chordate embryonic development			0.0001331	0.414	0.006088	0.05247	21	1257	GHRL,HCN4,GATA4,ITGA8,TRIM71,EYA1,MEIS2,MEOX1,HOXC4,HOXC11,SALL1,LMX1B,NFE2,OSR1,KDM2B,BMPER,HAS2,TMEM100,CRB2,ALPI,FOXC2
GO: Biological Process	GO:0072092	ureteric bud invasion			0.0001393	0.433	0.006276	0.0541	2	3	KIF26B,SALL1
GO: Biological Process	GO:0050885	neuromuscular process controlling balance			0.0001455	0.4524	0.006463	0.05571	5	73	SHANK1,JPH4,NRXN1,USH1G,PCDH15
GO: Biological Process	GO:0035239	tube morphogenesis			0.0001588	0.4938	0.006955	0.05995	23	1467	GHRL,KIF26B,UNC5B,GATA4,WT1,TRIM71,EYA1,NR2F1,MEIS2,STAT4,SALL1,EDAR,NRXN1,LMX1B,NFE2,ABCC8,OSR1,KDM2B,BMPER,HAS2,TMEM100,CRB2,FOXC2
GO: Biological Process	GO:0048666	neuron development			0.0001639	0.5095	0.007076	0.06099	25	1670	SHANK1,KLK6,GHRL,MAP2,UNC5B,ENC1,PDZD7,LRTM2,DCC,GRM7,NR2F1,STMN4,MYO3A,PLPPR4,NRXN1,LMX1B,USH1G,UNC5C,PCDH15,KLK8,ROBO2,IGSF9,CNTFR,CRB2,FOXC2
GO: Biological Process	GO:0009792	embryo development ending in birth or egg hatching			0.0001729	0.5374	0.007362	0.06346	21	1281	GHRL,HCN4,GATA4,ITGA8,TRIM71,EYA1,MEIS2,MEOX1,HOXC4,HOXC11,SALL1,LMX1B,NFE2,OSR1,KDM2B,BMPER,HAS2,TMEM100,CRB2,ALPI,FOXC2
GO: Biological Process	GO:0008542	visual learning			0.0001761	0.5474	0.007397	0.06376	5	76	GHRL,MEIS2,NETO1,ABCC8,LRRN4
GO: Biological Process	GO:0007423	sensory organ development			0.0001805	0.5612	0.007483	0.0645	20	1190	TMC2,WT1,ITGA8,PDZD7,EYA1,MEIS2,GJA8,MYO3A,PLPPR4,LMX1B,NFE2,USH1G,OSR1,PCDH15,KDM2B,BMPER,MYO15A,VSX2,CRB2,FOXC2
GO: Biological Process	GO:0042491	inner ear auditory receptor cell differentiation			0.0002113	0.6569	0.008451	0.07284	5	79	PDZD7,MYO3A,LMX1B,USH1G,PCDH15
GO: Biological Process	GO:0072210	metanephric nephron development			0.000212	0.6592	0.008451	0.07284	4	43	KIF26B,WT1,SALL1,OSR1
GO: Biological Process	GO:0072015	podocyte development			0.000212	0.6592	0.008451	0.07284	4	43	WT1,LMX1B,CRB2,FOXC2
GO: Biological Process	GO:2000026	regulation of multicellular organismal development			0.0002175	0.6763	0.008514	0.07339	27	1908	CLSTN3,GHRL,MAP2,UNC5B,WASF3,GATA4,WT1,GPR55,BRINP1,LRTM2,DCC,STAR,MEIS2,CD1D,SALL1,NRXN1,NFE2,ABCC8,OSR1,KLK8,ROBO2,NR5A1,BMPER,VSX2,TMEM100,CRB2,FOXC2
GO: Biological Process	GO:0001655	urogenital system development			0.0002191	0.6811	0.008514	0.07339	13	591	KIF26B,WT1,ITGA8,EYA1,HOXC11,SALL1,LMX1B,OSR1,ROBO2,BMPER,HAS2,CRB2,FOXC2
GO: Biological Process	GO:0072310	glomerular epithelial cell development			0.000232	0.7213	0.008904	0.07675	4	44	WT1,LMX1B,CRB2,FOXC2
GO: Biological Process	GO:0072171	mesonephric tubule morphogenesis			0.0002376	0.7387	0.008932	0.07699	5	81	KIF26B,WT1,EYA1,SALL1,OSR1
GO: Biological Process	GO:0007614	short-term memory			0.0002385	0.7414	0.008932	0.07699	3	18	BRINP1,GRM7,PTCHD1
GO: Biological Process	GO:0072006	nephron development			0.0002552	0.7933	0.009445	0.08141	8	240	KIF26B,WT1,EYA1,SALL1,LMX1B,OSR1,CRB2,FOXC2
GO: Biological Process	GO:0039019	pronephric nephron development			0.0002759	0.8579	0.009583	0.0826	4	46	WT1,LMX1B,OSR1,FOXC2
GO: Biological Process	GO:2000195	negative regulation of female gonad development			0.0002773	0.8622	0.009583	0.0826	2	4	WT1,NR5A1
GO: Biological Process	GO:0072149	podocyte cell fate commitment			0.0002773	0.8622	0.009583	0.0826	2	4	WT1,FOXC2
GO: Biological Process	GO:0072093	metanephric renal vesicle formation			0.0002773	0.8622	0.009583	0.0826	2	4	KIF26B,SALL1
GO: Biological Process	GO:0072314	glomerular epithelial cell fate commitment			0.0002773	0.8622	0.009583	0.0826	2	4	WT1,FOXC2
GO: Biological Process	GO:0006811	ion transport			0.0002774	0.8625	0.009583	0.0826	26	1832	SHANK1,DPP6,JPH4,KCNH8,TMC2,TRH,HCN4,FFAR1,OTOP2,GRIK3,KCNB2,KCNG3,GRM7,CEMIP,SLC6A11,TRPM5,NRXN1,NETO1,ABCC8,GLP1R,KCNK10,OSR1,KCNJ18,RAB3B,KCNT1,SHISA8
GO: Biological Process	GO:0055085	transmembrane transport			0.0003715	1	0.01269	0.1094	25	1762	SHANK1,DPP6,JPH4,KCNH8,TMC2,HCN4,FFAR1,OTOP2,GRIK3,KCNB2,KCNG3,GRM7,CEMIP,SLC6A11,GJA8,TRPM5,NRXN1,NETO1,ABCC8,GLP1R,KCNK10,OSR1,KCNJ18,KCNT1,SHISA8
GO: Biological Process	GO:0072087	renal vesicle development			0.0003829	1	0.01294	0.1115	3	21	KIF26B,SALL1,OSR1
GO: Biological Process	GO:0007600	sensory perception			0.000392	1	0.013	0.1121	20	1263	SHANK1,TMC2,OBP2A,GNG13,PDYN,PDZD7,EYA1,GRM7,RAX2,CEMIP,MYO3A,TRPM5,USH1G,PCDH15,ROBO2,MYO15A,VSX2,TMEM100,CRB2,OTOG
GO: Biological Process	GO:0030073	insulin secretion			0.0003932	1	0.013	0.1121	8	256	ILDR2,GHRL,TRH,STXBP5L,FFAR1,NRXN1,ABCC8,GLP1R
GO: Biological Process	GO:0072078	nephron tubule morphogenesis			0.0004083	1	0.01336	0.1152	5	91	KIF26B,WT1,EYA1,SALL1,OSR1
GO: Biological Process	GO:0048646	anatomical structure formation involved in morphogenesis			0.0004488	1	0.0142	0.1224	26	1890	GHRL,KIF26B,UNC5B,GATA4,WT1,ITGA8,TRIM71,EYA1,MEOX1,PTPN14,HOXC11,SALL1,EDAR,NRXN1,LMX1B,NFE2,ABCC8,OSR1,KDM2B,ROBO2,BMPER,HAS2,NRG3,TMEM100,CRB2,FOXC2
GO: Biological Process	GO:0060119	inner ear receptor cell development			0.0004513	1	0.0142	0.1224	5	93	PDZD7,MYO3A,LMX1B,USH1G,PCDH15
GO: Biological Process	GO:0072088	nephron epithelium morphogenesis			0.0004513	1	0.0142	0.1224	5	93	KIF26B,WT1,EYA1,SALL1,OSR1
GO: Biological Process	GO:0007156	homophilic cell adhesion via plasma membrane adhesion molecules			0.0004522	1	0.0142	0.1224	7	199	CLSTN3,PCDHA3,PCDH15,ROBO2,IGSF9,CDH7,CRB2
GO: Biological Process	GO:1990911	response to psychosocial stress			0.0004601	1	0.01431	0.1233	2	5	GLP1R,PRKCG
GO: Biological Process	GO:0030534	adult behavior			0.0004801	1	0.01478	0.1274	7	201	SHANK1,GHRL,TRH,GRM7,NRXN1,PCDH15,OTOG
GO: Biological Process	GO:0051960	regulation of nervous system development			0.0005041	1	0.01515	0.1306	13	645	CLSTN3,GHRL,MAP2,WASF3,BRINP1,LRTM2,DCC,STAR,NRXN1,ABCC8,KLK8,ROBO2,VSX2
GO: Biological Process	GO:0071625	vocalization behavior			0.0005047	1	0.01515	0.1306	3	23	SHANK1,BRINP1,NRXN1
GO: Biological Process	GO:0048704	embryonic skeletal system morphogenesis			0.0005067	1	0.01515	0.1306	8	266	ITGA8,EYA1,MEIS2,HOXC4,HOXC11,OSR1,KDM2B,FOXC2
GO: Biological Process	GO:0060122	inner ear receptor cell stereocilium organization			0.0005126	1	0.01518	0.1308	4	54	PDZD7,MYO3A,USH1G,PCDH15
GO: Biological Process	GO:0061333	renal tubule morphogenesis			0.0005222	1	0.01532	0.132	5	96	KIF26B,WT1,EYA1,SALL1,OSR1
GO: Biological Process	GO:0070848	response to growth factor			0.0005362	1	0.01558	0.1343	17	1006	AMHR2,GATA4,ITGA8,TRIM71,STAR,MEIS2,HOXC4,SALL1,NRXN1,WFIKKN1,ACAN,BMPER,HAS2,TMEM100,CRB2,ALPI,FOXC2
GO: Biological Process	GO:0030325	adrenal gland development			0.0005499	1	0.01568	0.1352	4	55	WT1,SALL1,NR5A1,FOXC2
GO: Biological Process	GO:0050919	negative chemotaxis			0.0005499	1	0.01568	0.1352	4	55	LRTM2,UNC5C,ROBO2,NRG3
GO: Biological Process	GO:0003151	outflow tract morphogenesis			0.0006293	1	0.01765	0.1521	5	100	GATA4,EYA1,ACAN,ROBO2,FOXC2
GO: Biological Process	GO:1902742	apoptotic process involved in development			0.0006301	1	0.01765	0.1521	4	57	WT1,XKR7,ROBO2,FOXC2
GO: Biological Process	GO:0072143	mesangial cell development			0.0006871	1	0.0189	0.1629	2	6	OSR1,FOXC2
GO: Biological Process	GO:2000697	negative regulation of epithelial cell differentiation involved in kidney development			0.0006871	1	0.0189	0.1629	2	6	SALL1,OSR1
GO: Biological Process	GO:0050796	regulation of insulin secretion			0.0006962	1	0.01899	0.1637	7	214	GHRL,TRH,STXBP5L,FFAR1,NRXN1,ABCC8,GLP1R
GO: Biological Process	GO:0007632	visual behavior			0.0007198	1	0.0194	0.1672	5	103	GHRL,MEIS2,NETO1,ABCC8,LRRN4
GO: Biological Process	GO:0072273	metanephric nephron morphogenesis			0.0007299	1	0.0194	0.1672	3	26	KIF26B,WT1,SALL1
GO: Biological Process	GO:0021889	olfactory bulb interneuron differentiation			0.0007299	1	0.0194	0.1672	3	26	UNCX,SALL1,ROBO2
GO: Biological Process	GO:0031644	regulation of nervous system process			0.0007763	1	0.02045	0.1763	7	218	SHANK1,GHRL,WASF3,NRXN1,NETO1,KLK8,TMEM100
GO: Biological Process	GO:0072028	nephron morphogenesis			0.0007853	1	0.02052	0.1768	5	105	KIF26B,WT1,EYA1,SALL1,OSR1
GO: Biological Process	GO:2000311	regulation of AMPA receptor activity			0.0008171	1	0.02099	0.181	3	27	SHANK1,NRXN1,SHISA8
GO: Biological Process	GO:0050910	detection of mechanical stimulus involved in sensory perception of sound			0.0008171	1	0.02099	0.181	3	27	TMC2,PDZD7,PCDH15
GO: Biological Process	GO:0001501	skeletal system development			0.0008694	1	0.02216	0.191	15	863	GHRL,UNCX,ITGA8,EYA1,MEIS2,MEOX1,HOXC4,HOXC11,EDAR,WFIKKN1,ACAN,OSR1,KDM2B,HAS2,FOXC2
GO: Biological Process	GO:0048645	animal organ formation			0.0008919	1	0.02242	0.1932	5	108	GATA4,WT1,EYA1,HOXC11,ROBO2
GO: Biological Process	GO:0060429	epithelium development			0.0008941	1	0.02242	0.1932	26	1979	KIF26B,UNC5B,GATA4,WT1,TRIM71,PDZD7,EYA1,MEIS2,MEOX1,MYO3A,SALL1,EDAR,LMX1B,NFE2,USH1G,OSR1,PCDH15,KDM2B,ROBO2,NR5A1,BMPER,HAS2,TMEM100,CRB2,ALPI,FOXC2
GO: Biological Process	GO:0043524	negative regulation of neuron apoptotic process			0.0009338	1	0.02293	0.1976	7	225	UNC5B,GRM7,STAR,GLP1R,KDM2B,PRKCG,CNTFR
GO: Biological Process	GO:0071363	cellular response to growth factor stimulus			0.0009408	1	0.02293	0.1976	16	963	AMHR2,GATA4,ITGA8,TRIM71,STAR,HOXC4,SALL1,NRXN1,WFIKKN1,ACAN,BMPER,HAS2,TMEM100,CRB2,ALPI,FOXC2
GO: Biological Process	GO:0051094	positive regulation of developmental process			0.000953	1	0.02293	0.1976	24	1772	SHANK1,CLSTN3,GHRL,GATA4,WT1,BRINP1,LRTM2,STAR,CD1D,HOXC11,SALL1,NRXN1,GLP1R,UNC5C,OSR1,KDM2B,ROBO2,NR5A1,BMPER,HAS2,TMEM100,CNTFR,CRB2,FOXC2
GO: Biological Process	GO:0072007	mesangial cell differentiation			0.0009576	1	0.02293	0.1976	2	7	OSR1,FOXC2
GO: Biological Process	GO:1905940	negative regulation of gonad development			0.0009576	1	0.02293	0.1976	2	7	WT1,NR5A1
GO: Biological Process	GO:0035295	tube development			0.0009586	1	0.02293	0.1976	25	1880	GHRL,KIF26B,UNC5B,GATA4,WT1,TRIM71,EYA1,NR2F1,MEIS2,STAT4,SALL1,EDAR,NRXN1,LMX1B,NFE2,ABCC8,OSR1,KDM2B,ROBO2,BMPER,HAS2,TMEM100,CRB2,ALPI,FOXC2
GO: Biological Process	GO:0002009	morphogenesis of an epithelium			0.000972	1	0.02307	0.1988	16	966	KIF26B,UNC5B,GATA4,WT1,TRIM71,EYA1,MEIS2,SALL1,LMX1B,NFE2,OSR1,PCDH15,KDM2B,BMPER,HAS2,FOXC2
GO: Biological Process	GO:0072102	glomerulus morphogenesis			0.001011	1	0.02345	0.2021	3	29	LMX1B,OSR1,CRB2
GO: Biological Process	GO:0072148	epithelial cell fate commitment			0.001011	1	0.02345	0.2021	3	29	GATA4,WT1,FOXC2
GO: Biological Process	GO:0060088	auditory receptor cell stereocilium organization			0.001011	1	0.02345	0.2021	3	29	PDZD7,MYO3A,PCDH15
GO: Biological Process	GO:0007631	feeding behavior			0.001039	1	0.02394	0.2063	6	167	GHRL,TRH,GRM7,EDAR,GLP1R,CNTFR
GO: Biological Process	GO:0051241	negative regulation of multicellular organismal process			0.001077	1	0.02455	0.2116	21	1472	GHRL,TRH,MAP2,FFAR1,UNC5B,GATA4,WT1,MUC16,GPR55,BRINP1,DCC,NFE2,ABCC8,BTN1A1,OSR1,KLK8,ROBO2,NR5A1,VSX2,IL19,FOXC2
GO: Biological Process	GO:0048667	cell morphogenesis involved in neuron differentiation			0.001082	1	0.02455	0.2116	15	882	SHANK1,MAP2,UNC5B,PDZD7,LRTM2,DCC,MYO3A,PLPPR4,NRXN1,USH1G,UNC5C,PCDH15,ROBO2,IGSF9,FOXC2
GO: Biological Process	GO:0071495	cellular response to endogenous stimulus			0.001139	1	0.02566	0.2212	25	1903	DPEP1,AMHR2,GHRL,HTR1F,TRH,HCN4,OBP2A,GATA4,WT1,ITGA8,TRIM71,STAR,HOXC4,SALL1,NRXN1,WFIKKN1,GLP1R,ROBO2,NR5A1,BMPER,HAS2,TMEM100,CRB2,ALPI,FOXC2
GO: Biological Process	GO:0072132	mesenchyme morphogenesis			0.00116	1	0.02594	0.2236	4	67	OSR1,ROBO2,TMEM100,FOXC2
GO: Biological Process	GO:0035315	hair cell differentiation			0.001182	1	0.02616	0.2255	5	115	PDZD7,MYO3A,LMX1B,USH1G,PCDH15
GO: Biological Process	GO:0000904	cell morphogenesis involved in differentiation			0.001186	1	0.02616	0.2255	17	1081	SHANK1,MAP2,UNC5B,ITGA8,PDZD7,LRTM2,DCC,MYO3A,PLPPR4,NRXN1,USH1G,UNC5C,PCDH15,ROBO2,IGSF9,HAS2,FOXC2
GO: Biological Process	GO:0007635	chemosensory behavior			0.001231	1	0.02677	0.2307	3	31	SHANK1,LMX1B,PRKCG
GO: Biological Process	GO:2001257	regulation of cation channel activity			0.001231	1	0.02677	0.2307	7	236	SHANK1,JPH4,HCN4,NRXN1,NETO1,ABCC8,SHISA8
GO: Biological Process	GO:0014050	negative regulation of glutamate secretion			0.001271	1	0.02707	0.2333	2	8	TRH,GRM7
GO: Biological Process	GO:0072033	renal vesicle formation			0.001271	1	0.02707	0.2333	2	8	KIF26B,SALL1
GO: Biological Process	GO:1904746	negative regulation of apoptotic process involved in development			0.001271	1	0.02707	0.2333	2	8	WT1,FOXC2
GO: Biological Process	GO:0060113	inner ear receptor cell differentiation			0.001376	1	0.02911	0.2509	5	119	PDZD7,MYO3A,LMX1B,USH1G,PCDH15
GO: Biological Process	GO:0048706	embryonic skeletal system development			0.001419	1	0.02981	0.2569	8	312	ITGA8,EYA1,MEIS2,HOXC4,HOXC11,OSR1,KDM2B,FOXC2
GO: Biological Process	GO:0035176	social behavior			0.00144	1	0.03004	0.2589	4	71	SHANK1,BRINP1,PTCHD1,NRXN1
GO: Biological Process	GO:0003338	metanephros morphogenesis			0.001479	1	0.03045	0.2625	3	33	KIF26B,WT1,SALL1
GO: Biological Process	GO:0060004	reflex			0.001479	1	0.03045	0.2625	3	33	SHANK1,TMC2,PCDH15
GO: Biological Process	GO:0000902	cell morphogenesis			0.001594	1	0.03161	0.2725	20	1415	SHANK1,MAP2,UNC5B,WASF3,ITGA8,PDZD7,LRTM2,DCC,MYO3A,PLPPR4,NRXN1,USH1G,UNC5C,PCDH15,KLK8,ROBO2,IGSF9,HAS2,CDH7,FOXC2
GO: Biological Process	GO:0051703	biological process involved in intraspecies interaction between organisms			0.001596	1	0.03161	0.2725	4	73	SHANK1,BRINP1,PTCHD1,NRXN1
GO: Biological Process	GO:0060074	synapse maturation			0.001614	1	0.03161	0.2725	3	34	SHANK1,NRXN1,PRKCG
GO: Biological Process	GO:0072239	metanephric glomerulus vasculature development			0.001627	1	0.03161	0.2725	2	9	WT1,OSR1
GO: Biological Process	GO:2000020	positive regulation of male gonad development			0.001627	1	0.03161	0.2725	2	9	WT1,NR5A1
GO: Biological Process	GO:0007196	adenylate cyclase-inhibiting G protein-coupled glutamate receptor signaling pathway			0.001627	1	0.03161	0.2725	2	9	GRIK3,GRM7
GO: Biological Process	GO:0021592	fourth ventricle development			0.001627	1	0.03161	0.2725	2	9	LMX1B,KDM2B
GO: Biological Process	GO:1900020	positive regulation of protein kinase C activity			0.001627	1	0.03161	0.2725	2	9	CEMIP,NRXN1
GO: Biological Process	GO:1900019	regulation of protein kinase C activity			0.001627	1	0.03161	0.2725	2	9	CEMIP,NRXN1
GO: Biological Process	GO:0060322	head development			0.001663	1	0.03211	0.2767	20	1420	TRABD2B,UNCX,ITGA8,EYA1,DCC,NR2F1,STAR,MEIS2,SLC6A11,PTCHD1,SALL1,NRXN1,LMX1B,UNC5C,KDM2B,ROBO2,NR5A1,HAS2,NRG3,CRB2
GO: Biological Process	GO:0099601	regulation of neurotransmitter receptor activity			0.001678	1	0.0322	0.2776	4	74	SHANK1,NRXN1,NETO1,SHISA8
GO: Biological Process	GO:0098609	cell-cell adhesion			0.001701	1	0.03223	0.2778	17	1118	ILDR2,CLSTN3,KIF26B,ITGA8,PCDHA3,DCC,CD1D,NRXN1,CD22,BTNL2,BTN1A1,PCDH15,ROBO2,IGSF9,HAS2,CDH7,CRB2
GO: Biological Process	GO:0032835	glomerulus development			0.001711	1	0.03223	0.2778	5	125	WT1,LMX1B,OSR1,CRB2,FOXC2
GO: Biological Process	GO:0072080	nephron tubule development			0.001711	1	0.03223	0.2778	5	125	KIF26B,WT1,EYA1,SALL1,OSR1
GO: Biological Process	GO:0035249	synaptic transmission, glutamatergic			0.001772	1	0.03318	0.286	5	126	CLSTN3,GRIK3,GRM7,PLPPR4,NRXN1
GO: Biological Process	GO:0030072	peptide hormone secretion			0.001833	1	0.03413	0.2942	8	325	ILDR2,GHRL,TRH,STXBP5L,FFAR1,NRXN1,ABCC8,GLP1R
GO: Biological Process	GO:0071600	otic vesicle morphogenesis			0.001907	1	0.03494	0.3012	3	36	EYA1,NFE2,BMPER
GO: Biological Process	GO:0003156	regulation of animal organ formation			0.001907	1	0.03494	0.3012	3	36	WT1,HOXC11,ROBO2
GO: Biological Process	GO:0060485	mesenchyme development			0.00191	1	0.03494	0.3012	10	485	GATA4,WT1,MEOX1,OSR1,ROBO2,BMPER,HAS2,TMEM100,CRB2,FOXC2
GO: Biological Process	GO:0060675	ureteric bud morphogenesis			0.001942	1	0.03532	0.3044	4	77	KIF26B,WT1,EYA1,SALL1
GO: Biological Process	GO:0098742	cell-cell adhesion via plasma-membrane adhesion molecules			0.001978	1	0.03566	0.3074	8	329	CLSTN3,PCDHA3,NRXN1,PCDH15,ROBO2,IGSF9,CDH7,CRB2
GO: Biological Process	GO:2000194	regulation of female gonad development			0.002024	1	0.03566	0.3074	2	10	WT1,NR5A1
GO: Biological Process	GO:0060677	ureteric bud elongation			0.002024	1	0.03566	0.3074	2	10	KIF26B,SALL1
GO: Biological Process	GO:0050957	equilibrioception			0.002024	1	0.03566	0.3074	2	10	USH1G,PCDH15
GO: Biological Process	GO:0061326	renal tubule development			0.002032	1	0.03566	0.3074	5	130	KIF26B,WT1,EYA1,SALL1,OSR1
GO: Biological Process	GO:0001944	vasculature development			0.002052	1	0.03566	0.3074	18	1239	GHRL,UNC5B,GATA4,WT1,EYA1,NR2F1,STAT4,PTPN14,NRXN1,NFE2,ABCC8,OSR1,ROBO2,BMPER,HAS2,TMEM100,CRB2,FOXC2
GO: Biological Process	GO:0007417	central nervous system development			0.002053	1	0.03566	0.3074	23	1766	KLK6,UNCX,MAP2,WASF3,ITGA8,EYA1,DCC,NR2F1,STAR,MEIS2,SLC6A11,PTCHD1,SALL1,NRXN1,LMX1B,ACAN,UNC5C,KDM2B,ROBO2,NR5A1,HAS2,NRG3,CRB2
GO: Biological Process	GO:0009749	response to glucose			0.002054	1	0.03566	0.3074	8	331	ILDR2,GHRL,TRH,GATA4,STAR,NRXN1,ACAN,GLP1R
GO: Biological Process	GO:0090183	regulation of kidney development			0.002065	1	0.03566	0.3074	3	37	WT1,SALL1,OSR1
GO: Biological Process	GO:0001704	formation of primary germ layer			0.002114	1	0.03632	0.313	6	192	GATA4,ITGA8,EYA1,OSR1,CRB2,FOXC2
GO: Biological Process	GO:0002790	peptide secretion			0.002132	1	0.03643	0.314	8	333	ILDR2,GHRL,TRH,STXBP5L,FFAR1,NRXN1,ABCC8,GLP1R
GO: Biological Process	GO:0007420	brain development			0.002184	1	0.0371	0.3198	19	1349	UNCX,ITGA8,EYA1,DCC,NR2F1,STAR,MEIS2,SLC6A11,PTCHD1,SALL1,NRXN1,LMX1B,UNC5C,KDM2B,ROBO2,NR5A1,HAS2,NRG3,CRB2
GO: Biological Process	GO:0051963	regulation of synapse assembly			0.002319	1	0.03915	0.3374	5	134	CLSTN3,GHRL,LRTM2,NRXN1,ROBO2
GO: Biological Process	GO:0001568	blood vessel development			0.002329	1	0.03915	0.3374	17	1152	GHRL,UNC5B,GATA4,WT1,EYA1,NR2F1,STAT4,NRXN1,NFE2,ABCC8,OSR1,ROBO2,BMPER,HAS2,TMEM100,CRB2,FOXC2
GO: Biological Process	GO:0050768	negative regulation of neurogenesis			0.002344	1	0.03918	0.3377	6	196	MAP2,BRINP1,DCC,ABCC8,ROBO2,VSX2
GO: Biological Process	GO:0032412	regulation of ion transmembrane transporter activity			0.002381	1	0.03958	0.3412	8	339	SHANK1,JPH4,HCN4,NRXN1,NETO1,ABCC8,OSR1,SHISA8
GO: Biological Process	GO:0072203	cell proliferation involved in metanephros development			0.002463	1	0.04068	0.3506	2	11	WT1,OSR1
GO: Biological Process	GO:0048793	pronephros development			0.002473	1	0.04068	0.3506	5	136	WT1,LMX1B,OSR1,CRB2,FOXC2
GO: Biological Process	GO:0051965	positive regulation of synapse assembly			0.002556	1	0.04182	0.3605	4	83	CLSTN3,GHRL,LRTM2,NRXN1
GO: Biological Process	GO:0090276	regulation of peptide hormone secretion			0.002584	1	0.04188	0.361	7	269	GHRL,TRH,STXBP5L,FFAR1,NRXN1,ABCC8,GLP1R
GO: Biological Process	GO:0003209	cardiac atrium morphogenesis			0.002586	1	0.04188	0.361	3	40	GATA4,NR2F1,MEIS2
GO: Biological Process	GO:0009746	response to hexose			0.002605	1	0.04192	0.3613	8	344	ILDR2,GHRL,TRH,GATA4,STAR,NRXN1,ACAN,GLP1R
GO: Biological Process	GO:0050808	synapse organization			0.002616	1	0.04192	0.3613	11	593	SHANK1,CLSTN3,GHRL,WASF3,LRTM2,NRXN1,LMX1B,KLK8,ROBO2,IGSF9,PRKCG
GO: Biological Process	GO:0061564	axon development			0.002777	1	0.04427	0.3816	13	780	MAP2,UNC5B,LRTM2,DCC,GRM7,PLPPR4,NRXN1,UNC5C,KLK8,ROBO2,IGSF9,CNTFR,FOXC2
GO: Biological Process	GO:0051961	negative regulation of nervous system development			0.002791	1	0.04427	0.3816	6	203	MAP2,BRINP1,DCC,ABCC8,ROBO2,VSX2
GO: Biological Process	GO:0010469	regulation of signaling receptor activity			0.002859	1	0.04495	0.3874	6	204	SHANK1,LYPD1,NRXN1,NETO1,WFIKKN1,SHISA8
GO: Biological Process	GO:0002791	regulation of peptide secretion			0.002863	1	0.04495	0.3874	7	274	GHRL,TRH,STXBP5L,FFAR1,NRXN1,ABCC8,GLP1R
GO: Biological Process	GO:0060013	righting reflex			0.002943	1	0.04534	0.3908	2	12	SHANK1,PCDH15
GO: Biological Process	GO:0098693	regulation of synaptic vesicle cycle			0.002943	1	0.04534	0.3908	2	12	NRXN1,RAB3B
GO: Biological Process	GO:1905941	positive regulation of gonad development			0.002943	1	0.04534	0.3908	2	12	WT1,NR5A1
GO: Biological Process	GO:0022898	regulation of transmembrane transporter activity			0.002946	1	0.04534	0.3908	8	351	SHANK1,JPH4,HCN4,NRXN1,NETO1,ABCC8,OSR1,SHISA8
GO: Biological Process	GO:0090087	regulation of peptide transport			0.00298	1	0.04564	0.3934	7	276	GHRL,TRH,STXBP5L,FFAR1,NRXN1,ABCC8,GLP1R
GO: Biological Process	GO:0042490	mechanoreceptor differentiation			0.003071	1	0.0468	0.4034	5	143	PDZD7,MYO3A,LMX1B,USH1G,PCDH15
GO: Biological Process	GO:0006836	neurotransmitter transport			0.003163	1	0.0478	0.412	7	279	STXBP5L,PDYN,GRM7,SLC6A11,NRXN1,PRKCG,RAB3B
GO: Biological Process	GO:2000463	positive regulation of excitatory postsynaptic potential			0.003182	1	0.0478	0.412	3	43	SHANK1,NRXN1,NETO1
GO: Biological Process	GO:0060008	Sertoli cell differentiation			0.003182	1	0.0478	0.412	3	43	GATA4,WT1,NR5A1
GO: Cellular Component	GO:0005887	integral component of plasma membrane			8.453e-11	2.798e-08	2.798e-08	1.785e-07	40	1893	DPP6,AMHR2,CLSTN3,TRABD2B,KCNH8,HTR1F,TMC2,GPR50,HCN4,FFAR1,ITGA8,GPR55,PCDHA3,GRIK3,DCC,KCNB2,KCNG3,GABBR2,GRM7,SLC6A11,GJA8,CD1D,TRPM5,PLPPR4,NRXN1,ADGRG2,CD22,NETO1,ABCC8,GLP1R,BTN1A1,KCNK10,PCDH15,IGSF9,ECEL1,LRRN4,HAS2,NRG3,CNTFR,SHISA8
GO: Cellular Component	GO:0031226	intrinsic component of plasma membrane			3.905e-10	1.292e-07	6.462e-08	4.123e-07	40	1992	DPP6,AMHR2,CLSTN3,TRABD2B,KCNH8,HTR1F,TMC2,GPR50,HCN4,FFAR1,ITGA8,GPR55,PCDHA3,GRIK3,DCC,KCNB2,KCNG3,GABBR2,GRM7,SLC6A11,GJA8,CD1D,TRPM5,PLPPR4,NRXN1,ADGRG2,CD22,NETO1,ABCC8,GLP1R,BTN1A1,KCNK10,PCDH15,IGSF9,ECEL1,LRRN4,HAS2,NRG3,CNTFR,SHISA8
GO: Cellular Component	GO:0043005	neuron projection			4.372e-08	1.447e-05	4.824e-06	3.078e-05	34	1787	SHANK1,CLSTN3,JPH4,GHRL,HTR1F,TMC2,HCN4,MAP2,GNG13,PDYN,ITGA8,PDZD7,GRIK3,BRINP1,DCC,KCNB2,GABBR2,GRM7,STAR,SLC6A11,STMN4,MYO3A,TRPM5,NRXN1,USH1G,ACAN,UNC5C,PCDH15,ROBO2,IGSF9,PRKCG,KCNJ18,MYO15A,SHISA8
GO: Cellular Component	GO:0036477	somatodendritic compartment			6.941e-08	2.298e-05	5.744e-06	3.665e-05	27	1218	SHANK1,DPP6,CLSTN3,JPH4,HTR1F,HCN4,MAP2,GNG13,PDYN,ENC1,ITGA8,GRIK3,BRINP1,KCNB2,GABBR2,GRM7,STAR,TRPM5,NRXN1,CD22,ACAN,UNC5C,IGSF9,PRKCG,KCNJ18,TMEM100,SHISA8
GO: Cellular Component	GO:0045202	synapse			1.282e-06	0.0004244	8.489e-05	0.0005417	30	1683	SHANK1,CLSTN3,GHRL,HTR1F,HCN4,MAP2,STXBP5L,PDYN,WASF3,ITGA8,GRIK3,DCC,GABBR2,GRM7,SLC6A11,PTCHD1,LYPD1,PLPPR4,NRXN1,NETO1,ACAN,ABCC8,UNC5C,PCDH15,IGSF9,PRKCG,NRG3,RAB3B,SHISA8,RASD2
GO: Cellular Component	GO:0030425	dendrite			1.734e-06	0.0005738	8.497e-05	0.0005422	20	850	SHANK1,CLSTN3,JPH4,HTR1F,HCN4,MAP2,GNG13,PDYN,ITGA8,GRIK3,BRINP1,KCNB2,GABBR2,GRM7,TRPM5,UNC5C,IGSF9,PRKCG,KCNJ18,SHISA8
GO: Cellular Component	GO:0097447	dendritic tree			1.797e-06	0.0005948	8.497e-05	0.0005422	20	852	SHANK1,CLSTN3,JPH4,HTR1F,HCN4,MAP2,GNG13,PDYN,ITGA8,GRIK3,BRINP1,KCNB2,GABBR2,GRM7,TRPM5,UNC5C,IGSF9,PRKCG,KCNJ18,SHISA8
GO: Cellular Component	GO:0043025	neuronal cell body			5.135e-06	0.0017	0.0002124	0.001356	19	834	DPP6,HCN4,MAP2,PDYN,ENC1,ITGA8,GRIK3,BRINP1,KCNB2,GABBR2,GRM7,STAR,TRPM5,NRXN1,CD22,ACAN,UNC5C,KCNJ18,TMEM100
GO: Cellular Component	GO:0044297	cell body			2.331e-05	0.007716	0.0008574	0.005471	19	929	DPP6,HCN4,MAP2,PDYN,ENC1,ITGA8,GRIK3,BRINP1,KCNB2,GABBR2,GRM7,STAR,TRPM5,NRXN1,CD22,ACAN,UNC5C,KCNJ18,TMEM100
GO: Cellular Component	GO:0097060	synaptic membrane			4.099e-05	0.01357	0.001357	0.008658	13	494	SHANK1,CLSTN3,ITGA8,GRIK3,DCC,GABBR2,GRM7,SLC6A11,PLPPR4,NRXN1,NETO1,PRKCG,SHISA8
GO: Cellular Component	GO:0034705	potassium channel complex			6.954e-05	0.02302	0.002093	0.01335	6	100	DPP6,HCN4,GRIK3,KCNB2,KCNG3,ABCC8
GO: Cellular Component	GO:0098590	plasma membrane region			9.63e-05	0.03188	0.002591	0.01653	24	1498	SHANK1,DPEP1,CLSTN3,HCN4,MAP2,ITGA8,GRIK3,DCC,GABBR2,GRM7,CEMIP,SLC6A11,CD1D,PLPPR4,NRXN1,ADGRG2,NETO1,ROBO2,PRKCG,HAS2,CNTFR,CRB2,SHISA8,OTOG
GO: Cellular Component	GO:0032420	stereocilium			0.0001018	0.03369	0.002591	0.01653	5	67	TMC2,PDZD7,MYO3A,PCDH15,MYO15A
GO: Cellular Component	GO:0098982	GABA-ergic synapse			0.0001241	0.04108	0.002934	0.01872	6	111	CLSTN3,GABBR2,GRM7,SLC6A11,NRXN1,ACAN
GO: Cellular Component	GO:0045211	postsynaptic membrane			0.0001396	0.0462	0.00308	0.01965	10	342	SHANK1,CLSTN3,GRIK3,DCC,GABBR2,GRM7,SLC6A11,PLPPR4,NETO1,SHISA8
GO: Cellular Component	GO:0032421	stereocilium bundle			0.000197	0.0652	0.004075	0.026	5	77	TMC2,PDZD7,MYO3A,PCDH15,MYO15A
GO: Cellular Component	GO:0099699	integral component of synaptic membrane			0.0002454	0.08122	0.004778	0.03049	8	236	CLSTN3,DCC,GABBR2,GRM7,SLC6A11,PLPPR4,NRXN1,NETO1
GO: Cellular Component	GO:0098978	glutamatergic synapse			0.0003014	0.09976	0.005542	0.03536	12	525	SHANK1,CLSTN3,GHRL,WASF3,GRIK3,GABBR2,GRM7,PLPPR4,NRXN1,NETO1,ACAN,NRG3
GO: Cellular Component	GO:0098797	plasma membrane protein complex			0.0004043	0.1338	0.007001	0.04467	15	792	DPP6,AMHR2,HCN4,GNG13,ITGA8,GRIK3,KCNB2,KCNG3,GABBR2,GJA8,ABCC8,CDH7,CNTFR,CRB2,SHISA8
GO: Cellular Component	GO:0099240	intrinsic component of synaptic membrane			0.000423	0.14	0.007001	0.04467	8	256	CLSTN3,DCC,GABBR2,GRM7,SLC6A11,PLPPR4,NRXN1,NETO1
GO: Cellular Component	GO:0032426	stereocilium tip			0.0004552	0.1507	0.007175	0.04579	3	22	TMC2,PDZD7,MYO3A
GO: Cellular Component	GO:0098984	neuron to neuron synapse			0.0004924	0.163	0.007408	0.04727	11	476	SHANK1,CLSTN3,MAP2,ITGA8,DCC,GRM7,PLPPR4,NRXN1,NETO1,PRKCG,SHISA8
GO: Cellular Component	GO:0098794	postsynapse			0.0005796	0.1919	0.008342	0.05323	15	820	SHANK1,CLSTN3,GHRL,MAP2,WASF3,ITGA8,GRIK3,DCC,GABBR2,GRM7,SLC6A11,PLPPR4,NETO1,PRKCG,SHISA8
GO: Cellular Component	GO:0098858	actin-based cell projection			0.0008933	0.2957	0.01232	0.07862	8	287	DPEP1,TMC2,MAP2,PDZD7,MYO3A,UNC5C,PCDH15,MYO15A
GO: Cellular Component	GO:0032279	asymmetric synapse			0.001115	0.3692	0.01477	0.09422	10	446	SHANK1,CLSTN3,MAP2,ITGA8,DCC,GRM7,PLPPR4,NETO1,PRKCG,SHISA8
GO: Cellular Component	GO:0150034	distal axon			0.001382	0.4574	0.01759	0.1123	10	459	HCN4,MAP2,PDYN,GRIK3,DCC,GRM7,STMN4,NRXN1,UNC5C,PRKCG
GO: Cellular Component	GO:0099055	integral component of postsynaptic membrane			0.001524	0.5045	0.01868	0.1192	6	178	CLSTN3,DCC,GABBR2,SLC6A11,PLPPR4,NETO1
GO: Cellular Component	GO:0034703	cation channel complex			0.001624	0.5376	0.0192	0.1225	7	245	DPP6,HCN4,GRIK3,KCNB2,KCNG3,ABCC8,SHISA8
GO: Cellular Component	GO:0099061	integral component of postsynaptic density membrane			0.001746	0.5778	0.01992	0.1271	4	74	CLSTN3,DCC,PLPPR4,NETO1
GO: Cellular Component	GO:0098936	intrinsic component of postsynaptic membrane			0.002009	0.665	0.02217	0.1415	6	188	CLSTN3,DCC,GABBR2,SLC6A11,PLPPR4,NETO1
GO: Cellular Component	GO:0099146	intrinsic component of postsynaptic density membrane			0.002324	0.7693	0.02481	0.1583	4	80	CLSTN3,DCC,PLPPR4,NETO1
GO: Cellular Component	GO:0008076	voltage-gated potassium channel complex			0.003151	1	0.0326	0.208	4	87	DPP6,HCN4,KCNB2,KCNG3
GO: Cellular Component	GO:0009986	cell surface			0.003291	1	0.03301	0.2107	17	1178	DPP6,CLSTN3,ITGA8,MUC16,DCC,GRM7,CD1D,PLPPR4,NRXN1,ADGRG2,CD22,BTNL2,BTN1A1,UNC5C,ROBO2,CNTFR,ALPI
GO: Cellular Component	GO:0014069	postsynaptic density			0.003466	1	0.03374	0.2153	9	437	SHANK1,CLSTN3,MAP2,ITGA8,DCC,PLPPR4,NETO1,PRKCG,SHISA8
Mouse Phenotype	MP:0002989	small kidney	X		4.463e-07	0.001119	0.0007497	0.006301	15	362	TRH,KIF26B,GNG13,WT1,ITGA8,GRIK3,EYA1,STAT4,CD1D,PTPN14,SALL1,LMX1B,BMPER,KCNT1,FOXC2
Mouse Phenotype	MP:0002706	abnormal kidney size	X		5.979e-07	0.001499	0.0007497	0.006301	19	592	CLSTN3,TRH,KIF26B,GNG13,WT1,ITGA8,GRIK3,EYA1,STAT4,GJA8,CD1D,PTPN14,SALL1,LMX1B,C3orf70,ROBO2,BMPER,KCNT1,FOXC2
Mouse Phenotype	MP:0011386	increased metanephric mesenchyme apoptosis	X		4.803e-06	0.01205	0.003043	0.02557	4	14	WT1,EYA1,SALL1,OSR1
Mouse Phenotype	MP:0001967	deafness			5.51e-06	0.01382	0.003043	0.02557	8	113	PDZD7,EYA1,SALL1,USH1G,ACAN,PCDH15,MYO15A,OTOG
Mouse Phenotype	MP:0011411	abnormal gonadal ridge morphology			6.066e-06	0.01521	0.003043	0.02557	3	5	WT1,OSR1,NR5A1
Mouse Phenotype	MP:0030961	abnormal outer hair cell kinocilium location or orientation			1.206e-05	0.03024	0.005039	0.04235	3	6	PDZD7,USH1G,PCDH15
Mouse Phenotype	MP:0004527	abnormal outer hair cell stereociliary bundle morphology			1.446e-05	0.03627	0.005181	0.04355	6	62	PDZD7,EYA1,NR2F1,USH1G,PCDH15,MYO15A
Mouse Phenotype	MP:0005652	sex reversal			1.799e-05	0.04513	0.005258	0.04419	4	19	AMHR2,GATA4,WT1,NR5A1
Mouse Phenotype	MP:0002206	abnormal CNS synaptic transmission			1.942e-05	0.0487	0.005258	0.04419	21	892	SHANK1,DPP6,CLSTN3,HTR1F,STXBP5L,GRIK3,EYA1,GABBR2,GRM7,NR2F1,LYPD1,ZSCAN10,PLPPR4,NRXN1,NETO1,KLK8,IGSF9,PRKCG,NRG3,KCNT1,OTOG
Mouse Phenotype	MP:0008138	absent podocyte foot process			2.097e-05	0.05258	0.005258	0.04419	3	7	WT1,LMX1B,FOXC2
Mouse Phenotype	MP:0010055	abnormal sensory neuron physiology			2.686e-05	0.06737	0.005855	0.04921	6	69	TMC2,FFAR1,PDZD7,USH1G,MYO15A,KCNT1
Mouse Phenotype	MP:0002623	abnormal vestibular hair cell morphology			2.801e-05	0.07026	0.005855	0.04921	5	42	ITGA8,EYA1,USH1G,PCDH15,OTOG
Mouse Phenotype	MP:0011062	abnormal outer hair cell kinocilium morphology			3.333e-05	0.0836	0.006431	0.05405	3	8	PDZD7,USH1G,PCDH15
Mouse Phenotype	MP:0000034	abnormal inner ear vestibule morphology			4.01e-05	0.1006	0.007183	0.06037	6	74	ITGA8,EYA1,USH1G,PCDH15,MYO15A,OTOG
Mouse Phenotype	MP:0004577	abnormal cochlear hair cell inter-stereocilial links morphology			4.969e-05	0.1246	0.008308	0.06983	3	9	USH1G,PCDH15,MYO15A
Mouse Phenotype	MP:0002910	abnormal excitatory postsynaptic currents			5.464e-05	0.137	0.008326	0.06998	7	114	GABBR2,GRM7,LYPD1,PLPPR4,NRXN1,NETO1,PRKCG
Mouse Phenotype	MP:0010984	abnormal metanephric mesenchyme morphology			5.644e-05	0.1415	0.008326	0.06998	4	25	WT1,EYA1,SALL1,OSR1
Mouse Phenotype	MP:0005423	abnormal somatic nervous system physiology			6.239e-05	0.1565	0.008689	0.07303	6	80	TMC2,FFAR1,PDZD7,USH1G,MYO15A,KCNT1
Mouse Phenotype	MP:0000045	abnormal hair cell morphology			6.601e-05	0.1655	0.008689	0.07303	9	205	ITGA8,PDZD7,EYA1,NR2F1,USH1G,ACAN,PCDH15,MYO15A,OTOG
Mouse Phenotype	MP:0006415	absent testes			7.054e-05	0.1769	0.008689	0.07303	3	10	WT1,OSR1,NR5A1
Mouse Phenotype	MP:0003635	abnormal synaptic transmission			7.275e-05	0.1825	0.008689	0.07303	21	976	SHANK1,DPP6,CLSTN3,HTR1F,STXBP5L,GRIK3,EYA1,GABBR2,GRM7,NR2F1,LYPD1,ZSCAN10,PLPPR4,NRXN1,NETO1,KLK8,IGSF9,PRKCG,NRG3,KCNT1,OTOG
Mouse Phenotype	MP:0021009	abnormal synaptic physiology			7.943e-05	0.1992	0.009055	0.07611	21	982	SHANK1,DPP6,CLSTN3,HTR1F,STXBP5L,GRIK3,EYA1,GABBR2,GRM7,NR2F1,LYPD1,ZSCAN10,PLPPR4,NRXN1,NETO1,KLK8,IGSF9,PRKCG,NRG3,KCNT1,OTOG
Mouse Phenotype	MP:0003604	single kidney			8.768e-05	0.2199	0.009359	0.07866	5	53	KIF26B,ITGA8,EYA1,PTPN14,SALL1
Mouse Phenotype	MP:0010985	abnormal kidney mesenchyme morphology			8.956e-05	0.2246	0.009359	0.07866	4	28	WT1,EYA1,SALL1,OSR1
Mouse Phenotype	MP:0004521	abnormal cochlear hair cell stereociliary bundle morphology			9.363e-05	0.2348	0.009393	0.07895	6	86	PDZD7,EYA1,NR2F1,USH1G,PCDH15,MYO15A
Mouse Phenotype	MP:0006325	impaired hearing			9.861e-05	0.2473	0.009513	0.07995	9	216	PDZD7,EYA1,NR2F1,SALL1,USH1G,ACAN,PCDH15,MYO15A,OTOG
Mouse Phenotype	MP:0004425	abnormal otolith organ morphology			0.0001049	0.263	0.00974	0.08186	5	55	EYA1,USH1G,PCDH15,MYO15A,OTOG
Mouse Phenotype	MP:0000972	abnormal mechanoreceptor morphology			0.0001174	0.2944	0.01037	0.08719	9	221	ITGA8,PDZD7,EYA1,NR2F1,USH1G,ACAN,PCDH15,MYO15A,OTOG
Mouse Phenotype	MP:0006032	abnormal ureteric bud morphology			0.0001245	0.3122	0.01037	0.08719	5	57	KIF26B,ITGA8,EYA1,SALL1,OSR1
Mouse Phenotype	MP:0005313	absent adrenal gland			0.0001277	0.3203	0.01037	0.08719	3	12	WT1,OSR1,NR5A1
Mouse Phenotype	MP:0000527	abnormal kidney development			0.0001282	0.3216	0.01037	0.08719	6	91	KIF26B,WT1,ITGA8,EYA1,SALL1,OSR1
Mouse Phenotype	MP:0011967	increased or absent threshold for auditory brainstem response			0.0001486	0.3728	0.01165	0.09792	9	228	PDZD7,EYA1,NR2F1,SALL1,USH1G,ACAN,PCDH15,MYO15A,OTOG
Mouse Phenotype	MP:0003578	absent ovary			0.000165	0.4138	0.01241	0.1043	3	13	WT1,OSR1,NR5A1
Mouse Phenotype	MP:0004522	abnormal orientation of cochlear hair cell stereociliary bundles			0.0001732	0.4343	0.01241	0.1043	4	33	EYA1,NR2F1,USH1G,PCDH15
Mouse Phenotype	MP:0004101	abnormal brain interneuron morphology			0.0001732	0.4343	0.01241	0.1043	4	33	PDYN,BRINP1,KLK8,ROBO2
Mouse Phenotype	MP:0002184	abnormal innervation			0.0001888	0.4736	0.01316	0.1106	8	185	DCC,LMX1B,ACAN,UNC5C,ROBO2,PRKCG,ECEL1,NR5A1
Mouse Phenotype	MP:0000436	abnormal head movements			0.00024	0.602	0.01627	0.1367	6	102	EYA1,USH1G,UNC5C,PCDH15,MYO15A,OTOG
Mouse Phenotype	MP:0004406	abnormal cochlear hair cell number			0.00025	0.6269	0.0165	0.1387	5	66	EYA1,NR2F1,USH1G,ACAN,MYO15A
Mouse Phenotype	MP:0004529	decreased outer hair cell stereocilia number			0.0002592	0.6501	0.01667	0.1401	3	15	PDZD7,EYA1,PCDH15
Mouse Phenotype	MP:0000150	abnormal rib morphology			0.0002703	0.6779	0.01695	0.1424	9	247	UNCX,PHF19,EYA1,MEOX1,HOXC4,WFIKKN1,ACAN,BMPER,FOXC2
Mouse Phenotype	MP:0005644	agonadal			0.0003171	0.7952	0.01849	0.1554	3	16	WT1,OSR1,NR5A1
Mouse Phenotype	MP:0004515	abnormal vestibular hair cell stereociliary bundle morphology			0.0003171	0.7952	0.01849	0.1554	3	16	ITGA8,USH1G,OTOG
Mouse Phenotype	MP:0000654	absent sex gland			0.0003171	0.7952	0.01849	0.1554	3	16	WT1,OSR1,NR5A1
Mouse Phenotype	MP:0004399	abnormal cochlear outer hair cell morphology			0.0003422	0.8583	0.01917	0.1611	7	153	PDZD7,EYA1,NR2F1,USH1G,ACAN,PCDH15,MYO15A
Mouse Phenotype	MP:0003942	abnormal urinary system development			0.0003439	0.8625	0.01917	0.1611	6	109	KIF26B,WT1,ITGA8,EYA1,SALL1,OSR1
Mouse Phenotype	MP:0004432	abnormal cochlear hair cell physiology			0.0003693	0.9262	0.02014	0.1692	4	40	TMC2,PDZD7,USH1G,MYO15A
Mouse Phenotype	MP:0006090	abnormal utricle morphology			0.0004066	1	0.02047	0.172	4	41	EYA1,USH1G,MYO15A,OTOG
Mouse Phenotype	MP:0020397	abnormal megakaryocyte physiology			0.0004326	1	0.02047	0.172	2	4	DCC,NFE2
Mouse Phenotype	MP:0020398	abnormal megakaryocyte emperipolesis			0.0004326	1	0.02047	0.172	2	4	DCC,NFE2
Mouse Phenotype	MP:0020399	enhanced megakaryocyte emperipolesis			0.0004326	1	0.02047	0.172	2	4	DCC,NFE2
Mouse Phenotype	MP:0009680	abnormal medulla oblongata anterior median fissure morphology			0.0004326	1	0.02047	0.172	2	4	DCC,UNC5C
Mouse Phenotype	MP:0009681	abnormal pyramidal decussation morphology			0.0004326	1	0.02047	0.172	2	4	DCC,UNC5C
Mouse Phenotype	MP:0006230	iris stroma hypoplasia			0.0004326	1	0.02047	0.172	2	4	LMX1B,FOXC2
Mouse Phenotype	MP:0004532	abnormal inner hair cell stereociliary bundle morphology			0.0004464	1	0.02061	0.1732	4	42	NR2F1,USH1G,PCDH15,MYO15A
Mouse Phenotype	MP:0011060	abnormal kinocilium morphology			0.0004563	1	0.02061	0.1732	3	18	PDZD7,USH1G,PCDH15
Mouse Phenotype	MP:0001431	abnormal eating behavior			0.0004601	1	0.02061	0.1732	14	584	GHRL,GPR50,FFAR1,PDYN,BRINP1,DCC,NR2F1,HOXC4,SALL1,LMX1B,ACAN,GLP1R,UNC5C,CNTFR
Mouse Phenotype	MP:0003722	absent ureter			0.0005384	1	0.02369	0.1991	3	19	ITGA8,EYA1,SALL1
Mouse Phenotype	MP:0004393	abnormal cochlear inner hair cell morphology			0.00055	1	0.02378	0.1999	6	119	EYA1,NR2F1,USH1G,ACAN,PCDH15,MYO15A
Mouse Phenotype	MP:0004427	abnormal vestibular labyrinth morphology			0.0005771	1	0.02444	0.2054	5	79	EYA1,USH1G,PCDH15,MYO15A,OTOG
Mouse Phenotype	MP:0002069	abnormal consumption behavior			0.0005846	1	0.02444	0.2054	15	670	GHRL,GPR50,FFAR1,PDYN,BRINP1,DCC,NR2F1,HOXC4,SALL1,LMX1B,ACAN,GLP1R,UNC5C,PRKCG,CNTFR
Mouse Phenotype	MP:0004330	abnormal vestibular saccular macula morphology			0.0006295	1	0.02564	0.2155	3	20	USH1G,PCDH15,OTOG
Mouse Phenotype	MP:0006089	abnormal vestibular saccule morphology			0.0006339	1	0.02564	0.2155	4	46	EYA1,USH1G,PCDH15,OTOG
Mouse Phenotype	MP:0011455	absent glomerular endothelium fenestra			0.0007169	1	0.02774	0.2331	2	5	LMX1B,FOXC2
Mouse Phenotype	MP:0004517	decreased vestibular hair cell stereocilia number			0.0007169	1	0.02774	0.2331	2	5	ITGA8,OTOG
Mouse Phenotype	MP:0031420	decreased superovulation rate			0.0007299	1	0.02774	0.2331	3	21	GATA4,WT1,NR5A1
Mouse Phenotype	MP:0004405	absent cochlear hair cells			0.0007299	1	0.02774	0.2331	3	21	USH1G,ACAN,MYO15A
Mouse Phenotype	MP:0003879	abnormal hair cell physiology			0.000746	1	0.02792	0.2347	4	48	TMC2,PDZD7,USH1G,MYO15A
Mouse Phenotype	MP:0004426	abnormal cochlear labyrinth morphology			0.0007861	1	0.02851	0.2396	8	229	PDZD7,EYA1,NR2F1,USH1G,ACAN,PCDH15,MYO15A,OTOG
Mouse Phenotype	MP:0003169	abnormal scala media morphology			0.0007861	1	0.02851	0.2396	8	229	PDZD7,EYA1,NR2F1,USH1G,ACAN,PCDH15,MYO15A,OTOG
Mouse Phenotype	MP:0000026	abnormal inner ear morphology			0.0008022	1	0.02851	0.2396	9	287	ITGA8,PDZD7,EYA1,NR2F1,USH1G,ACAN,PCDH15,MYO15A,OTOG
Mouse Phenotype	MP:0001410	head bobbing			0.000807	1	0.02851	0.2396	4	49	EYA1,UNC5C,PCDH15,MYO15A
Mouse Phenotype	MP:0002212	abnormal secondary sex determination			0.0008505	1	0.02963	0.249	5	86	AMHR2,GATA4,WT1,STAR,NR5A1
Mouse Phenotype	MP:0002062	abnormal associative learning			0.0008996	1	0.03091	0.2598	10	353	MAP2,PDYN,GABBR2,GRM7,PTCHD1,LYPD1,PRKCG,LRRN4,NRG3,KCNT1
Mouse Phenotype	MP:0004523	decreased cochlear hair cell stereocilia number			0.0009598	1	0.0322	0.2707	3	23	PDZD7,EYA1,PCDH15
Mouse Phenotype	MP:0001469	abnormal contextual conditioning behavior			0.0009631	1	0.0322	0.2707	7	182	MAP2,GABBR2,GRM7,PTCHD1,PRKCG,LRRN4,KCNT1
Mouse Phenotype	MP:0002081	perinatal lethality			0.0009836	1	0.03246	0.2728	20	1099	UNCX,KIF26B,GATA4,WT1,EYA1,DCC,NR2F1,STAR,SALL1,LMX1B,NFE2,ACAN,CYP4F22,ROBO2,ECEL1,NR5A1,BMPER,VSX2,CNTFR,FOXC2
Mouse Phenotype	MP:0002058	neonatal lethality			0.00103	1	0.03353	0.2818	16	784	KIF26B,GATA4,WT1,EYA1,DCC,NR2F1,STAR,SALL1,LMX1B,NFE2,ACAN,CYP4F22,ECEL1,BMPER,VSX2,CNTFR
Mouse Phenotype	MP:0002789	male pseudohermaphroditism			0.001069	1	0.03387	0.2846	2	6	AMHR2,STAR
Mouse Phenotype	MP:0004106	lymphatic vessel hyperplasia			0.001069	1	0.03387	0.2846	2	6	PTPN14,FOXC2
Mouse Phenotype	MP:0000520	absent kidney			0.001086	1	0.03387	0.2846	4	53	KIF26B,ITGA8,EYA1,SALL1
Mouse Phenotype	MP:0000031	abnormal cochlea morphology			0.001094	1	0.03387	0.2846	8	241	PDZD7,EYA1,NR2F1,USH1G,ACAN,PCDH15,MYO15A,OTOG
Mouse Phenotype	MP:0002135	abnormal kidney morphology			0.00123	1	0.03763	0.3162	21	1203	CLSTN3,TRH,KIF26B,GNG13,WT1,ITGA8,GRIK3,EYA1,STAT4,GJA8,CD1D,PTPN14,SALL1,LMX1B,OSR1,C3orf70,KLK8,ROBO2,BMPER,KCNT1,FOXC2
Mouse Phenotype	MP:0013504	increased embryonic tissue cell apoptosis			0.001286	1	0.03887	0.3267	6	140	WT1,EYA1,MEIS2,SALL1,OSR1,KDM2B
Mouse Phenotype	MP:0012317	impaired conditioning behavior			0.001334	1	0.03942	0.3313	6	141	PDYN,GABBR2,PTCHD1,LRRN4,NRG3,KCNT1
Mouse Phenotype	MP:0003345	decreased rib number			0.001336	1	0.03942	0.3313	4	56	UNCX,WFIKKN1,BMPER,FOXC2
Mouse Phenotype	MP:0002622	abnormal cochlear hair cell morphology			0.00148	1	0.04292	0.3607	7	196	PDZD7,EYA1,NR2F1,USH1G,ACAN,PCDH15,MYO15A
Mouse Phenotype	MP:0002787	pseudohermaphroditism			0.001489	1	0.04292	0.3607	2	7	AMHR2,STAR
Mouse Phenotype	MP:0008263	abnormal hippocampus CA1 region morphology			0.001546	1	0.04407	0.3704	3	27	CLSTN3,BRINP1,GABBR2
Mouse Phenotype	MP:0000035	abnormal membranous labyrinth morphology			0.001567	1	0.04416	0.3712	8	255	PDZD7,EYA1,NR2F1,USH1G,ACAN,PCDH15,MYO15A,OTOG
Mouse Phenotype	MP:0001388	abnormal stationary movement			0.001595	1	0.04444	0.3735	6	146	EYA1,USH1G,UNC5C,PCDH15,MYO15A,OTOG
Mouse Phenotype	MP:0002102	abnormal ear morphology			0.001649	1	0.04496	0.3779	11	450	ITGA8,PDZD7,EYA1,NR2F1,USH1G,ACAN,PCDH15,BMPER,MYO15A,OTOG,FOXC2
Mouse Phenotype	MP:0011089	perinatal lethality, complete penetrance			0.001687	1	0.04496	0.3779	8	258	UNCX,WT1,NR2F1,LMX1B,ROBO2,NR5A1,CNTFR,FOXC2
Mouse Phenotype	MP:0003308	abnormal cochlear sensory epithelium morphology			0.001709	1	0.04496	0.3779	7	201	PDZD7,EYA1,NR2F1,USH1G,ACAN,PCDH15,MYO15A
Mouse Phenotype	MP:0000078	abnormal supraoccipital bone morphology			0.001721	1	0.04496	0.3779	3	28	LMX1B,BMPER,FOXC2
Mouse Phenotype	MP:0008027	abnormal spinal cord white matter morphology			0.001721	1	0.04496	0.3779	3	28	DCC,UNC5C,ROBO2
Mouse Phenotype	MP:0010825	abnormal lung saccule morphology			0.001721	1	0.04496	0.3779	3	28	GATA4,ITGA8,BMPER
Mouse Phenotype	MP:0000042	abnormal organ of Corti morphology			0.001808	1	0.04675	0.393	7	203	PDZD7,EYA1,NR2F1,USH1G,ACAN,PCDH15,MYO15A
Mouse Phenotype	MP:0000959	abnormal somatic sensory system morphology			0.001861	1	0.04764	0.4004	14	675	UNCX,ITGA8,PDZD7,EYA1,DCC,NR2F1,MEIS2,LMX1B,USH1G,ACAN,PCDH15,MYO15A,VSX2,OTOG
Mouse Phenotype	MP:0001408	stereotypic behavior			0.001912	1	0.04843	0.4071	7	205	BRINP1,EYA1,USH1G,UNC5C,PCDH15,MYO15A,OTOG
Mouse Phenotype	MP:0010978	absent ureteric bud			0.001974	1	0.04853	0.4079	2	8	EYA1,OSR1
Mouse Phenotype	MP:0001788	periorbital edema			0.001974	1	0.04853	0.4079	2	8	PTPN14,FOXC2
Mouse Phenotype	MP:0011366	absent metanephros			0.001974	1	0.04853	0.4079	2	8	WT1,OSR1
Domain	SM00409	IG		SMART	0.000454	0.4327	0.04011	0.2983	11	421	ILDR2,UNC5B,DCC,CD22,WFIKKN1,BTNL2,BTN1A1,UNC5C,ROBO2,IGSF9,CNTFR
Domain	IPR003599	Ig_sub		InterPro	0.000454	0.4327	0.04011	0.2983	11	421	ILDR2,UNC5B,DCC,CD22,WFIKKN1,BTNL2,BTN1A1,UNC5C,ROBO2,IGSF9,CNTFR
Domain	PS50835	IG_LIKE		PROSITE	0.0004559	0.4345	0.04011	0.2983	12	491	ILDR2,UNC5B,DCC,CD1D,CD22,WFIKKN1,BTNL2,BTN1A1,UNC5C,ROBO2,IGSF9,CNTFR
Domain	PF00046	Homeobox		Pfam	0.0004921	0.469	0.04011	0.2983	8	234	UNCX,RAX2,MEIS2,MEOX1,HOXC4,HOXC11,LMX1B,VSX2
Domain	SM00408	IGc2		SMART	0.0005061	0.4824	0.04011	0.2983	8	235	UNC5B,DCC,CD22,WFIKKN1,UNC5C,ROBO2,IGSF9,CNTFR
Domain	IPR003598	Ig_sub2		InterPro	0.0005061	0.4824	0.04011	0.2983	8	235	UNC5B,DCC,CD22,WFIKKN1,UNC5C,ROBO2,IGSF9,CNTFR
Domain	PS00027	HOMEOBOX_1		PROSITE	0.0005205	0.4961	0.04011	0.2983	8	236	UNCX,RAX2,MEIS2,MEOX1,HOXC4,HOXC11,LMX1B,VSX2
Domain	SM00389	HOX		SMART	0.0005352	0.5101	0.04011	0.2983	8	237	UNCX,RAX2,MEIS2,MEOX1,HOXC4,HOXC11,LMX1B,VSX2
Domain	IPR007110	Ig-like_dom		InterPro	0.0005646	0.5381	0.04011	0.2983	12	503	ILDR2,UNC5B,DCC,CD1D,CD22,WFIKKN1,BTNL2,BTN1A1,UNC5C,ROBO2,IGSF9,CNTFR
Domain	PS50071	HOMEOBOX_2		PROSITE	0.0005657	0.5391	0.04011	0.2983	8	239	UNCX,RAX2,MEIS2,MEOX1,HOXC4,HOXC11,LMX1B,VSX2
Domain	IPR001356	Homeobox_dom		InterPro	0.0005657	0.5391	0.04011	0.2983	8	239	UNCX,RAX2,MEIS2,MEOX1,HOXC4,HOXC11,LMX1B,VSX2
Domain	PF17217	UPA		Pfam	0.0005894	0.5617	0.04011	0.2983	2	5	UNC5B,UNC5C
Domain	IPR033772	UPA		InterPro	0.0005894	0.5617	0.04011	0.2983	2	5	UNC5B,UNC5C
Domain	IPR017970	Homeobox_CS		InterPro	0.0006309	0.6012	0.04011	0.2983	7	186	UNCX,RAX2,MEOX1,HOXC4,HOXC11,LMX1B,VSX2
Domain	2.60.40.10	-		Gene3D	0.0006622	0.631	0.04011	0.2983	14	663	ILDR2,UNC5B,TRIM71,DCC,CD1D,CD22,WFIKKN1,BTNL2,BTN1A1,UNC5C,ROBO2,IGSF9,LRRN4,CNTFR
Domain	IPR013098	Ig_I-set		InterPro	0.0007154	0.6818	0.04011	0.2983	7	190	UNC5B,DCC,CD22,WFIKKN1,UNC5C,ROBO2,IGSF9
Domain	PF07679	I-set		Pfam	0.0007154	0.6818	0.04011	0.2983	7	190	UNC5B,DCC,CD22,WFIKKN1,UNC5C,ROBO2,IGSF9
Pathway	M39891	Genes controlling nephrogenesis	X	MSigDB C2 BIOCARTA (v7.5.1)	6.363e-07	0.0004607	0.0004015	0.002876	6	44	WT1,ITGA8,EYA1,LMX1B,ROBO2,FOXC2
Pathway	1268763	Neuronal System		BioSystems: REACTOME	1.109e-06	0.0008031	0.0004015	0.002876	13	349	SHANK1,KCNH8,HCN4,GNG13,GRIK3,KCNB2,KCNG3,GABBR2,SLC6A11,NRXN1,ABCC8,KCNK10,PRKCG
Pathway	M40048	Development of ureteric collection system		MSigDB C2 BIOCARTA (v7.5.1)	4.117e-06	0.002981	0.0009935	0.007116	6	60	WT1,ITGA8,EYA1,SALL1,ROBO2,BMPER
Pathway	1268821	Potassium Channels		BioSystems: REACTOME	7.002e-06	0.00507	0.001267	0.009078	7	100	KCNH8,HCN4,KCNB2,KCNG3,GABBR2,ABCC8,KCNK10
Pathway	M39814	GDNF/RET signaling axis		MSigDB C2 BIOCARTA (v7.5.1)	1.935e-05	0.01401	0.002803	0.02007	4	23	EYA1,SALL1,ROBO2,FOXC2
Pathway	M39896	Mammalian disorder of sexual development		MSigDB C2 BIOCARTA (v7.5.1)	3.215e-05	0.02327	0.003879	0.02778	4	26	AMHR2,GATA4,WT1,NR5A1
Pathway	1270316	Netrin mediated repulsion signals		BioSystems: REACTOME	4.062e-05	0.02941	0.004202	0.0301	3	10	UNC5B,DCC,UNC5C
Pathway	1269544	GPCR ligand binding		BioSystems: REACTOME	9.147e-05	0.06622	0.008278	0.05929	12	455	GHRL,HTR1F,TRH,FFAR1,GNG13,PDYN,GPR55,GPHA2,GABBR2,GRM7,PLPPR4,GLP1R
Pathway	M39887	Somatic sex determination		MSigDB C2 BIOCARTA (v7.5.1)	0.0001501	0.1087	0.01207	0.08648	3	15	GATA4,WT1,NR5A1
Pathway	83088	Taste transduction		BioSystems: KEGG	0.0003103	0.2247	0.02247	0.1609	5	83	HTR1F,HCN4,GNG13,GABBR2,TRPM5
Pathway	1269974	Hyaluronan biosynthesis and export		BioSystems: REACTOME	0.0004958	0.359	0.03264	0.2338	2	5	CEMIP,HAS2
Pathway	1268750	Incretin synthesis, secretion, and inactivation		BioSystems: REACTOME	0.0005605	0.4058	0.03382	0.2422	3	23	FFAR1,GNG13,GATA4
Pubmed	24952961	A high-resolution spatiotemporal atlas of gene expression of the developing mouse brain.		Pubmed	5.65e-15	9.522e-11	9.522e-11	9.817e-10	35	1937	AMHR2,HTR1F,TRH,UNCX,MAP2,UNC5B,PDYN,ENC1,GPR55,RSPO4,GRIK3,DCC,KCNB2,GABBR2,NR2F1,MEIS2,STAT4,MEOX1,SLC6A11,HOXC4,LYPD1,HOXC11,NRXN1,LMX1B,NFE2,GLP1R,UNC5C,ROBO2,ECEL1,NR5A1,KCNJ18,NRG3,VSX2,CDH7,FOXC2
Pubmed	29449449	Conserved and Divergent Features of Mesenchymal Progenitor Cell Types within the Cortical Nephrogenic Niche of the Human and Mouse Kidney.	X	Pubmed	1.382e-12	2.329e-08	1.165e-08	1.201e-07	7	22	DAPL1,UNC5B,WASF3,WT1,LYPD1,PCDH15,ECEL1
Pubmed	28426816	Ex vivo cultures combined with vivo-morpholino induced gene knockdown provide a system to assess the role of WT1 and GATA4 during gonad differentiation.		Pubmed	2.996e-10	5.049e-06	1.683e-06	1.735e-05	5	11	AMHR2,GATA4,WT1,STAR,NR5A1
Pubmed	33951437	The embryonic ontogeny of the gonadal somatic cells in mice and monkeys.		Pubmed	5.121e-10	8.63e-06	2.157e-06	2.224e-05	5	12	GATA4,WT1,SALL1,OSR1,NR5A1
Pubmed	19591821	High-resolution gene expression analysis of the developing mouse kidney defines novel cellular compartments within the nephron progenitor population.	X	Pubmed	1.691e-09	2.849e-05	5.699e-06	5.875e-05	7	56	WT1,EYA1,MEIS2,MEOX1,SALL1,OSR1,FOXC2
Pubmed	23874227	Gata4 is required for formation of the genital ridge in mice.		Pubmed	2.721e-09	4.585e-05	7.641e-06	7.878e-05	4	6	GATA4,WT1,OSR1,NR5A1
Pubmed	26116176	ROBO2 restricts the nephrogenic field and regulates Wolffian duct-nephrogenic cord separation.	X	Pubmed	7.362e-09	0.0001241	1.772e-05	0.0001827	5	19	WT1,ITGA8,EYA1,OSR1,ROBO2
Pubmed	26687222	Widespread Differential Expression of Coding Region and 3' UTR Sequences in Neurons and Other Tissues.		Pubmed	8.823e-08	0.001487	0.0001859	0.001916	4	12	MAP2,UNC5B,DCC,UNC5C
Pubmed	28473536	Impact of cytosine methylation on DNA binding specificities of human transcription factors.		Pubmed	1.455e-07	0.002452	0.0002508	0.002585	13	544	UNCX,GATA4,NR2F1,MEIS2,MEOX1,HOXC4,HOXC11,LMX1B,NFE2,OSR1,NR5A1,VSX2,FOXC2
Pubmed	16510500	Dorsally derived netrin 1 provides an inhibitory cue and elaborates the 'waiting period' for primary sensory axons in the developing spinal cord.		Pubmed	1.774e-07	0.002989	0.0002508	0.002585	4	14	UNC5B,DCC,LMX1B,UNC5C
Pubmed	24550112	Sall1 balances self-renewal and differentiation of renal progenitor cells.	X	Pubmed	1.966e-07	0.003313	0.0002508	0.002585	6	67	KIF26B,WT1,ITGA8,EYA1,SALL1,OSR1
Pubmed	23889939	Low-dose monobutyl phthalate stimulates steroidogenesis through steroidogenic acute regulatory protein regulated by SF-1, GATA-4 and C/EBP-beta in mouse Leydig tumor cells.		Pubmed	1.998e-07	0.003367	0.0002508	0.002585	3	4	GATA4,STAR,NR5A1
Pubmed	17420277	Wilms' tumor protein Wt1 is an activator of the anti-Mllerian hormone receptor gene Amhr2.		Pubmed	1.998e-07	0.003367	0.0002508	0.002585	3	4	AMHR2,WT1,NR5A1
Pubmed	19086053	Identification of new putative susceptibility genes for several psychiatric disorders by association analysis of regulatory and non-synonymous SNPs of 306 genes involved in neurotransmission and neurodevelopment.		Pubmed	2.083e-07	0.003511	0.0002508	0.002585	10	300	HTR1F,TRH,PDYN,GRIK3,GABBR2,GRM7,SLC6A11,NRXN1,NRG3,CNTFR
Pubmed	20439720	Kif26b, a kinesin family gene, regulates adhesion of the embryonic kidney mesenchyme.		Pubmed	3.207e-07	0.005404	0.0003379	0.003484	4	16	KIF26B,ITGA8,EYA1,SALL1
Pubmed	19274049	A census of human transcription factors: function, expression and evolution.		Pubmed	3.209e-07	0.005407	0.0003379	0.003484	16	908	UNCX,GATA4,WT1,RAX2,NR2F1,MEIS2,STAT4,MEOX1,HOXC4,HOXC11,SALL1,LMX1B,NFE2,NR5A1,VSX2,FOXC2
Pubmed	30377232	Transcription Factor 21 Is Required for Branching Morphogenesis and Regulates the Gdnf-Axis in Kidney Development.	X	Pubmed	4.442e-07	0.007485	0.0004403	0.004539	5	41	WT1,EYA1,MEIS2,SALL1,OSR1
Pubmed	10704383	Netrin 1 acts as an attractive or as a repulsive cue for distinct migrating neurons during the development of the cerebellar system.		Pubmed	4.982e-07	0.008395	0.0004419	0.004555	3	5	UNC5B,DCC,UNC5C
Pubmed	29229980	Molecular cloning of novel transcripts of human kallikrein-related peptidases 5, 6, 7, 8 and 9 (KLK5 - KLK9), using Next-generation sequencing.		Pubmed	4.982e-07	0.008395	0.0004419	0.004555	3	5	KLK7,KLK6,KLK8
Pubmed	17537792	The ECM protein nephronectin promotes kidney development via integrin alpha8beta1-mediated stimulation of Gdnf expression.	X	Pubmed	5.36e-07	0.009033	0.0004517	0.004656	4	18	WT1,ITGA8,EYA1,SALL1
Pubmed	20185795	Wt1 and retinoic acid signaling in the subcoelomic mesenchyme control the development of the pleuropericardial membranes and the sinus horns.		Pubmed	6.77e-07	0.01141	0.0005186	0.005346	4	19	HCN4,GATA4,WT1,OSR1
Pubmed	21858105	Hox10 genes function in kidney development in the differentiation and integration of the cortical stroma.	X	Pubmed	6.77e-07	0.01141	0.0005186	0.005346	4	19	WT1,EYA1,HOXC11,VSX2
Pubmed	18391535	WT1-mediated gene regulation in early urogenital ridge development.		Pubmed	7.155e-07	0.01206	0.0005243	0.005405	5	45	AMHR2,GATA4,WT1,MUC16,NR5A1
Pubmed	24135228	WT1 maintains adrenal-gonadal primordium identity and marks a population of AGP-like progenitors within the adrenal gland.		Pubmed	8.438e-07	0.01422	0.0005774	0.005953	4	20	GATA4,WT1,STAR,NR5A1
Pubmed	15118069	Cell-specific knockout of steroidogenic factor 1 reveals its essential roles in gonadal function.		Pubmed	9.936e-07	0.01674	0.0005774	0.005953	3	6	AMHR2,STAR,NR5A1
Pubmed	10908620	Netrin-1 promotes thalamic axon growth and is required for proper development of the thalamocortical projection.		Pubmed	9.936e-07	0.01674	0.0005774	0.005953	3	6	UNC5B,DCC,UNC5C
Pubmed	21248289	GATA4 deficiency impairs ovarian function in adult mice.		Pubmed	9.936e-07	0.01674	0.0005774	0.005953	3	6	AMHR2,GATA4,STAR
Pubmed	12736344	Netrin-1 is a chemorepellent for oligodendrocyte precursor cells in the embryonic spinal cord.		Pubmed	9.936e-07	0.01674	0.0005774	0.005953	3	6	UNC5B,DCC,UNC5C
Pubmed	16790474	Odd-skipped related 1 is required for development of the metanephric kidney and regulates formation and differentiation of kidney precursor cells.	X	Pubmed	9.936e-07	0.01674	0.0005774	0.005953	3	6	WT1,EYA1,OSR1
Pubmed	25168025	Nonmuscle Myosin II Regulates the Morphogenesis of Metanephric Mesenchyme-Derived Immature Nephrons.		Pubmed	1.039e-06	0.01751	0.0005838	0.006019	4	21	KIF26B,WT1,ITGA8,SALL1
Pubmed	18787044	Fras1, a basement membrane-associated protein mutated in Fraser syndrome, mediates both the initiation of the mammalian kidney and the integrity of renal glomeruli.		Pubmed	1.529e-06	0.02576	0.0007807	0.008049	4	23	WT1,ITGA8,EYA1,SALL1
Pubmed	23685333	Tbx18 expression demarcates multipotent precursor populations in the developing urogenital system but is exclusively required within the ureteric mesenchymal lineage to suppress a renal stromal fate.		Pubmed	1.529e-06	0.02576	0.0007807	0.008049	4	23	UNCX,WT1,OSR1,NR5A1
Pubmed	15196959	The forkhead genes, Foxc1 and Foxc2, regulate paraxial versus intermediate mesoderm cell fate.		Pubmed	1.529e-06	0.02576	0.0007807	0.008049	4	23	WT1,MEOX1,OSR1,FOXC2
Pubmed	12351186	Cloning of three mouse Unc5 genes and their expression patterns at mid-gestation.		Pubmed	1.734e-06	0.02922	0.0007898	0.008143	3	7	UNC5B,DCC,UNC5C
Pubmed	14726490	Differential requirement for steroidogenic factor-1 gene dosage in adrenal development versus endocrine function.		Pubmed	1.734e-06	0.02922	0.0007898	0.008143	3	7	GATA4,STAR,NR5A1
Pubmed	20628609	Peri-pubertal emergence of UNC-5 homologue expression by dopamine neurons in rodents.		Pubmed	1.734e-06	0.02922	0.0007898	0.008143	3	7	UNC5B,DCC,UNC5C
Pubmed	21436032	Usher type 1G protein sans is a critical component of the tip-link complex, a structure controlling actin polymerization in stereocilia.		Pubmed	1.734e-06	0.02922	0.0007898	0.008143	3	7	USH1G,PCDH15,MYO15A
Pubmed	31142573	Von Hippel-Lindau Acts as a Metabolic Switch Controlling Nephron Progenitor Differentiation.		Pubmed	1.829e-06	0.03083	0.0007905	0.008149	4	24	WT1,EYA1,SALL1,OSR1
Pubmed	26633881	Synergistic integration of Netrin and ephrin axon guidance signals by spinal motor neurons.		Pubmed	1.829e-06	0.03083	0.0007905	0.008149	4	24	UNC5B,DCC,LMX1B,UNC5C
Pubmed	12050119	Hox11 paralogous genes are essential for metanephric kidney induction.	X	Pubmed	2.767e-06	0.04663	0.001077	0.0111	3	8	WT1,EYA1,HOXC11
Pubmed	10341242	Floor plate and netrin-1 are involved in the migration and survival of inferior olivary neurons.		Pubmed	2.767e-06	0.04663	0.001077	0.0111	3	8	UNC5B,DCC,UNC5C
Pubmed	18479186	Topography of thalamic projections requires attractive and repulsive functions of Netrin-1 in the ventral telencephalon.		Pubmed	2.767e-06	0.04663	0.001077	0.0111	3	8	UNC5B,DCC,UNC5C
Pubmed	32421711	Discovery of genes required for body axis and limb formation by global identification of retinoic acid-regulated epigenetic marks.		Pubmed	2.767e-06	0.04663	0.001077	0.0111	3	8	UNCX,NR2F1,MEIS2
Pubmed	31351040	Molecular patterning of the embryonic cranial mesenchyme revealed by genome-wide transcriptional profiling.		Pubmed	2.812e-06	0.04738	0.001077	0.0111	5	59	UNC5B,EYA1,DCC,LMX1B,UNC5C
Pubmed	23471215	Conditional mutagenesis of Gata6 in SF1-positive cells causes gonadal-like differentiation in the adrenal cortex of mice.		Pubmed	2.995e-06	0.05048	0.001122	0.01156	4	27	AMHR2,GATA4,STAR,NR5A1
Pubmed	21820362	Eliminating SF-1 (NR5A1) sumoylation in vivo results in ectopic hedgehog signaling and disruption of endocrine development.		Pubmed	3.484e-06	0.05872	0.001249	0.01288	4	28	AMHR2,ACAN,BTN1A1,NR5A1
Pubmed	25668066	Combined loss of the GATA4 and GATA6 transcription factors in male mice disrupts testicular development and confers adrenal-like function in the testes.		Pubmed	3.484e-06	0.05872	0.001249	0.01288	4	28	GATA4,WT1,STAR,NR5A1
Pubmed	12783782	Six1 is required for the early organogenesis of mammalian kidney.		Pubmed	4.139e-06	0.06975	0.001395	0.01438	3	9	WT1,EYA1,SALL1
Pubmed	24332837	Redefining the in vivo origin of metanephric nephron progenitors enables generation of complex kidney structures from pluripotent stem cells.		Pubmed	4.139e-06	0.06975	0.001395	0.01438	3	9	WT1,ITGA8,OSR1
Pubmed	19339464	Tonotopic gradient in the developmental acquisition of sensory transduction in outer hair cells of the mouse cochlea.		Pubmed	4.139e-06	0.06975	0.001395	0.01438	3	9	MYO3A,PCDH15,MYO15A
Pubmed	24618850	Massively parallel DNA sequencing facilitates diagnosis of patients with Usher syndrome type 1.		Pubmed	5.897e-06	0.09938	0.00184	0.01897	3	10	PDZD7,USH1G,PCDH15
Pubmed	19558318	Association between kallikrein-related peptidases (KLKs) and macroscopic indicators of semen analysis: their relation to sperm motility.		Pubmed	5.897e-06	0.09938	0.00184	0.01897	3	10	KLK7,KLK6,KLK8
Pubmed	16442091	Role of fibroblast growth factor receptors 1 and 2 in the metanephric mesenchyme.		Pubmed	5.897e-06	0.09938	0.00184	0.01897	3	10	WT1,EYA1,SALL1
Pubmed	22186409	Cbx2, a polycomb group gene, is required for Sry gene expression in mice.		Pubmed	5.897e-06	0.09938	0.00184	0.01897	3	10	GATA4,WT1,NR5A1
Pubmed	33951080	Distinct expression of select and transcriptome-wide isolated 3'UTRs suggests critical roles in development and transition states.		Pubmed	6.864e-06	0.1157	0.002103	0.02168	4	33	MAP2,UNC5B,DCC,UNC5C
Pubmed	31776257	Otogelin, otogelin-like, and stereocilin form links connecting outer hair cell stereocilia to each other and the tectorial membrane.		Pubmed	8.086e-06	0.1363	0.002136	0.02202	3	11	USH1G,PCDH15,OTOG
Pubmed	17300925	Six1 and Six4 are essential for Gdnf expression in the metanephric mesenchyme and ureteric bud formation, while Six1 deficiency alone causes mesonephric-tubule defects.		Pubmed	8.086e-06	0.1363	0.002136	0.02202	3	11	WT1,SALL1,OSR1
Pubmed	16223478	Odd-skipped related 1 (Odd 1) is an essential regulator of heart and urogenital development.		Pubmed	8.086e-06	0.1363	0.002136	0.02202	3	11	GATA4,WT1,OSR1
Pubmed	15788454	Ventral migration of early-born neurons requires Dcc and is essential for the projections of primary afferents in the spinal cord.		Pubmed	8.086e-06	0.1363	0.002136	0.02202	3	11	DCC,LMX1B,UNC5C
Pubmed	15186747	Novel role for Netrins in regulating epithelial behavior during lung branching morphogenesis.		Pubmed	8.086e-06	0.1363	0.002136	0.02202	3	11	UNC5B,DCC,UNC5C
Pubmed	17616930	Analysis of Netrin 1 receptors during inner ear development.		Pubmed	8.086e-06	0.1363	0.002136	0.02202	3	11	UNC5B,DCC,UNC5C
Pubmed	15944188	Gonadal sex reversal in mutant Dax1 XY mice: a failure to upregulate Sox9 in pre-Sertoli cells.		Pubmed	9.795e-06	0.1651	0.002136	0.02202	4	36	GATA4,WT1,STAR,NR5A1
Pubmed	15211353	One tissue, two fates: molecular genetic events that underlie testis versus ovary development.		Pubmed	1.075e-05	0.1812	0.002136	0.02202	3	12	GATA4,WT1,NR5A1
Pubmed	28663585	CIB2 interacts with TMC1 and TMC2 and is essential for mechanotransduction in auditory hair cells.		Pubmed	1.075e-05	0.1812	0.002136	0.02202	3	12	TMC2,PCDH15,MYO15A
Pubmed	11688560	Murine homolog of SALL1 is essential for ureteric bud invasion in kidney development.		Pubmed	1.075e-05	0.1812	0.002136	0.02202	3	12	WT1,EYA1,SALL1
Pubmed	25739037	Licensing of primordial germ cells for gametogenesis depends on genital ridge signaling.		Pubmed	1.075e-05	0.1812	0.002136	0.02202	3	12	GATA4,WT1,OSR1
Pubmed	24598167	Osr1 acts downstream of and interacts synergistically with Six2 to maintain nephron progenitor cells during kidney organogenesis.		Pubmed	1.075e-05	0.1812	0.002136	0.02202	3	12	WT1,EYA1,OSR1
Pubmed	16319116	Identification of multipotent progenitors in the embryonic mouse kidney by a novel colony-forming assay.		Pubmed	1.095e-05	0.1845	0.002136	0.02202	4	37	WT1,ITGA8,EYA1,SALL1
Pubmed	22833126	Canonical Wnt signaling regulates smooth muscle precursor development in the mouse ureter.		Pubmed	1.22e-05	0.2057	0.002136	0.02202	4	38	UNCX,OSR1,NR5A1,BMPER
Pubmed	18042071	The expression of Wilms' tumour-1 and Ca125 in invasive micropapillary carcinoma of the breast.		Pubmed	1.372e-05	0.2312	0.002136	0.02202	2	2	WT1,MUC16
Pubmed	32323843	Extracellular acidity?induced expression of Kallikrein?related peptidases 7 and 8 is involved in increased invasiveness of gastric cancer cells.		Pubmed	1.372e-05	0.2312	0.002136	0.02202	2	2	KLK7,KLK8
Pubmed	18703422	Impaired follicle development and infertility in female mice lacking steroidogenic factor 1 in ovarian granulosa cells.		Pubmed	1.372e-05	0.2312	0.002136	0.02202	2	2	AMHR2,NR5A1
Pubmed	23738838	unc5c haploinsufficient phenotype: striking similarities with the dcc haploinsufficiency model.		Pubmed	1.372e-05	0.2312	0.002136	0.02202	2	2	DCC,UNC5C
Pubmed	18329042	Crystal structure of human epidermal kallikrein 7 (hK7) synthesized directly in its native state in E. coli: insights into the atomic basis of its inhibition by LEKTI domain 6 (LD6).		Pubmed	1.372e-05	0.2312	0.002136	0.02202	2	2	KLK7,KLK8
Pubmed	26841241	MYO3A Causes Human Dominant Deafness and Interacts with Protocadherin 15-CD2 Isoform.		Pubmed	1.372e-05	0.2312	0.002136	0.02202	2	2	MYO3A,PCDH15
Pubmed	31658245	SorCS1-mediated sorting in dendrites maintains neurexin axonal surface polarization required for synaptic function.		Pubmed	1.372e-05	0.2312	0.002136	0.02202	2	2	SORCS1,NRXN1
Pubmed	27442016	Osr1 Interacts Synergistically with Wt1 to Regulate Kidney Organogenesis.		Pubmed	1.372e-05	0.2312	0.002136	0.02202	2	2	WT1,OSR1
Pubmed	30805847	The lncRNA UNC5B-AS1 promotes proliferation, migration, and invasion in papillary thyroid cancer cell lines.		Pubmed	1.372e-05	0.2312	0.002136	0.02202	2	2	UNC5B,UNC5B-AS1
Pubmed	24940003	The CD2 isoform of protocadherin-15 is an essential component of the tip-link complex in mature auditory hair cells.		Pubmed	1.372e-05	0.2312	0.002136	0.02202	2	2	PCDH15,MYO15A
Pubmed	26818507	Genetic Demonstration of a Role for Stathmin in Adult Hippocampal Neurogenesis, Spinogenesis, and NMDA Receptor-Dependent Memory.		Pubmed	1.372e-05	0.2312	0.002136	0.02202	2	2	STAT4,STMN4
Pubmed	18054557	Epigenetic and genetic alterations in Netrin-1 receptors UNC5C and DCC in human colon cancer.		Pubmed	1.372e-05	0.2312	0.002136	0.02202	2	2	DCC,UNC5C
Pubmed	30029624	Novel digenic inheritance of PCDH15 and USH1G underlies profound non-syndromic hearing impairment.		Pubmed	1.372e-05	0.2312	0.002136	0.02202	2	2	USH1G,PCDH15
Pubmed	12907682	A mutated form of steroidogenic factor 1 (SF-1 G35E) that causes sex reversal in humans fails to synergize with transcription factor GATA-4.		Pubmed	1.372e-05	0.2312	0.002136	0.02202	2	2	GATA4,NR5A1
Pubmed	33669634	The Attenuated Secretion of Hyaluronan by UVA-Exposed Human Fibroblasts Is Associated with Up- and Downregulation of HYBID and HAS2 Expression via Activated and Inactivated Signaling of the p38/ATF2 and JAK2/STAT3 Cascades.		Pubmed	1.372e-05	0.2312	0.002136	0.02202	2	2	CEMIP,HAS2
Pubmed	18635551	Exendin-(9-39) corrects fasting hypoglycemia in SUR-1-/- mice by lowering cAMP in pancreatic beta-cells and inhibiting insulin secretion.		Pubmed	1.372e-05	0.2312	0.002136	0.02202	2	2	ABCC8,GLP1R
Pubmed	19213029	Familial transmission of oculoauriculovertebral spectrum (Goldenhar syndrome) is not due to mutations in either EYA1 or SALL1.		Pubmed	1.372e-05	0.2312	0.002136	0.02202	2	2	EYA1,SALL1
Pubmed	27483364	Clinical relevance of kallikrein-related peptidase 6 (KLK6) and 8 (KLK8) mRNA expression in advanced serous ovarian cancer.		Pubmed	1.372e-05	0.2312	0.002136	0.02202	2	2	KLK6,KLK8
Pubmed	19242752	Aberrant methylation of the netrin-1 receptor genes UNC5C and DCC detected in advanced colorectal cancer.		Pubmed	1.372e-05	0.2312	0.002136	0.02202	2	2	DCC,UNC5C
Pubmed	28059119	Dysregulation of WTI (-KTS) is Associated with the Kidney-Specific Effects of the LMX1B R246Q Mutation.		Pubmed	1.372e-05	0.2312	0.002136	0.02202	2	2	WT1,LMX1B
Pubmed	22419830	NR5A1 is required for functional maturation of Sertoli cells during postnatal development.		Pubmed	1.372e-05	0.2312	0.002136	0.02202	2	2	AMHR2,NR5A1
Pubmed	21172404	GATA4 regulates Sertoli cell function and fertility in adult male mice.		Pubmed	1.372e-05	0.2312	0.002136	0.02202	2	2	AMHR2,GATA4
Pubmed	8544843	Hormonal and developmental regulation of the steroidogenic acute regulatory protein.		Pubmed	1.372e-05	0.2312	0.002136	0.02202	2	2	STAR,NR5A1
Pubmed	9144652	A novel splice variant of a metabotropic glutamate receptor, human mGluR7b.		Pubmed	1.372e-05	0.2312	0.002136	0.02202	2	2	GRIK3,GRM7
Pubmed	15378660	Differential expression of neuropsin and protease M/neurosin in oligodendrocytes after injury to the spinal cord.		Pubmed	1.372e-05	0.2312	0.002136	0.02202	2	2	KLK6,KLK8
Pubmed	32121640	Ginseng Gintonin Contains Ligands for GPR40 and GPR55.		Pubmed	1.372e-05	0.2312	0.002136	0.02202	2	2	FFAR1,GPR55
Pubmed	15687485	Variants in the Wilms' tumor gene are associated with focal segmental glomerulosclerosis in the African American population.		Pubmed	1.372e-05	0.2312	0.002136	0.02202	2	2	WT1,WT1-AS
Pubmed	25477184	Kallikrein family proteases KLK6 and KLK7 are potential early detection and diagnostic biomarkers for serous and papillary serous ovarian cancer subtypes.		Pubmed	1.372e-05	0.2312	0.002136	0.02202	2	2	KLK7,KLK6
Pubmed	18391526	Combined haploinsufficiency of SF-1 and GATA4 does not reveal a genetic interaction in mouse gonadal development.		Pubmed	1.372e-05	0.2312	0.002136	0.02202	2	2	GATA4,NR5A1
Pubmed	10446911	Transcription factor GATA-4 enhances Mllerian inhibiting substance gene transcription through a direct interaction with the nuclear receptor SF-1.		Pubmed	1.372e-05	0.2312	0.002136	0.02202	2	2	GATA4,NR5A1
Pubmed	23873370	Induction of intermediate mesoderm by retinoic acid receptor signaling from differentiating mouse embryonic stem cells.		Pubmed	1.372e-05	0.2312	0.002136	0.02202	2	2	WT1,OSR1
Pubmed	24094106	The specific ?-neurexin interactor calsyntenin-3 promotes excitatory and inhibitory synapse development.		Pubmed	1.372e-05	0.2312	0.002136	0.02202	2	2	CLSTN3,NRXN1
Pubmed	29155983	Meox1 accelerates myocardial hypertrophic decompensation through Gata4.		Pubmed	1.372e-05	0.2312	0.002136	0.02202	2	2	GATA4,MEOX1
Pubmed	31949043	HYBID (alias KIAA1199/CEMIP) and hyaluronan synthase coordinately regulate hyaluronan metabolism in histamine-stimulated skin fibroblasts.		Pubmed	1.372e-05	0.2312	0.002136	0.02202	2	2	CEMIP,HAS2
Pubmed	31710289	Induction of Sertoli-like cells from human fibroblasts by NR5A1 and GATA4.		Pubmed	1.372e-05	0.2312	0.002136	0.02202	2	2	GATA4,NR5A1
Pubmed	19930843	Expression of steroidogenic factor 1 (SF-1) and steroidogenic acute regulatory protein (StAR) in endometriosis is associated with endometriosis severity.		Pubmed	1.372e-05	0.2312	0.002136	0.02202	2	2	STAR,NR5A1
Pubmed	23091613	Germ cells are not required to establish the female pathway in mouse fetal gonads.		Pubmed	1.394e-05	0.2349	0.002136	0.02202	3	13	GATA4,WT1,NR5A1
Pubmed	15192120	Human tissue kallikreins: physiologic roles and applications in cancer.		Pubmed	1.394e-05	0.2349	0.002136	0.02202	3	13	KLK7,KLK6,KLK8
Pubmed	34256037	The nephric mesenchyme lineage of intermediate mesoderm is derived from Tbx6-expressing derivatives of neuro-mesodermal progenitors via BMP-dependent Osr1 function.		Pubmed	1.394e-05	0.2349	0.002136	0.02202	3	13	WT1,OSR1,FOXC2
Pubmed	20962046	Abnormal epithelial cell polarity and ectopic epidermal growth factor receptor (EGFR) expression induced in Emx2 KO embryonic gonads.		Pubmed	1.394e-05	0.2349	0.002136	0.02202	3	13	GATA4,WT1,NR5A1
Pubmed	27313319	The adrenal capsule is a signaling center controlling cell renewal and zonation through Rspo3.		Pubmed	1.394e-05	0.2349	0.002136	0.02202	3	13	WT1,RSPO4,NR5A1
Pubmed	33238113	Phox2a Defines a Developmental Origin of the Anterolateral System in Mice and Humans.		Pubmed	1.502e-05	0.2531	0.002281	0.02351	4	40	PDYN,DCC,LYPD1,LMX1B
Pubmed	18403409	Wt1 negatively regulates beta-catenin signaling during testis development.		Pubmed	1.769e-05	0.2982	0.002593	0.02673	3	14	GATA4,WT1,NR5A1
Pubmed	25666037	Differences in Kallikrein-related peptidase mRNA sequences and KLK6 enzyme activity between mouse strains.		Pubmed	1.769e-05	0.2982	0.002593	0.02673	3	14	KLK7,KLK6,KLK8
Pubmed	15836771	A novel isoform of Vinexin, Vinexin gamma, regulates Sox9 gene expression through activation of MAPK cascade in mouse fetal gonad.		Pubmed	1.769e-05	0.2982	0.002593	0.02673	3	14	GATA4,WT1,NR5A1
Pubmed	18485340	Hoxd11 specifies a program of metanephric kidney development within the intermediate mesoderm of the mouse embryo.		Pubmed	1.769e-05	0.2982	0.002593	0.02673	3	14	EYA1,HOXC11,OSR1
Pubmed	15203212	Taxon-specific evolution of glandular kallikrein genes and identification of a progenitor of prostate-specific antigen.		Pubmed	2.206e-05	0.3717	0.003022	0.03115	3	15	KLK7,KLK6,KLK8
Pubmed	26503042	CMT2D neuropathy is linked to the neomorphic binding activity of glycyl-tRNA synthetase.		Pubmed	2.206e-05	0.3717	0.003022	0.03115	3	15	MAP2,DCC,UNC5C
Pubmed	25917826	Lineage specification of ovarian theca cells requires multicellular interactions via oocyte and granulosa cells.		Pubmed	2.206e-05	0.3717	0.003022	0.03115	3	15	WT1,STAR,NR5A1
Pubmed	23255421	Slit-roundabout signaling regulates the development of the cardiac systemic venous return and pericardium.		Pubmed	2.206e-05	0.3717	0.003022	0.03115	3	15	HCN4,WT1,ROBO2
Pubmed	12223418	Gonadal differentiation, sex determination and normal Sry expression in mice require direct interaction between transcription partners GATA4 and FOG2.		Pubmed	2.206e-05	0.3717	0.003022	0.03115	3	15	GATA4,WT1,NR5A1
Pubmed	16800723	Proceedings of the 1st International Symposium on Kallikreins, Lausanne, Switzerland, September 1-3 , 2005.		Pubmed	2.206e-05	0.3717	0.003022	0.03115	3	15	KLK7,KLK6,KLK8
Pubmed	16800724	A comprehensive nomenclature for serine proteases with homology to tissue kallikreins.		Pubmed	2.206e-05	0.3717	0.003022	0.03115	3	15	KLK7,KLK6,KLK8
Pubmed	25031030	WT1 controls antagonistic FGF and BMP-pSMAD pathways in early renal progenitors.		Pubmed	2.206e-05	0.3717	0.003022	0.03115	3	15	UNCX,PHF19,WT1
Pubmed	19877281	Brn3a regulates the transition from neurogenesis to terminal differentiation and represses non-neural gene expression in the trigeminal ganglion.		Pubmed	2.414e-05	0.4068	0.003281	0.03382	4	45	EYA1,DCC,MEIS2,ADGRG2
Pubmed	27974206	Distal Limb Patterning Requires Modulation of cis-Regulatory Activities by HOX13.		Pubmed	2.707e-05	0.4562	0.003537	0.03646	3	16	MEIS2,HOXC11,SALL1
Pubmed	11054574	Sequencing and expression analysis of the serine protease gene cluster located in chromosome 19q13 region.		Pubmed	2.707e-05	0.4562	0.003537	0.03646	3	16	KLK7,KLK6,KLK8
Pubmed	25617721	Evidence for intermediate mesoderm and kidney progenitor cell specification by Pax2 and PTIP dependent mechanisms.		Pubmed	2.707e-05	0.4562	0.003537	0.03646	3	16	EYA1,SALL1,OSR1
Pubmed	17520166	Characterization of chromosomal inversion of the mouse hairy ears (Eh) mutation associated with cleft palate.		Pubmed	2.707e-05	0.4562	0.003537	0.03646	3	16	HOXC4,HOXC11,HAS2
Pubmed	20424135	Blood biomarker levels to aid discovery of cancer-related single-nucleotide polymorphisms: kallikreins and prostate cancer.		Pubmed	2.707e-05	0.4562	0.003537	0.03646	3	16	KLK7,KLK6,KLK8
Pubmed	32274496	Activin A Determines Steroid Levels and Composition in the Fetal Testis.		Pubmed	2.873e-05	0.4842	0.003724	0.0384	4	47	AMHR2,WT1,ITGA8,ROBO2
Pubmed	21963425	Nephron formation adopts a novel spatial topology at cessation of nephrogenesis.		Pubmed	3.278e-05	0.5525	0.003895	0.04016	3	17	WT1,EYA1,TMEM100
Pubmed	32945847	Aberrant and constitutive expression of FOXL2 impairs ovarian development and functions in mice.		Pubmed	3.278e-05	0.5525	0.003895	0.04016	3	17	WT1,STAR,NR5A1
Pubmed	24370450	Midline-derived Shh regulates mesonephric tubule formation through the paraxial mesoderm.		Pubmed	3.278e-05	0.5525	0.003895	0.04016	3	17	WT1,SALL1,FOXC2
Pubmed	23087174	Mamld1 deficiency significantly reduces mRNA expression levels of multiple genes expressed in mouse fetal Leydig cells but permits normal genital and reproductive development.		Pubmed	3.923e-05	0.6612	0.003895	0.04016	3	18	GATA4,STAR,NR5A1
Pubmed	27819291	ISL1-based LIM complexes control Slit2 transcription in developing cranial motor neurons.		Pubmed	3.923e-05	0.6612	0.003895	0.04016	3	18	UNC5C,ROBO2,VSX2
Pubmed	25933105	Adrenal Development in Mice Requires GATA4 and GATA6 Transcription Factors.		Pubmed	3.923e-05	0.6612	0.003895	0.04016	3	18	GATA4,STAR,NR5A1
Pubmed	30456369	Neuron-specific inactivation of		Pubmed	3.923e-05	0.6612	0.003895	0.04016	3	18	WT1,LMX1B,VSX2
Pubmed	10319323	SF-1 (steroidogenic factor-1) and C/EBP beta (CCAAT/enhancer binding protein-beta) cooperate to regulate the murine StAR (steroidogenic acute regulatory) promoter.		Pubmed	4.091e-05	0.6895	0.003895	0.04016	2	3	STAR,NR5A1
Pubmed	14678822	Nr0b1 and its network partners are expressed early in murine embryos prior to steroidogenic axis organogenesis.		Pubmed	4.091e-05	0.6895	0.003895	0.04016	2	3	WT1,NR5A1
Pubmed	2173145	Tissue, developmental, and tumor-specific expression of divergent transcripts in Wilms tumor.		Pubmed	4.091e-05	0.6895	0.003895	0.04016	2	3	WT1,WT1-AS
Pubmed	20142502	The structure of the harmonin/sans complex reveals an unexpected interaction mode of the two Usher syndrome proteins.		Pubmed	4.091e-05	0.6895	0.003895	0.04016	2	3	USH1G,PCDH15
Pubmed	33078831	Whole exome sequencing reveals pathogenic variants in MYO3A, MYO15A and COL9A3 and differential frequencies in ancestral alleles in hearing impairment genes among individuals from Cameroon.		Pubmed	4.091e-05	0.6895	0.003895	0.04016	2	3	MYO3A,MYO15A
Pubmed	10478838	Developmental and hormonal regulation of murine scavenger receptor, class B, type 1.		Pubmed	4.091e-05	0.6895	0.003895	0.04016	2	3	STAR,NR5A1
Pubmed	11387206	Netrin-1 acts as a survival factor via its receptors UNC5H and DCC.		Pubmed	4.091e-05	0.6895	0.003895	0.04016	2	3	UNC5B,DCC
Pubmed	12727988	Down-regulation of steroidogenic response to gonadotropins in human and rat preovulatory granulosa cells involves mitogen-activated protein kinase activation and modulation of DAX-1 and steroidogenic factor-1.		Pubmed	4.091e-05	0.6895	0.003895	0.04016	2	3	STAR,NR5A1
Pubmed	19822088	Role of the netrin system of repellent factors on synovial fibroblasts in rheumatoid arthritis and osteoarthritis.		Pubmed	4.091e-05	0.6895	0.003895	0.04016	2	3	UNC5B,UNC5C
Pubmed	25592416	Puerarin alleviates noise-induced hearing loss via affecting PKC? and GABAB receptor expression.		Pubmed	4.091e-05	0.6895	0.003895	0.04016	2	3	GABBR2,PRKCG
Pubmed	28441426	Identification of genes associated with dissociation of cognitive performance and neuropathological burden: Multistep analysis of genetic, epigenetic, and transcriptional data.		Pubmed	4.091e-05	0.6895	0.003895	0.04016	2	3	ENC1,UNC5C
Pubmed	27888191	Wt1 directs the lineage specification of sertoli and granulosa cells by repressing Sf1 expression.		Pubmed	4.091e-05	0.6895	0.003895	0.04016	2	3	WT1,NR5A1
Pubmed	23326390	Expression of inhibin-alpha is regulated synergistically by Wilms' tumor gene 1 (Wt1) and steroidogenic factor-1 (Sf1) in sertoli cells.		Pubmed	4.091e-05	0.6895	0.003895	0.04016	2	3	WT1,NR5A1
Pubmed	15574733	Mapping netrin receptor binding reveals domains of Unc5 regulating its tyrosine phosphorylation.		Pubmed	4.091e-05	0.6895	0.003895	0.04016	2	3	DCC,UNC5C
Pubmed	8414514	Characterization of the transcriptional regulatory region of the human WT1 gene.		Pubmed	4.091e-05	0.6895	0.003895	0.04016	2	3	WT1,WT1-AS
Pubmed	20601698	Identification of a novel distal control region upstream of the human steroidogenic acute regulatory protein (StAR) gene that participates in SF-1-dependent chromatin architecture.		Pubmed	4.091e-05	0.6895	0.003895	0.04016	2	3	STAR,NR5A1
Pubmed	29692870	Identification of Pathogenic Genes of Nonsyndromic Hearing Loss in Uyghur Families Using Massively Parallel DNA Sequencing Technique.		Pubmed	4.091e-05	0.6895	0.003895	0.04016	2	3	PCDH15,MYO15A
Pubmed	19826074	Characterization and expression of netrin-1 and its receptors UNC5B and DCC in human placenta.		Pubmed	4.091e-05	0.6895	0.003895	0.04016	2	3	UNC5B,DCC
Pubmed	19001523	Prostaglandin E2 via steroidogenic factor-1 coordinately regulates transcription of steroidogenic genes necessary for estrogen synthesis in endometriosis.		Pubmed	4.091e-05	0.6895	0.003895	0.04016	2	3	STAR,NR5A1
Pubmed	12655055	The netrin-1 receptors UNC5H are putative tumor suppressors controlling cell death commitment.		Pubmed	4.091e-05	0.6895	0.003895	0.04016	2	3	UNC5B,UNC5C
Pubmed	22461617	GATA4 is a critical regulator of gonadectomy-induced adrenocortical tumorigenesis in mice.		Pubmed	4.091e-05	0.6895	0.003895	0.04016	2	3	AMHR2,GATA4
Pubmed	12451134	The netrin 1 receptors Unc5h3 and Dcc are necessary at multiple choice points for the guidance of corticospinal tract axons.		Pubmed	4.091e-05	0.6895	0.003895	0.04016	2	3	DCC,UNC5C
Pubmed	26231762	Prognostic significance of multiple kallikreins in high-grade astrocytoma.		Pubmed	4.091e-05	0.6895	0.003895	0.04016	2	3	KLK7,KLK6
Pubmed	26027919	GATA factors in endocrine neoplasia.		Pubmed	4.091e-05	0.6895	0.003895	0.04016	2	3	AMHR2,GATA4
Pubmed	10949085	Interplay between liganded and orphan nuclear receptors controls reproductive pathways.		Pubmed	4.091e-05	0.6895	0.003895	0.04016	2	3	NR2F1,NR5A1
Pubmed	26859457	Structural Decoding of the Netrin-1/UNC5 Interaction and its Therapeutical Implications in Cancers.		Pubmed	4.091e-05	0.6895	0.003895	0.04016	2	3	UNC5B,UNC5C
Pubmed	8290269	Antisense transcripts and protein binding motifs within the Wilms tumour (WT1) locus.		Pubmed	4.091e-05	0.6895	0.003895	0.04016	2	3	WT1,WT1-AS
Pubmed	18445271	A GATA4/WT1 cooperation regulates transcription of genes required for mammalian sex determination and differentiation.		Pubmed	4.091e-05	0.6895	0.003895	0.04016	2	3	GATA4,WT1
Pubmed	25114259	Tip-link protein protocadherin 15 interacts with transmembrane channel-like proteins TMC1 and TMC2.		Pubmed	4.091e-05	0.6895	0.003895	0.04016	2	3	TMC2,PCDH15
Pubmed	22358061	Kallikrein-related peptidase 8-dependent skin wound healing is associated with upregulation of kallikrein-related peptidase 6 and PAR2.		Pubmed	4.091e-05	0.6895	0.003895	0.04016	2	3	KLK6,KLK8
Pubmed	18987158	The nuclear receptors NUR77 and SF1 play additive roles with c-JUN through distinct elements on the mouse Star promoter.		Pubmed	4.091e-05	0.6895	0.003895	0.04016	2	3	STAR,NR5A1
Pubmed	29107282	The autonomic nervous system and cardiac GLP-1 receptors control heart rate in mice.		Pubmed	4.091e-05	0.6895	0.003895	0.04016	2	3	HCN4,GLP1R
Pubmed	30819885	Infection by the parasitic helminth		Pubmed	4.091e-05	0.6895	0.003895	0.04016	2	3	GNG13,TRPM5
Pubmed	23403053	Activation of FFA1 mediates GLP-1 secretion in mice. Evidence for allosterism at FFA1.		Pubmed	4.091e-05	0.6895	0.003895	0.04016	2	3	FFAR1,GLP1R
Pubmed	26264903	Resilience to amphetamine in mouse models of netrin-1 haploinsufficiency: role of mesocortical dopamine.		Pubmed	4.091e-05	0.6895	0.003895	0.04016	2	3	DCC,UNC5C
Pubmed	22500510	Genetic analysis of the promoter region of the GATA4 gene in patients with ventricular septal defects.		Pubmed	4.091e-05	0.6895	0.003895	0.04016	2	3	GATA4,LINC02905
Pubmed	17904530	Abnormal features in mutant cerebellar Purkinje cells lacking junctophilins.		Pubmed	4.091e-05	0.6895	0.003895	0.04016	2	3	JPH4,PRKCG
Pubmed	17940140	Alternately spliced WT1 antisense transcripts interact with WT1 sense RNA and show epigenetic and splicing defects in cancer.		Pubmed	4.091e-05	0.6895	0.003895	0.04016	2	3	WT1,WT1-AS
Pubmed	20680316	The association with age, human tissue kallikreins 6 and 10 and hemostatic markers for survival outcome from epithelial ovarian cancer.		Pubmed	4.091e-05	0.6895	0.003895	0.04016	2	3	KLK6,MUC16
Pubmed	17210670	A CTCF-binding silencer regulates the imprinted genes AWT1 and WT1-AS and exhibits sequential epigenetic defects during Wilms' tumourigenesis.		Pubmed	4.091e-05	0.6895	0.003895	0.04016	2	3	WT1,WT1-AS
Pubmed	20201926	Human variation in alcohol response is influenced by variation in neuronal signaling genes.		Pubmed	4.558e-05	0.7681	0.004315	0.04449	6	171	GRM7,NRXN1,UNC5C,PCDH15,ROBO2,FOXC2
Pubmed	16054034	Wnt9b plays a central role in the regulation of mesenchymal to epithelial transitions underlying organogenesis of the mammalian urogenital system.		Pubmed	4.646e-05	0.783	0.004326	0.0446	3	19	WT1,ITGA8,EYA1
Pubmed	11562355	The murine winged helix transcription factors, Foxc1 and Foxc2, are both required for cardiovascular development and somitogenesis.		Pubmed	4.646e-05	0.783	0.004326	0.0446	3	19	UNCX,MEOX1,FOXC2
Pubmed	21303853	Cooperative activity of noggin and gremlin 1 in axial skeleton development.		Pubmed	4.646e-05	0.783	0.004326	0.0446	3	19	UNCX,MEOX1,PRKCG
Pubmed	15533830	Using real time RT-PCR analysis to determine multiple gene expression patterns during XX and XY mouse fetal gonad development.		Pubmed	4.992e-05	0.8413	0.004623	0.04766	4	54	GATA4,WT1,STAR,NR5A1
Pubmed	27626380	High-throughput discovery of novel developmental phenotypes.		Pubmed	5.113e-05	0.8617	0.004709	0.04854	19	1824	CLSTN3,HTR1F,GPR50,OBP2A,STXBP5L,KIF26B,FFAR1,GNG13,TCEAL5,ITGA8,DCC,GJA8,PTCHD1,PTPN14,EDAR,NRXN1,GLP1R,C1QTNF7,TMEM100
Pubmed	15618518	Mouse brain organization revealed through direct genome-scale TF expression analysis.		Pubmed	5.188e-05	0.8743	0.004752	0.04899	19	1826	UNCX,PHF19,KIF26B,GATA4,WT1,NR2F1,MEIS2,STAT4,MEOX1,HOXC4,HOXC11,SALL1,LMX1B,NFE2,BTN1A1,OSR1,NR5A1,VSX2,FOXC2
Pubmed	19884258	Elucidation of the transcription network governing mammalian sex determination by exploiting strain-specific susceptibility to sex reversal.		Pubmed	5.368e-05	0.9047	0.004861	0.05011	4	55	GNG13,GATA4,WT1,NR5A1
Pubmed	32561725	Nolz1 expression is required in dopaminergic axon guidance and striatal innervation.		Pubmed	5.368e-05	0.9047	0.004861	0.05011	4	55	PDYN,GRIK3,DCC,ROBO2
Pubmed	20346763	Loss of inhibitory interneurons in the dorsal spinal cord and elevated itch in Bhlhb5 mutant mice.		Pubmed	5.451e-05	0.9187	0.004861	0.05011	3	20	LMX1B,PRKCG,VSX2
Pubmed	19715689	The murine Fgfrl1 receptor is essential for the development of the metanephric kidney.		Pubmed	5.451e-05	0.9187	0.004861	0.05011	3	20	WT1,EYA1,OSR1
Pubmed	25803581	Stromally expressed ?-catenin modulates Wnt9b signaling in the ureteric epithelium.		Pubmed	5.451e-05	0.9187	0.004861	0.05011	3	20	WT1,EYA1,MEIS2
Pubmed	18577758	Dissociation of heterotrimeric g proteins in cells.		Pubmed	5.876e-05	0.9902	0.005212	0.05373	6	179	GHRL,HTR1F,TRH,GPR55,GABBR2,GLP1R
Pubmed	21215373	Presenilin-dependent receptor processing is required for axon guidance.		Pubmed	6.343e-05	1	0.005453	0.05622	3	21	DCC,ROBO2,VSX2
Pubmed	30040984	NRG1 signalling regulates the establishment of Sertoli cell stock in the mouse testis.		Pubmed	6.343e-05	1	0.005453	0.05622	3	21	GATA4,WT1,NR5A1
Pubmed	23312517	Directed migration of cortical interneurons depends on the cell-autonomous action of Sip1.		Pubmed	6.343e-05	1	0.005453	0.05622	3	21	UNC5B,DCC,UNC5C
Pubmed	32855417	Single cell transcriptomics identifies a signaling network coordinating endoderm and mesoderm diversification during foregut organogenesis.		Pubmed	6.343e-05	1	0.005453	0.05622	3	21	GATA4,WT1,OSR1
Pubmed	29324782	MAFB is dispensable for the fetal testis morphogenesis and the maintenance of spermatogenesis in adult mice.		Pubmed	6.343e-05	1	0.005453	0.05622	3	21	GATA4,WT1,STAR
Pubmed	32301970	Inactivation of Wt1 causes pre-granulosa cell to steroidogenic cell transformation and defect of ovary development?.		Pubmed	6.343e-05	1	0.005453	0.05622	3	21	WT1,STAR,NR5A1
Pubmed	22748019	The atypical homeoprotein Pbx1a participates in the axonal pathfinding of mesencephalic dopaminergic neurons.		Pubmed	7.324e-05	1	0.005829	0.06009	3	22	DCC,MEIS2,LMX1B
Pubmed	26659141	Draxin from neocortical neurons controls the guidance of thalamocortical projections into the neocortex.		Pubmed	7.324e-05	1	0.005829	0.06009	3	22	MAP2,UNC5B,DCC
Pubmed	22726835	Dynamic FoxG1 expression coordinates the integration of multipolar pyramidal neuron precursors into the cortical plate.		Pubmed	7.324e-05	1	0.005829	0.06009	3	22	UNC5B,DCC,UNC5C
Pubmed	25641696	Fibroblast growth factor receptor-Frs2? signaling is critical for nephron progenitors.		Pubmed	7.324e-05	1	0.005829	0.06009	3	22	EYA1,MEOX1,OSR1
Pubmed	23987514	Homeoproteins Six1 and Six4 regulate male sex determination and mouse gonadal development.		Pubmed	7.324e-05	1	0.005829	0.06009	3	22	GATA4,WT1,NR5A1
Pubmed	29449451	Conserved and Divergent Molecular and Anatomic Features of Human and Mouse Nephron Patterning.		Pubmed	7.324e-05	1	0.005829	0.06009	3	22	WT1,SALL1,FOXC2
Pubmed	27870829	Crumbs2 promotes cell ingression during the epithelial-to-mesenchymal transition at gastrulation.		Pubmed	7.324e-05	1	0.005829	0.06009	3	22	UNCX,MEOX1,CRB2
Pubmed	23095882	WNT4 and RSPO1 together are required for cell proliferation in the early mouse gonad.		Pubmed	7.324e-05	1	0.005829	0.06009	3	22	GATA4,WT1,NR5A1
Pubmed	24899573	Simultaneous gene deletion of gata4 and gata6 leads to early disruption of follicular development and germ cell loss in the murine ovary.		Pubmed	7.324e-05	1	0.005829	0.06009	3	22	GATA4,WT1,NR5A1
Pubmed	20356956	Ets1 is required for proper migration and differentiation of the cardiac neural crest.		Pubmed	7.324e-05	1	0.005829	0.06009	3	22	GATA4,MEOX1,ACAN
Pubmed	29791840	Dynamic Cellular Integration Drives Functional Assembly of the Heart's Pacemaker Complex.		Pubmed	8.163e-05	1	0.005829	0.06009	2	4	HCN4,WT1
Pubmed	12810718	Netrin binds discrete subdomains of DCC and UNC5 and mediates interactions between DCC and heparin.		Pubmed	8.163e-05	1	0.005829	0.06009	2	4	DCC,UNC5C
Pubmed	22984617	Partial absence of pleuropericardial membranes in Tbx18- and Wt1-deficient mice.		Pubmed	8.163e-05	1	0.005829	0.06009	2	4	GATA4,WT1
Pubmed	17657853	Cumulus-specific genes are transcriptionally silent following somatic cell nuclear transfer in a mouse model.		Pubmed	8.163e-05	1	0.005829	0.06009	2	4	STAR,HAS2
Pubmed	21888672	Refining transcriptional programs in kidney development by integration of deep RNA-sequencing and array-based spatial profiling.		Pubmed	8.163e-05	1	0.005829	0.06009	2	4	WT1,SALL1
Pubmed	30275467	Mechanotransduction is required for establishing and maintaining mature inner hair cells and regulating efferent innervation.		Pubmed	8.163e-05	1	0.005829	0.06009	2	4	PCDH15,MYO15A
Pubmed	19028668	Homozygous disruption of PDZD7 by reciprocal translocation in a consanguineous family: a new member of the Usher syndrome protein interactome causing congenital hearing impairment.		Pubmed	8.163e-05	1	0.005829	0.06009	2	4	PDZD7,USH1G
Pubmed	25399301	TGF-?1, Ghrelin, Neurexin, and Neuroligin are predictive biomarkers for postoperative prognosis of laparoscopic surgery in children with Hirschsprung disease.		Pubmed	8.163e-05	1	0.005829	0.06009	2	4	GHRL,NRXN1
Pubmed	22529212	A genome-wide expression profile of adrenocortical cells in knockout mice lacking steroidogenic acute regulatory protein.		Pubmed	8.163e-05	1	0.005829	0.06009	2	4	STAR,NR5A1
Pubmed	12799072	Expression of Netrin-1 and its two receptors DCC and UNC5H2 in the developing mouse lung.		Pubmed	8.163e-05	1	0.005829	0.06009	2	4	UNC5B,DCC
Pubmed	27004616	Expansion of phenotype and genotypic data in CRB2-related syndrome.		Pubmed	8.163e-05	1	0.005829	0.06009	2	4	WT1,CRB2
Pubmed	9751506	Effect of prenatal exposure to diethylstilbestrol on Mllerian duct development in fetal male mice.		Pubmed	8.163e-05	1	0.005829	0.06009	2	4	AMHR2,NR5A1
Pubmed	19085836	Multiple kallikrein (KLK 5, 7, 8, and 10) expression in squamous cell carcinoma of the oral cavity.		Pubmed	8.163e-05	1	0.005829	0.06009	2	4	KLK7,KLK8
Pubmed	15729359	The dependence receptor UNC5H2 mediates apoptosis through DAP-kinase.		Pubmed	8.163e-05	1	0.005829	0.06009	2	4	UNC5B,UNC5C
Pubmed	25339316	Disease-targeted sequencing of ion channel genes identifies de novo mutations in patients with non-familial Brugada syndrome.		Pubmed	8.163e-05	1	0.005829	0.06009	2	4	KCNB2,KCNT1
Pubmed	25951715	Novel markers in the diagnostics of endometriomas: Urocortin, ghrelin, and leptin or leukocytes, fibrinogen, and CA-125?		Pubmed	8.163e-05	1	0.005829	0.06009	2	4	GHRL,MUC16
Pubmed	33116243	Functional interaction between Ghrelin and GLP-1 regulates feeding through the vagal afferent system.		Pubmed	8.163e-05	1	0.005829	0.06009	2	4	GHRL,GLP1R
Pubmed	22105175	Mechanotransduction in mouse inner ear hair cells requires transmembrane channel-like genes.		Pubmed	8.163e-05	1	0.005829	0.06009	2	4	TMC2,MYO15A
Pubmed	11287187	Pod-1/Capsulin shows a sex- and stage-dependent expression pattern in the mouse gonad development and represses expression of Ad4BP/SF-1.		Pubmed	8.163e-05	1	0.005829	0.06009	2	4	WT1,NR5A1
Pubmed	21156003	Analysis of subcellular localization of Myo7a, Pcdh15 and Sans in Ush1c knockout mice.		Pubmed	8.163e-05	1	0.005829	0.06009	2	4	USH1G,PCDH15
Pubmed	17543537	UNC5C is required for spinal accessory motor neuron development.		Pubmed	8.163e-05	1	0.005829	0.06009	2	4	UNC5B,UNC5C
Pubmed	18268009	The protein dendrite arborization and synapse maturation 1 (Dasm-1) is dispensable for dendrite arborization.		Pubmed	8.163e-05	1	0.005829	0.06009	2	4	MAP2,IGSF9
Pubmed	11950511	Developmental changes and localization of mouse brain serine proteinase mRNA and protein in mouse brain.		Pubmed	8.163e-05	1	0.005829	0.06009	2	4	KLK6,KLK8
Pubmed	29203510	Mechanisms to Elevate Endogenous GLP-1 Beyond Injectable GLP-1 Analogs and Metabolic Surgery.		Pubmed	8.163e-05	1	0.005829	0.06009	2	4	FFAR1,GLP1R
Pubmed	16723533	Motor axon guidance of the mammalian trochlear and phrenic nerves: dependence on the netrin receptor Unc5c and modifier loci.		Pubmed	8.163e-05	1	0.005829	0.06009	2	4	DCC,UNC5C
Pubmed	15870394	Type 2 diabetes mouse model TallyHo carries an obesity gene on chromosome 6 that exaggerates dietary obesity.		Pubmed	8.163e-05	1	0.005829	0.06009	2	4	GHRL,TRH
Pubmed	21220346	Loss-of-function mutation in GATA4 causes anomalies of human testicular development.		Pubmed	8.163e-05	1	0.005829	0.06009	2	4	GATA4,NR5A1
Pubmed	18665078	Differential expression of steroidogenic factors 1 and 2, cytochrome p450scc, and steroidogenic acute regulatory protein in human pancreas.		Pubmed	8.163e-05	1	0.005829	0.06009	2	4	STAR,NR5A1
Pubmed	26381449	The association of DNA methylation and brain volume in healthy individuals and schizophrenia patients.		Pubmed	8.163e-05	1	0.005829	0.06009	2	4	GATA4,KCNK10
Pubmed	24451388	FOXL2 transcriptionally represses Sf1 expression by antagonizing WT1 during ovarian development in mice.		Pubmed	8.163e-05	1	0.005829	0.06009	2	4	WT1,NR5A1
Pubmed	23769843	The transcription factor GATA4 is required for follicular development and normal ovarian function.		Pubmed	8.4e-05	1	0.005923	0.06106	3	23	GATA4,WT1,NR5A1
Pubmed	20159597	Characterization and in vivo pharmacological rescue of a Wnt2-Gata6 pathway required for cardiac inflow tract development.		Pubmed	8.4e-05	1	0.005923	0.06106	3	23	GATA4,WT1,SALL1
Pubmed	25190801	Essential role of the zinc finger transcription factor Casz1 for mammalian cardiac morphogenesis and development.		Pubmed	8.4e-05	1	0.005923	0.06106	3	23	GATA4,DCC,ACAN
Pubmed	32497091	GLI3 resides at the intersection of hedgehog and androgen action to promote male sex differentiation.		Pubmed	9.574e-05	1	0.006639	0.06845	3	24	WT1,STAR,NR5A1
Pubmed	25126785	Type II cadherins guide assembly of a direction-selective retinal circuit.		Pubmed	9.574e-05	1	0.006639	0.06845	3	24	HCN4,NETO1,CDH7
Pubmed	17036046	Six2 is required for suppression of nephrogenesis and progenitor renewal in the developing kidney.		Pubmed	9.574e-05	1	0.006639	0.06845	3	24	WT1,EYA1,SALL1
Pubmed	23102581	GADD45G functions in male sex determination by promoting p38 signaling and Sry expression.		Pubmed	9.574e-05	1	0.006639	0.06845	3	24	GATA4,WT1,NR5A1
Pubmed	22511595	Hnf1b and Pax2 cooperate to control different pathways in kidney and ureter morphogenesis.		Pubmed	0.0001085	1	0.007372	0.07601	3	25	WT1,EYA1,FOXC2
Pubmed	30541888	Steroidogenic differentiation and PKA signaling are programmed by histone methyltransferase EZH2 in the adrenal cortex.		Pubmed	0.0001085	1	0.007372	0.07601	3	25	GATA4,WT1,NR5A1
Pubmed	17035289	Essential pro-Bmp roles of crossveinless 2 in mouse organogenesis.		Pubmed	0.0001085	1	0.007372	0.07601	3	25	WT1,ACAN,BMPER
Pubmed	28706241	Abnormal Paraventricular Nucleus of Hypothalamus and Growth Retardation Associated with Loss of Nuclear Receptor Gene COUP-TFII.		Pubmed	0.0001085	1	0.007372	0.07601	3	25	TRH,NR2F1,NR5A1
Pubmed	15229182	Lmx1b controls the differentiation and migration of the superficial dorsal horn neurons of the spinal cord.		Pubmed	0.0001085	1	0.007372	0.07601	3	25	MAP2,LMX1B,ROBO2
Pubmed	16284245	Fezl regulates the differentiation and axon targeting of layer 5 subcortical projection neurons in cerebral cortex.		Pubmed	0.0001123	1	0.007601	0.07836	5	126	UNC5B,DCC,NR2F1,NETO1,ROBO2
Pubmed	22130515	Tbx2 and Tbx3 induce atrioventricular myocardial development and endocardial cushion formation.		Pubmed	0.0001223	1	0.007997	0.08244	3	26	HCN4,MEOX1,HAS2
Pubmed	29712641	Histone deacetylases 1 and 2 regulate the transcriptional programs of nephron progenitors and renal vesicles.		Pubmed	0.0001223	1	0.007997	0.08244	3	26	WT1,SALL1,OSR1
Pubmed	34906895	Characterization of a novel Lbx1 mouse loss of function strain.		Pubmed	0.0001223	1	0.007997	0.08244	3	26	UNCX,WT1,LMX1B
Pubmed	26238476	Spatiotemporal regulation of GLI target genes in the mammalian limb bud.		Pubmed	0.0001306	1	0.007997	0.08244	6	207	RSPO4,MEIS2,HOXC4,SALL1,OSR1,CNTFR
Pubmed	19074135	Mutation of histidine 105 in the T1 domain of the potassium channel Kv2.1 disrupts heteromerization with Kv6.3 and Kv6.4.		Pubmed	0.0001357	1	0.007997	0.08244	2	5	KCNB2,KCNG3
Pubmed	26290247	Netrin1-DCC-Mediated Attraction Guides Post-Crossing Commissural Axons in the Hindbrain.		Pubmed	0.0001357	1	0.007997	0.08244	2	5	DCC,ROBO2
Pubmed	33004521	The mouse		Pubmed	0.0001357	1	0.007997	0.08244	2	5	GATA4,NR5A1
Pubmed	15590703	Interactions in the network of Usher syndrome type 1 proteins.		Pubmed	0.0001357	1	0.007997	0.08244	2	5	USH1G,PCDH15
Pubmed	15660226	Characterization of Usher syndrome type I gene mutations in an Usher syndrome patient population.		Pubmed	0.0001357	1	0.007997	0.08244	2	5	USH1G,PCDH15
Pubmed	19246642	Beta-glycoglycosphingolipid-induced alterations of the STAT signaling pathways are dependent on CD1d and the lipid raft protein flotillin-2.		Pubmed	0.0001357	1	0.007997	0.08244	2	5	STAT4,CD1D
Pubmed	20493932	Critical roles for the netrin receptor deleted in colorectal cancer in dopaminergic neuronal precursor migration, axon guidance, and axon arborization.		Pubmed	0.0001357	1	0.007997	0.08244	2	5	DCC,UNC5C
Pubmed	14750959	Netrin 1-mediated chemoattraction regulates the migratory pathway of LHRH neurons.		Pubmed	0.0001357	1	0.007997	0.08244	2	5	DCC,UNC5C
Pubmed	10547347	Cell adhesion molecules and extracellular-matrix constituents in kidney development and disease.		Pubmed	0.0001357	1	0.007997	0.08244	2	5	WT1,LMX1B
Pubmed	22305526	RAD51 haploinsufficiency causes congenital mirror movements in humans.		Pubmed	0.0001357	1	0.007997	0.08244	2	5	DCC,PRKCG
Pubmed	15130495	SLIT2-mediated ROBO2 signaling restricts kidney induction to a single site.		Pubmed	0.0001357	1	0.007997	0.08244	2	5	EYA1,ROBO2
Pubmed	22012595	Expression of Id2 in the second heart field and cardiac defects in Id2 knock-out mice.		Pubmed	0.0001357	1	0.007997	0.08244	2	5	HCN4,WT1
Pubmed	35178390	Six1 and Six2 of the Sine Oculis Homeobox Subfamily are Not Functionally Interchangeable in Mouse Nephron Formation.		Pubmed	0.0001357	1	0.007997	0.08244	2	5	WT1,EYA1
Pubmed	20301589	Nonsyndromic 46,XX Testicular Disorders of Sex Development		Pubmed	0.0001357	1	0.007997	0.08244	2	5	WT1,NR5A1
Pubmed	18276760	Positive regulation of steroidogenic acute regulatory protein gene expression through the interaction between Dlx and GATA-4 for testicular steroidogenesis.		Pubmed	0.0001357	1	0.007997	0.08244	2	5	GATA4,STAR
Pubmed	10545229	Adhesive subdivisions intrinsic to the epithelial somites.		Pubmed	0.0001357	1	0.007997	0.08244	2	5	UNCX,MEOX1
Pubmed	12588793	Mutations in a new scaffold protein Sans cause deafness in Jackson shaker mice.		Pubmed	0.0001357	1	0.007997	0.08244	2	5	OTOP2,USH1G
Pubmed	12130543	The Wilms tumor suppressor WT1 regulates early gonad development by activation of Sf1.		Pubmed	0.0001357	1	0.007997	0.08244	2	5	WT1,NR5A1
Pubmed	10842075	Expression of the vertebrate Slit gene family and their putative receptors, the Robo genes, in the developing murine kidney.		Pubmed	0.0001357	1	0.007997	0.08244	2	5	WT1,ROBO2
Pubmed	16219682	Usher I syndrome: unravelling the mechanisms that underlie the cohesion of the growing hair bundle in inner ear sensory cells.		Pubmed	0.0001357	1	0.007997	0.08244	2	5	USH1G,PCDH15
Pubmed	24334608	Deletion of PDZD7 disrupts the Usher syndrome type 2 protein complex in cochlear hair cells and causes hearing loss in mice.		Pubmed	0.0001357	1	0.007997	0.08244	2	5	PDZD7,USH1G
Pubmed	19338001	CD4+ T-cell-mediated anti-tumor immunity can be uncoupled from autoimmunity via the STAT4/STAT6 signaling axis.		Pubmed	0.0001357	1	0.007997	0.08244	2	5	STAT4,CD1D
Pubmed	32218485	Paraventricular, subparaventricular and periventricular hypothalamic IRS4-expressing neurons are required for normal energy balance.		Pubmed	0.0001357	1	0.007997	0.08244	2	5	TRH,PDYN
Pubmed	22381527	Digenic inheritance of deafness caused by 8J allele of myosin-VIIA and mutations in other Usher I genes.		Pubmed	0.0001357	1	0.007997	0.08244	2	5	USH1G,PCDH15
Pubmed	26190107	A Floor-Plate Extracellular Protein-Protein Interaction Screen Identifies Draxin as a Secreted Netrin-1 Antagonist.		Pubmed	0.0001357	1	0.007997	0.08244	2	5	UNC5B,DCC
Pubmed	26200099	Microcystic Stromal Tumor: A Distinctive Ovarian Sex Cord-Stromal Neoplasm Characterized by FOXL2, SF-1, WT-1, Cyclin D1, and ?-catenin Nuclear Expression and CTNNB1 Mutations.		Pubmed	0.0001357	1	0.007997	0.08244	2	5	WT1,NR5A1
Pubmed	19605494	Sox2-positive dermal papilla cells specify hair follicle type in mammalian epidermis.		Pubmed	0.0001357	1	0.007997	0.08244	2	5	ITGA8,DCC
Pubmed	25467981	TMIE is an essential component of the mechanotransduction machinery of cochlear hair cells.		Pubmed	0.0001357	1	0.007997	0.08244	2	5	TMC2,PCDH15
Pubmed	11398101	Mutations of the protocadherin gene PCDH15 cause Usher syndrome type 1F.		Pubmed	0.0001357	1	0.007997	0.08244	2	5	USH1G,PCDH15
Pubmed	25708924	PDGF signalling in the dermis and in dermal condensates is dispensable for hair follicle induction and formation.		Pubmed	0.0001357	1	0.007997	0.08244	2	5	ITGA8,EDAR
Pubmed	9291464	Germ cell nuclear antigen (GCNA1) expression does not require a gonadal environment or steroidogenic factor 1: examination of GCNA1 in ectopic germ cells and in Ftz-F1 null mice.		Pubmed	0.0001357	1	0.007997	0.08244	2	5	NR5A1,ALPI
Pubmed	32623025	A pericellular hyaluronan matrix is required for the morphological maturation of cortical neurons.		Pubmed	0.0001357	1	0.007997	0.08244	2	5	MAP2,HAS2
Pubmed	10660670	LMX1B, a LIM homeodomain class transcription factor, is necessary for normal development of multiple tissues in the anterior segment of the murine eye.		Pubmed	0.0001357	1	0.007997	0.08244	2	5	LMX1B,FOXC2
Pubmed	21613322	Alk3 controls nephron number and androgen production via lineage-specific effects in intermediate mesoderm.		Pubmed	0.0001372	1	0.00803	0.08278	3	27	WT1,SALL1,OSR1
Pubmed	35704566	Deletion of Wt1 during early gonadogenesis leads to differences of sex development in male and female adult mice.		Pubmed	0.0001372	1	0.00803	0.08278	3	27	WT1,STAR,NR5A1
Pubmed	32562661	Remotely Produced and Axon-Derived Netrin-1 Instructs GABAergic Neuron Migration and Dopaminergic Substantia Nigra Development.		Pubmed	0.0001889	1	0.01016	0.1047	3	30	UNC5B,DCC,UNC5C
Pubmed	26496195	Protein O-Glucosyltransferase 1 (POGLUT1) Promotes Mouse Gastrulation through Modification of the Apical Polarity Protein CRUMBS2.		Pubmed	0.0001889	1	0.01016	0.1047	3	30	UNCX,MEOX1,CRB2
Pubmed	29555813	Recapitulating early development of mouse musculoskeletal precursors of the paraxial mesoderm		Pubmed	0.0001889	1	0.01016	0.1047	3	30	UNCX,MEOX1,FOXC2
Pubmed	32324134	R-spondin signalling is essential for the maintenance and differentiation of mouse nephron progenitors.		Pubmed	0.0001889	1	0.01016	0.1047	3	30	UNCX,WT1,RSPO4
Pubmed	20583170	Follow-up association studies of chromosome region 9q and nonsyndromic cleft lip/palate.		Pubmed	0.0001889	1	0.01016	0.1047	3	30	GABBR2,LMX1B,CRB2
Pubmed	17450135	Serotonin modulates the response of embryonic thalamocortical axons to netrin-1.		Pubmed	0.0002031	1	0.01016	0.1047	2	6	DCC,UNC5C
Pubmed	15590666	The transcription factors steroidogenic factor-1 and SOX9 regulate expression of Vanin-1 during mouse testis development.		Pubmed	0.0002031	1	0.01016	0.1047	2	6	AMHR2,NR5A1
Pubmed	16877546	The Wilms tumor gene, Wt1, is required for Sox9 expression and maintenance of tubular architecture in the developing testis.		Pubmed	0.0002031	1	0.01016	0.1047	2	6	WT1,NR5A1
Pubmed	26687508	Unique functions of Gata4 in mouse liver induction and heart development.		Pubmed	0.0002031	1	0.01016	0.1047	2	6	GATA4,WT1
Pubmed	16705021	Fine mapping of Dyscalc1, the major genetic determinant of dystrophic cardiac calcification in mice.		Pubmed	0.0002031	1	0.01016	0.1047	2	6	ABCC8,OTOG
Pubmed	25903664	Eya-six are necessary for survival of nephrogenic cord progenitors and inducing nephric duct development before ureteric bud formation.		Pubmed	0.0002031	1	0.01016	0.1047	2	6	EYA1,OSR1
Pubmed	19633173	Conditional inactivation of Has2 reveals a crucial role for hyaluronan in skeletal growth, patterning, chondrocyte maturation and joint formation in the developing limb.		Pubmed	0.0002031	1	0.01016	0.1047	2	6	ACAN,HAS2
Pubmed	21360789	Rdh10 mutants deficient in limb field retinoic acid signaling exhibit normal limb patterning but display interdigital webbing.		Pubmed	0.0002031	1	0.01016	0.1047	2	6	UNCX,MEIS2
Pubmed	30905607	A Retino-retinal Projection Guided by Unc5c Emerged in Species with Retinal Waves.		Pubmed	0.0002031	1	0.01016	0.1047	2	6	DCC,UNC5C
Pubmed	20359526	Spinal mediators that may contribute selectively to antinociceptive tolerance but not other effects of morphine as revealed by deletion of GluR5.		Pubmed	0.0002031	1	0.01016	0.1047	2	6	PDYN,PRKCG
Pubmed	26620972	Impact of the Usher syndrome on olfaction.		Pubmed	0.0002031	1	0.01016	0.1047	2	6	USH1G,PCDH15
Pubmed	9879712	Wilms' tumor suppressor gene (WT1) as a target gene of SRY function in a mouse ES cell line transfected with SRY.		Pubmed	0.0002031	1	0.01016	0.1047	2	6	WT1,NR5A1
Pubmed	9529344	Genetic mapping refines DFNB3 to 17p11.2, suggests multiple alleles of DFNB3, and supports homology to the mouse model shaker-2.		Pubmed	0.0002031	1	0.01016	0.1047	2	6	KCNJ18,MYO15A
Pubmed	21185281	Hand2 function in second heart field progenitors is essential for cardiogenesis.		Pubmed	0.0002031	1	0.01016	0.1047	2	6	GATA4,HAS2
Pubmed	15003627	Loss of PGC-specific expression of the orphan nuclear receptor ERR-beta results in reduction of germ cell number in mouse embryos.		Pubmed	0.0002031	1	0.01016	0.1047	2	6	WT1,NR5A1
Pubmed	28504928	The murine catecholamine methyltransferase mTOMT is essential for mechanotransduction by cochlear hair cells.		Pubmed	0.0002031	1	0.01016	0.1047	2	6	TMC2,PCDH15
Pubmed	14595835	Pbx1 is essential for adrenal development and urogenital differentiation.		Pubmed	0.0002031	1	0.01016	0.1047	2	6	WT1,NR5A1
Pubmed	7910582	Chromosomal mapping of mouse genes expressed selectively within the central nervous system.		Pubmed	0.0002031	1	0.01016	0.1047	2	6	DPP6,HTR1F
Pubmed	17473172	Tbx3 controls the sinoatrial node gene program and imposes pacemaker function on the atria.		Pubmed	0.0002086	1	0.01016	0.1047	3	31	HCN4,GATA4,KCNJ18
Pubmed	16516881	Molecular mapping of developing dorsal horn-enriched genes by microarray and dorsal/ventral subtractive screening.		Pubmed	0.0002296	1	0.01016	0.1047	3	32	ENC1,ROBO2,PRKCG
Pubmed	18199763	Ctip2 controls the differentiation of medium spiny neurons and the establishment of the cellular architecture of the striatum.		Pubmed	0.0002518	1	0.01016	0.1047	3	33	MAP2,MEIS2,NETO1
Pubmed	18424556	Deletion of G protein-coupled receptor 48 leads to ocular anterior segment dysgenesis (ASD) through down-regulation of Pitx2.		Pubmed	0.0002518	1	0.01016	0.1047	3	33	EYA1,LMX1B,FOXC2
Pubmed	22013016	Convergence of the insulin and serotonin programs in the pancreatic ?-cell.		Pubmed	0.0002754	1	0.01016	0.1047	3	34	GHRL,LMX1B,ABCC8
Pubmed	26397040	Defects in neural guidepost structures and failure to remove leptomeningeal cells from the septal midline behind the interhemispheric fusion defects in Netrin1 deficient mice.		Pubmed	0.0002836	1	0.01016	0.1047	2	7	UNC5B,DCC
Pubmed	16962269	Cochlear developmental defect and background-dependent hearing thresholds in the Jackson circler (jc) mutant mouse.		Pubmed	0.0002836	1	0.01016	0.1047	2	7	PCDH15,MYO15A
Pubmed	31120883	Gata4 regulates hedgehog signaling and Gata6 expression for outflow tract development.		Pubmed	0.0002836	1	0.01016	0.1047	2	7	GATA4,OSR1
Pubmed	26518873	Regulation of Hyaluronan (HA) Metabolism Mediated by HYBID (Hyaluronan-binding Protein Involved in HA Depolymerization, KIAA1199) and HA Synthases in Growth Factor-stimulated Fibroblasts.		Pubmed	0.0002836	1	0.01016	0.1047	2	7	CEMIP,HAS2
Pubmed	20058854	Biochemical characterization of native Usher protein complexes from a vesicular subfraction of tracheal epithelial cells.		Pubmed	0.0002836	1	0.01016	0.1047	2	7	USH1G,PCDH15
Pubmed	17573818	NSCL-1 and -2 control the formation of precerebellar nuclei by orchestrating the migration of neuronal precursor cells.		Pubmed	0.0002836	1	0.01016	0.1047	2	7	DCC,UNC5C
Pubmed	28031293	The roles of USH1 proteins and PDZ domain-containing USH proteins in USH2 complex integrity in cochlear hair cells.		Pubmed	0.0002836	1	0.01016	0.1047	2	7	PDZD7,USH1G
Pubmed	19716816	Non-homeodomain regions of Hox proteins mediate activation versus repression of Six2 via a single enhancer site in vivo.		Pubmed	0.0002836	1	0.01016	0.1047	2	7	EYA1,HOXC11
Pubmed	24449837	Netrin 1 and Dcc signalling are required for confinement of central axons within the central nervous system.		Pubmed	0.0002836	1	0.01016	0.1047	2	7	DCC,UNC5C
Pubmed	33864885	Distinctive functioning of STARD1 in the fetal Leydig cells compared to adult Leydig and adrenal cells. Impact of Hedgehog signaling via the primary cilium.		Pubmed	0.0002836	1	0.01016	0.1047	2	7	STAR,NR5A1
Pubmed	27882344	SLIT2/ROBO2 signaling pathway inhibits nonmuscle myosin IIA activity and destabilizes kidney podocyte adhesion.		Pubmed	0.0002836	1	0.01016	0.1047	2	7	WT1,ROBO2
Pubmed	27642710	Conditional deletion of WT1 in the septum transversum mesenchyme causes congenital diaphragmatic hernia in mice.		Pubmed	0.0002836	1	0.01016	0.1047	2	7	GATA4,WT1
Pubmed	25150979	Early lineage restriction in temporally distinct populations of Mesp1 progenitors during mammalian heart development.		Pubmed	0.0002836	1	0.01016	0.1047	2	7	HCN4,WT1
Pubmed	19097191	Podoplanin deficient mice show a RhoA-related hypoplasia of the sinus venosus myocardium including the sinoatrial node.		Pubmed	0.0002836	1	0.01016	0.1047	2	7	HCN4,WT1
Pubmed	16728472	Identification of Epha4 enhancer required for segmental expression and the regulation by Mesp2.		Pubmed	0.0002836	1	0.01016	0.1047	2	7	UNCX,MEOX1
Pubmed	20962249	Two regions within the proximal steroidogenic factor 1 promoter drive somatic cell-specific activity in developing gonads of the female mouse.		Pubmed	0.0002836	1	0.01016	0.1047	2	7	GATA4,NR5A1
Pubmed	12538527	Dax1 regulates testis cord organization during gonadal differentiation.		Pubmed	0.0002836	1	0.01016	0.1047	2	7	GATA4,NR5A1
Pubmed	30872705	Steroidogenic Factor 1 (Nr5a1) is Required for Sertoli Cell Survival Post Sex Determination.		Pubmed	0.0002836	1	0.01016	0.1047	2	7	GATA4,NR5A1
Pubmed	20301442	Usher Syndrome Type I		Pubmed	0.0002836	1	0.01016	0.1047	2	7	USH1G,PCDH15
Pubmed	29782851	Glycosylation of Cblns attenuates their receptor binding.		Pubmed	0.0002836	1	0.01016	0.1047	2	7	DCC,NRXN1
Pubmed	33328840	Wt1 Positive dB4 Neurons in the Hindbrain Are Crucial for Respiration.		Pubmed	0.0002836	1	0.01016	0.1047	2	7	WT1,VSX2
Pubmed	24009392	Epigenetic regulation of mouse sex determination by the histone demethylase Jmjd1a.		Pubmed	0.0002836	1	0.01016	0.1047	2	7	GATA4,NR5A1
Pubmed	24560577	FLRT3 is a Robo1-interacting protein that determines Netrin-1 attraction in developing axons.		Pubmed	0.0002836	1	0.01016	0.1047	2	7	DCC,ROBO2
Pubmed	26876450	Sall1 transiently marks undifferentiated heart precursors and regulates their fate.		Pubmed	0.0002836	1	0.01016	0.1047	2	7	HCN4,SALL1
Pubmed	10706291	The LIM homeobox gene Lhx9 is essential for mouse gonad formation.		Pubmed	0.0002836	1	0.01016	0.1047	2	7	WT1,NR5A1
Pubmed	18927154	Ovarian development in mice requires the GATA4-FOG2 transcription complex.		Pubmed	0.0003269	1	0.01016	0.1047	3	36	GNG13,GATA4,NR5A1
Pubmed	12869760	Hox10 and Hox11 genes are required to globally pattern the mammalian skeleton.		Pubmed	0.0003772	1	0.01016	0.1047	2	8	HOXC11,VSX2
Pubmed	19549635	A cell-autonomous role for WT1 in regulating Sry in vivo.		Pubmed	0.0003772	1	0.01016	0.1047	2	8	WT1,NR5A1
Pubmed	28986144	Motor axons are guided to exit points in the spinal cord by Slit and Netrin signals.		Pubmed	0.0003772	1	0.01016	0.1047	2	8	DCC,ROBO2
Pubmed	24380800	Epicardial GATA factors regulate early coronary vascular plexus formation.		Pubmed	0.0003772	1	0.01016	0.1047	2	8	GATA4,WT1
Pubmed	19683999	Microarray-based mutation analysis of 183 Spanish families with Usher syndrome.		Pubmed	0.0003772	1	0.01016	0.1047	2	8	USH1G,PCDH15
Pubmed	23532063	Lmx1b controls peptide phenotypes in serotonergic and dopaminergic neurons.		Pubmed	0.0003772	1	0.01016	0.1047	2	8	TRH,LMX1B
Pubmed	21165971	Stereocilin connects outer hair cell stereocilia to one another and to the tectorial membrane.		Pubmed	0.0003772	1	0.01016	0.1047	2	8	USH1G,PCDH15
Pubmed	20660057	Association between common variation in genes encoding sweet taste signaling components and human sucrose perception.		Pubmed	0.0003772	1	0.01016	0.1047	2	8	GNG13,TRPM5
Pubmed	23048191	Nitric oxide synthase-3 deficiency results in hypoplastic coronary arteries and postnatal myocardial infarction.		Pubmed	0.0003772	1	0.01016	0.1047	2	8	GATA4,WT1
Pubmed	24590274	Genetics of lymphatic anomalies.		Pubmed	0.0003772	1	0.01016	0.1047	2	8	PTPN14,FOXC2
Pubmed	32096760	Revisiting the role of Dcc in visual system development with a novel eye clearing method.		Pubmed	0.0003772	1	0.01016	0.1047	2	8	DCC,VSX2
Pubmed	11856531	Rescue of ataxia and preplate splitting by ectopic expression of Reelin in reeler mice.		Pubmed	0.0003772	1	0.01016	0.1047	2	8	MAP2,ACAN
Pubmed	29386099	DCC Is Required for the Development of Nociceptive Topognosis in Mice and Humans.		Pubmed	0.0003772	1	0.01016	0.1047	2	8	DCC,LMX1B
Pubmed	10471511	Eya1-deficient mice lack ears and kidneys and show abnormal apoptosis of organ primordia.		Pubmed	0.0003772	1	0.01016	0.1047	2	8	WT1,EYA1
Pubmed	18484607	UMD-USHbases: a comprehensive set of databases to record and analyse pathogenic mutations and unclassified variants in seven Usher syndrome causing genes.		Pubmed	0.0003772	1	0.01016	0.1047	2	8	USH1G,PCDH15
Pubmed	16545802	Molecular basis of human Usher syndrome: deciphering the meshes of the Usher protein network provides insights into the pathomechanisms of the Usher disease.		Pubmed	0.0003772	1	0.01016	0.1047	2	8	USH1G,PCDH15
Pubmed	12651873	Non-syndromic vestibular disorder with otoconial agenesis in tilted/mergulhador mice caused by mutations in otopetrin 1.		Pubmed	0.0003772	1	0.01016	0.1047	2	8	OTOP2,USH1G
Pubmed	18568026	Epicardial progenitors contribute to the cardiomyocyte lineage in the developing heart.		Pubmed	0.0003772	1	0.01016	0.1047	2	8	GATA4,WT1
Pubmed	18028902	Wt1 and retinoic acid signaling are essential for stellate cell development and liver morphogenesis.		Pubmed	0.0003772	1	0.01016	0.1047	2	8	GATA4,WT1
Pubmed	24739528	Unc5C and DCC act downstream of Ctip2 and Satb2 and contribute to corpus callosum formation.		Pubmed	0.0003772	1	0.01016	0.1047	2	8	DCC,UNC5C
Pubmed	30893602	Ndfip Proteins Target Robo Receptors for Degradation and Allow Commissural Axons to Cross the Midline in the Developing Spinal Cord.		Pubmed	0.0003772	1	0.01016	0.1047	2	8	DCC,ROBO2
Pubmed	28360133	Numb regulates somatic cell lineage commitment during early gonadogenesis in mice.		Pubmed	0.0003772	1	0.01016	0.1047	2	8	GATA4,NR5A1
Pubmed	32715478	Expansion of the renal capsular stroma, ureteric bud branching defects and cryptorchidism in mice with Wilms tumor 1 gene deletion in the stromal compartment of the developing kidney.		Pubmed	0.0003841	1	0.01016	0.1047	3	38	WT1,EYA1,BMPER
Pubmed	27820600	Direct reprogramming of fibroblasts into renal tubular epithelial cells by defined transcription factors.		Pubmed	0.0003841	1	0.01016	0.1047	3	38	WT1,EYA1,SALL1
Pubmed	20843830	The planar cell polarity gene Vangl2 is required for mammalian kidney-branching morphogenesis and glomerular maturation.		Pubmed	0.0004466	1	0.01016	0.1047	4	95	WT1,ITGA8,EYA1,SALL1
Pubmed	16382104	International Union of Pharmacology. LIII. Nomenclature and molecular relationships of voltage-gated potassium channels.		Pubmed	0.0004474	1	0.01016	0.1047	3	40	KCNH8,KCNB2,KCNG3
Pubmed	20211142	An atlas of combinatorial transcriptional regulation in mouse and man.		Pubmed	0.0004634	1	0.01016	0.1047	11	877	GATA4,WT1,MEIS2,MEOX1,HOXC4,HOXC11,LMX1B,NFE2,KDM2B,NR5A1,VSX2
Pubmed	20932939	Screening large numbers of expression patterns of transcription factors in late stages of the mouse thymus.		Pubmed	0.0004707	1	0.01016	0.1047	6	263	NR2F1,MEIS2,MEOX1,LMX1B,NR5A1,VSX2
Pubmed	24487620	An excitatory paraventricular nucleus to AgRP neuron circuit that drives hunger.		Pubmed	0.0004838	1	0.01016	0.1047	2	9	TRH,PDYN
Pubmed	19343206	Combined in silico and in vivo analyses reveal role of Hes1 in taste cell differentiation.		Pubmed	0.0004838	1	0.01016	0.1047	2	9	GNG13,TRPM5
Pubmed	29789381	#NAME?		Pubmed	0.0004838	1	0.01016	0.1047	2	9	WT1,VSX2
Pubmed	32493750	Testis formation in XX individuals resulting from novel pathogenic variants in Wilms' tumor 1 (		Pubmed	0.0004838	1	0.01016	0.1047	2	9	WT1,NR5A1
Pubmed	19457926	The transcription co-factor CITED2 functions during sex determination and early gonad development.		Pubmed	0.0004838	1	0.01016	0.1047	2	9	WT1,NR5A1
Pubmed	23457482	Spatiotemporal expression of repulsive guidance molecules (RGMs) and their receptor neogenin in the mouse brain.		Pubmed	0.0004838	1	0.01016	0.1047	2	9	UNC5B,UNC5C
Pubmed	29377931	Transcriptional regulatory control of mammalian nephron progenitors revealed by multi-factor cistromic analysis and genetic studies.		Pubmed	0.0004838	1	0.01016	0.1047	2	9	WT1,OSR1
Pubmed	9192846	The reticulocalbin gene maps to the WAGR region in human and to the Small eye Harwell deletion in mouse.		Pubmed	0.0004838	1	0.01016	0.1047	2	9	WT1,UNC5C
Pubmed	23144817	Elongation factor 1 alpha1 and genes associated with Usher syndromes are downstream targets of GBX2.		Pubmed	0.0004838	1	0.01016	0.1047	2	9	PCDH15,MYO15A
Pubmed	24744442	Sall1 maintains nephron progenitors and nascent nephrons by acting as both an activator and a repressor.		Pubmed	0.0004838	1	0.01016	0.1047	2	9	WT1,SALL1
Pubmed	9832509	GATA6 regulates HNF4 and is required for differentiation of visceral endoderm in the mouse embryo.		Pubmed	0.0004838	1	0.01016	0.1047	2	9	ENC1,GATA4
Pubmed	26739565	Extracardiac septum transversum/proepicardial endothelial cells pattern embryonic coronary arterio-venous connections.		Pubmed	0.0004838	1	0.01016	0.1047	2	9	GATA4,WT1
Pubmed	25056828	Pioneer midbrain longitudinal axons navigate using a balance of Netrin attraction and Slit repulsion.		Pubmed	0.0004838	1	0.01016	0.1047	2	9	DCC,ROBO2
Pubmed	22806432	Cooperative slit and netrin signaling in contralateralization of the mouse trigeminothalamic pathway.		Pubmed	0.0004838	1	0.01016	0.1047	2	9	DCC,ROBO2
Pubmed	16822657	The mouse gcd2 mutation causes primordial germ cell depletion.		Pubmed	0.0004838	1	0.01016	0.1047	2	9	GATA4,WT1
Pubmed	21246657	Hyaluronan production by means of Has2 gene expression in chondrocytes is essential for long bone development.		Pubmed	0.0004838	1	0.01016	0.1047	2	9	ACAN,HAS2
Pubmed	24155669	Hoxc gene collinear expression and epigenetic modifications established during embryogenesis are maintained until after birth.		Pubmed	0.0004838	1	0.01016	0.1047	2	9	HOXC4,HOXC11
Pubmed	7959778	Identification of the murine Hox-c12 and Hox-c13 homeoboxes on yeast artificial chromosomes.		Pubmed	0.0004838	1	0.01016	0.1047	2	9	HOXC4,HOXC11
Pubmed	18339676	A core cochlear phenotype in USH1 mouse mutants implicates fibrous links of the hair bundle in its cohesion, orientation and differential growth.		Pubmed	0.0004838	1	0.01016	0.1047	2	9	USH1G,PCDH15
Pubmed	22496664	Sex reversal in C57BL/6J XY mice caused by increased expression of ovarian genes and insufficient activation of the testis determining pathway.		Pubmed	0.0005543	1	0.01016	0.1047	3	43	WT1,STAR,NR5A1
Pubmed	18519826	Molecular genetics of successful smoking cessation: convergent genome-wide association study results.		Pubmed	0.000563	1	0.01016	0.1047	4	101	DPP6,SORCS1,PCDH15,NRG3
Pubmed	1973146	Nomenclature for human homeobox genes.		Pubmed	0.0005933	1	0.01016	0.1047	3	44	HOXC4,HOXC11,VSX2
Pubmed	27534441	Novel gene function revealed by mouse mutagenesis screens for models of age-related disease.		Pubmed	0.0005933	1	0.01016	0.1047	3	44	PDZD7,ACAN,MYO15A
Pubmed	23070814	The selector gene Pax7 dictates alternate pituitary cell fates through its pioneer action on chromatin remodeling.		Pubmed	0.0005933	1	0.01016	0.1047	3	44	GPR50,GLP1R,NR5A1
Pubmed	20734064	A large-scale candidate gene association study of age at menarche and age at natural menopause.		Pubmed	0.0005947	1	0.01016	0.1047	6	275	AMHR2,GHRL,PDYN,GABBR2,STAR,ABCC8
Pubmed	29045835	A Role for Dystonia-Associated Genes in Spinal GABAergic Interneuron Circuitry.		Pubmed	0.0006033	1	0.01016	0.1047	2	10	SHANK1,LMX1B
Pubmed	11352565	Complex arrangement of genes within a 220-kb region of double-duplicated DNA on human 2q37.1.		Pubmed	0.0006033	1	0.01016	0.1047	2	10	ECEL1,ALPI
Pubmed	10886375	Targeted disruption of the homeobox transcription factor Bapx1 results in lethal skeletal dysplasia with asplenia and gastroduodenal malformation.		Pubmed	0.0006033	1	0.01016	0.1047	2	10	ACAN,FOXC2
Pubmed	33996801	Tlx3 Exerts Direct Control in Specifying Excitatory Over Inhibitory Neurons in the Dorsal Spinal Cord.		Pubmed	0.0006033	1	0.01016	0.1047	2	10	LMX1B,ROBO2
Pubmed	17223098	Ephrin-B2 forward signaling regulates somite patterning and neural crest cell development.		Pubmed	0.0006033	1	0.01016	0.1047	2	10	UNCX,MEOX1
Pubmed	30793514	Phosphorylation of GATA4 serine 105 but not serine 261 is required for testosterone production in the male mouse.		Pubmed	0.0006033	1	0.01016	0.1047	2	10	GATA4,STAR
Pubmed	24267650	Locomotor rhythm generation linked to the output of spinal shox2 excitatory interneurons.		Pubmed	0.0006033	1	0.01016	0.1047	2	10	LMX1B,VSX2
Pubmed	26496426	Molecular Analysis of the HOXA2-Dependent Degradation of RCHY1.		Pubmed	0.0006033	1	0.01016	0.1047	2	10	HOXC4,HOXC11
Pubmed	22840396	Inhibitory effects of Robo2 on nephrin: a crosstalk between positive and negative signals regulating podocyte structure.		Pubmed	0.0006033	1	0.01016	0.1047	2	10	WT1,ROBO2
Pubmed	12729564	Regulation of metanephric kidney development by growth/differentiation factor 11.		Pubmed	0.0006033	1	0.01016	0.1047	2	10	WT1,EYA1
Pubmed	17540364	The regulation of Sox9 gene expression by the GATA4/FOG2 transcriptional complex in dominant XX sex reversal mouse models.		Pubmed	0.0006033	1	0.01016	0.1047	2	10	GATA4,WT1
Pubmed	16466956	Novel role for the orphan nuclear receptor Dax1 in embryogenesis, different from steroidogenesis.		Pubmed	0.0006033	1	0.01016	0.1047	2	10	WT1,NR5A1
Pubmed	24514266	Follistatin interacts with Noggin in the development of the axial skeleton.		Pubmed	0.0006033	1	0.01016	0.1047	2	10	UNCX,MEOX1
Pubmed	18771734	DCC is required for the tangential migration of noradrenergic neurons in locus coeruleus of mouse brain.		Pubmed	0.0006033	1	0.01016	0.1047	2	10	DCC,UNC5C
Pubmed	24962563	Genome-wide genetic and transcriptomic investigation of variation in antibody response to dietary antigens.		Pubmed	0.0006033	1	0.01016	0.1047	2	10	BTNL2,KCNK10
Pubmed	24239741	Usher protein functions in hair cells and photoreceptors.		Pubmed	0.0006033	1	0.01016	0.1047	2	10	USH1G,PCDH15
Pubmed	25487574	MyoR modulates cardiac conduction by repressing Gata4.		Pubmed	0.0006033	1	0.01016	0.1047	2	10	HCN4,GATA4
Pubmed	19842175	Developmental expression of Smoc1 and Smoc2 suggests potential roles in fetal gonad and reproductive tract differentiation.		Pubmed	0.0006033	1	0.01016	0.1047	2	10	WT1,NR5A1
Pubmed	19022561	The nuclear receptors SF1 and LRH1 are expressed in endometrial cancer cells and regulate steroidogenic gene transcription by cooperating with AP-1 factors.		Pubmed	0.0006033	1	0.01016	0.1047	2	10	STAR,NR5A1
Pubmed	18234727	Oscillatory lunatic fringe activity is crucial for segmentation of the anterior but not posterior skeleton.		Pubmed	0.0006033	1	0.01016	0.1047	2	10	UNCX,MEOX1
Pubmed	17584735	Transcriptional repression by the T-box proteins Tbx18 and Tbx15 depends on Groucho corepressors.		Pubmed	0.0006033	1	0.01016	0.1047	2	10	UNCX,GATA4
Pubmed	33735101	Resolving the heterogeneity of diaphragmatic mesenchyme: a novel mouse model of congenital diaphragmatic hernia.		Pubmed	0.0006033	1	0.01016	0.1047	2	10	GATA4,WT1
Pubmed	23193182	Islet ?-, ?-, and ?-cell development is controlled by the Ldb1 coregulator, acting primarily with the islet-1 transcription factor.		Pubmed	0.0006339	1	0.01016	0.1047	3	45	GHRL,LMX1B,GLP1R
Pubmed	32393512	SUMOylation of DDX39A Alters Binding and Export of Antiviral Transcripts to Control Innate Immunity.		Pubmed	0.000663	1	0.01016	0.1047	11	916	MAP2,PDZD7,KCNB2,KCNG3,HOXC11,LINC01234,WFIKKN1,ZDHHC22,PRKCG,TMEM100,FOXC2
Pubmed	23555292	Yap- and Cdc42-dependent nephrogenesis and morphogenesis during mouse kidney development.		Pubmed	0.0006763	1	0.01016	0.1047	3	46	UNCX,WT1,SALL1
Pubmed	35512705	Spatiotemporal transcriptomic atlas of mouse organogenesis using DNA nanoball-patterned arrays.		Pubmed	0.0007205	1	0.01016	0.1047	3	47	GATA4,ROBO2,FOXC2
Pubmed	15385616	The Tlx gene regulates the timing of neurogenesis in the cortex.		Pubmed	0.0007356	1	0.01016	0.1047	2	11	MAP2,SALL1
Pubmed	17537799	Adrenal development is initiated by Cited2 and Wt1 through modulation of Sf-1 dosage.		Pubmed	0.0007356	1	0.01016	0.1047	2	11	WT1,NR5A1
Pubmed	18599507	Targeted disruption of beta-catenin in Sf1-expressing cells impairs development and maintenance of the adrenal cortex.		Pubmed	0.0007356	1	0.01016	0.1047	2	11	STAR,NR5A1
Pubmed	34368133	Deletion of the Wilms' Tumor Suppressor Gene in the Cardiac Troponin-T Lineage Reveals Novel Functions of WT1 in Heart Development.		Pubmed	0.0007356	1	0.01016	0.1047	2	11	HCN4,WT1
Pubmed	21743013	Heparan sulfate regulates intraretinal axon pathfinding by retinal ganglion cells.		Pubmed	0.0007356	1	0.01016	0.1047	2	11	DCC,ROBO2
Pubmed	8666393	Mapping of four mouse genes encoding eye lens-specific structural, gap junction, and integral membrane proteins: Cryba1 (crystallin beta A3/A1), Crybb2 (crystallin beta B2), Gja8 (MP70), and Lim2 (MP19).		Pubmed	0.0007356	1	0.01016	0.1047	2	11	GJA8,PRKCG
Pubmed	9690472	Defects in somite formation in lunatic fringe-deficient mice.		Pubmed	0.0007356	1	0.01016	0.1047	2	11	UNCX,MEOX1
Pubmed	17661397	Dkk3-Cre BAC transgenic mouse line: a tool for highly efficient gene deletion in retinal progenitor cells.		Pubmed	0.0007356	1	0.01016	0.1047	2	11	PRKCG,VSX2
Pubmed	14645112	Evidence for similar expression of protein C inhibitor and the urokinase-type plasminogen activator system during mouse testis development.		Pubmed	0.0007356	1	0.01016	0.1047	2	11	STAR,NR5A1
Pubmed	32450947	and		Pubmed	0.0007356	1	0.01016	0.1047	2	11	GATA4,NR5A1
Pubmed	32701653	Netrin-1 receptor DCC is required for the contralateral topography of lamina I anterolateral system neurons.		Pubmed	0.0007356	1	0.01016	0.1047	2	11	DCC,LMX1B
Pubmed	20147377	COUP-TFs regulate eye development by controlling factors essential for optic vesicle morphogenesis.		Pubmed	0.0007356	1	0.01016	0.1047	2	11	NR2F1,VSX2
Pubmed	25030704	Endocannabinoids modulate cortical development by configuring Slit2/Robo1 signalling.		Pubmed	0.0007356	1	0.01016	0.1047	2	11	GPR55,ROBO2
Pubmed	16412416	The mouse forkhead gene Foxc1 is required for primordial germ cell migration and antral follicle development.		Pubmed	0.0007356	1	0.01016	0.1047	2	11	GATA4,FOXC2
Pubmed	31787878	Pou2f2 Regulates the Distribution of Dorsal Interneurons in the Mouse Developing Spinal Cord.		Pubmed	0.0007356	1	0.01016	0.1047	2	11	WT1,LMX1B
Pubmed	10409504	Role of Pax6 in development of the cerebellar system.		Pubmed	0.0007356	1	0.01016	0.1047	2	11	DCC,UNC5C
Pubmed	26269506	Steroidogenic factor 1 differentially regulates fetal and adult leydig cell development in male mice.		Pubmed	0.0007356	1	0.01016	0.1047	2	11	GHRL,NR5A1
Pubmed	2878432	Cognate homeo-box loci mapped on homologous human and mouse chromosomes.		Pubmed	0.0007356	1	0.01016	0.1047	2	11	HOXC4,HOXC11
Pubmed	25960414	Commissural axonal corridors instruct neuronal migration in the mouse spinal cord.		Pubmed	0.0007356	1	0.01016	0.1047	2	11	DCC,VSX2
Pubmed	15510105	The netrin receptor UNC5B mediates guidance events controlling morphogenesis of the vascular system.		Pubmed	0.0007356	1	0.01016	0.1047	2	11	UNC5B,DCC
Pubmed	27909010	ApoER2 Controls Not Only Neuronal Migration in the Intermediate Zone But Also Termination of Migration in the Developing Cerebral Cortex.		Pubmed	0.0007356	1	0.01016	0.1047	2	11	MAP2,ACAN
Pubmed	19616129	Expression of the mouse PR domain protein Prdm8 in the developing central nervous system.		Pubmed	0.0007356	1	0.01016	0.1047	2	11	PRKCG,VSX2
Pubmed	24415412	GATA4 loss in the septum transversum mesenchyme promotes liver fibrosis in mice.		Pubmed	0.0007356	1	0.01016	0.1047	2	11	GATA4,WT1
Pubmed	16916509	Eya1 regulates the growth of otic epithelium and interacts with Pax2 during the development of all sensory areas in the inner ear.		Pubmed	0.0007356	1	0.01016	0.1047	2	11	EYA1,SALL1
Pubmed	26403076	Behavioral phenotypes of genetic mouse models of autism.		Pubmed	0.0007356	1	0.01016	0.1047	2	11	SHANK1,NRXN1
Pubmed	25834049	Hoxb8 intersection defines a role for Lmx1b in excitatory dorsal horn neuron development, spinofugal connectivity, and nociception.		Pubmed	0.0007356	1	0.01016	0.1047	2	11	LMX1B,PRKCG
Pubmed	31767679	Gli3 Regulates Vomeronasal Neurogenesis, Olfactory Ensheathing Cell Formation, and GnRH-1 Neuronal Migration.		Pubmed	0.0008805	1	0.01016	0.1047	2	12	MEIS2,ROBO2
Pubmed	10393122	MesP1 is expressed in the heart precursor cells and required for the formation of a single heart tube.		Pubmed	0.0008805	1	0.01016	0.1047	2	12	GATA4,MEOX1
Pubmed	15457507	Laminar organization of the developing lateral olfactory tract revealed by differential expression of cell recognition molecules.		Pubmed	0.0008805	1	0.01016	0.1047	2	12	DCC,ROBO2
Pubmed	25458011	Eya1 interacts with Six2 and Myc to regulate expansion of the nephron progenitor pool during nephrogenesis.		Pubmed	0.0008805	1	0.01016	0.1047	2	12	WT1,EYA1
Pubmed	26341559	Fgfr1 regulates development through the combinatorial use of signaling proteins.		Pubmed	0.0008805	1	0.01016	0.1047	2	12	GATA4,MEOX1
Pubmed	26678830	Mouse models of adrenocortical tumors.		Pubmed	0.0008805	1	0.01016	0.1047	2	12	AMHR2,GATA4
Pubmed	27784329	Netrin1/DCC signaling promotes neuronal migration in the dorsal spinal cord.		Pubmed	0.0008805	1	0.01016	0.1047	2	12	DCC,UNC5C
Pubmed	25366972	Developmental guidance of the retroflex tract at its bending point involves Robo1-Slit2-mediated floor plate repulsion.		Pubmed	0.0008805	1	0.01016	0.1047	2	12	DCC,ROBO2
Pubmed	15731404	Retinoic acid controls the bilateral symmetry of somite formation in the mouse embryo.		Pubmed	0.0008805	1	0.01016	0.1047	2	12	UNCX,MEOX1
Pubmed	17021036	COUP-TFI is required for the formation of commissural projections in the forebrain by regulating axonal growth.		Pubmed	0.0008805	1	0.01016	0.1047	2	12	MAP2,NR2F1
Pubmed	26604140	Urogenital development in Pallister-Hall syndrome is disrupted in a cell-lineage-specific manner by constitutive expression of GLI3 repressor.		Pubmed	0.0008805	1	0.01016	0.1047	2	12	WT1,OSR1
Pubmed	34446717	A TALE/HOX code unlocks WNT signalling response towards paraxial mesoderm.		Pubmed	0.0008805	1	0.01016	0.1047	2	12	UNCX,FOXC2
Pubmed	19325248	Congenital diaphragmatic hernia: comparison of animal models and relevance to the human situation.		Pubmed	0.0008805	1	0.01016	0.1047	2	12	GATA4,WT1
Pubmed	23071697	Bile salt-stimulated lipase plays an unexpected role in arthritis development in rodents.		Pubmed	0.0008805	1	0.01016	0.1047	2	12	GATA4,WT1
Pubmed	22072575	Deficiency in Crumbs homolog 2 (Crb2) affects gastrulation and results in embryonic lethality in mice.		Pubmed	0.0008805	1	0.01016	0.1047	2	12	MEOX1,CRB2
Pubmed	11830575	Patterning of the basal telencephalon and hypothalamus is essential for guidance of cortical projections.		Pubmed	0.0008805	1	0.01016	0.1047	2	12	ROBO2,NR5A1
Pubmed	30943054	Stromal prorenin receptor is critical for normal kidney development.		Pubmed	0.0008805	1	0.01016	0.1047	2	12	WT1,SALL1
Pubmed	18519800	Gpr40 is expressed in enteroendocrine cells and mediates free fatty acid stimulation of incretin secretion.		Pubmed	0.0008805	1	0.01016	0.1047	2	12	GHRL,FFAR1
Pubmed	18436715	Effects of gestational diethylstilbestrol treatment on male and female gonads during early embryonic development.		Pubmed	0.0008805	1	0.01016	0.1047	2	12	STAR,NR5A1
Pubmed	9096102	The genes of the lysosomal cysteine proteinases cathepsin B, H, L, and S map to different mouse chromosomes.		Pubmed	0.0008805	1	0.01016	0.1047	2	12	GATA4,GJA8
Pubmed	28949961	Rescuing the aberrant sex development of H3K9 demethylase Jmjd1a-deficient mice by modulating H3K9 methylation balance.		Pubmed	0.0008805	1	0.01016	0.1047	2	12	GATA4,NR5A1
Pubmed	23284619	Population-specific regulation of Chmp2b by Lbx1 during onset of synaptogenesis in lateral association interneurons.		Pubmed	0.0008805	1	0.01016	0.1047	2	12	MAP2,LMX1B
Pubmed	24500693	Dicer function is required in the metanephric mesenchyme for early kidney development.		Pubmed	0.0008805	1	0.01016	0.1047	2	12	WT1,SALL1
Pubmed	21436046	AMP-activated protein kinase (AMPK) activity is not required for neuronal development but regulates axogenesis during metabolic stress.		Pubmed	0.0008805	1	0.01016	0.1047	2	12	MAP2,GABBR2
Pubmed	16971476	A dynamic expression survey identifies transcription factors relevant in mouse digestive tract development.		Pubmed	0.0009158	1	0.01016	0.1047	4	115	NR2F1,HOXC4,HOXC11,NR5A1
Pubmed	24613359	Calsyntenins function as synaptogenic adhesion molecules in concert with neurexins.		Pubmed	0.0009687	1	0.01016	0.1047	3	52	CLSTN3,LRTM2,NRXN1
Pubmed	23251661	Novel genetic loci identified for the pathophysiology of childhood obesity in the Hispanic population.		Pubmed	0.0009797	1	0.01016	0.1047	10	814	TRABD2B,TMC2,DAPL1,DCC,MYO3A,UNC5C,HAS2,NRG3,MYO15A,MIR3976HG
Pubmed	23534961	Role of neuropilin-2 in the ipsilateral growth of midbrain dopaminergic axons.		Pubmed	0.001038	1	0.01016	0.1047	2	13	DCC,ROBO2
Pubmed	23149718	Gene expression changes in the secondary palate and mandible of Prdm16(-/-) mice.		Pubmed	0.001038	1	0.01016	0.1047	2	13	ACAN,HAS2
Pubmed	33210601	maintains		Pubmed	0.001038	1	0.01016	0.1047	2	13	UNCX,MEOX1
Pubmed	18480752	A myocardial lineage derives from Tbx18 epicardial cells.		Pubmed	0.001038	1	0.01016	0.1047	2	13	GATA4,WT1
Pubmed	10906448	The mouse rib-vertebrae mutation disrupts anterior-posterior somite patterning and genetically interacts with a Delta1 null allele.		Pubmed	0.001038	1	0.01016	0.1047	2	13	UNCX,MEOX1
Pubmed	17848411	Developmental changes in human fetal testicular cell numbers and messenger ribonucleic acid levels during the second trimester.		Pubmed	0.001038	1	0.01016	0.1047	2	13	GATA4,WT1
Pubmed	10049592	A physical map of the mouse shaker-2 region contains many of the genes commonly deleted in Smith-Magenis syndrome (del17p11.2p11.2).		Pubmed	0.001038	1	0.01016	0.1047	2	13	KCNJ18,MYO15A
Pubmed	16510507	PAR3 is essential for cyst-mediated epicardial development by establishing apical cortical domains.		Pubmed	0.001038	1	0.01016	0.1047	2	13	GATA4,WT1
Pubmed	26257176	Complete Loss of Netrin-1 Results in Embryonic Lethality and Severe Axon Guidance Defects without Increased Neural Cell Death.		Pubmed	0.001038	1	0.01016	0.1047	2	13	DCC,LMX1B
Pubmed	16571631	Inactivation of aPKClambda results in the loss of adherens junctions in neuroepithelial cells without affecting neurogenesis in mouse neocortex.		Pubmed	0.001038	1	0.01016	0.1047	2	13	MAP2,ACAN
Pubmed	18641643	Pikachurin, a dystroglycan ligand, is essential for photoreceptor ribbon synapse formation.		Pubmed	0.001038	1	0.01016	0.1047	2	13	PRKCG,VSX2
Pubmed	26754646	Class III myosins shape the auditory hair bundles by limiting microvilli and stereocilia growth.		Pubmed	0.001038	1	0.01016	0.1047	2	13	MYO3A,PCDH15
Pubmed	28287088	Sfrp5 identifies murine cardiac progenitors for all myocardial structures except for the right ventricle.		Pubmed	0.001038	1	0.01016	0.1047	2	13	HCN4,WT1
Pubmed	20692247	Direct transcriptional regulation of Gata4 during early endoderm specification is controlled by FoxA2 binding to an intronic enhancer.		Pubmed	0.001038	1	0.01016	0.1047	2	13	GATA4,LMX1B
Pubmed	31530896	TET2 catalyzes active DNA demethylation of the Sry promoter and enhances its expression.		Pubmed	0.001038	1	0.01016	0.1047	2	13	WT1,NR5A1
Pubmed	20436479	A genomic atlas of mouse hypothalamic development.		Pubmed	0.001045	1	0.01016	0.1047	5	205	GPR50,TMCC3,NR5A1,BMPER,CNTFR
Pubmed	19468303	Lineage-specific biology revealed by a finished genome assembly of the mouse.		Pubmed	0.001141	1	0.01016	0.1047	3	55	TRIM43,BEND4,TRIM43B
Pubmed	34321999	Cell-Type-Specific Gene Expression in Developing Mouse Neocortex: Intermediate Progenitors Implicated in Axon Development.		Pubmed	0.001175	1	0.01016	0.1047	4	123	KIF26B,UNC5B,DCC,CEMIP
Pubmed	27223325	NOVA2-mediated RNA regulation is required for axonal pathfinding during development.		Pubmed	0.001208	1	0.01016	0.1047	2	14	DCC,ROBO2
Pubmed	23904126	CTNNB1 in mesenchyme regulates epithelial cell differentiation during Mllerian duct and postnatal uterine development.		Pubmed	0.001208	1	0.01016	0.1047	2	14	AMHR2,FOXC2
Pubmed	25530182	Motor neuron cell bodies are actively positioned by Slit/Robo repulsion and Netrin/DCC attraction.		Pubmed	0.001208	1	0.01016	0.1047	2	14	DCC,ROBO2
Pubmed	33500353	Single-cell atlas of developing murine adrenal gland reveals relation of Schwann cell precursor signature to neuroblastoma phenotype.		Pubmed	0.001208	1	0.01016	0.1047	2	14	STMN4,NR5A1
Pubmed	16973757	The expression profiles of nuclear receptors in the developing and adult kidney.		Pubmed	0.001208	1	0.01016	0.1047	2	14	NR2F1,NR5A1
Pubmed	23313125	Sonic hedgehog signaling directly targets Hyaluronic Acid Synthase 2, an essential regulator of phalangeal joint patterning.		Pubmed	0.001208	1	0.01016	0.1047	2	14	ACAN,HAS2
Pubmed	26123487	FANCB is essential in the male germline and regulates H3K9 methylation on the sex chromosomes during meiosis.		Pubmed	0.001208	1	0.01016	0.1047	2	14	GATA4,WT1
Pubmed	21255566	Two distinct origins for Leydig cell progenitors in the fetal testis.		Pubmed	0.001208	1	0.01016	0.1047	2	14	GATA4,NR5A1
Pubmed	8099712	Organization and expression of mouse Hox3 cluster genes.		Pubmed	0.001208	1	0.01016	0.1047	2	14	HOXC4,HOXC11
Pubmed	21350016	Canonical Wnt9b signaling balances progenitor cell expansion and differentiation during kidney development.		Pubmed	0.001208	1	0.01016	0.1047	2	14	UNCX,EYA1
Pubmed	19301398	Novel markers of early ovarian pre-granulosa cells are expressed in an Sry-like pattern.		Pubmed	0.001208	1	0.01016	0.1047	2	14	WT1,NR5A1
Pubmed	32011766	An exploration of the role of Sertoli cells on fetal testis development using cell ablation strategy.		Pubmed	0.001208	1	0.01016	0.1047	2	14	WT1,STAR
Pubmed	26813976	Gradient COUP-TFI Expression Is Required for Functional Organization of the Hippocampal Septo-Temporal Longitudinal Axis.		Pubmed	0.001208	1	0.01016	0.1047	2	14	MAP2,NR2F1
Pubmed	25713029	Genetic ablation of androgen receptor signaling in fetal Leydig cell lineage affects Leydig cell functions in adult testis.		Pubmed	0.001208	1	0.01016	0.1047	2	14	WT1,STAR
Pubmed	25450229	The contribution of rare and common variants in 30 genes to risk nicotine dependence.		Pubmed	0.001208	1	0.01016	0.1047	2	14	GABBR2,NRXN1
Pubmed	11493536	Hoxa11 and Hoxd11 regulate branching morphogenesis of the ureteric bud in the developing kidney.		Pubmed	0.001208	1	0.01016	0.1047	2	14	WT1,HOXC11
Pubmed	21085653	Molecular characterization of the mouse superior lateral parabrachial nucleus through expression of the transcription factor Runx1.		Pubmed	0.001208	1	0.01016	0.1047	2	14	MAP2,LMX1B
Pubmed	19696014	Fetal testis dysgenesis and compromised Leydig cell function in Tgfbr3 (beta glycan) knockout mice.		Pubmed	0.001208	1	0.01016	0.1047	2	14	WT1,NR5A1
Pubmed	16919269	A global genomic transcriptional code associated with CNS-expressed genes.		Pubmed	0.001258	1	0.01016	0.1047	6	318	UNCX,MEIS2,SORCS1,PTPN14,SALL1,NRXN1
Pubmed	27568519	Parallel Pbx-Dependent Pathways Govern the Coalescence and Fate of Motor Columns.		Pubmed	0.001331	1	0.01016	0.1047	3	58	UNC5C,VSX2,CDH7
Pubmed	23064016	Sprouty1 haploinsufficiency prevents renal agenesis in a model of Fraser syndrome.		Pubmed	0.001391	1	0.01016	0.1047	2	15	WT1,ITGA8
Pubmed	18045842	Wnt3a/beta-catenin signaling controls posterior body development by coordinating mesoderm formation and segmentation.		Pubmed	0.001391	1	0.01016	0.1047	2	15	UNCX,MEOX1
Pubmed	25456121	A simple method for 3D analysis of immunolabeled axonal tracts in a transparent nervous system.		Pubmed	0.001391	1	0.01016	0.1047	2	15	DCC,ROBO2
Pubmed	19703589	Trim43a, Trim43b, and Trim43c: Novel mouse genes expressed specifically in mouse preimplantation embryos.		Pubmed	0.001391	1	0.01016	0.1047	2	15	TRIM43,TRIM43B
Pubmed	29611808	Formation of retinal direction-selective circuitry initiated by starburst amacrine cell homotypic contact.		Pubmed	0.001391	1	0.01016	0.1047	2	15	HCN4,VSX2
Pubmed	21331042	Tbx6-dependent Sox2 regulation determines neural or mesodermal fate in axial stem cells.		Pubmed	0.001391	1	0.01016	0.1047	2	15	UNCX,MEOX1
Pubmed	22962329	Endocardial cushion morphogenesis and coronary vessel development require chicken ovalbumin upstream promoter-transcription factor II.		Pubmed	0.001391	1	0.01016	0.1047	2	15	GATA4,WT1
Pubmed	23172916	Regulation of retinal interneuron subtype identity by the Iroquois homeobox gene Irx6.		Pubmed	0.001391	1	0.01016	0.1047	2	15	HCN4,VSX2
Pubmed	31366290	Variation in a Left Ventricle-Specific Hand1 Enhancer Impairs GATA Transcription Factor Binding and Disrupts Conduction System Development and Function.		Pubmed	0.001391	1	0.01016	0.1047	2	15	HCN4,GATA4
Pubmed	19464179	Retinoic acid promotes limb induction through effects on body axis extension but is unnecessary for limb patterning.		Pubmed	0.001391	1	0.01016	0.1047	2	15	UNCX,MEIS2
Pubmed	24650916	Cardiogenic genes expressed in cardiac fibroblasts contribute to heart development and repair.		Pubmed	0.001391	1	0.01016	0.1047	2	15	GATA4,WT1
Pubmed	29735715	ZNRF3 functions in mammalian sex determination by inhibiting canonical WNT signaling.		Pubmed	0.001391	1	0.01016	0.1047	2	15	GATA4,NR5A1
Pubmed	32241803	Positive autofeedback regulation of		Pubmed	0.001391	1	0.01016	0.1047	2	15	PDYN,LMX1B
Pubmed	24469813	Genetic dissection of plexin signaling in vivo.		Pubmed	0.001391	1	0.01016	0.1047	2	15	MAP2,ACAN
Pubmed	12490199	Neurogenin3 participates in gliogenesis in the developing vertebrate spinal cord.		Pubmed	0.001391	1	0.01016	0.1047	2	15	MAP2,VSX2
Pubmed	20206616	Synovial joint morphogenesis requires the chondrogenic action of Sox5 and Sox6 in growth plate and articular cartilage.		Pubmed	0.001391	1	0.01016	0.1047	2	15	ACAN,HAS2
Pubmed	12925591	The concerted action of Meox homeobox genes is required upstream of genetic pathways essential for the formation, patterning and differentiation of somites.		Pubmed	0.001391	1	0.01016	0.1047	2	15	MEOX1,FOXC2
Pubmed	21147989	Hyperpolarization-activated cyclic nucleotide-gated channels in olfactory sensory neurons regulate axon extension and glomerular formation.		Pubmed	0.001391	1	0.01016	0.1047	2	15	HCN4,MAP2
Pubmed	28195173	Foxa2 identifies a cardiac progenitor population with ventricular differentiation potential.		Pubmed	0.001391	1	0.01016	0.1047	2	15	HCN4,WT1
Pubmed	27621062	Mapping lineage progression of somatic progenitor cells in the mouse fetal testis.		Pubmed	0.001391	1	0.01016	0.1047	2	15	WT1,NR5A1
Pubmed	22932389	Mutations in DMRT3 affect locomotion in horses and spinal circuit function in mice.		Pubmed	0.001391	1	0.01016	0.1047	2	15	WT1,LMX1B
Pubmed	19520072	Lack of the mesodermal homeodomain protein MEOX1 disrupts sclerotome polarity and leads to a remodeling of the cranio-cervical joints of the axial skeleton.		Pubmed	0.001391	1	0.01016	0.1047	2	15	UNCX,MEOX1
Pubmed	32420617	LacZ-reporter mapping of Dlx5/6 expression and genoarchitectural analysis of the postnatal mouse prethalamus.		Pubmed	0.001391	1	0.01016	0.1047	2	15	ENC1,ECEL1
Pubmed	21533152	Betaglycan is required for the establishment of nephron endowment in the mouse.		Pubmed	0.001391	1	0.01016	0.1047	2	15	WT1,EYA1
Pubmed	24835466	GATA6 levels modulate primitive endoderm cell fate choice and timing in the mouse blastocyst.		Pubmed	0.001391	1	0.01016	0.1047	2	15	GATA4,PRKCG
Pubmed	34321664	Molecular architecture of the developing mouse brain.		Pubmed	0.001525	1	0.01016	0.1047	4	132	TRH,LMX1B,UNC5C,NRG3
Pubmed	19596317	Spatial and temporal regulation of Wnt/beta-catenin signaling is essential for development of the retinal pigment epithelium.		Pubmed	0.001585	1	0.01016	0.1047	2	16	NR2F1,VSX2
Pubmed	18257070	Sfrp1, Sfrp2, and Sfrp5 regulate the Wnt/beta-catenin and the planar cell polarity pathways during early trunk formation in mouse.		Pubmed	0.001585	1	0.01016	0.1047	2	16	UNCX,MEOX1
Pubmed	16887115	Gata6 is an important regulator of mouse pancreas development.		Pubmed	0.001585	1	0.01016	0.1047	2	16	GHRL,GATA4
Pubmed	21266775	Defective Tbx2-dependent patterning of the atrioventricular canal myocardium causes accessory pathway formation in mice.		Pubmed	0.001585	1	0.01016	0.1047	2	16	HCN4,WT1
Pubmed	29109083	Activated Hedgehog-GLI Signaling Causes Congenital Ureteropelvic Junction Obstruction.		Pubmed	0.001585	1	0.01016	0.1047	2	16	SALL1,OSR1
Pubmed	26581094	Ectodysplasin/NF-?B Promotes Mammary Cell Fate via Wnt/?-catenin Pathway.		Pubmed	0.001585	1	0.01016	0.1047	2	16	EDAR,NRG3
Pubmed	24125957	Blimp1 (Prdm1) prevents re-specification of photoreceptors into retinal bipolar cells by restricting competence.		Pubmed	0.001585	1	0.01016	0.1047	2	16	PRKCG,VSX2
Pubmed	22069191	Mastermind-like 1 (MamL1) and mastermind-like 3 (MamL3) are essential for Notch signaling in vivo.		Pubmed	0.001585	1	0.01016	0.1047	2	16	UNCX,MAP2
Pubmed	16511601	Tbx18 regulates the development of the ureteral mesenchyme.		Pubmed	0.001585	1	0.01016	0.1047	2	16	UNCX,WT1
Pubmed	28603487	The Onecut Transcription Factors Regulate Differentiation and Distribution of Dorsal Interneurons during Spinal Cord Development.		Pubmed	0.001585	1	0.01016	0.1047	2	16	WT1,LMX1B
Pubmed	32759216	Two distinct pathways of pregranulosa cell differentiation support follicle formation in the mouse ovary.		Pubmed	0.001585	1	0.01016	0.1047	2	16	GNG13,GATA4
Pubmed	11239429	Control of interneuron fate in the developing spinal cord by the progenitor homeodomain protein Dbx1.		Pubmed	0.001585	1	0.01016	0.1047	2	16	LMX1B,VSX2
Pubmed	19906845	Cdx2 regulation of posterior development through non-Hox targets.		Pubmed	0.001585	1	0.01016	0.1047	2	16	UNCX,MEOX1
Pubmed	18173746	Mash1 is required for neuroendocrine cell development in the glandular stomach.		Pubmed	0.001585	1	0.01016	0.1047	2	16	GHRL,GATA4
Pubmed	21364285	A Tbx1-Six1/Eya1-Fgf8 genetic pathway controls mammalian cardiovascular and craniofacial morphogenesis.		Pubmed	0.001585	1	0.01016	0.1047	2	16	WT1,EYA1
Pubmed	16410412	Neurogenin 2 is required for the development of ventral midbrain dopaminergic neurons.		Pubmed	0.001585	1	0.01016	0.1047	2	16	MAP2,LMX1B
Pubmed	23840809	Aristaless related homeobox gene, Arx, is implicated in mouse fetal Leydig cell differentiation possibly through expressing in the progenitor cells.		Pubmed	0.001585	1	0.01016	0.1047	2	16	WT1,NR5A1
Pubmed	28434801	Netrin1 Produced by Neural Progenitors, Not Floor Plate Cells, Is Required for Axon Guidance in the Spinal Cord.		Pubmed	0.001585	1	0.01016	0.1047	2	16	DCC,UNC5C
Pubmed	27381226	Fat4-Dchs1 signalling controls cell proliferation in developing vertebrae.		Pubmed	0.001585	1	0.01016	0.1047	2	16	UNCX,MEOX1
Pubmed	30518625	Fetal Leydig cells dedifferentiate and serve as adult Leydig stem cells.		Pubmed	0.001585	1	0.01016	0.1047	2	16	STAR,NR5A1
Pubmed	19030180	Dlx1&2 and Mash1 transcription factors control striatal patterning and differentiation through parallel and overlapping pathways.		Pubmed	0.001611	1	0.01016	0.1047	4	134	MAP2,NR2F1,MEIS2,ROBO2
Pubmed	19463158	Extensive molecular differences between anterior- and posterior-half-sclerotomes underlie somite polarity and spinal nerve segmentation.		Pubmed	0.001613	1	0.01016	0.1047	3	62	UNCX,DCC,MEOX1
Pubmed	15242798	The role of Pax2 in mouse inner ear development.		Pubmed	0.001792	1	0.01016	0.1047	2	17	EYA1,MYO15A
Pubmed	22402963	Overactivation of hedgehog signaling alters development of the ovarian vasculature in mice.		Pubmed	0.001792	1	0.01016	0.1047	2	17	AMHR2,STAR
Pubmed	20466812	MicroRNA-140 plays dual roles in both cartilage development and homeostasis.		Pubmed	0.001792	1	0.01016	0.1047	2	17	MEOX1,ACAN
Pubmed	15155583	The T-box transcription factor Tbx18 maintains the separation of anterior and posterior somite compartments.		Pubmed	0.001792	1	0.01016	0.1047	2	17	UNCX,MEOX1
Pubmed	21383967	Meta-analysis of genome-wide association studies in celiac disease and rheumatoid arthritis identifies fourteen non-HLA shared loci.		Pubmed	0.001792	1	0.01016	0.1047	2	17	PHF19,STAT4
Pubmed	17274974	FOG-2 attenuates endothelial-to-mesenchymal transformation in the endocardial cushions of the developing heart.		Pubmed	0.001792	1	0.01016	0.1047	2	17	GATA4,MEOX1
Pubmed	22280990	Chondroitin sulfate synthase 1 (Chsy1) is required for bone development and digit patterning.		Pubmed	0.001792	1	0.01016	0.1047	2	17	ACAN,BMPER
Pubmed	30838872	Loss of		Pubmed	0.001792	1	0.01016	0.1047	2	17	MEOX1,SHISA3
Pubmed	26858598	Analysis of Expression Pattern and Genetic Deletion of Netrin5 in the Developing Mouse.		Pubmed	0.001792	1	0.01016	0.1047	2	17	DCC,UNC5C
Pubmed	26102480	A critical role for the chromatin remodeller CHD7 in anterior mesoderm during cardiovascular development.		Pubmed	0.001792	1	0.01016	0.1047	2	17	WT1,ROBO2
Pubmed	21435555	Slit2 activity in the migration of guidepost neurons shapes thalamic projections during development and evolution.		Pubmed	0.001792	1	0.01016	0.1047	2	17	MEIS2,ROBO2
Pubmed	26511275	Sall1 in renal stromal progenitors non-cell autonomously restricts the excessive expansion of nephron progenitors.		Pubmed	0.001792	1	0.01016	0.1047	2	17	WT1,SALL1
Pubmed	30375389	A perivascular niche for multipotent progenitors in the fetal testis.		Pubmed	0.001792	1	0.01016	0.1047	2	17	WT1,NR5A1
Pubmed	21886788	Lhx2 is required for patterning and expansion of a distinct progenitor cell population committed to eye development.		Pubmed	0.001792	1	0.01016	0.1047	2	17	ENC1,VSX2
Pubmed	17219401	Selective expression of Bhlhb5 in subsets of early-born interneurons and late-born association neurons in the spinal cord.		Pubmed	0.001792	1	0.01016	0.1047	2	17	LMX1B,VSX2
Pubmed	29771971	Constitutive metanephric mesenchyme-specific expression of interferon-gamma causes renal dysplasia by regulating Sall1 expression.		Pubmed	0.001792	1	0.01016	0.1047	2	17	KIF26B,SALL1
Pubmed	24367558	A subset of mouse colonic goblet cells expresses the bitter taste receptor Tas2r131.		Pubmed	0.001792	1	0.01016	0.1047	2	17	GNG13,TRPM5
Pubmed	15822905	Phosphoproteomic analysis of synaptosomes from human cerebral cortex.		Pubmed	0.001792	1	0.01016	0.1047	2	17	MAP2,GABBR2
Pubmed	16985003	Large-scale analysis of ion channel gene expression in the mouse heart during perinatal development.		Pubmed	0.001842	1	0.01016	0.1047	4	139	KCNH8,HCN4,KCNB2,ABCC8
Pubmed	17490632	Zic2 and Zic3 synergistically control neurulation and segmentation of paraxial mesoderm in mouse embryo.		Pubmed	0.002012	1	0.01016	0.1047	2	18	UNCX,MEOX1
Pubmed	25989023	Ezh2 maintains retinal progenitor proliferation, transcriptional integrity, and the timing of late differentiation.		Pubmed	0.002012	1	0.01016	0.1047	2	18	SALL1,VSX2
Pubmed	26253404	Meis1 coordinates a network of genes implicated in eye development and microphthalmia.		Pubmed	0.002012	1	0.01016	0.1047	2	18	MEIS2,VSX2
Pubmed	22837015	Mapping differentiation kinetics in the mouse retina reveals an extensive period of cell cycle protein expression in post-mitotic newborn neurons.		Pubmed	0.002012	1	0.01016	0.1047	2	18	MAP2,VSX2
Pubmed	16839542	Forkhead transcription factors, Foxc1 and Foxc2, are required for the morphogenesis of the cardiac outflow tract.		Pubmed	0.002012	1	0.01016	0.1047	2	18	WT1,FOXC2
Pubmed	23534349	Generalization of variants identified by genome-wide association studies for electrocardiographic traits in African Americans.		Pubmed	0.002012	1	0.01016	0.1047	2	18	DPP6,MYO3A
Pubmed	26904955	Hox Proteins Coordinate Motor Neuron Differentiation and Connectivity Programs through Ret/Gfr? Genes.		Pubmed	0.002012	1	0.01016	0.1047	2	18	MEIS2,HOXC4
Pubmed	15944199	Foxl2 is required for commitment to ovary differentiation.		Pubmed	0.002012	1	0.01016	0.1047	2	18	GATA4,NR5A1
Pubmed	18985723	GABA neurotransmitter signaling in the developing mouse lens: dynamic regulation of components and functionality.		Pubmed	0.002012	1	0.01016	0.1047	2	18	GABBR2,SLC6A11
Pubmed	20495559	A neuronal migratory pathway crossing from diencephalon to telencephalon populates amygdala nuclei.		Pubmed	0.002012	1	0.01016	0.1047	2	18	TRH,MEIS2
Pubmed	12441290	Pitx1 and Pitx2 are required for development of hindlimb buds.		Pubmed	0.002012	1	0.01016	0.1047	2	18	MEIS2,HOXC11
Pubmed	21281623	Six1 regulates Grem1 expression in the metanephric mesenchyme to initiate branching morphogenesis.		Pubmed	0.002012	1	0.01016	0.1047	2	18	WT1,EYA1
Pubmed	14628042	Eya protein phosphatase activity regulates Six1-Dach-Eya transcriptional effects in mammalian organogenesis.		Pubmed	0.002012	1	0.01016	0.1047	2	18	WT1,EYA1
Pubmed	19914233	Cv2, functioning as a pro-BMP factor via twisted gastrulation, is required for early development of nephron precursors.		Pubmed	0.002012	1	0.01016	0.1047	2	18	WT1,BMPER
Pubmed	23201013	Mi-2/NuRD is required in renal progenitor cells during embryonic kidney development.		Pubmed	0.002012	1	0.01016	0.1047	2	18	WT1,SALL1
Pubmed	35075134	Loss of NEDD4 causes complete XY gonadal sex reversal in mice.		Pubmed	0.002012	1	0.01016	0.1047	2	18	GATA4,NR5A1
Pubmed	19809516	GLI3 repressor controls nephron number via regulation of Wnt11 and Ret in ureteric tip cells.		Pubmed	0.002012	1	0.01016	0.1047	2	18	WT1,OSR1
Pubmed	21511879	PITX2 insufficiency leads to atrial electrical and structural remodeling linked to arrhythmogenesis.		Pubmed	0.002012	1	0.01016	0.1047	2	18	GATA4,KCNJ18
Pubmed	23102580	Gadd45? and Map3k4 interactions regulate mouse testis determination via p38 MAPK-mediated control of Sry expression.		Pubmed	0.002012	1	0.01016	0.1047	2	18	GATA4,NR5A1
Pubmed	20398908	Comprehensive copy number variant (CNV) analysis of neuronal pathways genes in psychiatric disorders identifies rare variants within patients.		Pubmed	0.002016	1	0.01016	0.1047	3	67	TRH,GRM7,NRG3
Pubmed	28066179	Distinct and Cooperative Functions for the Protocadherin-?, -? and -? Clusters in Neuronal Survival and Axon Targeting.		Pubmed	0.002243	1	0.01016	0.1047	2	19	MAP2,VSX2
Pubmed	29343636	Non-cell autonomous control of precerebellar neuron migration by Slit and Robo proteins.		Pubmed	0.002243	1	0.01016	0.1047	2	19	DCC,ROBO2
Pubmed	22398208	Genetic ablation of Pals1 in retinal progenitor cells models the retinal pathology of Leber congenital amaurosis.		Pubmed	0.002243	1	0.01016	0.1047	2	19	VSX2,CRB2
Pubmed	11498051	The paired homeodomain protein DRG11 is required for the projection of cutaneous sensory afferent fibers to the dorsal spinal cord.		Pubmed	0.002243	1	0.01016	0.1047	2	19	LMX1B,PRKCG
Pubmed	18697938	Minimization of exogenous signals in ES cell culture induces rostral hypothalamic differentiation.		Pubmed	0.002243	1	0.01016	0.1047	2	19	NR5A1,VSX2
Pubmed	23038774	Shox2 regulates progression through chondrogenesis in the mouse proximal limb.		Pubmed	0.002243	1	0.01016	0.1047	2	19	MEIS2,ACAN
Pubmed	16319112	Pax 2/8-regulated Gata 3 expression is necessary for morphogenesis and guidance of the nephric duct in the developing kidney.		Pubmed	0.002243	1	0.01016	0.1047	2	19	WT1,EYA1
Pubmed	29665133	Isolation of a unique hepatic stellate cell population expressing integrin ?8 from embryonic mouse livers.		Pubmed	0.002243	1	0.01016	0.1047	2	19	WT1,ITGA8
Pubmed	27616714	Yap is essential for retinal progenitor cell cycle progression and RPE cell fate acquisition in the developing mouse eye.		Pubmed	0.002243	1	0.01016	0.1047	2	19	VSX2,CRB2
Pubmed	34732852	Zfhx4 regulates endochondral ossification as the transcriptional platform of Osterix in mice.		Pubmed	0.002243	1	0.01016	0.1047	2	19	ACAN,OSR1
Pubmed	32169905	The transcriptional regulator MEIS2 sets up the ground state for palatal osteogenesis in mice.		Pubmed	0.002243	1	0.01016	0.1047	2	19	MEIS2,OSR1
Pubmed	35105870	Generation of the organotypic kidney structure by integrating pluripotent stem cell-derived renal stroma.		Pubmed	0.002243	1	0.01016	0.1047	2	19	OSR1,ROBO2
Pubmed	25367360	Genome-wide association study for refractive astigmatism reveals genetic co-determination with spherical equivalent refractive error: the CREAM consortium.		Pubmed	0.002243	1	0.01016	0.1047	2	19	ILDR2,NRXN1
Pubmed	22491945	Bcl11a is required for neuronal morphogenesis and sensory circuit formation in dorsal spinal cord development.		Pubmed	0.002243	1	0.01016	0.1047	2	19	MAP2,LMX1B
Pubmed	16182275	The Iroquois homeobox gene, Irx5, is required for retinal cone bipolar cell development.		Pubmed	0.002243	1	0.01016	0.1047	2	19	NETO1,VSX2
Pubmed	30385546	Defining the human C2H2 zinc finger degrome targeted by thalidomide analogs through CRBN.		Pubmed	0.002243	1	0.01016	0.1047	2	19	SALL1,OSR1
Pubmed	17507402	The FERM protein Epb4.1l5 is required for organization of the neural plate and for the epithelial-mesenchymal transition at the primitive streak of the mouse embryo.		Pubmed	0.002243	1	0.01016	0.1047	2	19	MEOX1,CRB2
Pubmed	23307742	Ezh2 orchestrates topographic migration and connectivity of mouse precerebellar neurons.		Pubmed	0.002243	1	0.01016	0.1047	2	19	UNC5B,UNC5C
Pubmed	20301607	Deafness and Hereditary Hearing Loss Overview		Pubmed	0.002285	1	0.01016	0.1047	3	70	MYO3A,PCDH15,MYO15A
Pubmed	23217170	The transcription factor Uncx4.1 acts in a short window of midbrain dopaminergic neuron differentiation.		Pubmed	0.002486	1	0.01016	0.1047	2	20	UNCX,LMX1B
Pubmed	16467359	Sfrp1 and Sfrp2 regulate anteroposterior axis elongation and somite segmentation during mouse embryogenesis.		Pubmed	0.002486	1	0.01016	0.1047	2	20	UNCX,MEOX1
Pubmed	22921202	MOZ regulates the Tbx1 locus, and Moz mutation partially phenocopies DiGeorge syndrome.		Pubmed	0.002486	1	0.01016	0.1047	2	20	GATA4,FOXC2
Pubmed	20696379	Neural RNA-binding protein Musashi1 controls midline crossing of precerebellar neurons through posttranscriptional regulation of Robo3/Rig-1 expression.		Pubmed	0.002486	1	0.01016	0.1047	2	20	DCC,ROBO2
Pubmed	16235133	A quantitative survey of gravity receptor function in mutant mouse strains.		Pubmed	0.002486	1	0.01016	0.1047	2	20	USH1G,PCDH15
Pubmed	21385577	Conditional ablation of Gata4 and Fog2 genes in mice reveals their distinct roles in mammalian sexual differentiation.		Pubmed	0.002486	1	0.01016	0.1047	2	20	GATA4,WT1
Pubmed	16309667	Development of midline cell types and commissural axon tracts requires Fgfr1 in the cerebrum.		Pubmed	0.002486	1	0.01016	0.1047	2	20	DCC,ROBO2
Pubmed	33431871	The histone H3-lysine 4-methyltransferase Mll4 regulates the development of growth hormone-releasing hormone-producing neurons in the mouse hypothalamus.		Pubmed	0.002486	1	0.01016	0.1047	2	20	TRH,NR5A1
Pubmed	20711475	Foxp1 and lhx1 coordinate motor neuron migration with axon trajectory choice by gating Reelin signalling.		Pubmed	0.002486	1	0.01016	0.1047	2	20	VSX2,CDH7
Pubmed	20040500	vHNF1 functions in distinct regulatory circuits to control ureteric bud branching and early nephrogenesis.		Pubmed	0.002486	1	0.01016	0.1047	2	20	WT1,EYA1
Pubmed	25392491	Neurogenin3 restricts serotonergic neuron differentiation to the hindbrain.		Pubmed	0.002486	1	0.01016	0.1047	2	20	UNCX,LMX1B
Pubmed	16943278	BMP signaling in the epiblast is required for proper recruitment of the prospective paraxial mesoderm and development of the somites.		Pubmed	0.002486	1	0.01016	0.1047	2	20	UNCX,MEOX1
Pubmed	33443158	GATA6 is a regulator of sinus node development and heart rhythm.		Pubmed	0.002486	1	0.01016	0.1047	2	20	HCN4,GATA4
Pubmed	20857084	Genetic evidence of the programming of beta cell mass and function by glucocorticoids in mice.		Pubmed	0.002486	1	0.01016	0.1047	2	20	GHRL,ABCC8
Pubmed	19088125	Altered visual function and interneuron survival in Atrx knockout mice: inference for the human syndrome.		Pubmed	0.002486	1	0.01016	0.1047	2	20	PRKCG,VSX2
Pubmed	26658320	Prorenin receptor is critical for nephron progenitors.		Pubmed	0.002486	1	0.01016	0.1047	2	20	WT1,SALL1
Pubmed	23103965	Sustained Hox5 gene activity is required for respiratory motor neuron development.		Pubmed	0.002486	1	0.01016	0.1047	2	20	HOXC4,LYPD1
Pubmed	27507650	Long-term potentiation modulates synaptic phosphorylation networks and reshapes the structure of the postsynaptic interactome.		Pubmed	0.002533	1	0.01016	0.1047	5	251	SHANK1,NRXN1,NETO1,PRKCG,RAB3B
Pubmed	28900034	?-Catenin directs the transformation of testis Sertoli cells to ovarian granulosa-like cells by inducing Foxl2 expression.		Pubmed	0.002741	1	0.01016	0.1047	2	21	GATA4,WT1
Pubmed	17670789	Differences in neurogenic potential in floor plate cells along an anteroposterior location: midbrain dopaminergic neurons originate from mesencephalic floor plate cells.		Pubmed	0.002741	1	0.01016	0.1047	2	21	MAP2,LMX1B
Pubmed	12062038	Lbx1 specifies somatosensory association interneurons in the dorsal spinal cord.		Pubmed	0.002741	1	0.01016	0.1047	2	21	LMX1B,VSX2
Pubmed	18547144	Hox paralog group 2 genes control the migration of mouse pontine neurons through slit-robo signaling.		Pubmed	0.002741	1	0.01016	0.1047	2	21	DCC,ROBO2
Pubmed	21273545	Smad4 is required predominantly in the developmental processes dependent on the BMP branch of the TGF-? signaling system in the embryonic mouse retina.		Pubmed	0.002741	1	0.01016	0.1047	2	21	DCC,VSX2
Pubmed	26965927	Establishment of a cone photoreceptor transplantation platform based on a novel cone-GFP reporter mouse line.		Pubmed	0.002741	1	0.01016	0.1047	2	21	PRKCG,VSX2
Pubmed	24025145	A genome-wide association study of chemotherapy-induced alopecia in breast cancer patients.		Pubmed	0.002741	1	0.01016	0.1047	2	21	PCDH15,CDH7
Pubmed	23650387	Kif7 is required for the patterning and differentiation of the diaphragm in a model of syndromic congenital diaphragmatic hernia.		Pubmed	0.002741	1	0.01016	0.1047	2	21	WT1,MEIS2
Pubmed	22675207	Evolutionarily conserved requirement of Cdx for post-occipital tissue emergence.		Pubmed	0.002741	1	0.01016	0.1047	2	21	UNCX,MEOX1
Pubmed	27150455	Prokineticin receptor-1 signaling promotes Epicardial to Mesenchymal Transition during heart development.		Pubmed	0.002741	1	0.01016	0.1047	2	21	GATA4,WT1
Pubmed	30021842	SOX9 is dispensable for the initiation of epigenetic remodeling and the activation of marker genes at the onset of chondrogenesis.		Pubmed	0.002741	1	0.01016	0.1047	2	21	ACAN,FOXC2
Pubmed	30254164	Corepressor SMRT is required to maintain Hox transcriptional memory during somitogenesis.		Pubmed	0.002741	1	0.01016	0.1047	2	21	UNCX,HOXC4
Pubmed	26786210	The formation and function of the cardiac conduction system.		Pubmed	0.002741	1	0.01016	0.1047	2	21	HCN4,GATA4
Pubmed	34011608	Chromatin remodeler		Pubmed	0.002741	1	0.01016	0.1047	2	21	MAP2,ACAN
Pubmed	19592578	Regulation of cell surface protease matriptase by HAI2 is essential for placental development, neural tube closure and embryonic survival in mice.		Pubmed	0.002741	1	0.01016	0.1047	2	21	KLK7,KLK8
Pubmed	19217427	AMP-activated protein kinase phosphorylates retinoblastoma protein to control mammalian brain development.		Pubmed	0.002741	1	0.01016	0.1047	2	21	MAP2,GABBR2
Pubmed	17303760	Combined loss of Hey1 and HeyL causes congenital heart defects because of impaired epithelial to mesenchymal transition.		Pubmed	0.002741	1	0.01016	0.1047	2	21	GATA4,HAS2
Pubmed	28302382	Congenital heart defect causing mutation in Nkx2.5 displays in vivo functional deficit.		Pubmed	0.002741	1	0.01016	0.1047	2	21	HCN4,GATA4
Pubmed	21408207	Differential genetic associations for systemic lupus erythematosus based on anti-dsDNA autoantibody production.		Pubmed	0.002741	1	0.01016	0.1047	2	21	TMC2,STAT4
Pubmed	29170629	Dusp16 Deficiency Causes Congenital Obstructive Hydrocephalus and Brain Overgrowth by Expansion of the Neural Progenitor Pool.		Pubmed	0.002741	1	0.01016	0.1047	2	21	MAP2,LMX1B
Pubmed	23948231	Sox2 modulates the function of two distinct cell lineages in mouse skin.		Pubmed	0.002741	1	0.01016	0.1047	2	21	ITGA8,DCC
Pubmed	24284205	?-catenin regulates Pax3 and Cdx2 for caudal neural tube closure and elongation.		Pubmed	0.002741	1	0.01016	0.1047	2	21	UNCX,LMX1B
Pubmed	25381007	Crypto-rhombomeres of the mouse medulla oblongata, defined by molecular and morphological features.		Pubmed	0.002741	1	0.01016	0.1047	2	21	TRH,HOXC4
Pubmed	25587709	Renal developmental defects resulting from in utero hypoxia are associated with suppression of ureteric ?-catenin signaling.		Pubmed	0.002741	1	0.01016	0.1047	2	21	WT1,EYA1
Pubmed	28760814	A Sall1-NuRD interaction regulates multipotent nephron progenitors and is required for loop of Henle formation.		Pubmed	0.002741	1	0.01016	0.1047	2	21	WT1,SALL1
Pubmed	30936836	Premature MicroRNA-1 Expression Causes Hypoplasia of the Cardiac Ventricular Conduction System.		Pubmed	0.002741	1	0.01016	0.1047	2	21	HCN4,GATA4
Pubmed	32492250	Analysis of FGF20-regulated genes in organ of Corti progenitors by translating ribosome affinity purification.		Pubmed	0.002741	1	0.01016	0.1047	2	21	MEIS2,SALL1
Pubmed	21905163	A high-resolution molecular atlas of the fetal mouse lower urogenital tract.		Pubmed	0.002781	1	0.01016	0.1047	3	75	AMHR2,WT1,EDAR
Pubmed	15761153	High-throughput mapping of a dynamic signaling network in mammalian cells.		Pubmed	0.002946	1	0.01016	0.1047	5	260	ENC1,MYO3A,OSR1,RAB3B,RASD2
Pubmed	27407143	Lmx1a and Lmx1b regulate mitochondrial functions and survival of adult midbrain dopaminergic neurons.		Pubmed	0.003008	1	0.01016	0.1047	2	22	DCC,LMX1B
Pubmed	9136933	Requirement of the transcription factor GATA4 for heart tube formation and ventral morphogenesis.		Pubmed	0.003008	1	0.01016	0.1047	2	22	GATA4,MEOX1
Pubmed	25651362	Dicer1 activity in the stromal compartment regulates nephron differentiation and vascular patterning during mammalian kidney organogenesis.		Pubmed	0.003008	1	0.01016	0.1047	2	22	WT1,ITGA8
Pubmed	19235731	Genetic disruption of CYP26B1 severely affects development of neural crest derived head structures, but does not compromise hindbrain patterning.		Pubmed	0.003008	1	0.01016	0.1047	2	22	EYA1,MEIS2
Pubmed	12231626	Specification of the mammalian cochlea is dependent on Sonic hedgehog.		Pubmed	0.003008	1	0.01016	0.1047	2	22	LMX1B,MYO15A
Pubmed	20399730	The apical complex couples cell fate and cell survival to cerebral cortical development.		Pubmed	0.003008	1	0.01016	0.1047	2	22	MAP2,CRB2
Pubmed	15789444	Homozygous Ft embryos are affected in floor plate maintenance and ventral neural tube patterning.		Pubmed	0.003008	1	0.01016	0.1047	2	22	LMX1B,VSX2
Pubmed	30787001	Gene-environment interaction impacts on heart development and embryo survival.		Pubmed	0.003008	1	0.01016	0.1047	2	22	HCN4,GATA4
Pubmed	30254276	Lineage dynamics of murine pancreatic development at single-cell resolution.		Pubmed	0.003008	1	0.01016	0.1047	2	22	GHRL,WT1
Pubmed	15162501	Twist is required for patterning the cranial nerves and maintaining the viability of mesodermal cells.		Pubmed	0.003008	1	0.01016	0.1047	2	22	UNCX,MEOX1
Pubmed	26283362	Independent regulation of vertebral number and vertebral identity by microRNA-196 paralogs.		Pubmed	0.003008	1	0.01016	0.1047	2	22	UNCX,HOXC11
Pubmed	20375256	Nuclear receptors in Leydig cell gene expression and function.		Pubmed	0.003008	1	0.01016	0.1047	2	22	AMHR2,NR5A1
Pubmed	18628988	Neither replication nor simulation supports a role for the axon guidance pathway in the genetics of Parkinson's disease.		Pubmed	0.003008	1	0.01016	0.1047	2	22	DCC,UNC5C
Pubmed	20969841	Primordial germ cell proliferation is impaired in Fused Toes mutant embryos.		Pubmed	0.003008	1	0.01016	0.1047	2	22	GATA4,NR5A1
Pubmed	25224227	Primary cilia function regulates the length of the embryonic trunk axis and urogenital field in mice.		Pubmed	0.003008	1	0.01016	0.1047	2	22	GATA4,NR5A1
Pubmed	12435629	Dorsal-ventral patterning of the spinal cord requires Gli3 transcriptional repressor activity.		Pubmed	0.003008	1	0.01016	0.1047	2	22	LMX1B,VSX2
Pubmed	24316575	The Vertebrate Genome Annotation browser 10 years on.		Pubmed	0.003273	1	0.01016	0.1047	4	163	GPR55,MEIS2,WT1-AS,ECEL1
Pubmed	21368122	FGF4 and FGF8 comprise the wavefront activity that controls somitogenesis.		Pubmed	0.003286	1	0.01016	0.1047	2	23	UNCX,MEOX1
Pubmed	25505333	The LIM homeodomain factor Lhx2 is required for hypothalamic tanycyte specification and differentiation.		Pubmed	0.003286	1	0.01016	0.1047	2	23	GPR50,NR5A1
Pubmed	30470893	Radial glia fibers translate Fgf8 morphogenetic signals to generate a thalamic nuclear complex protomap in the mantle layer.		Pubmed	0.003286	1	0.01016	0.1047	2	23	DCC,ROBO2
Pubmed	19859539	Transient neuronal populations are required to guide callosal axons: a role for semaphorin 3C.		Pubmed	0.003286	1	0.01016	0.1047	2	23	MAP2,DCC
Pubmed	30067986	Retinoic Acid Antagonizes Testis Development in Mice.		Pubmed	0.003286	1	0.01016	0.1047	2	23	STAR,NR5A1
Pubmed	25775596	Reprogramming of Sertoli cells to fetal-like Leydig cells by Wt1 ablation.		Pubmed	0.003286	1	0.01016	0.1047	2	23	WT1,STAR
Pubmed	24360543	Zic2-dependent axon midline avoidance controls the formation of major ipsilateral tracts in the CNS.		Pubmed	0.003286	1	0.01016	0.1047	2	23	UNC5C,ROBO2
Pubmed	28036337	Sertoli Cell Wt1 Regulates Peritubular Myoid Cell and Fetal Leydig Cell Differentiation during Fetal Testis Development.		Pubmed	0.003286	1	0.01016	0.1047	2	23	WT1,STAR
Pubmed	22417325	Detection of genes regulated by Lmx1b during limb dorsalization.		Pubmed	0.003286	1	0.01016	0.1047	2	23	LMX1B,ACAN
Pubmed	26287463	Sidekick 2 directs formation of a retinal circuit that detects differential motion.		Pubmed	0.003286	1	0.01016	0.1047	2	23	HCN4,NETO1
Pubmed	28671696	Spatiotemporal profile of postsynaptic interactomes integrates components of complex brain disorders.		Pubmed	0.003326	1	0.01016	0.1047	10	963	SHANK1,HCN4,GRIK3,GABBR2,PLPPR4,NRXN1,NETO1,PRKCG,RAB3B,KCNT1
Pubmed	22723691	Tlx1/3 and Ptf1a control the expression of distinct sets of transmitter and peptide receptor genes in the developing dorsal spinal cord.		Pubmed	0.003458	1	0.01016	0.1047	3	81	GRIK3,GABBR2,GRM7
Pubmed	28729440	The Transcription Factor Foxg1 Promotes Optic Fissure Closure in the Mouse by Suppressing Wnt8b in the Nasal Optic Stalk.		Pubmed	0.003576	1	0.01016	0.1047	2	24	NR2F1,VSX2
Pubmed	18697905	Dlx genes pattern mammalian jaw primordium by regulating both lower jaw-specific and upper jaw-specific genetic programs.		Pubmed	0.003576	1	0.01016	0.1047	2	24	UNC5C,BMPER
Pubmed	35179492	The m		Pubmed	0.003576	1	0.01016	0.1047	2	24	MAP2,VSX2
Pubmed	16582099	The high-mobility-group domain of Sox proteins interacts with DNA-binding domains of many transcription factors.		Pubmed	0.003576	1	0.01016	0.1047	2	24	MEOX1,HOXC4
Pubmed	19124014	Testis cord differentiation after the sex determination stage is independent of Sox9 but fails in the combined absence of Sox9 and Sox8.		Pubmed	0.003576	1	0.01016	0.1047	2	24	WT1,NR5A1
Pubmed	31062503	Foxc2 is essential for podocyte function.		Pubmed	0.003576	1	0.01016	0.1047	2	24	WT1,FOXC2
Pubmed	26116661	Stromal Fat4 acts non-autonomously with Dchs1/2 to restrict the nephron progenitor pool.		Pubmed	0.003576	1	0.01016	0.1047	2	24	WT1,SALL1
Pubmed	29852132	Anti-osteogenic function of a LIM-homeodomain transcription factor LMX1B is essential to early patterning of the calvaria.		Pubmed	0.003576	1	0.01016	0.1047	2	24	LMX1B,ACAN
Pubmed	26141512	Fgfr2 is required for the expansion of the early adrenocortical primordium.		Pubmed	0.003576	1	0.01016	0.1047	2	24	WT1,NR5A1
Pubmed	10892744	FOG-2, a cofactor for GATA transcription factors, is essential for heart morphogenesis and development of coronary vessels from epicardium.		Pubmed	0.003576	1	0.01016	0.1047	2	24	GATA4,WT1
Pubmed	18703566	Elevated ghrelin levels in preterm born children during prepubertal ages and relationship with catch-up growth.		Pubmed	0.003722	1	0.01016	0.1047	1	1	GHRL
Pubmed	32827499	Cell culture system to assay candidate genes and molecular pathways implicated in congenital diaphragmatic hernias.		Pubmed	0.003722	1	0.01016	0.1047	1	1	GATA4
Pubmed	27444301	Association of STAT4 polymorphisms with hepatitis B virus infection and clearance in Chinese Han population.		Pubmed	0.003722	1	0.01016	0.1047	1	1	STAT4
Pubmed	16963483	Development of a genotyping microarray for Usher syndrome.		Pubmed	0.003722	1	0.01016	0.1047	1	1	PCDH15
Pubmed	18848536	The Leu72Met polymorphism of the ghrelin gene is associated with a decreased risk for type 2 diabetes.		Pubmed	0.003722	1	0.01016	0.1047	1	1	GHRL
Pubmed	25663701	Constitutive negative regulation in the processing of the anti-Mllerian hormone receptor II.		Pubmed	0.003722	1	0.01016	0.1047	1	1	AMHR2
Pubmed	20179882	Hysteresis in human HCN4 channels: a crucial feature potentially affecting sinoatrial node pacemaking.		Pubmed	0.003722	1	0.01016	0.1047	1	1	HCN4
Pubmed	12399434	Induction of hyaluronan synthase 2 by human chorionic gonadotropin in mural granulosa cells of equine preovulatory follicles.		Pubmed	0.003722	1	0.01016	0.1047	1	1	HAS2
Pubmed	17079741	Ghrelin expression in human testis and serum testosterone level.		Pubmed	0.003722	1	0.01016	0.1047	1	1	GHRL
Pubmed	16828156	In vitro leukemic cell differentiation and WT1 gene expression.		Pubmed	0.003722	1	0.01016	0.1047	1	1	WT1
Pubmed	26397098	Ablation of TRPM5 in Mice Results in Reduced Body Weight Gain and Improved Glucose Tolerance and Protects from Excessive Consumption of Sweet Palatable Food when Fed High Caloric Diets.		Pubmed	0.003722	1	0.01016	0.1047	1	1	TRPM5
Pubmed	23136250	Copy number and expression alterations of miRNAs in the ovarian cancer cell line OVCAR-3: impact on kallikrein 6 protein expression.		Pubmed	0.003722	1	0.01016	0.1047	1	1	KLK6
Pubmed	34089373	Maintenance of WT1 expression in tumor cells is associated with a good prognosis in malignant glioma patients treated with WT1 peptide vaccine immunotherapy.		Pubmed	0.003722	1	0.01016	0.1047	1	1	WT1
Pubmed	23378344	FOXC2 expression links epithelial-mesenchymal transition and stem cell properties in breast cancer.		Pubmed	0.003722	1	0.01016	0.1047	1	1	FOXC2
Pubmed	23785296	The gene desert mammary carcinoma susceptibility locus Mcs1a regulates Nr2f1 modifying mammary epithelial cell differentiation and proliferation.		Pubmed	0.003722	1	0.01016	0.1047	1	1	NR2F1
Pubmed	15731110	Extracellular acid block and acid-enhanced inactivation of the Ca2+-activated cation channel TRPM5 involve residues in the S3-S4 and S5-S6 extracellular domains.		Pubmed	0.003722	1	0.01016	0.1047	1	1	TRPM5
Pubmed	11933209	A review of the phenotypic variation due to the Denys-Drash syndrome-associated germline WT1 mutation R362X.		Pubmed	0.003722	1	0.01016	0.1047	1	1	WT1
Pubmed	19426157	High kallikrein-related peptidase 6 in non-small cell lung cancer cells: an indicator of tumour proliferation and poor prognosis.		Pubmed	0.003722	1	0.01016	0.1047	1	1	KLK6
Pubmed	29944231	Serum carcinogenic antigen (CA)-125 and CA 19-9 combining pain score in the diagnosis of pelvic endometriosis in infertile women.		Pubmed	0.003722	1	0.01016	0.1047	1	1	MUC16
Pubmed	18395802	Cochlear implantation in individuals with Usher type 1 syndrome.		Pubmed	0.003722	1	0.01016	0.1047	1	1	PCDH15
Pubmed	24106000	Effect of TAT-obestatin on proliferation, differentiation, apoptosis and lipolysis in 3T3-L1 preadipocytes.		Pubmed	0.003722	1	0.01016	0.1047	1	1	GHRL
Pubmed	24979321	Progression from cirrhosis to cancer is associated with early ubiquitin post-translational modifications: identification of new biomarkers of cirrhosis at risk of malignancy.		Pubmed	0.003722	1	0.01016	0.1047	1	1	KLK6
Pubmed	12111123	Immunogenicity of WT-1 peptides.		Pubmed	0.003722	1	0.01016	0.1047	1	1	WT1
Pubmed	25203502	Inducible Costimulator Gene-Transduced Bone Marrow-Derived Mesenchymal Stem Cells Attenuate the Severity of Acute Graft-Versus-Host Disease in Mouse Models.		Pubmed	0.003722	1	0.01016	0.1047	1	1	STAT4
Pubmed	12091883	Elevated plasma ghrelin levels in Prader Willi syndrome.		Pubmed	0.003722	1	0.01016	0.1047	1	1	GHRL
Pubmed	7574678	Catabolism of aggrecan by explant cultures of human articular cartilage in the presence of retinoic acid.		Pubmed	0.003722	1	0.01016	0.1047	1	1	ACAN
Pubmed	26998491	Exenatide Treatment Causes Suppression of Serum Ghrelin Levels following Mixed Meal Test in Obese Diabetic Women.		Pubmed	0.003722	1	0.01016	0.1047	1	1	GHRL
Pubmed	21755476	miRNAs Need a Trim : Regulation of miRNA Activity by Trim-NHL Proteins.		Pubmed	0.003722	1	0.01016	0.1047	1	1	TRIM71
Pubmed	9551949	Critical role of NK1+ T cells in IL-12-induced immune responses in vivo.		Pubmed	0.003722	1	0.01016	0.1047	1	1	CD1D
Pubmed	22243190	Mutations in the PDYN gene (SCA23) are not a frequent cause of dominant ataxia in Central Europe.		Pubmed	0.003722	1	0.01016	0.1047	1	1	PDYN
Pubmed	15254759	Effect of ghrelin on the apoptotic deletion rate of different types of cells cultured in vitro.		Pubmed	0.003722	1	0.01016	0.1047	1	1	GHRL
Pubmed	16385629	HIV-1 down-regulates the expression of CD1d via Nef.		Pubmed	0.003722	1	0.01016	0.1047	1	1	CD1D
Pubmed	19110214	A recessive skeletal dysplasia, SEMD aggrecan type, results from a missense mutation affecting the C-type lectin domain of aggrecan.		Pubmed	0.003722	1	0.01016	0.1047	1	1	ACAN
Pubmed	28987752	Three Cases of KCNT1 Mutations: Malignant Migrating Partial Seizures in Infancy with Massive Systemic to Pulmonary Collateral Arteries.		Pubmed	0.003722	1	0.01016	0.1047	1	1	KCNT1
Pubmed	19246354	Mutations in NR5A1 associated with ovarian insufficiency.		Pubmed	0.003722	1	0.01016	0.1047	1	1	NR5A1
Pubmed	24677051	Astrocytes produce IL-19 in response to bacterial challenge and are sensitive to the immunosuppressive effects of this IL-10 family member.		Pubmed	0.003722	1	0.01016	0.1047	1	1	IL19
Pubmed	20452396	Exendin-4 stimulates proliferation of human coronary artery endothelial cells through eNOS-, PKA- and PI3K/Akt-dependent pathways and requires GLP-1 receptor.		Pubmed	0.003722	1	0.01016	0.1047	1	1	GLP1R
Pubmed	15744455	Association analysis of signal transducer and activator of transcription 4 (STAT4) polymorphisms with asthma.		Pubmed	0.003722	1	0.01016	0.1047	1	1	STAT4
Pubmed	17706117	[Promoter methylation and mRNA expression of WT1 gene in MCF10 breast cancer model].		Pubmed	0.003722	1	0.01016	0.1047	1	1	WT1
Pubmed	33961857	ITGA8 positive cells in the conventional outflow tissue exhibit Schlemm's canal endothelial cell properties.		Pubmed	0.003722	1	0.01016	0.1047	1	1	ITGA8
Pubmed	26987798	Hyaluronan synthase 2 regulates fibroblast senescence in pulmonary fibrosis.		Pubmed	0.003722	1	0.01016	0.1047	1	1	HAS2
Pubmed	24232453	Acidic residue Glu199 increases SUMOylation level of nuclear hormone receptor NR5A1.		Pubmed	0.003722	1	0.01016	0.1047	1	1	NR5A1
Pubmed	11683957	Generation of cellular immunity to lymphocytic choriomeningitis virus is independent of CD1d1 expression.		Pubmed	0.003722	1	0.01016	0.1047	1	1	CD1D
Pubmed	32175798	The histone demethylase KDM2B activates FAK and PI3K that control tumor cell motility.		Pubmed	0.003722	1	0.01016	0.1047	1	1	KDM2B
Pubmed	18559658	The fatty acid receptor GPR40 plays a role in insulin secretion in vivo after high-fat feeding.		Pubmed	0.003722	1	0.01016	0.1047	1	1	FFAR1
Pubmed	20561402	[Biological characteristics of Wt1 gene in relation to Ph(+) leukemia cell line K562].		Pubmed	0.003722	1	0.01016	0.1047	1	1	WT1
Pubmed	20849384	Prognostic potential of detection of WT1 mRNA level in peripheral blood in adult acute myeloid leukemia.		Pubmed	0.003722	1	0.01016	0.1047	1	1	WT1
Pubmed	21165622	A mouse model for human hearing loss DFNB30 due to loss of function of myosin IIIA.		Pubmed	0.003722	1	0.01016	0.1047	1	1	MYO3A
Pubmed	7926722	The DCC gene product in cellular differentiation and colorectal tumorigenesis.		Pubmed	0.003722	1	0.01016	0.1047	1	1	DCC
Pubmed	20705605	Effect of trehalose on the properties of mutant {gamma}PKC, which causes spinocerebellar ataxia type 14, in neuronal cell lines and cultured Purkinje cells.		Pubmed	0.003722	1	0.01016	0.1047	1	1	PRKCG
Pubmed	11874483	Epidermal overexpression of stratum corneum chymotryptic enzyme in mice: a model for chronic itchy dermatitis.		Pubmed	0.003722	1	0.01016	0.1047	1	1	KLK7
Pubmed	1717564	Expression of a nonpolymorphic MHC class I-like molecule, CD1D, by human intestinal epithelial cells.		Pubmed	0.003722	1	0.01016	0.1047	1	1	CD1D
Pubmed	27117983	Histone modifications interact with DNA methylation at the GATA4 promoter during differentiation of mesenchymal stem cells into cardiomyocyte-like cells.		Pubmed	0.003722	1	0.01016	0.1047	1	1	GATA4
Pubmed	24532057	Modeling human retinal development with patient-specific induced pluripotent stem cells reveals multiple roles for visual system homeobox 2.		Pubmed	0.003722	1	0.01016	0.1047	1	1	VSX2
Pubmed	35462433	Metabolic Switch Under Glucose Deprivation Leading to Discovery of NR2F1 as a Stimulus of Osteoblast Differentiation.		Pubmed	0.003722	1	0.01016	0.1047	1	1	NR2F1
Pubmed	10874041	Mullerian inhibiting substance inhibits breast cancer cell growth through an NFkappa B-mediated pathway.		Pubmed	0.003722	1	0.01016	0.1047	1	1	AMHR2
Pubmed	28053040	Disruption of Glucagon-Like Peptide 1 Signaling in Sim1 Neurons Reduces Physiological and Behavioral Reactivity to Acute and Chronic Stress.		Pubmed	0.003722	1	0.01016	0.1047	1	1	GLP1R
Pubmed	9256344	Induction of yolk sac endoderm in GATA-4-deficient embryoid bodies by retinoic acid.		Pubmed	0.003722	1	0.01016	0.1047	1	1	GATA4
Pubmed	16054069	The FFA receptor GPR40 links hyperinsulinemia, hepatic steatosis, and impaired glucose homeostasis in mouse.		Pubmed	0.003722	1	0.01016	0.1047	1	1	FFAR1
Pubmed	15192092	SUMO modification of repression domains modulates function of nuclear receptor 5A1 (steroidogenic factor-1).		Pubmed	0.003722	1	0.01016	0.1047	1	1	NR5A1
Pubmed	25895678	Mice Lacking Free Fatty Acid Receptor 1 (GPR40/FFAR1) are Protected Against Conjugated Linoleic Acid-Induced Fatty Liver but Develop Inflammation and Insulin Resistance in the Brain.		Pubmed	0.003722	1	0.01016	0.1047	1	1	FFAR1
Pubmed	7914735	Developmental expression of a novel murine homeobox gene (Chx10): evidence for roles in determination of the neuroretina and inner nuclear layer.		Pubmed	0.003722	1	0.01016	0.1047	1	1	VSX2
Pubmed	34138758	STAT4 is expressed in neutrophils and promotes antimicrobial immunity.		Pubmed	0.003722	1	0.01016	0.1047	1	1	STAT4
Pubmed	19549856	An integrated genome screen identifies the Wnt signaling pathway as a major target of WT1.		Pubmed	0.003722	1	0.01016	0.1047	1	1	WT1
Pubmed	33206040	gene network in the prefrontal cortex is associated with total brain volume in childhood.		Pubmed	0.003722	1	0.01016	0.1047	1	1	DCC
Pubmed	22315230	HSP90 and HSP70 proteins are essential for stabilization and activation of WASF3 metastasis-promoting protein.		Pubmed	0.003722	1	0.01016	0.1047	1	1	WASF3
Pubmed	18521064	Stat4 suppresses the proliferation of connective tissue-type mast cells.		Pubmed	0.003722	1	0.01016	0.1047	1	1	STAT4
Pubmed	15050965	The role of B cell CD22 expression in Staphylococcus aureus arthritis and sepsis.		Pubmed	0.003722	1	0.01016	0.1047	1	1	CD22
Pubmed	17307735	Integration of the activation of the human hyaluronan synthase 2 gene promoter by common cofactors of the transcription factors retinoic acid receptor and nuclear factor kappaB.		Pubmed	0.003722	1	0.01016	0.1047	1	1	HAS2
Pubmed	16470721	A novel mutation in the GATA4 gene in patients with Tetralogy of Fallot.		Pubmed	0.003722	1	0.01016	0.1047	1	1	GATA4
Pubmed	28054314	Turning back the Wheel: Inducing Mesenchymal to Epithelial Transition via Wilms Tumor 1 Knockdown in Human Mesothelioma Cell Lines to Influence Proliferation, Invasiveness, and Chemotaxis.		Pubmed	0.003722	1	0.01016	0.1047	1	1	WT1
Pubmed	16818729	CD1d ligands: the good, the bad, and the ugly.		Pubmed	0.003722	1	0.01016	0.1047	1	1	CD1D
Pubmed	26183893	Notch signaling represses GATA4-induced expression of genes involved in steroid biosynthesis.		Pubmed	0.003722	1	0.01016	0.1047	1	1	GATA4
Pubmed	21382455	Association between heroin dependence and prodynorphin gene polymorphisms.		Pubmed	0.003722	1	0.01016	0.1047	1	1	PDYN
Pubmed	16420432	Paradoxical effects of prodynorphin gene deletion on basal and cocaine-evoked dopaminergic neurotransmission in the nucleus accumbens.		Pubmed	0.003722	1	0.01016	0.1047	1	1	PDYN
Pubmed	23499467	Calsyntenin-3 C-terminal fragment accumulates in dystrophic neurites surrounding a? plaques in tg2576 mouse and Alzheimer disease brains: its neurotoxic role in mediating dystrophic neurite formation.		Pubmed	0.003722	1	0.01016	0.1047	1	1	CLSTN3
Pubmed	29129986	Ghrelin Protects Human Lens Epithelial Cells against Oxidative Stress-Induced Damage.		Pubmed	0.003722	1	0.01016	0.1047	1	1	GHRL
Pubmed	16529859	Genetic variant of prodynorphin gene is risk factor for methamphetamine dependence.		Pubmed	0.003722	1	0.01016	0.1047	1	1	PDYN
Pubmed	17607300	Endoplasmic reticulum stress, hepatocyte CD1d and NKT cell abnormalities in murine fatty livers.		Pubmed	0.003722	1	0.01016	0.1047	1	1	CD1D
Pubmed	14614912	Region selective up-regulation of micro-, delta- and kappa-opioid receptors but not opioid receptor-like 1 receptors in the brains of enkephalin and dynorphin knockout mice.		Pubmed	0.003722	1	0.01016	0.1047	1	1	PDYN
Pubmed	20045459	Human steroidogenic factor-1 (hSF-1) regulates progesterone biosynthesis and growth of ovarian surface epithelial cancer cells.		Pubmed	0.003722	1	0.01016	0.1047	1	1	NR5A1
Pubmed	12409292	Glucagon-like peptide-1 receptor signaling modulates beta cell apoptosis.		Pubmed	0.003722	1	0.01016	0.1047	1	1	GLP1R
Pubmed	7926762	RNA editing in the Wilms' tumor susceptibility gene, WT1.		Pubmed	0.003722	1	0.01016	0.1047	1	1	WT1
Pubmed	437315	Studies on the development of the eye cup and optic nerve in normal mice and in mutants with congenital optic nerve aplasia.		Pubmed	0.003722	1	0.01016	0.1047	1	1	VSX2
Pubmed	30345361	GPR40 modulates epileptic seizure and NMDA receptor function.		Pubmed	0.003722	1	0.01016	0.1047	1	1	FFAR1
Pubmed	17138562	Resveratrol binds to the sulfonylurea receptor (SUR) and induces apoptosis in a SUR subtype-specific manner.		Pubmed	0.003722	1	0.01016	0.1047	1	1	ABCC8
Pubmed	15516930	Widespread occurrence of alternative splicing at NAGNAG acceptors contributes to proteome plasticity.		Pubmed	0.003722	1	0.01016	0.1047	1	1	BTNL2
Pubmed	20535138	STAT4 is a confirmed genetic risk factor for Sjצgren's syndrome and could be involved in type 1 interferon pathway signaling.		Pubmed	0.003722	1	0.01016	0.1047	1	1	STAT4
Pubmed	30990879	Differential Expression of Wilms' Tumor Protein in Diffuse Intrinsic Pontine Glioma.		Pubmed	0.003722	1	0.01016	0.1047	1	1	WT1
Pubmed	26001835	Activin A, B and AB decrease progesterone production by down-regulating StAR in human granulosa cells.		Pubmed	0.003722	1	0.01016	0.1047	1	1	STAR
Pubmed	34846543	Wt1 haploinsufficiency induces browning of epididymal fat and alleviates metabolic dysfunction in mice on high-fat diet.		Pubmed	0.003722	1	0.01016	0.1047	1	1	WT1
Pubmed	17138557	Glucose stimulates Ca2+ influx and insulin secretion in 2-week-old beta-cells lacking ATP-sensitive K+ channels.		Pubmed	0.003722	1	0.01016	0.1047	1	1	ABCC8
Pubmed	28852993	STAT4 Polymorphisms are Associated with Neuromyelitis Optica Spectrum Disorders.		Pubmed	0.003722	1	0.01016	0.1047	1	1	STAT4
Pubmed	1985970	Complete coding sequence and deduced primary structure of the human cartilage large aggregating proteoglycan, aggrecan. Human-specific repeats, and additional alternatively spliced forms.		Pubmed	0.003722	1	0.01016	0.1047	1	1	ACAN
Pubmed	14071499	[INJURY OF THE RETINA AS A CAUSE OF MICROPHTHALMIA IN MICE OF A MUTANT OCULAR RETARDATION LINE].		Pubmed	0.003722	1	0.01016	0.1047	1	1	VSX2
Pubmed	27312574	Glutamate receptor, metabotropic 7 (GRM7) gene variations and susceptibility to autism: A case-control study.		Pubmed	0.003722	1	0.01016	0.1047	1	1	GRM7
Pubmed	30103258	Novel NR5A1 mutations found in Chinese patients with 46, XY disorders of sex development.		Pubmed	0.003722	1	0.01016	0.1047	1	1	NR5A1
Pubmed	2460336	Mouse CD1 is distinct from and co-exists with TL in the same thymus.		Pubmed	0.003722	1	0.01016	0.1047	1	1	CD1D
Pubmed	33473125	Secreted KIAA1199 promotes the progression of rheumatoid arthritis by mediating hyaluronic acid degradation in an ANXA1-dependent manner.		Pubmed	0.003722	1	0.01016	0.1047	1	1	CEMIP
Pubmed	22174950	An Ebox element in the proximal Gata4 promoter is required for Gata4 expression in vivo.		Pubmed	0.003722	1	0.01016	0.1047	1	1	GATA4
Pubmed	8995761	Structural organization and mammary-specific expression of the butyrophilin gene.		Pubmed	0.003722	1	0.01016	0.1047	1	1	BTN1A1
Pubmed	32974895	Deficiency of the serine peptidase Kallikrein 6 does not affect the levels and the pathological accumulation of a-synuclein in mouse brain.		Pubmed	0.003722	1	0.01016	0.1047	1	1	KLK6
Pubmed	21164258	Functional and physiological consequences of StAR deficiency: role in lipoid congenital adrenal hyperplasia.		Pubmed	0.003722	1	0.01016	0.1047	1	1	STAR
Pubmed	27697108	Expression and characterization of transmembrane and coiled-coil domain family 3.		Pubmed	0.003722	1	0.01016	0.1047	1	1	TMCC3
Pubmed	17426289	SORCS1: a novel human type 2 diabetes susceptibility gene suggested by the mouse.		Pubmed	0.003722	1	0.01016	0.1047	1	1	SORCS1
Pubmed	20826793	Intermolecular autophosphorylation regulates myosin IIIa activity and localization in parallel actin bundles.		Pubmed	0.003722	1	0.01016	0.1047	1	1	MYO3A
Pubmed	7718879	Expression of HOXC4 homeoprotein in the nucleus of activated human lymphocytes.		Pubmed	0.003722	1	0.01016	0.1047	1	1	HOXC4
Pubmed	21454514	Binding strength and dynamics of invariant natural killer cell T cell receptor/CD1d-glycosphingolipid interaction on living cells by single molecule force spectroscopy.		Pubmed	0.003722	1	0.01016	0.1047	1	1	CD1D
Pubmed	10418976	Steroidogenic factor 1 (SF-1) is essential for endocrine development and function.		Pubmed	0.003722	1	0.01016	0.1047	1	1	NR5A1
Pubmed	26408240	AJKD Atlas of Renal Pathology: Diffuse Mesangial Sclerosis.		Pubmed	0.003722	1	0.01016	0.1047	1	1	WT1
Pubmed	28669545	Retrograde Synaptic Inhibition Is Mediated by ?-Neurexin Binding to the ?2? Subunits of N-Type Calcium Channels.		Pubmed	0.003722	1	0.01016	0.1047	1	1	NRXN1
Pubmed	26661514	Once-weekly glucagon-like peptide-1 receptor agonist dulaglutide significantly decreases glycated haemoglobin compared with once-daily liraglutide in Japanese patients with type 2 diabetes: 52?weeks of treatment in a randomized phase III study.		Pubmed	0.003722	1	0.01016	0.1047	1	1	GLP1R
Pubmed	19573562	Impairment of synaptic plasticity and memory formation in GLP-1 receptor KO mice: Interaction between type 2 diabetes and Alzheimer's disease.		Pubmed	0.003722	1	0.01016	0.1047	1	1	GLP1R
Pubmed	18005074	Netrin-1 receptor-deficient mice show enhanced mesocortical dopamine transmission and blunted behavioural responses to amphetamine.		Pubmed	0.003722	1	0.01016	0.1047	1	1	DCC
Pubmed	10646497	An allelic variation in the human prodynorphin gene promoter alters stimulus-induced expression.		Pubmed	0.003722	1	0.01016	0.1047	1	1	PDYN
Pubmed	27914482	Familial vs. sporadic sarcoidosis: BTNL2 polymorphisms, clinical presentations, and outcomes in a French cohort.		Pubmed	0.003722	1	0.01016	0.1047	1	1	BTNL2
Pubmed	27043162	Postprandial plasma glucose effects of once-weekly albiglutide for the treatment of type 2 diabetes.		Pubmed	0.003722	1	0.01016	0.1047	1	1	GLP1R
Pubmed	12471221	Correlation between a specific Wilms tumour suppressor gene (WT1) mutation and the histological findings in Wilms tumour (WT).		Pubmed	0.003722	1	0.01016	0.1047	1	1	WT1
Pubmed	25348635	Intestinal alkaline phosphatase deficiency leads to lipopolysaccharide desensitization and faster weight gain.		Pubmed	0.003722	1	0.01016	0.1047	1	1	ALPI
Pubmed	25967705	Analysis of laparoscopy on endometriosis patients with high expression of CA125.		Pubmed	0.003722	1	0.01016	0.1047	1	1	MUC16
Pubmed	17632389	Association between the aggrecan gene variable number of tandem repeats polymorphism and intervertebral disc degeneration.		Pubmed	0.003722	1	0.01016	0.1047	1	1	ACAN
Pubmed	21888469	Expression of WT1 during normal human kidney development.		Pubmed	0.003722	1	0.01016	0.1047	1	1	WT1
Pubmed	14530861	The FOXC2 -512C>T variant is associated with hypertriglyceridaemia and increased serum C-peptide in Danish Caucasian glucose-tolerant subjects.		Pubmed	0.003722	1	0.01016	0.1047	1	1	FOXC2
Pubmed	25362934	Biased paternal transmission of TRH variant to female Down syndrome probands: possible correlation with low breast cancer frequency.		Pubmed	0.003722	1	0.01016	0.1047	1	1	TRH
Pubmed	26542397	Glucagon-like peptide-1 receptor is present in pancreatic acinar cells and regulates amylase secretion through cAMP.		Pubmed	0.003722	1	0.01016	0.1047	1	1	GLP1R
Pubmed	22815958	Central but not systemic administration of ghrelin induces wakefulness in mice.		Pubmed	0.003722	1	0.01016	0.1047	1	1	GHRL
Pubmed	20875752	Elementary studies on elevated steroidogenic factor-1 expression in aldosterone-producing adenoma.		Pubmed	0.003722	1	0.01016	0.1047	1	1	NR5A1
Pubmed	21851196	Clinical pictures and novel mutations of WT1-associated Denys-Drash syndrome in two Chinese children.		Pubmed	0.003722	1	0.01016	0.1047	1	1	WT1
Pubmed	27987404	Diagnostic accuracy of Cancer Antigen 125 (CA125) for endometriosis in symptomatic women: A multi-center study.		Pubmed	0.003722	1	0.01016	0.1047	1	1	MUC16
Pubmed	31308073	Glomerular Function and Structural Integrity Depend on Hyaluronan Synthesis by Glomerular Endothelium.		Pubmed	0.003722	1	0.01016	0.1047	1	1	HAS2
Pubmed	33693958	Ectodermal?neural cortex 1 affects the biological function of lung cancer through the MAPK pathway.		Pubmed	0.003722	1	0.01016	0.1047	1	1	ENC1
Pubmed	33185579	Transient neonatal diabetes due to a disease causing novel variant in the ATP-binding cassette subfamily C member 8 (		Pubmed	0.003722	1	0.01016	0.1047	1	1	ABCC8
Pubmed	20619105	[Effect of RNAi silencing of theWT1 gene on the apoptosis of human hepatocellular carcinoma cell hepG2].		Pubmed	0.003722	1	0.01016	0.1047	1	1	WT1
Pubmed	2460293	Linkage relationships of the protein kinase C gamma gene which exclude it as a candidate for myotonic dystrophy.		Pubmed	0.003722	1	0.01016	0.1047	1	1	PRKCG
Pubmed	35037700	Crystal structure of a human MUC16 SEA domain reveals insight into the nature of the CA125 tumor marker.		Pubmed	0.003722	1	0.01016	0.1047	1	1	MUC16
Pubmed	19957161	The glucagon-like peptide 1 receptor is essential for postprandial lipoprotein synthesis and secretion in hamsters and mice.		Pubmed	0.003722	1	0.01016	0.1047	1	1	GLP1R
Pubmed	17596144	The Wnt signalling ligand RSPO4, causing inherited anonychia, is not mutated in a patient with congenital nail hypoplasia/aplasia with underlying skeletal defects.		Pubmed	0.003722	1	0.01016	0.1047	1	1	RSPO4
Pubmed	23832105	Loss-of-function variation in the DPP6 gene is associated with autosomal dominant microcephaly and mental retardation.		Pubmed	0.003722	1	0.01016	0.1047	1	1	DPP6
Pubmed	17951999	Glomerular regeneration is delayed in nephritic alpha 8-integrin-deficient mice: contribution of alpha 8-integrin to the regulation of mesangial cell apoptosis.		Pubmed	0.003722	1	0.01016	0.1047	1	1	ITGA8
Pubmed	18417738	Type I NKT cells protect (and type II NKT cells suppress) the host's innate antitumor immune response to a B-cell lymphoma.		Pubmed	0.003722	1	0.01016	0.1047	1	1	CD1D
Pubmed	30188227	Associations between the peripheral blood Wilms tumor gene 1 level and both bone marrow blast cells and the prognosis in patients with myelodysplastic syndrome.		Pubmed	0.003722	1	0.01016	0.1047	1	1	WT1
Pubmed	11694548	Clinical heterogeneity in lymphoedema-distichiasis with FOXC2 truncating mutations.		Pubmed	0.003722	1	0.01016	0.1047	1	1	FOXC2
Pubmed	34823917	Decreased plasma ghrelin in male ALS patients is associated with poor prognosis.		Pubmed	0.003722	1	0.01016	0.1047	1	1	GHRL
Pubmed	10382665	Structure of the integral membrane domain of the GLP1 receptor.		Pubmed	0.003722	1	0.01016	0.1047	1	1	GLP1R
Pubmed	32611582	The Association of		Pubmed	0.003722	1	0.01016	0.1047	1	1	MUC16
Pubmed	33594155	Phosphorylation of the proline-rich domain of WAVE3 drives its oncogenic activity in breast cancer.		Pubmed	0.003722	1	0.01016	0.1047	1	1	WASF3
Pubmed	21673957	Investigation of association between PFO complicated by cryptogenic stroke and a common variant of the cardiac transcription factor GATA4.		Pubmed	0.003722	1	0.01016	0.1047	1	1	GATA4
Pubmed	28005346	Identification of Crucial Amino Acid Residues Involved in Agonist Signaling at the GPR55 Receptor.		Pubmed	0.003722	1	0.01016	0.1047	1	1	GPR55
Pubmed	35715776	Novel homozygous variant in the PDZD7 gene in a family with nonsyndromic sensorineural hearing loss.		Pubmed	0.003722	1	0.01016	0.1047	1	1	PDZD7
Pubmed	24061483	NRG3 gene is associated with the risk and age at onset of Alzheimer disease.		Pubmed	0.003722	1	0.01016	0.1047	1	1	NRG3
Pubmed	25795558	GPR40/FFA1 and neutral sphingomyelinase are involved in palmitate-boosted inflammatory response of microvascular endothelial cells to LPS.		Pubmed	0.003722	1	0.01016	0.1047	1	1	FFAR1
Pubmed	12594829	CD1a and CD1b surface expression is independent from de novo synthesized glycosphingolipids.		Pubmed	0.003722	1	0.01016	0.1047	1	1	CD1D
Pubmed	24762113	Short stature, accelerated bone maturation, and early growth cessation due to heterozygous aggrecan mutations.		Pubmed	0.003722	1	0.01016	0.1047	1	1	ACAN
Pubmed	18334946	A novel mutation in GJA8 associated with jellyfish-like cataract in a family of Indian origin.		Pubmed	0.003722	1	0.01016	0.1047	1	1	GJA8
Pubmed	32888352	MicroRNA-466o-3p mediates ?-catenin-induced podocyte injury by targeting Wilms tumor 1.		Pubmed	0.003722	1	0.01016	0.1047	1	1	WT1
Pubmed	25129042	DPP6 gene disruption in a family with Gilles de la Tourette syndrome.		Pubmed	0.003722	1	0.01016	0.1047	1	1	DPP6
Pubmed	33739604	Spinocerebellar ataxia type 14: refining clinicogenetic diagnosis in a rare adult-onset disorder.		Pubmed	0.003722	1	0.01016	0.1047	1	1	PRKCG
Pubmed	23210707	Whole-exome sequencing identifies a novel missense mutation in EDAR causing autosomal recessive hypohidrotic ectodermal dysplasia with bilateral amastia and palmoplantar hyperkeratosis.		Pubmed	0.003722	1	0.01016	0.1047	1	1	EDAR
Pubmed	24146964	Association of GRM7 variants with different phenotype patterns of age-related hearing impairment in an elderly male Han Chinese population.		Pubmed	0.003722	1	0.01016	0.1047	1	1	GRM7
Pubmed	14871884	Sleep enhances nocturnal plasma ghrelin levels in healthy subjects.		Pubmed	0.003722	1	0.01016	0.1047	1	1	GHRL
Pubmed	32865662	Metabotropic Glutamate Receptor Subtype 7 Is Essential for Ejaculation.		Pubmed	0.003722	1	0.01016	0.1047	1	1	GRM7
Pubmed	25482562	Human slack potassium channel mutations increase positive cooperativity between individual channels.		Pubmed	0.003722	1	0.01016	0.1047	1	1	KCNT1
Pubmed	9632173	Chromosomal localization of the 5-HT1F receptor gene: no evidence for involvement in response to sumatriptan in migraine patients.		Pubmed	0.003722	1	0.01016	0.1047	1	1	HTR1F
Pubmed	17597441	A novel mutation associated with congenital hyperinsulinism.		Pubmed	0.003722	1	0.01016	0.1047	1	1	ABCC8
Pubmed	29151085	A Novel Mutation in the Critical P-Box Residue of Steroidogenic Factor-1 Presenting with XY Sex Reversal and Transient Adrenal Failure.		Pubmed	0.003722	1	0.01016	0.1047	1	1	NR5A1
Pubmed	18260155	Wilms tumor gene protein 1 is associated with ovarian cancer metastasis and modulates cell invasion.		Pubmed	0.003722	1	0.01016	0.1047	1	1	WT1
Pubmed	20010782	Influence of ghrelin gene polymorphisms on hypertension and atherosclerotic disease.		Pubmed	0.003722	1	0.01016	0.1047	1	1	GHRL
Pubmed	18334966	A novel connexin 50 (GJA8) mutation in a Chinese family with a dominant congenital pulverulent nuclear cataract.		Pubmed	0.003722	1	0.01016	0.1047	1	1	GJA8
Pubmed	32066712	Neuregulin 3 rs10748842 polymorphism contributes to the effect of body mass index on cognitive impairment in patients with schizophrenia.		Pubmed	0.003722	1	0.01016	0.1047	1	1	NRG3
Pubmed	23295549	Association between polymorphism in STAT4 gene and risk of rheumatoid arthritis: a meta-analysis.		Pubmed	0.003722	1	0.01016	0.1047	1	1	STAT4
Pubmed	18416474	Role of the duodenum in regulation of plasma ghrelin levels and body mass index after subtotal gastrectomy.		Pubmed	0.003722	1	0.01016	0.1047	1	1	GHRL
Pubmed	18190780	Presynaptic GABA(B) receptors modulate synaptic facilitation and depression at distinct synapses in fusiform cells of mouse dorsal cochlear nucleus.		Pubmed	0.003722	1	0.01016	0.1047	1	1	GABBR2
Pubmed	24508379	Predictive value of early decreased plasma ghrelin level for three-month cognitive deterioration in patients with mild traumatic brain injury.		Pubmed	0.003722	1	0.01016	0.1047	1	1	GHRL
Pubmed	23628400	Meta-analysis reveals an association of STAT4 polymorphisms with systemic autoimmune disorders and anti-dsDNA antibody.		Pubmed	0.003722	1	0.01016	0.1047	1	1	STAT4
Pubmed	29643189	Elevated Hepatic CD1d Levels Coincide with Invariant NKT Cell Defects in Chronic Hepatitis B Virus Infection.		Pubmed	0.003722	1	0.01016	0.1047	1	1	CD1D
Pubmed	34415792	Expression Is Associated with the Progression of Colon Adenocarcinoma and Is a Prognostic Biomarker.		Pubmed	0.003722	1	0.01016	0.1047	1	1	HOXC11
Pubmed	24269685	N-Terminal signal sequence is required for cellular trafficking and hyaluronan-depolymerization of KIAA1199.		Pubmed	0.003722	1	0.01016	0.1047	1	1	CEMIP
Pubmed	27225850	De novo MEIS2 mutation causes syndromic developmental delay with persistent gastro-esophageal reflux.		Pubmed	0.003722	1	0.01016	0.1047	1	1	MEIS2
Pubmed	30864557	Studying the Association between STAT4 Gene Polymorphism and Susceptibility to Rheumatoid Arthritis Disease: An Updated Meta-Analysis.		Pubmed	0.003722	1	0.01016	0.1047	1	1	STAT4
Pubmed	25858532	Wilms' tumor 1 (WT1) protein expression in human developing tissues.		Pubmed	0.003722	1	0.01016	0.1047	1	1	WT1
Pubmed	17317021	Ghrelin administered in the early morning increases secretion of cortisol and growth hormone without affecting sleep.		Pubmed	0.003722	1	0.01016	0.1047	1	1	GHRL
Pubmed	31504890	RNA-seq-based identification of Star upregulation by islet amyloid formation.		Pubmed	0.003722	1	0.01016	0.1047	1	1	STAR
Pubmed	29886655	[Expression and clinical significance of KIAA1199 in primary hepatocellular carcinoma].		Pubmed	0.003722	1	0.01016	0.1047	1	1	CEMIP
Pubmed	19500629	STAT4 gene polymorphism is associated with psoriasis in the genetically homogeneous population of Crete, Greece.		Pubmed	0.003722	1	0.01016	0.1047	1	1	STAT4
Pubmed	15277530	The forkhead transcription factor FoxC2 inhibits white adipocyte differentiation.		Pubmed	0.003722	1	0.01016	0.1047	1	1	FOXC2
Pubmed	21344262	Prognostic and predictive relevance of CA-125 at primary surgery of ovarian cancer.		Pubmed	0.003722	1	0.01016	0.1047	1	1	MUC16
Pubmed	17537976	Mice lacking central serotonergic neurons show enhanced inflammatory pain and an impaired analgesic response to antidepressant drugs.		Pubmed	0.003722	1	0.01016	0.1047	1	1	LMX1B
Pubmed	11718902	Testis-specific and developmentally induced expression of a ghrelin gene-derived transcript that encodes a novel polypeptide in the mouse.		Pubmed	0.003722	1	0.01016	0.1047	1	1	GHRL
Pubmed	20382189	Ghrelin: a potential therapeutic target for cancer.		Pubmed	0.003722	1	0.01016	0.1047	1	1	GHRL
Pubmed	16407510	Familial sinus bradycardia associated with a mutation in the cardiac pacemaker channel.		Pubmed	0.003722	1	0.01016	0.1047	1	1	HCN4
Pubmed	17307643	Reduced alcohol consumption in mice lacking preprodynorphin.		Pubmed	0.003722	1	0.01016	0.1047	1	1	PDYN
Pubmed	26216298	Neurexin 1 (NRXN1) splice isoform expression during human neocortical development and aging.		Pubmed	0.003722	1	0.01016	0.1047	1	1	NRXN1
Pubmed	23101464	Association of the PDYN gene with alcohol dependence and the propensity to drink in negative emotional states.		Pubmed	0.003722	1	0.01016	0.1047	1	1	PDYN
Pubmed	26782560	Glucagon-like peptide-1 receptor agonists inhibit hepatic stellate cell activation by blocking the p38 MAPK signaling pathway.		Pubmed	0.003722	1	0.01016	0.1047	1	1	GLP1R
Pubmed	19509017	Glucagon-like peptide-1 receptor activation modulates pancreatitis-associated gene expression but does not modify the susceptibility to experimental pancreatitis in mice.		Pubmed	0.003722	1	0.01016	0.1047	1	1	GLP1R
Pubmed	24498650	A novel mutation of GATA4 (K319E) is responsible for familial atrial septal defect and pulmonary valve stenosis.		Pubmed	0.003722	1	0.01016	0.1047	1	1	GATA4
Pubmed	16638820	Cholinergic regulation of fuel-induced hormone secretion and respiration of SUR1-/- mouse islets.		Pubmed	0.003722	1	0.01016	0.1047	1	1	ABCC8
Pubmed	26974599	Investigation of the Binding Interaction of Fatty Acids with Human G Protein-Coupled Receptor 40 Using a Site-Specific Fluorescence Probe by Flow Cytometry.		Pubmed	0.003722	1	0.01016	0.1047	1	1	FFAR1
Pubmed	11558900	Genetic features of hearing loss associated with ear anomalies: PDS and EYA1 mutation analysis.		Pubmed	0.003722	1	0.01016	0.1047	1	1	EYA1
Pubmed	32996086	Protein Kinase C-Gamma Knockout Mice Show Impaired Hippocampal Short-Term Memory While Preserved Long-Term Memory.		Pubmed	0.003722	1	0.01016	0.1047	1	1	PRKCG
Pubmed	29716620	Postprandial increase in serum CA125 as a surrogate biomarker for early diagnosis of ovarian cancer.		Pubmed	0.003722	1	0.01016	0.1047	1	1	MUC16
Pubmed	22909346	Scar/WAVE3 contributes to motility and plasticity of lamellipodial dynamics but not invasion in three dimensions.		Pubmed	0.003722	1	0.01016	0.1047	1	1	WASF3
Pubmed	27855412	A 46,XX Ovotesticular Disorder of Sex Development Likely Caused by a Steroidogenic Factor-1 (NR5A1) Variant.		Pubmed	0.003722	1	0.01016	0.1047	1	1	NR5A1
Pubmed	31994002	lncRNA NR2F1-AS1 Regulates miR-17/SIK1 Axis to Suppress the Invasion and Migration of Cervical Squamous Cell Carcinoma Cells.		Pubmed	0.003722	1	0.01016	0.1047	1	1	NR2F1
Pubmed	18367093	Food reward in the absence of taste receptor signaling.		Pubmed	0.003722	1	0.01016	0.1047	1	1	TRPM5
Pubmed	15350694	Ghrelin enhances the growth of cultured human adrenal zona glomerulosa cells by exerting MAPK-mediated proliferogenic and antiapoptotic effects.		Pubmed	0.003722	1	0.01016	0.1047	1	1	GHRL
Pubmed	30068307	A novel nonsense mutation in MYO15A is associated with non-syndromic hearing loss: a case report.		Pubmed	0.003722	1	0.01016	0.1047	1	1	MYO15A
Pubmed	10619030	Control of vertebrate limb outgrowth by the proximal factor Meis2 and distal antagonism of BMPs by Gremlin.		Pubmed	0.003722	1	0.01016	0.1047	1	1	MEIS2
Pubmed	16828200	R659S mutation of gammaPKC is susceptible to cell death: implication of this mutation/polymorphism in the pathogenesis of retinitis pigmentosa.		Pubmed	0.003722	1	0.01016	0.1047	1	1	PRKCG
Pubmed	29114105	Neuregulin 3 Signaling Mediates Nicotine-Dependent Synaptic Plasticity in the Orbitofrontal Cortex and Cognition.		Pubmed	0.003722	1	0.01016	0.1047	1	1	NRG3
Pubmed	17562946	Another mutation in cysteine 131 in protein kinase C gamma as a cause of spinocerebellar ataxia type 14.		Pubmed	0.003722	1	0.01016	0.1047	1	1	PRKCG
Pubmed	9003450	Molecular cloning of a novel trypsin-like serine protease (neurosin) preferentially expressed in brain.		Pubmed	0.003722	1	0.01016	0.1047	1	1	KLK6
Pubmed	10333728	WT1: what has the last decade told us?		Pubmed	0.003722	1	0.01016	0.1047	1	1	WT1
Pubmed	25720052	Alternating hypoglycemia and hyperglycemia in a toddler with a homozygous p.R1419H ABCC8 mutation: an unusual clinical picture.		Pubmed	0.003722	1	0.01016	0.1047	1	1	ABCC8
Pubmed	29334697	Sepsis-induced activation of endogenous GLP-1 system is enhanced in type 2 diabetes.		Pubmed	0.003722	1	0.01016	0.1047	1	1	GLP1R
Pubmed	22414807	Glucose-mediated control of ghrelin release from primary cultures of gastric mucosal cells.		Pubmed	0.003722	1	0.01016	0.1047	1	1	GHRL
Pubmed	8898756	Glucose intolerance but normal satiety in mice with a null mutation in the glucagon-like peptide 1 receptor gene.		Pubmed	0.003722	1	0.01016	0.1047	1	1	GLP1R
Pubmed	32357262	Ghrelin ameliorates chronic obstructive pulmonary disease-associated infllammation and autophagy.		Pubmed	0.003722	1	0.01016	0.1047	1	1	GHRL
Pubmed	10536037	Cloning and expression of a human gene encoding an N-acetylgalactosamine-alpha2,6-sialyltransferase (ST6GalNAc I): a candidate for synthesis of cancer-associated sialyl-Tn antigens.		Pubmed	0.003722	1	0.01016	0.1047	1	1	ST6GALNAC1
Pubmed	33221554	Behavioural and neurochemical mechanisms underpinning the feeding-suppressive effect of GLP-1/CCK combinatorial therapy.		Pubmed	0.003722	1	0.01016	0.1047	1	1	GLP1R
Pubmed	22727919	Preoperative serum CA 125 level in the prediction of the stage of disease in endometrial carcinoma.		Pubmed	0.003722	1	0.01016	0.1047	1	1	MUC16
Pubmed	15696487	[A heterozygous transversion of connexin 50 in a family with congenital nuclear cataract in the northeast of China].		Pubmed	0.003722	1	0.01016	0.1047	1	1	GJA8
Pubmed	31695594	Morphine Efficacy, Tolerance, and Hypersensitivity Are Altered After Modulation of SUR1 Subtype K		Pubmed	0.003722	1	0.01016	0.1047	1	1	ABCC8
Pubmed	27866185	Wilms Tumor 1 (WT1) mRNA Expression Level at Diagnosis Is a Significant Prognostic Marker in Elderly Patients with Myelodysplastic Syndrome.		Pubmed	0.003722	1	0.01016	0.1047	1	1	WT1
Pubmed	14724386	Effects of congenital deafness in the cochlear nuclei of Shaker-2 mice: an ultrastructural analysis of synapse morphology in the endbulbs of Held.		Pubmed	0.003722	1	0.01016	0.1047	1	1	MYO15A
Pubmed	25398938	Mutant WT1 is associated with DNA hypermethylation of PRC2 targets in AML and responds to EZH2 inhibition.		Pubmed	0.003722	1	0.01016	0.1047	1	1	WT1
Pubmed	23700427	The genetic variation of SORCS1 is associated with late-onset Alzheimer's disease in Chinese Han population.		Pubmed	0.003722	1	0.01016	0.1047	1	1	SORCS1
Pubmed	25397617	Primary murine CD4+ T cells fail to acquire the ability to produce effector cytokines when active Ras is present during Th1/Th2 differentiation.		Pubmed	0.003722	1	0.01016	0.1047	1	1	STAT4
Pubmed	20538994	Identification of large rearrangements of the PCDH15 gene by combined MLPA and a CGH: large duplications are responsible for Usher syndrome.		Pubmed	0.003722	1	0.01016	0.1047	1	1	PCDH15
Pubmed	21924713	Serum and follicular fluid ghrelin levels negatively reflect human oocyte quality and in vitro embryo development.		Pubmed	0.003722	1	0.01016	0.1047	1	1	GHRL
Pubmed	21695253	Communication impairments in mice lacking Shank1: reduced levels of ultrasonic vocalizations and scent marking behavior.		Pubmed	0.003722	1	0.01016	0.1047	1	1	SHANK1
Pubmed	14749636	The novel serine protease tumor-associated differentially expressed gene-14 (KLK8/Neuropsin/Ovasin) is highly overexpressed in cervical cancer.		Pubmed	0.003722	1	0.01016	0.1047	1	1	KLK8
Pubmed	32468916	Clinical and genetic predictors of secondary sulfonylurea failure in Type 2 diabetes patients: the SUCLINGEN study.		Pubmed	0.003722	1	0.01016	0.1047	1	1	ABCC8
Pubmed	270322	The teeth of the "sleek" mouse.		Pubmed	0.003722	1	0.01016	0.1047	1	1	EDAR
Pubmed	20535019	Spinal extradural arachnoid cysts in lymphedema-distichiasis syndrome.		Pubmed	0.003722	1	0.01016	0.1047	1	1	FOXC2
Pubmed	21477380	A case-control association study of NRXN1 polymorphisms with schizophrenia in Chinese Han population.		Pubmed	0.003722	1	0.01016	0.1047	1	1	NRXN1
Pubmed	21782925	Ghrelin levels are reduced in Rett syndrome patients with eating difficulties.		Pubmed	0.003722	1	0.01016	0.1047	1	1	GHRL
Pubmed	20923641	The role of amino terminus of mouse Cx50 in determining transjunctional voltage-dependent gating and unitary conductance.		Pubmed	0.003722	1	0.01016	0.1047	1	1	GJA8
Pubmed	25710691	[Intragenic deletions of NRXN1: three new case reports and a review of the phenotype].		Pubmed	0.003722	1	0.01016	0.1047	1	1	NRXN1
Pubmed	30055086	De novo missense variants in MEIS2 recapitulate the microdeletion phenotype of cardiac and palate abnormalities, developmental delay, intellectual disability and dysmorphic features.		Pubmed	0.003722	1	0.01016	0.1047	1	1	MEIS2
Pubmed	18093522	Structures of neuroligin-1 and the neuroligin-1/neurexin-1 beta complex reveal specific protein-protein and protein-Ca2+ interactions.		Pubmed	0.003722	1	0.01016	0.1047	1	1	NRXN1
Pubmed	27006394	Structure of an ?-Helical Peptide and Lipopeptide Bound to the Nonclassical Major Histocompatibility Complex (MHC) Class I Molecule CD1d.		Pubmed	0.003722	1	0.01016	0.1047	1	1	CD1D
Pubmed	10079291	Identification of the gene variations in human CD22.		Pubmed	0.003722	1	0.01016	0.1047	1	1	CD22
Pubmed	23318872	Hyperpolarisation-activated cyclic nucleotide-gated channels regulate the spontaneous firing rate of olfactory receptor neurons and affect glomerular formation in mice.		Pubmed	0.003722	1	0.01016	0.1047	1	1	HCN4
Pubmed	22802590	A universally conserved residue in the SUR1 subunit of the KATP channel is essential for translating nucleotide binding at SUR1 into channel opening.		Pubmed	0.003722	1	0.01016	0.1047	1	1	ABCC8
Pubmed	23992544	Evaluation of the insulin releasing and antihyperglycaemic activities of GPR55 lipid agonists using clonal beta-cells, isolated pancreatic islets and mice.		Pubmed	0.003722	1	0.01016	0.1047	1	1	GPR55
Pubmed	18070821	The taste transduction channel TRPM5 is a locus for bitter-sweet taste interactions.		Pubmed	0.003722	1	0.01016	0.1047	1	1	TRPM5
Pubmed	27941994	Deletion of Gpr55 Results in Subtle Effects on Energy Metabolism, Motor Activity and Thermal Pain Sensation.		Pubmed	0.003722	1	0.01016	0.1047	1	1	GPR55
Pubmed	15157742	Chicken ovalbumin upstream promoter-transcription factor I represses the transcriptional activity of the human muscle glycogen phosphorylase promoter in C2C12 cells.		Pubmed	0.003722	1	0.01016	0.1047	1	1	NR2F1
Pubmed	17853461	MYO15A (DFNB3) mutations in Turkish hearing loss families and functional modeling of a novel motor domain mutation.		Pubmed	0.003722	1	0.01016	0.1047	1	1	MYO15A
Pubmed	16467257	Transgenic rescue of SF-1-null mice.		Pubmed	0.003722	1	0.01016	0.1047	1	1	NR5A1
Pubmed	23102807	GRM7 variants associated with age-related hearing loss based on auditory perception.		Pubmed	0.003722	1	0.01016	0.1047	1	1	GRM7
Pubmed	30006055	Diaphanospondylodysostosis: Refining the prenatal diagnosis of a rare skeletal disorder.		Pubmed	0.003722	1	0.01016	0.1047	1	1	BMPER
Pubmed	23256043	KDM2B links the Polycomb Repressive Complex 1 (PRC1) to recognition of CpG islands.		Pubmed	0.003722	1	0.01016	0.1047	1	1	KDM2B
Pubmed	17428799	Beta-globin active chromatin Hub formation in differentiating erythroid cells and in p45 NF-E2 knock-out mice.		Pubmed	0.003722	1	0.01016	0.1047	1	1	NFE2
Pubmed	10209047	Deficiency in CD22, a B cell-specific inhibitory receptor, is sufficient to predispose to development of high affinity autoantibodies.		Pubmed	0.003722	1	0.01016	0.1047	1	1	CD22
Pubmed	19439530	Identification of the large-conductance background K+ channel in mouse B cells as TREK-2.		Pubmed	0.003722	1	0.01016	0.1047	1	1	KCNK10
Pubmed	20585342	Involvement of the atrial natriuretic peptide transcription factor GATA4 in alcohol dependence, relapse risk and treatment response to acamprosate.		Pubmed	0.003722	1	0.01016	0.1047	1	1	GATA4
Pubmed	31129248	Novel recessive PDZD7 biallelic mutations associated with hereditary hearing loss in a Chinese pedigree.		Pubmed	0.003722	1	0.01016	0.1047	1	1	PDZD7
Pubmed	31322241	Functional analysis of the congenital heart disease?associated GATA4 H436Y mutation in vitro.		Pubmed	0.003722	1	0.01016	0.1047	1	1	GATA4
Pubmed	10684809	Expression of steroidogenic factor 1 in the testis requires an E box and CCAAT box in its promoter proximal region.		Pubmed	0.003722	1	0.01016	0.1047	1	1	NR5A1
Pubmed	16650460	Aggrecan expression is substantially and abnormally upregulated in Hutchinson-Gilford Progeria Syndrome dermal fibroblasts.		Pubmed	0.003722	1	0.01016	0.1047	1	1	ACAN
Pubmed	29093662	TMC2 Modifies Permeation Properties of the Mechanoelectrical Transducer Channel in Early Postnatal Mouse Cochlear Outer Hair Cells.		Pubmed	0.003722	1	0.01016	0.1047	1	1	TMC2
Pubmed	17343273	PRKCG mutation (SCA-14) causing a Ramsay Hunt phenotype.		Pubmed	0.003722	1	0.01016	0.1047	1	1	PRKCG
Pubmed	32960116	LMX1B-associated gankyrin expression predicts poor prognosis in glioma patients.		Pubmed	0.003722	1	0.01016	0.1047	1	1	LMX1B
Pubmed	22231305	A novel murine model of myeloproliferative disorders generated by overexpression of the transcription factor NF-E2.		Pubmed	0.003722	1	0.01016	0.1047	1	1	NFE2
Pubmed	7731960	Mutant mice lacking the gamma isoform of protein kinase C show decreased behavioral actions of ethanol and altered function of gamma-aminobutyrate type A receptors.		Pubmed	0.003722	1	0.01016	0.1047	1	1	PRKCG
Pubmed	26636423	Acute renal haemodynamic effects of glucagon-like peptide-1 receptor agonist exenatide in healthy overweight men.		Pubmed	0.003722	1	0.01016	0.1047	1	1	GLP1R
Pubmed	15325792	NKT cells act as regulatory cells rather than killer cells during activation of NK cell-mediated cytotoxicity by alpha-galactosylceramide in vivo.		Pubmed	0.003722	1	0.01016	0.1047	1	1	CD1D
Pubmed	23207014	Contribution of genetic factors to noise-induced hearing loss: a human studies review.		Pubmed	0.003722	1	0.01016	0.1047	1	1	PCDH15
Pubmed	27103435	Enhanced direct conversion of fibroblasts into hepatocyte-like cells by Kdm2b.		Pubmed	0.003722	1	0.01016	0.1047	1	1	KDM2B
Pubmed	30755419	Altered NFE2 activity predisposes to leukemic transformation and myelosarcoma with AML-specific aberrations.		Pubmed	0.003722	1	0.01016	0.1047	1	1	NFE2
Pubmed	27103436	Ghrelin ameliorates the human alveolar epithelial A549 cell apoptosis induced by lipopolysaccharide.		Pubmed	0.003722	1	0.01016	0.1047	1	1	GHRL
Pubmed	20104254	Involvement of STAT4 in IgG subtype switching and ocular HSV-1 replication in mice.		Pubmed	0.003722	1	0.01016	0.1047	1	1	STAT4
Pubmed	34273994	A large consanguineous family with a homozygous Metabotropic Glutamate Receptor 7 (mGlu7) variant and developmental epileptic encephalopathy: Effect on protein structure and ligand affinity.		Pubmed	0.003722	1	0.01016	0.1047	1	1	GRM7
Pubmed	19585675	IgE myeloma with elevated level of serum CA125.		Pubmed	0.003722	1	0.01016	0.1047	1	1	MUC16
Pubmed	19439508	The spectrum of phenotypes associated with mutations in steroidogenic factor 1 (SF-1, NR5A1, Ad4BP) includes severe penoscrotal hypospadias in 46,XY males without adrenal insufficiency.		Pubmed	0.003722	1	0.01016	0.1047	1	1	NR5A1
Pubmed	29307107	Upregulation of Ghrelin Gene Expression in the Excluded Stomach of Obese Women with Type 2 Diabetes After Roux-en-Y Gastric Bypass in the SURMetaGIT Study.		Pubmed	0.003722	1	0.01016	0.1047	1	1	GHRL
Pubmed	34450039	The tumor suppressor WT1 drives progenitor cell progression and epithelialization to prevent Wilms tumorigenesis in human kidney organoids.		Pubmed	0.003722	1	0.01016	0.1047	1	1	WT1
Pubmed	21922135	Clinical significance of UNC5B expression in colorectal cancer.		Pubmed	0.003722	1	0.01016	0.1047	1	1	UNC5B
Pubmed	11944087	Functional role of the carboxyl terminal domain of human connexin 50 in gap junctional channels.		Pubmed	0.003722	1	0.01016	0.1047	1	1	GJA8
Pubmed	30262699	Detection of c.139G>A (D47N) mutation in		Pubmed	0.003722	1	0.01016	0.1047	1	1	GJA8
Pubmed	26660111	The Impact of UNC5C Genetic Variations on Neuroimaging in Alzheimer's Disease.		Pubmed	0.003722	1	0.01016	0.1047	1	1	UNC5C
Pubmed	35002955	Case Report: A Novel		Pubmed	0.003722	1	0.01016	0.1047	1	1	ABCC8
Pubmed	21948754	Short aggrecan gene repetitive alleles associated with lumbar degenerative disc disease in Turkish patients.		Pubmed	0.003722	1	0.01016	0.1047	1	1	ACAN
Pubmed	20824289	DPEP1, expressed in the early stages of colon carcinogenesis, affects cancer cell invasiveness.		Pubmed	0.003722	1	0.01016	0.1047	1	1	DPEP1
Pubmed	26925634	The Value of Preoperative CA 125 Levels in Prediction of Myometrial Invasion in Patients with Early-stage Endometrioid- type Endometrial Cancer.		Pubmed	0.003722	1	0.01016	0.1047	1	1	MUC16
Pubmed	10201995	Expression of CD1d2 on thymocytes is not sufficient for the development of NK T cells in CD1d1-deficient mice.		Pubmed	0.003722	1	0.01016	0.1047	1	1	CD1D
Pubmed	23750656	Expression of DPP6 in Meckel's cartilage and tooth germs during mouse facial development.		Pubmed	0.003722	1	0.01016	0.1047	1	1	DPP6
Pubmed	8248255	Isolation of cDNA encoding the human NF-E2 protein.		Pubmed	0.003722	1	0.01016	0.1047	1	1	NFE2
Pubmed	20096985	Decreased active, total and altered active to total ghrelin ratio in normal weight women with the more severe form of polycystic ovary syndrome.		Pubmed	0.003722	1	0.01016	0.1047	1	1	GHRL
Pubmed	9428512	The eye-specification proteins So and Eya form a complex and regulate multiple steps in Drosophila eye development.		Pubmed	0.003722	1	0.01016	0.1047	1	1	EYA1
Pubmed	1654525	WT1 mutations contribute to abnormal genital system development and hereditary Wilms' tumour.		Pubmed	0.003722	1	0.01016	0.1047	1	1	WT1
Pubmed	15707699	Acute administration of alcohol modulates pyroglutamyl amino peptidase II activity and mRNA levels in rat limbic regions.		Pubmed	0.003722	1	0.01016	0.1047	1	1	TRH
Pubmed	30152191	Functionally significant, novel GATA4 variants are frequently associated with Tetralogy of Fallot.		Pubmed	0.003722	1	0.01016	0.1047	1	1	GATA4
Pubmed	12496413	Activated STAT4 and a functional role for IL-12 in human Peyer's patches.		Pubmed	0.003722	1	0.01016	0.1047	1	1	STAT4
Pubmed	17428748	Postnatal development of GABAB-receptor-mediated modulation of potassium currents in brainstem respiratory network of mouse.		Pubmed	0.003722	1	0.01016	0.1047	1	1	GABBR2
Pubmed	11668196	The spectrum of human kallikrein 6 (zyme/protease M/neurosin) expression in human tissues as assessed by immunohistochemistry.		Pubmed	0.003722	1	0.01016	0.1047	1	1	KLK6
Pubmed	19332697	Dpp6 is associated with susceptibility to progressive spinal muscular atrophy.		Pubmed	0.003722	1	0.01016	0.1047	1	1	DPP6
Pubmed	28562585	Crystal structure of the GLP-1 receptor bound to a peptide agonist.		Pubmed	0.003722	1	0.01016	0.1047	1	1	GLP1R
Pubmed	21404303	Role of CA-125 in identification of right ventricular failure in chronic obstructive pulmonary disease.		Pubmed	0.003722	1	0.01016	0.1047	1	1	MUC16
Pubmed	15215291	Control of roof plate development and signaling by Lmx1b in the caudal vertebrate CNS.		Pubmed	0.003722	1	0.01016	0.1047	1	1	LMX1B
Pubmed	11484202	Unique family with Townes-Brocks syndrome, SALL1 mutation, and cardiac defects.		Pubmed	0.003722	1	0.01016	0.1047	1	1	SALL1
Pubmed	15301734	Polymorphism of Prodynorphin promoter is associated with schizophrenia in Chinese population.		Pubmed	0.003722	1	0.01016	0.1047	1	1	PDYN
Pubmed	26938996	Alpha8 Integrin (Itga8) Signalling Attenuates Chronic Renal Interstitial Fibrosis by Reducing Fibroblast Activation, Not by Interfering with Regulation of Cell Turnover.		Pubmed	0.003722	1	0.01016	0.1047	1	1	ITGA8
Pubmed	11922706	Microtubule-associated protein 2 (MAP-2) is expressed in low and high grade diffuse astrocytomas.		Pubmed	0.003722	1	0.01016	0.1047	1	1	MAP2
Pubmed	29956222	Association between STAT4 polymorphisms and risk of primary biliary cholangitis: a meta-analysis.		Pubmed	0.003722	1	0.01016	0.1047	1	1	STAT4
Pubmed	29995811	Wilms' tumor 1 (WT1) as a prognosis factor in gynecological cancers: A meta-analysis.		Pubmed	0.003722	1	0.01016	0.1047	1	1	WT1
Pubmed	25143473	The insulin-sensitivity sulphonylurea receptor variant is associated with thyrotoxic paralysis.		Pubmed	0.003722	1	0.01016	0.1047	1	1	ABCC8
Pubmed	19318377	Ghrelin levels are decreased in non-obese prepubertal children born large for gestational age.		Pubmed	0.003722	1	0.01016	0.1047	1	1	GHRL
Pubmed	26119195	Increased Expression of Two Alternative Spliced Variants of CD1d Molecule in Human Gastric Cancer.		Pubmed	0.003722	1	0.01016	0.1047	1	1	CD1D
Pubmed	23808592	Expanding the phenotypic spectrum of ECEL1-related congenital contracture syndromes.		Pubmed	0.003722	1	0.01016	0.1047	1	1	ECEL1
Pubmed	20225396	Glucagon-like peptide-1 receptor signalling selectively regulates murine lymphocyte proliferation and maintenance of peripheral regulatory T cells.		Pubmed	0.003722	1	0.01016	0.1047	1	1	GLP1R
Pubmed	23603202	Adult siRNA-induced knockdown of mGlu7 receptors reduces anxiety in the mouse.		Pubmed	0.003722	1	0.01016	0.1047	1	1	GRM7
Pubmed	26385180	Ghrelin alters neurite outgrowth and electrophysiological properties of mouse ventrolateral arcuate tyrosine hydroxylase neurons in culture.		Pubmed	0.003722	1	0.01016	0.1047	1	1	GHRL
Pubmed	26420053	Association of polymorphisms near the FOXC2 gene with the risk of varicose veins in ethnic Russians.		Pubmed	0.003722	1	0.01016	0.1047	1	1	FOXC2
Pubmed	15647493	Central glucocorticoid receptors modulate the expression and function of spinal NMDA receptors after peripheral nerve injury.		Pubmed	0.003722	1	0.01016	0.1047	1	1	PRKCG
Pubmed	21996456	Islet allograft tolerance in the absence of invariant natural killer T cells.		Pubmed	0.003722	1	0.01016	0.1047	1	1	CD1D
Pubmed	30705123	Integration of Two In-depth Quantitative Proteomics Approaches Determines the Kallikrein-related Peptidase 7 (KLK7) Degradome in Ovarian Cancer Cell Secretome.		Pubmed	0.003722	1	0.01016	0.1047	1	1	KLK7
Pubmed	28901311	Overexpression of KIAA1199: An independent prognostic marker in nonsmall cell lung cancer.		Pubmed	0.003722	1	0.01016	0.1047	1	1	CEMIP
Pubmed	16865101	Preproghrelin Leu72Met variant contributes to overweight in middle-aged men of a Japanese large cohort.		Pubmed	0.003722	1	0.01016	0.1047	1	1	GHRL
Pubmed	32525264	Structure-function studies of galectin-14, an important effector molecule in embryology.		Pubmed	0.003722	1	0.01016	0.1047	1	1	LGALS14
Pubmed	17318264	Trichostatin A increases SMN expression and survival in a mouse model of spinal muscular atrophy.		Pubmed	0.003722	1	0.01016	0.1047	1	1	GRM7
Pubmed	19332627	Lack of association between STAT4 gene polymorphism and biopsy-proven giant cell arteritis.		Pubmed	0.003722	1	0.01016	0.1047	1	1	STAT4
Pubmed	18836772	Mapping of genetic modifiers of Eya1 ( bor/bor ) in CAST/EiJ and BALB/cJ that suppress cochlear aplasia and associated deafness.		Pubmed	0.003722	1	0.01016	0.1047	1	1	EYA1
Pubmed	30007349	KIAA1199 expression and hyaluronan degradation colocalize in multiple sclerosis lesions.		Pubmed	0.003722	1	0.01016	0.1047	1	1	CEMIP
Pubmed	18404598	Ghrelin as an acute-phase reactant during postoperative stress response.		Pubmed	0.003722	1	0.01016	0.1047	1	1	GHRL
Pubmed	17537911	Mesenchyme Forkhead 1 (FOXC2) plays a key role in metastasis and is associated with aggressive basal-like breast cancers.		Pubmed	0.003722	1	0.01016	0.1047	1	1	FOXC2
Pubmed	31502283	Spatial regulation of GPR64/ADGRG2 signaling by ?-arrestins and GPCR kinases.		Pubmed	0.003722	1	0.01016	0.1047	1	1	ADGRG2
Pubmed	11583965	Myosin XVA expression in the pituitary and in other neuroendocrine tissues and tumors.		Pubmed	0.003722	1	0.01016	0.1047	1	1	MYO15A
Pubmed	25944904	Role of Dynamics in the Autoinhibition and Activation of the Hyperpolarization-activated Cyclic Nucleotide-modulated (HCN) Ion Channels.		Pubmed	0.003722	1	0.01016	0.1047	1	1	HCN4
Pubmed	11158061	The expression of the growth hormone secretagogue receptor ligand ghrelin in normal and abnormal human pituitary and other neuroendocrine tumors.		Pubmed	0.003722	1	0.01016	0.1047	1	1	GHRL
Pubmed	17501952	A novel deletion mutation in the EDAR gene in a Pakistani family with autosomal recessive hypohidrotic ectodermal dysplasia.		Pubmed	0.003722	1	0.01016	0.1047	1	1	EDAR
Pubmed	23440961	Dipeptidyl-peptidase-like-proteins confer high sensitivity to the scorpion toxin AmmTX3 to Kv4-mediated A-type K+ channels.		Pubmed	0.003722	1	0.01016	0.1047	1	1	DPP6
Pubmed	23414674	The clinical significance of CA-125 in pulmonary tuberculosis.		Pubmed	0.003722	1	0.01016	0.1047	1	1	MUC16
Pubmed	17853480	WT1 mutations in Meacham syndrome suggest a coelomic mesothelial origin of the cardiac and diaphragmatic malformations.		Pubmed	0.003722	1	0.01016	0.1047	1	1	WT1
Pubmed	24145767	Importance of promoter methylation of GATA4 gene in epithelial ovarian cancer.		Pubmed	0.003722	1	0.01016	0.1047	1	1	GATA4
Pubmed	15143152	Thyroid hormone positively regulates the enterocyte differentiation marker intestinal alkaline phosphatase gene via an atypical response element.		Pubmed	0.003722	1	0.01016	0.1047	1	1	ALPI
Pubmed	28585250	Deletion of ghrelin prevents aging-associated obesity and muscle dysfunction without affecting longevity.		Pubmed	0.003722	1	0.01016	0.1047	1	1	GHRL
Pubmed	26122718	Mutations in KCNT1 cause a spectrum of focal epilepsies.		Pubmed	0.003722	1	0.01016	0.1047	1	1	KCNT1
Pubmed	8825490	Inherited hearing defects in mice.		Pubmed	0.003722	1	0.01016	0.1047	1	1	OTOG
Pubmed	19464294	Differential changes in GPR55 during microglial cell activation.		Pubmed	0.003722	1	0.01016	0.1047	1	1	GPR55
Pubmed	23111196	Reduction in WT1 gene expression during early treatment predicts the outcome in patients with acute myeloid leukemia.		Pubmed	0.003722	1	0.01016	0.1047	1	1	WT1
Pubmed	28284216	Does serum CA125 have clinical value for follow-up monitoring of postoperative patients with epithelial ovarian cancer? Results of a 12-year study.		Pubmed	0.003722	1	0.01016	0.1047	1	1	MUC16
Pubmed	12390870	Decidualization induces the expression and activation of an extracellular protease neuropsin in mouse uterus.		Pubmed	0.003722	1	0.01016	0.1047	1	1	KLK8
Pubmed	22028768	Mutation analysis of NR5A1 encoding steroidogenic factor 1 in 77 patients with 46, XY disorders of sex development (DSD) including hypospadias.		Pubmed	0.003722	1	0.01016	0.1047	1	1	NR5A1
Pubmed	15192277	Hyperghrelinemia is a common feature of Prader-Willi syndrome and pituitary stalk interruption: a pathophysiological hypothesis.		Pubmed	0.003722	1	0.01016	0.1047	1	1	GHRL
Pubmed	24132517	The Leu72Met polymorphism of the GHRL gene prevents the development of diabetic nephropathy in Chinese patients with type 2 diabetes mellitus.		Pubmed	0.003722	1	0.01016	0.1047	1	1	GHRL
Pubmed	14724293	Calcium influx through hyperpolarization-activated cation channels (I(h) channels) contributes to activity-evoked neuronal secretion.		Pubmed	0.003722	1	0.01016	0.1047	1	1	HCN4
Pubmed	12390868	Mechanisms of epidermal growth factor signaling: regulation of steroid biosynthesis and the steroidogenic acute regulatory protein in mouse Leydig tumor cells.		Pubmed	0.003722	1	0.01016	0.1047	1	1	STAR
Pubmed	26011067	Targeted next-generation sequencing in Uyghur families with non-syndromic sensorineural hearing loss.		Pubmed	0.003722	1	0.01016	0.1047	1	1	PCDH15
Pubmed	20176143	Analysis of the association between BTNL2 polymorphism and tuberculosis in Chinese Han population.		Pubmed	0.003722	1	0.01016	0.1047	1	1	BTNL2
Pubmed	10610719	Molecular characterization of zyme/protease M/neurosin (PRSS9), a hormonally regulated kallikrein-like serine protease.		Pubmed	0.003722	1	0.01016	0.1047	1	1	KLK6
Pubmed	28164505	Association Study between Ghrelin Gene Polymorphism and Metabolic Syndrome in a Han Chinese Population.		Pubmed	0.003722	1	0.01016	0.1047	1	1	GHRL
Pubmed	15985476	A novel mutation L260P of the steroidogenic acute regulatory protein gene in three unrelated patients of Swiss ancestry with congenital lipoid adrenal hyperplasia.		Pubmed	0.003722	1	0.01016	0.1047	1	1	STAR
Pubmed	20488159	Identification of pregnancy-associated CA125-reactive protein as a carbohydrate-binding immunoglobulin G.		Pubmed	0.003722	1	0.01016	0.1047	1	1	MUC16
Pubmed	15240370	Effect of immobilization on in vitro thyrotropin-releasing hormone release from brain septum in wild-type and corticotropin-releasing hormone knock-out mice.		Pubmed	0.003722	1	0.01016	0.1047	1	1	TRH
Pubmed	20537519	Effects of apigenin on steroidogenesis and steroidogenic acute regulatory gene expression in mouse Leydig cells.		Pubmed	0.003722	1	0.01016	0.1047	1	1	STAR
Pubmed	16144629	Pallial expression of Enc1 RNA in postnatal mouse telencephalon.		Pubmed	0.003722	1	0.01016	0.1047	1	1	ENC1
Pubmed	18667202	Ghrelin inhibits contraction and proliferation of human aortic smooth muscle cells by cAMP/PKA pathway activation.		Pubmed	0.003722	1	0.01016	0.1047	1	1	GHRL
Pubmed	17890240	Human TRIM71 and its nematode homologue are targets of let-7 microRNA and its zebrafish orthologue is essential for development.		Pubmed	0.003722	1	0.01016	0.1047	1	1	TRIM71
Pubmed	16613899	A heterozygous activating mutation in the sulphonylurea receptor SUR1 (ABCC8) causes neonatal diabetes.		Pubmed	0.003722	1	0.01016	0.1047	1	1	ABCC8
Pubmed	16144621	The nuclear receptor COUP-TFI represses differentiation of Cajal-Retzius cells.		Pubmed	0.003722	1	0.01016	0.1047	1	1	NR2F1
Pubmed	10779770	Stat4 is expressed in activated peripheral blood monocytes, dendritic cells, and macrophages at sites of Th1-mediated inflammation.		Pubmed	0.003722	1	0.01016	0.1047	1	1	STAT4
Pubmed	17708558	Benign SCA14 phenotype in a German patient associated with a missense mutation in exon 3 of the PRKCG gene.		Pubmed	0.003722	1	0.01016	0.1047	1	1	PRKCG
Pubmed	10512362	Altered cAMP and Ca2+ signaling in mouse pancreatic islets with glucagon-like peptide-1 receptor null phenotype.		Pubmed	0.003722	1	0.01016	0.1047	1	1	GLP1R
Pubmed	26531831	WT1 Expression in Adult Acute Myeloid Leukemia: Assessing its Presence, Magnitude and Temporal Changes as Prognostic Factors.		Pubmed	0.003722	1	0.01016	0.1047	1	1	WT1
Pubmed	34101246	Measurement of serial serum total and acylated ghrelin levels in critically ill patients: A prospective and observational pilot study.		Pubmed	0.003722	1	0.01016	0.1047	1	1	GHRL
Pubmed	23833122	Germline missense variants in the BTNL2 gene are associated with prostate cancer susceptibility.		Pubmed	0.003722	1	0.01016	0.1047	1	1	BTNL2
Pubmed	15746887	Endocrine-disrupting activity of chemicals in diesel exhaust and diesel exhaust particles.		Pubmed	0.003722	1	0.01016	0.1047	1	1	NR5A1
Pubmed	19538930	Kinetics and cellular site of glycolipid loading control the outcome of natural killer T cell activation.		Pubmed	0.003722	1	0.01016	0.1047	1	1	CD1D
Pubmed	16611220	GPR55 as a new cannabinoid receptor: still a long way to prove it.		Pubmed	0.003722	1	0.01016	0.1047	1	1	GPR55
Pubmed	23871423	Lamellar ichthyosis in a collodion baby caused by CYP4F22 mutations in a non-consanguineous family outside the Mediterranean.		Pubmed	0.003722	1	0.01016	0.1047	1	1	CYP4F22
Pubmed	16106361	Generation and characterization of the PKC gamma-Cre mouse line.		Pubmed	0.003722	1	0.01016	0.1047	1	1	PRKCG
Pubmed	30660736	Polymorphisms in the STAT4 gene and tuberculosis susceptibility in a Chinese Han population.		Pubmed	0.003722	1	0.01016	0.1047	1	1	STAT4
Pubmed	9755994	Gamma-glutamyl transferase, intestinal alkaline phosphatase and beta-hexosaminidase activity in duodenal biopsies from chronic alcoholics.		Pubmed	0.003722	1	0.01016	0.1047	1	1	ALPI
Pubmed	34715912	DNA methylation of the KLK8 gene in depression symptomatology.		Pubmed	0.003722	1	0.01016	0.1047	1	1	KLK8
Pubmed	3727977	Incomplete maturation of brainstem auditory nuclei in genetically induced early postnatal cochlear degeneration.		Pubmed	0.003722	1	0.01016	0.1047	1	1	MYO15A
Pubmed	14992683	Endothelin-converting enzyme-like 1 (ECEL1) is present both in the plasma membrane and in the endoplasmic reticulum.		Pubmed	0.003722	1	0.01016	0.1047	1	1	ECEL1
Pubmed	15998770	Ghrelin and bone metabolism in adolescent girls with anorexia nervosa and healthy adolescents.		Pubmed	0.003722	1	0.01016	0.1047	1	1	GHRL
Pubmed	28345629	WT1 expression in breast cancer disrupts the epithelial/mesenchymal balance of tumour cells and correlates with the metabolic response to docetaxel.		Pubmed	0.003722	1	0.01016	0.1047	1	1	WT1
Pubmed	24619886	Glucose impairment and ghrelin gene variants are associated to cognitive dysfunction.		Pubmed	0.003722	1	0.01016	0.1047	1	1	GHRL
Pubmed	20537572	Characteristics of polycystic ovarian syndrome and relationship with ghrelin in adolescents.		Pubmed	0.003722	1	0.01016	0.1047	1	1	GHRL
Pubmed	29415147	Association Analysis Between Genetic Variation in GATA Binding Protein 4 (GATA4) and Alcohol Use Disorder.		Pubmed	0.003722	1	0.01016	0.1047	1	1	GATA4
Pubmed	34691073	Activation of iNKT Cells Facilitates Liver Repair After Hepatic Ischemia Reperfusion Injury Through Acceleration of Macrophage Polarization.		Pubmed	0.003722	1	0.01016	0.1047	1	1	CD1D
Pubmed	19875956	Steroidogenic factor-1 expression in ovarian endometriosis.		Pubmed	0.003722	1	0.01016	0.1047	1	1	NR5A1
Pubmed	15120647	Human interleukin-19 and its receptor: a potential role in the induction of Th2 responses.		Pubmed	0.003722	1	0.01016	0.1047	1	1	IL19
Pubmed	27578456	STAT4 is required for the generation of Th1 and Th2, but not Th17 immune responses during monophosphoryl lipid A adjuvant activity.		Pubmed	0.003722	1	0.01016	0.1047	1	1	STAT4
Pubmed	30755597	KIAA1199 is a secreted molecule that enhances osteoblastic stem cell migration and recruitment.		Pubmed	0.003722	1	0.01016	0.1047	1	1	CEMIP
Pubmed	30755591	Long noncoding RNA LINC01234 promotes serine hydroxymethyltransferase 2 expression and proliferation by competitively binding miR-642a-5p in colon cancer.		Pubmed	0.003722	1	0.01016	0.1047	1	1	LINC01234
Pubmed	12411326	Two distinct HLA-A0201-presented epitopes of the Wilms tumor antigen 1 can function as targets for leukemia-reactive CTL.		Pubmed	0.003722	1	0.01016	0.1047	1	1	WT1
Pubmed	24700112	Overexpressed FOXC2 in ovarian cancer enhances the epithelial-to-mesenchymal transition and invasion of ovarian cancer cells.		Pubmed	0.003722	1	0.01016	0.1047	1	1	FOXC2
Pubmed	24462372	NR2F1 mutations cause optic atrophy with intellectual disability.		Pubmed	0.003722	1	0.01016	0.1047	1	1	NR2F1
Pubmed	25661390	Overexpression of WAVE3 promotes tumor invasiveness and confers an unfavorable prognosis in human hepatocellular carcinoma.		Pubmed	0.003722	1	0.01016	0.1047	1	1	WASF3
Pubmed	10547041	The ultraviolet studies on protein-lipid interaction of a protein kinase C-gamma phorbol-binding domain.		Pubmed	0.003722	1	0.01016	0.1047	1	1	PRKCG
Pubmed	27407100	Poor concordance between CA-125 and RECIST at the time of disease progression in patients with platinum-resistant ovarian cancer: analysis of the AURELIA trial.		Pubmed	0.003722	1	0.01016	0.1047	1	1	MUC16
Pubmed	22315469	Functional neuroimaging demonstrates that ghrelin inhibits the central nervous system response to ingested lipid.		Pubmed	0.003722	1	0.01016	0.1047	1	1	GHRL
Pubmed	28500650	Aberrant cognitive phenotypes and altered hippocampal BDNF expression related to epigenetic modifications in mice lacking the post-synaptic scaffolding protein SHANK1: Implications for autism spectrum disorder.		Pubmed	0.003722	1	0.01016	0.1047	1	1	SHANK1
Pubmed	10393059	Characterization of a mouse Cx50 mutation associated with the No2 mouse cataract.		Pubmed	0.003722	1	0.01016	0.1047	1	1	GJA8
Pubmed	30478628	KIAA1199 promotes invasion and migration in non-small-cell lung cancer (NSCLC) via PI3K-Akt mediated EMT.		Pubmed	0.003722	1	0.01016	0.1047	1	1	CEMIP
Pubmed	23979985	WT1 mutation in pediatric patients with acute myeloid leukemia: a report from the Japanese Childhood AML Cooperative Study Group.		Pubmed	0.003722	1	0.01016	0.1047	1	1	WT1
Pubmed	11015594	The two isozymes of rat intestinal alkaline phosphatase are products of two distinct genes.		Pubmed	0.003722	1	0.01016	0.1047	1	1	ALPI
Pubmed	14712213	DBCCR1 mediates death in cultured bladder tumor cells.		Pubmed	0.003722	1	0.01016	0.1047	1	1	BRINP1
Pubmed	18212735	The Wilms' tumour suppressor WT1 is involved in endothelial cell proliferation and migration: expression in tumour vessels in vivo.		Pubmed	0.003722	1	0.01016	0.1047	1	1	WT1
Pubmed	34127852	Danuglipron (PF-06882961) in type 2 diabetes: a randomized, placebo-controlled, multiple ascending-dose phase 1 trial.		Pubmed	0.003722	1	0.01016	0.1047	1	1	GLP1R
Pubmed	10092116	Coordinate action of Wt1 and a modifier gene supports embryonic survival in the oviduct.		Pubmed	0.003722	1	0.01016	0.1047	1	1	WT1
Pubmed	21850167	c.194 A>C (Q65P) mutation in the LMX1B gene in patients with nail-patella syndrome associated with glaucoma.		Pubmed	0.003722	1	0.01016	0.1047	1	1	LMX1B
Pubmed	12640141	Mice lacking the 68-amino-acid, mammal-specific N-terminal extension of WT1 develop normally and are fertile.		Pubmed	0.003722	1	0.01016	0.1047	1	1	WT1
Pubmed	33208499	Ectopic HCN4 expression drives mTOR-dependent epilepsy in mice.		Pubmed	0.003722	1	0.01016	0.1047	1	1	HCN4
Pubmed	22245518	Prioritized sequencing of the second exon of MYO15A reveals a new mutation segregating in a Pakistani family with moderate to severe hearing loss.		Pubmed	0.003722	1	0.01016	0.1047	1	1	MYO15A
Pubmed	19946756	Mitochondrial cholesterol transporter, StAR, inhibits human THP-1 monocyte-derived macrophage apoptosis.		Pubmed	0.003722	1	0.01016	0.1047	1	1	STAR
Pubmed	32160005	Olfaction contributes to the learned avidity for glucose relative to fructose in mice.		Pubmed	0.003722	1	0.01016	0.1047	1	1	ABCC8
Pubmed	17476670	Roles of CD1d-restricted NKT cells in the intestine.		Pubmed	0.003722	1	0.01016	0.1047	1	1	CD1D
Pubmed	8405712	Cloning and functional expression of the human islet GLP-1 receptor. Demonstration that exendin-4 is an agonist and exendin-(9-39) an antagonist of the receptor.		Pubmed	0.003722	1	0.01016	0.1047	1	1	GLP1R
Pubmed	30513408	Disruption of a CD1d-mediated interaction between mast cells and NKT cells aggravates atherosclerosis.		Pubmed	0.003722	1	0.01016	0.1047	1	1	CD1D
Pubmed	14738874	The nuclear orphan receptor COUP-TFI is important for differentiation of oligodendrocytes.		Pubmed	0.003722	1	0.01016	0.1047	1	1	NR2F1
Pubmed	23545566	Bacterial sphingophospholipids containing non-hydroxy fatty acid activate murine macrophages via Toll-like receptor 4 and stimulate bacterial clearance.		Pubmed	0.003722	1	0.01016	0.1047	1	1	CD1D
Pubmed	12052533	Characterization of three novel isoforms of the metabotrobic glutamate receptor 7 (GRM7).		Pubmed	0.003722	1	0.01016	0.1047	1	1	GRM7
Pubmed	28680093	Basal hypersecretion of glucagon and insulin from palmitate-exposed human islets depends on FFAR1 but not decreased somatostatin secretion.		Pubmed	0.003722	1	0.01016	0.1047	1	1	FFAR1
Pubmed	29849560	Three		Pubmed	0.003722	1	0.01016	0.1047	1	1	MYO15A
Pubmed	10932181	Human microphthalmia associated with mutations in the retinal homeobox gene CHX10.		Pubmed	0.003722	1	0.01016	0.1047	1	1	VSX2
Pubmed	30104341	?-Neurexins Together with ?2?-1 Auxiliary Subunits Regulate Ca		Pubmed	0.003722	1	0.01016	0.1047	1	1	NRXN1
Pubmed	26804168	Inhibition of FOXC2 restores epithelial phenotype and drug sensitivity in prostate cancer cells with stem-cell properties.		Pubmed	0.003722	1	0.01016	0.1047	1	1	FOXC2
Pubmed	34114611	KCNT1-related epilepsies and epileptic encephalopathies: phenotypic and mutational spectrum.		Pubmed	0.003722	1	0.01016	0.1047	1	1	KCNT1
Pubmed	21039430	Variable number of tandem repeat polymorphisms (VNTRs) in the ACAN gene associated with pectus excavatum.		Pubmed	0.003722	1	0.01016	0.1047	1	1	ACAN
Pubmed	32526201	Alpha-neoendorphin can reduce UVB-induced skin photoaging by activating cellular autophagy.		Pubmed	0.003722	1	0.01016	0.1047	1	1	PDYN
Pubmed	17449138	Serum tumor markers as predictors for survival in advanced non-small cell lung cancer patients treated with gefitinib.		Pubmed	0.003722	1	0.01016	0.1047	1	1	MUC16
Pubmed	11196675	Cloning, expression and initial characterization of interleukin-19 (IL-19), a novel homologue of human interleukin-10 (IL-10).		Pubmed	0.003722	1	0.01016	0.1047	1	1	IL19
Pubmed	20548296	Neuregulin 3 (NRG3) as a susceptibility gene in a schizophrenia subtype with florid delusions and relatively spared cognition.		Pubmed	0.003722	1	0.01016	0.1047	1	1	NRG3
Pubmed	16373383	ATP-sensitive K+ channels: regulation of bursting by the sulphonylurea receptor, PIP2 and regions of Kir6.2.		Pubmed	0.003722	1	0.01016	0.1047	1	1	ABCC8
Pubmed	18981425	Catalytic antibody degradation of ghrelin increases whole-body metabolic rate and reduces refeeding in fasting mice.		Pubmed	0.003722	1	0.01016	0.1047	1	1	GHRL
Pubmed	20032384	Changes in UNC5C gene methylation during human gastric carcinogenesis.		Pubmed	0.003722	1	0.01016	0.1047	1	1	UNC5C
Pubmed	25517998	A novel GJA8 mutation (p.V44A) causing autosomal dominant congenital cataract.		Pubmed	0.003722	1	0.01016	0.1047	1	1	GJA8
Pubmed	14676051	Spinocerebellar ataxia type 14 caused by a mutation in protein kinase C gamma.		Pubmed	0.003722	1	0.01016	0.1047	1	1	PRKCG
Pubmed	24884839	The Netrin-1 receptor DCC is a regulator of maladaptive responses to chronic morphine administration.		Pubmed	0.003722	1	0.01016	0.1047	1	1	DCC
Pubmed	31923422	HOXC11 functions as a novel oncogene in human colon adenocarcinoma and kidney renal clear cell carcinoma.		Pubmed	0.003722	1	0.01016	0.1047	1	1	HOXC11
Pubmed	31659782	Characteristics and clinical correlates of NFE2 mutations in chronic Myeloproliferative neoplasms.		Pubmed	0.003722	1	0.01016	0.1047	1	1	NFE2
Pubmed	32051001	Proteomic analysis of synaptic protein turnover in the anterior cingulate cortex after nerve injury.		Pubmed	0.003722	1	0.01016	0.1047	1	1	PRKCG
Pubmed	18247306	[A novel GJA8 mutation in a Chinese family with autosomal dominant congenital cataract].		Pubmed	0.003722	1	0.01016	0.1047	1	1	GJA8
Pubmed	23965296	Effects of ghrelin on gastric distention sensitive neurons in the arcuate nucleus of hypothalamus and gastric motility in diabetic rats.		Pubmed	0.003722	1	0.01016	0.1047	1	1	GHRL
Pubmed	29382709	Tumorigenic and Antiproliferative Properties of the TALE-Transcription Factors MEIS2D and MEIS2A in Neuroblastoma.		Pubmed	0.003722	1	0.01016	0.1047	1	1	MEIS2
Pubmed	25048760	Association between VNTR polymorphism in promoter region of prodynorphin (PDYN) gene and heroin dependence.		Pubmed	0.003722	1	0.01016	0.1047	1	1	PDYN
Pubmed	20585204	Acylated ghrelin levels in pre-pubertal obese children at diagnosis and after weight reduction: effect of oral glucose ingestion.		Pubmed	0.003722	1	0.01016	0.1047	1	1	GHRL
Pubmed	17113048	Distribution of ghrelin-immunoreactive neuronal networks in the human hypothalamus.		Pubmed	0.003722	1	0.01016	0.1047	1	1	GHRL
Pubmed	21076463	Distinguishing primary from secondary mucinous ovarian tumors: an algorithm using the novel marker DPEP1.		Pubmed	0.003722	1	0.01016	0.1047	1	1	DPEP1
Pubmed	29095968	Characterization of the Glucagonlike Peptide-1 Receptor in Male Mouse Brain Using a Novel Antibody and In Situ Hybridization.		Pubmed	0.003722	1	0.01016	0.1047	1	1	GLP1R
Pubmed	20298456	Influence of ghrelin and growth hormone deficiency on AMP-activated protein kinase and hypothalamic lipid metabolism.		Pubmed	0.003722	1	0.01016	0.1047	1	1	GHRL
Pubmed	18273617	Topotecan distribution in an anephric infant with therapy-resistant bilateral Wilms tumor with a novel germline WT1 gene mutation.		Pubmed	0.003722	1	0.01016	0.1047	1	1	WT1
Pubmed	34257332	Haematopoietic and cardiac GPR55 synchronize post-myocardial infarction remodelling.		Pubmed	0.003722	1	0.01016	0.1047	1	1	GPR55
Pubmed	21225542	Different circulating ghrelin responses to isoglucidic snack food in healthy individuals.		Pubmed	0.003722	1	0.01016	0.1047	1	1	GHRL
Pubmed	9002548	Ad4BP/SF-1, a transcription factor essential for the transcription of steroidogenic cytochrome P450 genes and for the establishment of the reproductive function.		Pubmed	0.003722	1	0.01016	0.1047	1	1	NR5A1
Pubmed	21705454	Platinum sensitivity-related germline polymorphism discovered via a cell-based approach and analysis of its association with outcome in ovarian cancer patients.		Pubmed	0.003722	1	0.01016	0.1047	1	1	NRG3
Pubmed	22639051	High serum carbohydrate antigen-125 (CA-125) level predicts poor outcome in patients with follicular lymphoma independently of the FLIPI score.		Pubmed	0.003722	1	0.01016	0.1047	1	1	MUC16
Pubmed	9219685	Crystal structure of mouse CD1: An MHC-like fold with a large hydrophobic binding groove.		Pubmed	0.003722	1	0.01016	0.1047	1	1	CD1D
Pubmed	31131863	Glucagon-like peptide-1 receptor gene polymorphism is associated with fat mass in Chinese nuclear families with male offspring.		Pubmed	0.003722	1	0.01016	0.1047	1	1	GLP1R
Pubmed	23748017	A trivial role of STAT4 variant in chronic hepatitis B induced hepatocellular carcinoma.		Pubmed	0.003722	1	0.01016	0.1047	1	1	STAT4
Pubmed	30019280	No Difference in Ghrelin-Producing Cell Expression in Obese Versus Non-obese Stomach: a Prospective Histopathological Case-Control Study.		Pubmed	0.003722	1	0.01016	0.1047	1	1	GHRL
Pubmed	18511484	Initial segment Kv2.2 channels mediate a slow delayed rectifier and maintain high frequency action potential firing in medial nucleus of the trapezoid body neurons.		Pubmed	0.003722	1	0.01016	0.1047	1	1	KCNB2
Pubmed	23257416	Ghrelin and obestatin in infants, lactating mothers and breast milk.		Pubmed	0.003722	1	0.01016	0.1047	1	1	GHRL
Pubmed	26699911	GPR40, a free fatty acid receptor, differentially impacts osteoblast behavior depending on differentiation stage and environment.		Pubmed	0.003722	1	0.01016	0.1047	1	1	FFAR1
Pubmed	19164511	Nicotine activates TRPM5-dependent and independent taste pathways.		Pubmed	0.003722	1	0.01016	0.1047	1	1	TRPM5
Pubmed	12773507	A role for CD1d-restricted NKT cells in injury-associated T cell suppression.		Pubmed	0.003722	1	0.01016	0.1047	1	1	CD1D
Pubmed	11121051	Haploinsufficiency of steroidogenic factor-1 in mice disrupts adrenal development leading to an impaired stress response.		Pubmed	0.003722	1	0.01016	0.1047	1	1	NR5A1
Pubmed	30323814	CD22: A Regulator of Innate and Adaptive B Cell Responses and Autoimmunity.		Pubmed	0.003722	1	0.01016	0.1047	1	1	CD22
Pubmed	33210868	[The effects of PDK1-Akt signaling pathway intervention on cardiomyocyte HCN4 ion channels].		Pubmed	0.003722	1	0.01016	0.1047	1	1	HCN4
Pubmed	17631277	Synthetic glycan ligand excludes CD22 from antigen receptor-containing lipid rafts.		Pubmed	0.003722	1	0.01016	0.1047	1	1	CD22
Pubmed	33391458	A role for intestinal alkaline phosphatase in preventing liver fibrosis.		Pubmed	0.003722	1	0.01016	0.1047	1	1	ALPI
Pubmed	12496311	Modulation of the trafficking efficiency and functional properties of ATP-sensitive potassium channels through a single amino acid in the sulfonylurea receptor.		Pubmed	0.003722	1	0.01016	0.1047	1	1	ABCC8
Pubmed	19899816	Steroidogenic acute regulatory protein has a more open conformation than the independently folded smaller subdomains.		Pubmed	0.003722	1	0.01016	0.1047	1	1	STAR
Pubmed	20826576	Lack of {alpha}8-integrin aggravates podocyte injury in experimental diabetic nephropathy.		Pubmed	0.003722	1	0.01016	0.1047	1	1	ITGA8
Pubmed	14666652	Inhibition of breast cancer cell growth by the Wilms' tumor suppressor WT1 is associated with a destabilization of beta-catenin.		Pubmed	0.003722	1	0.01016	0.1047	1	1	WT1
Pubmed	9683534	Cloning of human ENC-1 and evaluation of its expression and regulation in nervous system tumors.		Pubmed	0.003722	1	0.01016	0.1047	1	1	ENC1
Pubmed	7695896	Cartography of neurexins: more than 1000 isoforms generated by alternative splicing and expressed in distinct subsets of neurons.		Pubmed	0.003722	1	0.01016	0.1047	1	1	NRXN1
Pubmed	30718510	CEMIP (KIAA1199) induces a fibrosis-like process in osteoarthritic chondrocytes.		Pubmed	0.003722	1	0.01016	0.1047	1	1	CEMIP
Pubmed	23724093	The role of the vagus nerve in the migrating motor complex and ghrelin- and motilin-induced gastric contraction in suncus.		Pubmed	0.003722	1	0.01016	0.1047	1	1	GHRL
Pubmed	14623279	Functional characterization of a new human Ad4BP/SF-1 variation, G146A.		Pubmed	0.003722	1	0.01016	0.1047	1	1	NR5A1
Pubmed	15576457	The endogenous growth hormone secretagogue (ghrelin) is synthesized and secreted by chondrocytes.		Pubmed	0.003722	1	0.01016	0.1047	1	1	GHRL
Pubmed	21189373	WT1 mutation and 11P15 loss of heterozygosity predict relapse in very low-risk wilms tumors treated with surgery alone: a children's oncology group study.		Pubmed	0.003722	1	0.01016	0.1047	1	1	WT1
Pubmed	22065767	V?2 natural killer T cell antigen receptor-mediated recognition of CD1d-glycolipid antigen.		Pubmed	0.003722	1	0.01016	0.1047	1	1	CD1D
Pubmed	1302008	Germline intronic and exonic mutations in the Wilms' tumour gene (WT1) affecting urogenital development.		Pubmed	0.003722	1	0.01016	0.1047	1	1	WT1
Pubmed	16577664	Linkage Relations of Zavadskaia Shaker in the House Mouse (Mus musculus).		Pubmed	0.003722	1	0.01016	0.1047	1	1	MYO15A
Pubmed	25182706	Serum human kallikrein 7 represents a new marker for cervical cancer.		Pubmed	0.003722	1	0.01016	0.1047	1	1	KLK7
Pubmed	8187090	Point mutations and allelic deletion of tumor suppressor gene DCC in human esophageal squamous cell carcinomas and their relation to metastasis.		Pubmed	0.003722	1	0.01016	0.1047	1	1	DCC
Pubmed	21716120	ABCC8 mutation allele frequency in the Ashkenazi Jewish population and risk of focal hyperinsulinemic hypoglycemia.		Pubmed	0.003722	1	0.01016	0.1047	1	1	ABCC8
Pubmed	25978292	The Value of Serum CA125 in the Diagnosis of Borderline Tumors of the Ovary: A Subanalysis of the Prospective Multicenter ROBOT Study.		Pubmed	0.003722	1	0.01016	0.1047	1	1	MUC16
Pubmed	17018594	Deleted in colorectal cancer is a putative conditional tumor-suppressor gene inactivated by promoter hypermethylation in head and neck squamous cell carcinoma.		Pubmed	0.003722	1	0.01016	0.1047	1	1	DCC
Pubmed	34545091	Identification of limb-specific Lmx1b auto-regulatory modules with Nail-patella syndrome pathogenicity.		Pubmed	0.003722	1	0.01016	0.1047	1	1	LMX1B
Pubmed	19261663	Ghrelin levels in children with congenital heart disease.		Pubmed	0.003722	1	0.01016	0.1047	1	1	GHRL
Pubmed	15313841	Mutation in the catalytic domain of protein kinase C gamma and extension of the phenotype associated with spinocerebellar ataxia type 14.		Pubmed	0.003722	1	0.01016	0.1047	1	1	PRKCG
Pubmed	24750329	Mutational screening of the NR5A1 in azoospermia.		Pubmed	0.003722	1	0.01016	0.1047	1	1	NR5A1
Pubmed	21189390	WT1 synonymous single nucleotide polymorphism rs16754 correlates with higher mRNA expression and predicts significantly improved outcome in favorable-risk pediatric acute myeloid leukemia: a report from the children's oncology group.		Pubmed	0.003722	1	0.01016	0.1047	1	1	WT1
Pubmed	17975746	Blunted metabolic response to fasting in obese mice.		Pubmed	0.003722	1	0.01016	0.1047	1	1	GHRL
Pubmed	27187231	Glucagon-like peptide 1 receptor activation regulates cocaine actions and dopamine homeostasis in the lateral septum by decreasing arachidonic acid levels.		Pubmed	0.003722	1	0.01016	0.1047	1	1	GLP1R
Pubmed	16483881	Preproghrelin Leu72Met polymorphism is not associated with type 2 diabetes mellitus.		Pubmed	0.003722	1	0.01016	0.1047	1	1	GHRL
Pubmed	19050377	Genetic impact of a butyrophilin-like 2 (BTNL2) gene variation on specific IgE responsiveness to Dermatophagoides farinae (Der f) in Japanese.		Pubmed	0.003722	1	0.01016	0.1047	1	1	BTNL2
Pubmed	23378609	Reevaluation of fatty acid receptor 1 as a drug target for the stimulation of insulin secretion in humans.		Pubmed	0.003722	1	0.01016	0.1047	1	1	FFAR1
Pubmed	16005355	Identification of a novel mutation in the EYA1 gene in a Korean family with branchio-oto-renal (BOR) syndrome.		Pubmed	0.003722	1	0.01016	0.1047	1	1	EYA1
Pubmed	12161552	A variation in the ghrelin gene increases weight and decreases insulin secretion in tall, obese children.		Pubmed	0.003722	1	0.01016	0.1047	1	1	GHRL
Pubmed	19199214	Influence of puberty on ghrelin and BMD in athletes.		Pubmed	0.003722	1	0.01016	0.1047	1	1	GHRL
Pubmed	32270414	Identification of Structural Elements of the Lysine Specific Demethylase 2B CxxC Domain Associated with Replicative Senescence Bypass in Primary Mouse Cells.		Pubmed	0.003722	1	0.01016	0.1047	1	1	KDM2B
Pubmed	15253707	Prevalence of WT1 mutations in a large cohort of patients with steroid-resistant and steroid-sensitive nephrotic syndrome.		Pubmed	0.003722	1	0.01016	0.1047	1	1	WT1
Pubmed	26398596	Sulfonylurea Receptor 1 in Humans with Post-Traumatic Brain Contusions.		Pubmed	0.003722	1	0.01016	0.1047	1	1	ABCC8
Pubmed	23918653	Screening and familial characterization of copy-number variations in NR5A1 in 46,XY disorders of sex development and premature ovarian failure.		Pubmed	0.003722	1	0.01016	0.1047	1	1	NR5A1
Pubmed	18992199	[Expression of KLK6 protein and mRNA in primary breast cancer and its clinical significance].		Pubmed	0.003722	1	0.01016	0.1047	1	1	KLK6
Pubmed	32309430	Overexpression of BMPER in Ovarian Cancer and the Mechanism by which It Promotes Malignant Biological Behavior in Tumor Cells.		Pubmed	0.003722	1	0.01016	0.1047	1	1	BMPER
Pubmed	30249303	Neurodegeneration in SCA14 is associated with increased PKC? kinase activity, mislocalization and aggregation.		Pubmed	0.003722	1	0.01016	0.1047	1	1	PRKCG
Pubmed	19272386	Release of endogenous opioids from duodenal enteroendocrine cells requires Trpm5.		Pubmed	0.003722	1	0.01016	0.1047	1	1	TRPM5
Pubmed	23748066	Identification of novel mutations in STAR gene in patients with lipoid congenital adrenal hyperplasia: a first report from India.		Pubmed	0.003722	1	0.01016	0.1047	1	1	STAR
Pubmed	28223291	CTRP7 deletion attenuates obesity-linked glucose intolerance, adipose tissue inflammation, and hepatic stress.		Pubmed	0.003722	1	0.01016	0.1047	1	1	C1QTNF7
Pubmed	10694364	The role of the StAR protein in steroidogenesis: challenges for the future.		Pubmed	0.003722	1	0.01016	0.1047	1	1	STAR
Pubmed	23294455	Exon-disrupting deletions of NRXN1 in idiopathic generalized epilepsy.		Pubmed	0.003722	1	0.01016	0.1047	1	1	NRXN1
Pubmed	18703217	A new molecular variant of desmoplastic small round cell tumor: significance of WT1 immunostaining in this entity.		Pubmed	0.003722	1	0.01016	0.1047	1	1	WT1
Pubmed	27422784	Use of CRISPR/Cas9-engineered INS-1 pancreatic ? cells to define the pharmacology of dual GIPR/GLP-1R agonists.		Pubmed	0.003722	1	0.01016	0.1047	1	1	GLP1R
Pubmed	19164583	GLP-1 receptor stimulation preserves primary cortical and dopaminergic neurons in cellular and rodent models of stroke and Parkinsonism.		Pubmed	0.003722	1	0.01016	0.1047	1	1	GLP1R
Pubmed	15961510	A FTZ-F1-containing yeast artificial chromosome recapitulates expression of steroidogenic factor 1 in vivo.		Pubmed	0.003722	1	0.01016	0.1047	1	1	NR5A1
Pubmed	32384692	Whole Exome Sequencing Reveals Novel and Recurrent Disease-Causing Variants in Lens Specific Gap Junctional Protein Encoding Genes Causing Congenital Cataract.		Pubmed	0.003722	1	0.01016	0.1047	1	1	GJA8
Pubmed	31540669	Synaptic Dysfunction in Human Neurons With Autism-Associated Deletions in PTCHD1-AS.		Pubmed	0.003722	1	0.01016	0.1047	1	1	PTCHD1
Pubmed	25120433	Emerging role of the KCNT1 Slack channel in intellectual disability.		Pubmed	0.003722	1	0.01016	0.1047	1	1	KCNT1
Pubmed	29671912	A surface plasmon resonance assay for characterisation and epitope mapping of anti-GLP-1 antibodies.		Pubmed	0.003722	1	0.01016	0.1047	1	1	GLP1R
Pubmed	27553229	Mutation in S6 domain of HCN4 channel in patient with suspected Brugada syndrome modifies channel function.		Pubmed	0.003722	1	0.01016	0.1047	1	1	HCN4
Pubmed	26495786	Glucagon-Like Peptide-1 Receptor Expression in Normal and Neoplastic Human Pancreatic Tissues.		Pubmed	0.003722	1	0.01016	0.1047	1	1	GLP1R
Pubmed	8103397	Non-conservation of a catalytic residue in a dipeptidyl aminopeptidase IV-related protein encoded by a gene on human chromosome 7.		Pubmed	0.003722	1	0.01016	0.1047	1	1	DPP6
Pubmed	24643690	Association between ghrelin gene variations, body mass index, and waist-to-hip ratio in patients with polycystic ovary syndrome.		Pubmed	0.003722	1	0.01016	0.1047	1	1	GHRL
Pubmed	8392011	Human glucagon-like peptide-1 receptor gene. Localization to chromosome band 6p21 by fluorescence in situ hybridization and linkage of a highly polymorphic simple tandem repeat DNA polymorphism to other markers on chromosome 6.		Pubmed	0.003722	1	0.01016	0.1047	1	1	GLP1R
Pubmed	33776998	Interleukin-19 Abrogates Experimental Autoimmune Encephalomyelitis by Attenuating Antigen-Presenting Cell Activation.		Pubmed	0.003722	1	0.01016	0.1047	1	1	IL19
Pubmed	33402700	Positional cloning and comprehensive mutation analysis identified a novel KDM2B mutation in a Japanese family with minor malformations, intellectual disability, and schizophrenia.		Pubmed	0.003722	1	0.01016	0.1047	1	1	KDM2B
Pubmed	20453312	Complete XY gonadal dysgenesis due to p.D293N homozygous mutation in the NR5A1 gene: a case study.		Pubmed	0.003722	1	0.01016	0.1047	1	1	NR5A1
Pubmed	24979672	Signal transducer and activator of transcription 4 (STAT4) G>T gene polymorphism in Egyptian cases with rheumatoid arthritis.		Pubmed	0.003722	1	0.01016	0.1047	1	1	STAT4
Pubmed	32361918	Evidence from three cohort studies on the expression of MUC16 around the time of implantation suggests it is an inhibitor of implantation.		Pubmed	0.003722	1	0.01016	0.1047	1	1	MUC16
Pubmed	30610437	GRM7 polymorphisms and risk of schizophrenia in Iranian population.		Pubmed	0.003722	1	0.01016	0.1047	1	1	GRM7
Pubmed	25649790	Characterization of the interaction of staphylococcal enterotoxin B with CD1d expressed in human renal proximal tubule epithelial cells.		Pubmed	0.003722	1	0.01016	0.1047	1	1	CD1D
Pubmed	21345363	Ghrelin in obesity and endocrine diseases.		Pubmed	0.003722	1	0.01016	0.1047	1	1	GHRL
Pubmed	22713599	The unfolded protein response is activated in connexin 50 mutant mouse lenses.		Pubmed	0.003722	1	0.01016	0.1047	1	1	GJA8
Pubmed	20971509	Erythroid response and decrease of WT1 expression after proteasome inhibition by bortezomib in myelodysplastic syndromes.		Pubmed	0.003722	1	0.01016	0.1047	1	1	WT1
Pubmed	22113945	Hyaluronan synthase HAS2 promotes tumor progression in bone by stimulating the interaction of breast cancer stem-like cells with macrophages and stromal cells.		Pubmed	0.003722	1	0.01016	0.1047	1	1	HAS2
Pubmed	22555024	Expression of four major WT1 splicing variants in acute and chronic myeloid leukemia patients analyzed by newly developed four real-time RT PCRs.		Pubmed	0.003722	1	0.01016	0.1047	1	1	WT1
Pubmed	12364482	Ghrelin secretion is inhibited by either somatostatin or cortistatin in humans.		Pubmed	0.003722	1	0.01016	0.1047	1	1	GHRL
Pubmed	23341442	Elevated nuclear factor erythroid-2 levels promote epo-independent erythroid maturation and recapitulate the hematopoietic stem cell and common myeloid progenitor expansion observed in polycythemia vera patients.		Pubmed	0.003722	1	0.01016	0.1047	1	1	NFE2
Pubmed	17596538	Four missense mutations in the ghrelin receptor result in distinct pharmacological abnormalities.		Pubmed	0.003722	1	0.01016	0.1047	1	1	GHRL
Pubmed	12364442	Circulating ghrelin levels in patients with polycystic ovary syndrome.		Pubmed	0.003722	1	0.01016	0.1047	1	1	GHRL
Pubmed	20176035	Association of signal transducer and activator of transcription 4 genetic variants with extra-intestinal manifestations in inflammatory bowel disease.		Pubmed	0.003722	1	0.01016	0.1047	1	1	STAT4
Pubmed	18606153	Investigation of the role of CD1d-restricted invariant NKT cells in experimental choroidal neovascularization.		Pubmed	0.003722	1	0.01016	0.1047	1	1	CD1D
Pubmed	28938492	A Long Noncoding RNA, lncRNA-Amhr2, Plays a Role in Amhr2 Gene Activation in Mouse Ovarian Granulosa Cells.		Pubmed	0.003722	1	0.01016	0.1047	1	1	AMHR2
Pubmed	31729143	Clinical and neurocognitive issues associated with Bosch-Boonstra-Schaaf optic atrophy syndrome: A case study.		Pubmed	0.003722	1	0.01016	0.1047	1	1	NR2F1
Pubmed	27385215	CD1d expression on chronic lymphocytic leukemia B cells affects disease progression and induces T cell skewing in CD8 positive and CD4CD8 double negative T cells.		Pubmed	0.003722	1	0.01016	0.1047	1	1	CD1D
Pubmed	27423937	Selective GPR55 antagonism reduces chemoresistance in cancer cells.		Pubmed	0.003722	1	0.01016	0.1047	1	1	GPR55
Pubmed	18452507	Tissue ghrelin level and gastric emptying rate in adult patients with celiac disease.		Pubmed	0.003722	1	0.01016	0.1047	1	1	GHRL
Pubmed	24776929	Cyclic dinucleotides bind the C-linker of HCN4 to control channel cAMP responsiveness.		Pubmed	0.003722	1	0.01016	0.1047	1	1	HCN4
Pubmed	18945720	Disruption of the neurexin 1 gene is associated with schizophrenia.		Pubmed	0.003722	1	0.01016	0.1047	1	1	NRXN1
Pubmed	28597412	Association of A-604G ghrelin gene polymorphism and serum ghrelin levels with the risk of obesity in a mexican population.		Pubmed	0.003722	1	0.01016	0.1047	1	1	GHRL
Pubmed	24641098	Identification of a novel frameshift mutation in the EDAR gene causing autosomal dominant hypohidrotic ectodermal dysplasia.		Pubmed	0.003722	1	0.01016	0.1047	1	1	EDAR
Pubmed	25991051	Genetic variability in GLP-1 receptor is associated with inter-individual differences in weight lowering potential of liraglutide in obese women with PCOS: a pilot study.		Pubmed	0.003722	1	0.01016	0.1047	1	1	GLP1R
Pubmed	24145932	Characterization of the ABCC8 gene mutation and phenotype in patients with congenital hyperinsulinism in western Saudi Arabia.		Pubmed	0.003722	1	0.01016	0.1047	1	1	ABCC8
Pubmed	23341495	Central glucagon-like peptide 1 receptor-induced anorexia requires glucose metabolism-mediated suppression of AMPK and is impaired by central fructose.		Pubmed	0.003722	1	0.01016	0.1047	1	1	GLP1R
Pubmed	34871226	Genome-wide association study identifies BTNL2 associated with atopic asthma in children.		Pubmed	0.003722	1	0.01016	0.1047	1	1	BTNL2
Pubmed	15757648	Docking and fusion of insulin secretory granules in SUR1 knock out mouse beta-cells observed by total internal reflection fluorescence microscopy.		Pubmed	0.003722	1	0.01016	0.1047	1	1	ABCC8
Pubmed	27260403	Altered secondary structure of Dynorphin A associates with loss of opioid signalling and NMDA-mediated excitotoxicity in SCA23.		Pubmed	0.003722	1	0.01016	0.1047	1	1	PDYN
Pubmed	7791790	Of the GATA-binding proteins, only GATA-4 selectively regulates the human interleukin-5 gene promoter in interleukin-5-producing cells which express multiple GATA-binding proteins.		Pubmed	0.003722	1	0.01016	0.1047	1	1	GATA4
Pubmed	29907137	Expression of the glucagon-like peptide-1 receptor and its role in regulating autophagy in endometrial cancer.		Pubmed	0.003722	1	0.01016	0.1047	1	1	GLP1R
Pubmed	23257630	Preproghrelin gene polymorphisms in obese Japanese women. Minor homozygotes are light eaters, do not prefer protein or fat, and apparently have a poor appetite.		Pubmed	0.003722	1	0.01016	0.1047	1	1	GHRL
Pubmed	19393347	Relationships of acylated and des-acyl ghrelin levels to bone mineralization in obese children and adolescents.		Pubmed	0.003722	1	0.01016	0.1047	1	1	GHRL
Pubmed	12834921	Steroidogenic acute regulatory protein expression in the normal human brain and intracranial tumors.		Pubmed	0.003722	1	0.01016	0.1047	1	1	STAR
Pubmed	17559549	Prodynorphin gene promoter repeat associated with cocaine/alcohol codependence.		Pubmed	0.003722	1	0.01016	0.1047	1	1	PDYN
Pubmed	11038323	Apparently normal ovarian differentiation in a prepubertal girl with transcriptionally inactive steroidogenic factor 1 (NR5A1/SF-1) and adrenocortical insufficiency.		Pubmed	0.003722	1	0.01016	0.1047	1	1	NR5A1
Pubmed	27974122	[Association between IL-19 gene polymorphisms and hepatitis B virus susceptibility in children].		Pubmed	0.003722	1	0.01016	0.1047	1	1	IL19
Pubmed	35240233	Sulfonylurea receptor 1-expressing cancer cells induce cancer-associated fibroblasts to promote non-small cell lung cancer progression.		Pubmed	0.003722	1	0.01016	0.1047	1	1	ABCC8
Pubmed	11934475	Altered dendritic development of cerebellar Purkinje cells in slice cultures from protein kinase Cgamma-deficient mice.		Pubmed	0.003722	1	0.01016	0.1047	1	1	PRKCG
Pubmed	9862363	Linkage of a major quantitative trait locus to Yaa gene-induced lupus-like nephritis in (NZW x C57BL/6)F1 mice.		Pubmed	0.003722	1	0.01016	0.1047	1	1	CD22
Pubmed	25896630	FOXC2 promotes chemoresistance in nasopharyngeal carcinomas via induction of epithelial mesenchymal transition.		Pubmed	0.003722	1	0.01016	0.1047	1	1	FOXC2
Pubmed	29801468	High expression of forkhead box protein C2 is associated with aggressive phenotypes and poor prognosis in clinical hepatocellular carcinoma.		Pubmed	0.003722	1	0.01016	0.1047	1	1	FOXC2
Pubmed	21214702	Familial mild hyperglycemia associated with a novel ABCC8-V84I mutation within three generations.		Pubmed	0.003722	1	0.01016	0.1047	1	1	ABCC8
Pubmed	21368060	Ghrelin inhibits visceral afferent activation of catecholamine neurons in the solitary tract nucleus.		Pubmed	0.003722	1	0.01016	0.1047	1	1	GHRL
Pubmed	27042284	Brinp1(-/-) mice exhibit autism-like behaviour, altered memory, hyperactivity and increased parvalbumin-positive cortical interneuron density.		Pubmed	0.003722	1	0.01016	0.1047	1	1	BRINP1
Pubmed	14613926	Epinephrine-induced hyperpolarization of islet cells without KATP channels.		Pubmed	0.003722	1	0.01016	0.1047	1	1	ABCC8
Pubmed	16108842	Large-scale studies of the Leu72Met polymorphism of the ghrelin gene in relation to the metabolic syndrome and associated quantitative traits.		Pubmed	0.003722	1	0.01016	0.1047	1	1	GHRL
Pubmed	17210223	Dephosphorylation of TORC initiates expression of the StAR gene.		Pubmed	0.003722	1	0.01016	0.1047	1	1	STAR
Pubmed	30286482	Ghrelin Levels in Basal Conditions and During Glucose Tolerance Test in Prediabetic and Diabetic Patients.		Pubmed	0.003722	1	0.01016	0.1047	1	1	GHRL
Pubmed	34140954	CD22 Blockage Restores Age-Related Impairments of Microglia Surveillance Capacity.		Pubmed	0.003722	1	0.01016	0.1047	1	1	CD22
Pubmed	24884697	EDAR-induced hypohidrotic ectodermal dysplasia: a clinical study on signs and symptoms in individuals with a heterozygous c.1072C?>?T mutation.		Pubmed	0.003722	1	0.01016	0.1047	1	1	EDAR
Pubmed	29779950	The Striatum Organizes 3D Behavior via Moment-to-Moment Action Selection.		Pubmed	0.003722	1	0.01016	0.1047	1	1	PDYN
Pubmed	20874241	GATA4 mutations in 357 unrelated patients with congenital heart malformation.		Pubmed	0.003722	1	0.01016	0.1047	1	1	GATA4
Pubmed	15601967	The FOXC2 C-512T polymorphism is associated with obesity and dyslipidemia.		Pubmed	0.003722	1	0.01016	0.1047	1	1	FOXC2
Pubmed	34605228	Identification of novel ACAN mutations in two Chinese families and genotype-phenotype correlation in patients with 74 pathogenic ACAN variations.		Pubmed	0.003722	1	0.01016	0.1047	1	1	ACAN
Pubmed	21874226	Novel GATA4 mutations in lone atrial fibrillation.		Pubmed	0.003722	1	0.01016	0.1047	1	1	GATA4
Pubmed	25930172	Novel mutation located in EC7 domain of protocadherin-15 uncovered by targeted massively parallel sequencing in a family segregating non-syndromic deafness DFNB23.		Pubmed	0.003722	1	0.01016	0.1047	1	1	PCDH15
Pubmed	15009173	Identification of a new mouse Cd1d2 allele.		Pubmed	0.003722	1	0.01016	0.1047	1	1	CD1D
Pubmed	8956030	A novel mutation H373Y in the Wilms' tumor suppressor gene, WT1, associated with Denys-Drash syndrome.		Pubmed	0.003722	1	0.01016	0.1047	1	1	WT1
Pubmed	7643125	Thyrotropin-releasing hormone.		Pubmed	0.003722	1	0.01016	0.1047	1	1	TRH
Pubmed	11124978	Unequal expression of allelic kainate receptor GluR7 mRNAs in human brains.		Pubmed	0.003722	1	0.01016	0.1047	1	1	GRIK3
Pubmed	22246978	Abnormal WT1 expression in human fetuses with bilateral renal agenesis and cardiac malformations.		Pubmed	0.003722	1	0.01016	0.1047	1	1	WT1
Pubmed	2294591	Identification of a chromosome 18q gene that is altered in colorectal cancers.		Pubmed	0.003722	1	0.01016	0.1047	1	1	DCC
Pubmed	15840308	[Study on association between gestational diabetes mellitus and sulfonylurea receptor-1 gene polymorphism].		Pubmed	0.003722	1	0.01016	0.1047	1	1	ABCC8
Pubmed	25708584	ECEL1 mutation causes fetal arthrogryposis multiplex congenita.		Pubmed	0.003722	1	0.01016	0.1047	1	1	ECEL1
Pubmed	11897058	A novel membrane potential-sensitive fluorescent dye improves cell-based assays for ion channels.		Pubmed	0.003722	1	0.01016	0.1047	1	1	KCNH8
Pubmed	30864713	CD1d highly expressed on DCs reduces lung tumor burden by enhancing antitumor immunity.		Pubmed	0.003722	1	0.01016	0.1047	1	1	CD1D
Pubmed	23520164	Fatty acid receptor Gpr40 mediates neuromicrovascular degeneration induced by transarachidonic acids in rodents.		Pubmed	0.003722	1	0.01016	0.1047	1	1	FFAR1
Pubmed	18787033	Amino-termini isoforms of the Slack K+ channel, regulated by alternative promoters, differentially modulate rhythmic firing and adaptation.		Pubmed	0.003722	1	0.01016	0.1047	1	1	KCNT1
Pubmed	7915745	Expression of the homeobox gene HOXC4 in keratinocytes of normal skin and epithelial skin tumors is correlated with differentiation.		Pubmed	0.003722	1	0.01016	0.1047	1	1	HOXC4
Pubmed	21104381	Pharmacological tools in endocannabinoid neurobiology.		Pubmed	0.003722	1	0.01016	0.1047	1	1	GPR55
Pubmed	12665546	The complex life of WT1.		Pubmed	0.003722	1	0.01016	0.1047	1	1	WT1
Pubmed	32660410	Association between ABCC8 Ala1369Ser Polymorphism (rs757110 T/G) and Type 2 Diabetes Risk in an Iranian Population: A Case-Control Study.		Pubmed	0.003722	1	0.01016	0.1047	1	1	ABCC8
Pubmed	31685984	Tumour exosomal CEMIP protein promotes cancer cell colonization in brain metastasis.		Pubmed	0.003722	1	0.01016	0.1047	1	1	CEMIP
Pubmed	23544132	Wilm's tumor-1 protein levels in urinary exosomes from diabetic patients with or without proteinuria.		Pubmed	0.003722	1	0.01016	0.1047	1	1	WT1
Pubmed	22135276	Comprehensive sequence analysis of nine Usher syndrome genes in the UK National Collaborative Usher Study.		Pubmed	0.003722	1	0.01016	0.1047	1	1	PCDH15
Pubmed	28428628	Inflammatory and Neuropathic Nociception is Preserved in GPR55 Knockout Mice.		Pubmed	0.003722	1	0.01016	0.1047	1	1	GPR55
Pubmed	28986054	Reduced aggrecan expression affects cardiac outflow tract development in zebrafish and is associated with bicuspid aortic valve disease in humans.		Pubmed	0.003722	1	0.01016	0.1047	1	1	ACAN
Pubmed	16277640	NKT cells are not critical for HSV-1 disease resolution.		Pubmed	0.003722	1	0.01016	0.1047	1	1	CD1D
Pubmed	18523304	Ghrelin protects against experimental sepsis by inhibiting high-mobility group box 1 release and by killing bacteria.		Pubmed	0.003722	1	0.01016	0.1047	1	1	GHRL
Pubmed	12701758	Mutation of the EYA1 gene in patients with branchio-oto syndrome.		Pubmed	0.003722	1	0.01016	0.1047	1	1	EYA1
Pubmed	18679166	Sulfonylurea receptor 1 in the germinal matrix of premature infants.		Pubmed	0.003722	1	0.01016	0.1047	1	1	ABCC8
Pubmed	16987884	The many facets of the Wilms' tumour gene, WT1.		Pubmed	0.003722	1	0.01016	0.1047	1	1	WT1
Pubmed	10657497	Isolation and characterization of the mouse homolog of the preprodynorphin (Pdyn) gene.		Pubmed	0.003722	1	0.01016	0.1047	1	1	PDYN
Pubmed	33629465	NS1-mediated upregulation of ZDHHC22 acyltransferase in influenza a virus infected cells.		Pubmed	0.003722	1	0.01016	0.1047	1	1	ZDHHC22
Pubmed	28402022	Steroidogenic Acute Regulatory Protein (StAR) Overexpression Reduces Inflammation and Insulin Resistance in Obese Mice.		Pubmed	0.003722	1	0.01016	0.1047	1	1	STAR
Pubmed	21418779	Signal transducer and activator of transcription and the risk of rheumatoid arthritis and thyroid autoimmune disorders.		Pubmed	0.003722	1	0.01016	0.1047	1	1	STAT4
Pubmed	12218296	The CA 125 gene: a newly discovered extension of the glycosylated N-terminal domain doubles the size of this extracellular superstructure.		Pubmed	0.003722	1	0.01016	0.1047	1	1	MUC16
Pubmed	25577553	Usefulness of CA125 in the differential diagnosis of uterine adenomyosis and myoma.		Pubmed	0.003722	1	0.01016	0.1047	1	1	MUC16
Pubmed	22814339	Lower TCR repertoire diversity in Traj18-deficient mice.		Pubmed	0.003722	1	0.01016	0.1047	1	1	CD1D
Pubmed	19620309	Suppression of experimental autoimmune encephalomyelitis by ghrelin.		Pubmed	0.003722	1	0.01016	0.1047	1	1	GHRL
Pubmed	23519124	Secreted calmodulin-like skin protein inhibits neuronal death in cell-based Alzheimer's disease models via the heterotrimeric Humanin receptor.		Pubmed	0.003722	1	0.01016	0.1047	1	1	CALML5
Pubmed	31129422	Pharmacological stimulation of G-protein coupled receptor 40 alleviates cytokine-induced epithelial barrier disruption in airway epithelial Calu-3 cells.		Pubmed	0.003722	1	0.01016	0.1047	1	1	FFAR1
Pubmed	33740924	Wilms' tumor gene 1 is an independent prognostic factor for pediatric acute myeloid leukemia following allogeneic hematopoietic stem cell transplantation.		Pubmed	0.003722	1	0.01016	0.1047	1	1	WT1
Pubmed	7716548	Mutations in the sulfonylurea receptor gene in familial persistent hyperinsulinemic hypoglycemia of infancy.		Pubmed	0.003722	1	0.01016	0.1047	1	1	ABCC8
Pubmed	24604119	Serum ghrelin levels partially recover with the recovery of appetite and food intake after total gastrectomy.		Pubmed	0.003722	1	0.01016	0.1047	1	1	GHRL
Pubmed	18081724	Wilms tumour gene 1 overexpression in bone marrow as a marker for minimal residual disease in acute myeloid leukaemia.		Pubmed	0.003722	1	0.01016	0.1047	1	1	WT1
Pubmed	20573158	Dominantly acting ABCC8 mutations in patients with medically unresponsive hyperinsulinaemic hypoglycaemia.		Pubmed	0.003722	1	0.01016	0.1047	1	1	ABCC8
Pubmed	28201997	The association between interleukin-19 concentration and diabetic nephropathy.		Pubmed	0.003722	1	0.01016	0.1047	1	1	IL19
Pubmed	19331160	Aberrant methylation of the UNC5C gene is frequently detected in advanced colorectal cancer.		Pubmed	0.003722	1	0.01016	0.1047	1	1	UNC5C
Pubmed	11731798	Multiple defects in antigen presentation and T cell development by mice expressing cytoplasmic tail-truncated CD1d.		Pubmed	0.003722	1	0.01016	0.1047	1	1	CD1D
Pubmed	18812509	Mutational analysis of the neurexin/neuroligin complex reveals essential and regulatory components.		Pubmed	0.003722	1	0.01016	0.1047	1	1	NRXN1
Pubmed	17211626	MUC16 in the lacrimal apparatus.		Pubmed	0.003722	1	0.01016	0.1047	1	1	MUC16
Pubmed	23220281	A homology modeling study toward the understanding of three-dimensional structure and putative pharmacological profile of the G-protein coupled receptor GPR55.		Pubmed	0.003722	1	0.01016	0.1047	1	1	GPR55
Pubmed	25613702	WT1 deletion leading to severe 46,XY gonadal dysgenesis, Wilms tumor and gonadoblastoma: case report.		Pubmed	0.003722	1	0.01016	0.1047	1	1	WT1
Pubmed	31623651	MEIS2C and MEIS2D promote tumor progression via Wnt/?-catenin and hippo/YAP signaling in hepatocellular carcinoma.		Pubmed	0.003722	1	0.01016	0.1047	1	1	MEIS2
Pubmed	16193476	New mutations in protein kinase Cgamma associated with spinocerebellar ataxia type 14.		Pubmed	0.003722	1	0.01016	0.1047	1	1	PRKCG
Pubmed	24858413	Production of ghrelin by the stomach of patients with gastric cancer.		Pubmed	0.003722	1	0.01016	0.1047	1	1	GHRL
Pubmed	9405633	Otogelin: a glycoprotein specific to the acellular membranes of the inner ear.		Pubmed	0.003722	1	0.01016	0.1047	1	1	OTOG
Pubmed	21934330	Identification and characterization of Sall1-expressing cells present in the adult mouse kidney.		Pubmed	0.003722	1	0.01016	0.1047	1	1	SALL1
Pubmed	34535743	DAPL1 is a novel regulator of testosterone production in Leydig cells of mouse testis.		Pubmed	0.003722	1	0.01016	0.1047	1	1	DAPL1
Pubmed	22815625	Mutation screening of the PCDH15 gene in Spanish patients with Usher syndrome type I.		Pubmed	0.003722	1	0.01016	0.1047	1	1	PCDH15
Pubmed	22714917	Association of STAT4 rs7574865 polymorphism with autoimmune diseases: a meta-analysis.		Pubmed	0.003722	1	0.01016	0.1047	1	1	STAT4
Pubmed	28728504	The diverse expression of the WT1 gene in patients with acquired bone marrow failure syndromes.		Pubmed	0.003722	1	0.01016	0.1047	1	1	WT1
Pubmed	21358606	Relationship between pro-anti-inflammatory cytokines, T-cell activation and CA 125 in obese patients with heart failure.		Pubmed	0.003722	1	0.01016	0.1047	1	1	MUC16
Pubmed	12486876	The family of IL-10-related cytokines and their receptors: related, but to what extent?		Pubmed	0.003722	1	0.01016	0.1047	1	1	IL19
Pubmed	31310406	A recurrent missense mutation in the EDAR gene causes severe autosomal recessive hypohidrotic ectodermal dysplasia in two consanguineous Kashmiri families.		Pubmed	0.003722	1	0.01016	0.1047	1	1	EDAR
Pubmed	21177287	Loss of intestinal GATA4 prevents diet-induced obesity and promotes insulin sensitivity in mice.		Pubmed	0.003722	1	0.01016	0.1047	1	1	GATA4
Pubmed	19404640	Wilms' tumor gene 1 (WT1) expression in subtypes of acute lymphoblastic leukemia (ALL) of adults and impact on clinical outcome.		Pubmed	0.003722	1	0.01016	0.1047	1	1	WT1
Pubmed	22984429	Association of shank 1A scaffolding protein with cone photoreceptor terminals in the mammalian retina.		Pubmed	0.003722	1	0.01016	0.1047	1	1	SHANK1
Pubmed	20429629	Deleted in breast cancer 1 (DBC1) is a dynamically regulated protein.		Pubmed	0.003722	1	0.01016	0.1047	1	1	BRINP1
Pubmed	31479591	Identification of a compound heterozygous inactivating ABCC8 gene mutation responsible for young-onset diabetes with exome sequencing.		Pubmed	0.003722	1	0.01016	0.1047	1	1	ABCC8
Pubmed	20009886	Preoperative CA-125 levels in 123 patients with borderline ovarian tumors: a retrospective analysis and review of the literature.		Pubmed	0.003722	1	0.01016	0.1047	1	1	MUC16
Pubmed	12185600	WAVE3, an actin-polymerization gene, is truncated and inactivated as a result of a constitutional t(1;13)(q21;q12) chromosome translocation in a patient with ganglioneuroblastoma.		Pubmed	0.003722	1	0.01016	0.1047	1	1	WASF3
Pubmed	20644087	No prognostic impact of the WT1 gene single nucleotide polymorphism rs16754 in pediatric acute myeloid leukemia.		Pubmed	0.003722	1	0.01016	0.1047	1	1	WT1
Pubmed	12161615	A necropsy case of Denys-Drash syndrome with a WT1 mutation in exon 7.		Pubmed	0.003722	1	0.01016	0.1047	1	1	WT1
Pubmed	25071023	GLP-1 receptor activation modulates appetite- and reward-related brain areas in humans.		Pubmed	0.003722	1	0.01016	0.1047	1	1	GLP1R
Pubmed	22378876	Thyrotropin-releasing hormone (TRH) inhibits melanin-concentrating hormone neurons: implications for TRH-mediated anorexic and arousal actions.		Pubmed	0.003722	1	0.01016	0.1047	1	1	TRH
Pubmed	29958641	Description of mutation spectrum and polymorphism of Wilms' tumor 1 (WT1) gene in hypospadias patients in the Indonesian population.		Pubmed	0.003722	1	0.01016	0.1047	1	1	WT1
Pubmed	21490153	Potential role of invariant NKT cells in the control of pulmonary inflammation and CD8+ T cell response during acute influenza A virus H3N2 pneumonia.		Pubmed	0.003722	1	0.01016	0.1047	1	1	CD1D
Pubmed	7987315	Isolation of a diverged homeobox gene, MOX1, from the BRCA1 region on 17q21 by solution hybrid capture.		Pubmed	0.003722	1	0.01016	0.1047	1	1	MEOX1
Pubmed	14691584	Expression analysis of the human kallikrein 7 (KLK7) in breast tumors: a new potential biomarker for prognosis of breast carcinoma.		Pubmed	0.003722	1	0.01016	0.1047	1	1	KLK7
Pubmed	20416356	GPR40 is partially required for insulin secretion following activation of beta3-adrenergic receptors.		Pubmed	0.003722	1	0.01016	0.1047	1	1	FFAR1
Pubmed	19098426	The let-7 microRNA target gene, Mlin41/Trim71 is required for mouse embryonic survival and neural tube closure.		Pubmed	0.003722	1	0.01016	0.1047	1	1	TRIM71
Pubmed	8188295	The DCC gene: structural analysis and mutations in colorectal carcinomas.		Pubmed	0.003722	1	0.01016	0.1047	1	1	DCC
Pubmed	19321767	Thyrotropin-releasing hormone increases behavioral arousal through modulation of hypocretin/orexin neurons.		Pubmed	0.003722	1	0.01016	0.1047	1	1	TRH
Pubmed	30394292	Effects of mutations in the post-translational modification sites on the trafficking of hyaluronan synthase 2 (HAS2).		Pubmed	0.003722	1	0.01016	0.1047	1	1	HAS2
Pubmed	17114437	Microenvironment-dependent requirement of STAT4 for the induction of P-selectin ligands and effector cytokines on CD4+ T cells in healthy and parasite-infected mice.		Pubmed	0.003722	1	0.01016	0.1047	1	1	STAT4
Pubmed	29489419	A Novel Cx50 Insert Mutation from a Chinese Congenital Cataract Family Impairs Its Cellular Membrane Localization and Function.		Pubmed	0.003722	1	0.01016	0.1047	1	1	GJA8
Pubmed	21646406	Diversity of neuropsin (KLK8)-dependent synaptic associativity in the hippocampal pyramidal neuron.		Pubmed	0.003722	1	0.01016	0.1047	1	1	KLK8
Pubmed	26228524	Rasd2 Modulates Prefronto-Striatal Phenotypes in Humans and 'Schizophrenia-Like Behaviors' in Mice.		Pubmed	0.003722	1	0.01016	0.1047	1	1	RASD2
Pubmed	15564328	Ghrelin is produced by the human erythroleukemic HEL cell line and involved in an autocrine pathway leading to cell proliferation.		Pubmed	0.003722	1	0.01016	0.1047	1	1	GHRL
Pubmed	25131214	Phenotypic spectrum associated with PTCHD1 deletions and truncating mutations includes intellectual disability and autism spectrum disorder.		Pubmed	0.003722	1	0.01016	0.1047	1	1	PTCHD1
Pubmed	34173034	GPR40 receptor agonist TAK-875 improves cognitive deficits and reduces ?-amyloid production in APPswe/PS1dE9 mice.		Pubmed	0.003722	1	0.01016	0.1047	1	1	FFAR1
Pubmed	25637745	Deletion of Shank1 has minimal effects on the molecular composition and function of glutamatergic afferent postsynapses in the mouse inner ear.		Pubmed	0.003722	1	0.01016	0.1047	1	1	SHANK1
Pubmed	17975667	Cardiomyocyte GATA4 functions as a stress-responsive regulator of angiogenesis in the murine heart.		Pubmed	0.003722	1	0.01016	0.1047	1	1	GATA4
Pubmed	31525244	GPR40 full agonism exerts feeding suppression and weight loss through afferent vagal nerve.		Pubmed	0.003722	1	0.01016	0.1047	1	1	FFAR1
Pubmed	21113153	Common variants in DGKK are strongly associated with risk of hypospadias.		Pubmed	0.003722	1	0.01016	0.1047	1	1	DGKK
Pubmed	26071307	Endocrine Modulation of Olfactory Responsiveness: Effects of the Orexigenic Hormone Ghrelin.		Pubmed	0.003722	1	0.01016	0.1047	1	1	GHRL
Pubmed	15213010	Effect of mCOUP-TF1 deficiency on the glossopharyngeal and vagal sensory ganglia.		Pubmed	0.003722	1	0.01016	0.1047	1	1	NR2F1
Pubmed	11487575	Mutations in the novel protocadherin PCDH15 cause Usher syndrome type 1F.		Pubmed	0.003722	1	0.01016	0.1047	1	1	PCDH15
Pubmed	8404634	Cloning and functional expression of the human glucagon-like peptide-1 (GLP-1) receptor.		Pubmed	0.003722	1	0.01016	0.1047	1	1	GLP1R
Pubmed	17909180	Chymotryptic specificity determinants in the 1.0 A structure of the zinc-inhibited human tissue kallikrein 7.		Pubmed	0.003722	1	0.01016	0.1047	1	1	KLK7
Pubmed	29464339	New GJA8 variants and phenotypes highlight its critical role in a broad spectrum of eye anomalies.		Pubmed	0.003722	1	0.01016	0.1047	1	1	GJA8
Pubmed	35338222	Novel missense ACAN gene variants linked to familial osteochondritis dissecans cluster in the C-terminal globular domain of aggrecan.		Pubmed	0.003722	1	0.01016	0.1047	1	1	ACAN
Pubmed	11704827	Induction of a TRAIL-mediated suicide program by interferon alpha in primary effusion lymphoma.		Pubmed	0.003722	1	0.01016	0.1047	1	1	GPR55
Pubmed	15661271	Quantitative RT-PCR of Wilms tumor gene transcripts (WT1) for the molecular monitoring of patients with accelerated phase bcr/abl + CML.		Pubmed	0.003722	1	0.01016	0.1047	1	1	WT1
Pubmed	21572167	A 3p26-3p25 genetic linkage finding for DSM-IV major depression in heavy smoking families.		Pubmed	0.003722	1	0.01016	0.1047	1	1	GRM7
Pubmed	18812176	GATA4 is essential for jejunal function in mice.		Pubmed	0.003722	1	0.01016	0.1047	1	1	GATA4
Pubmed	14577002	Mutations in the gene encoding KIAA1199 protein, an inner-ear protein expressed in Deiters' cells and the fibrocytes, as the cause of nonsyndromic hearing loss.		Pubmed	0.003722	1	0.01016	0.1047	1	1	CEMIP
Pubmed	21572164	A genome-wide significant linkage for severe depression on chromosome 3: the depression network study.		Pubmed	0.003722	1	0.01016	0.1047	1	1	GRM7
Pubmed	20298715	Pharmacological characterization of GPR55, a putative cannabinoid receptor.		Pubmed	0.003722	1	0.01016	0.1047	1	1	GPR55
Pubmed	17285443	Elevated carbohydrate antigen 125 levels in hypertrophic cardiomyopathy patients with heart failure.		Pubmed	0.003722	1	0.01016	0.1047	1	1	MUC16
Pubmed	32404521	Polyomavirus Small T Antigen Induces Apoptosis in Mammalian Cells through the UNC5B Pathway in a PP2A-Dependent Manner.		Pubmed	0.003722	1	0.01016	0.1047	1	1	UNC5B
Pubmed	26264461	Involvement of Rho-associated protein kinase (ROCK) and bone morphogenetic protein-binding endothelial cell precursor-derived regulator (BMPER) in high glucose-increased alkaline phosphatase expression and activity in human coronary artery smooth muscle cells.		Pubmed	0.003722	1	0.01016	0.1047	1	1	BMPER
Pubmed	8621495	A non-AUG translational initiation event generates novel WT1 isoforms.		Pubmed	0.003722	1	0.01016	0.1047	1	1	WT1
Pubmed	11932325	Gonadal determination and adrenal development are regulated by the orphan nuclear receptor steroidogenic factor-1, in a dose-dependent manner.		Pubmed	0.003722	1	0.01016	0.1047	1	1	NR5A1
Pubmed	18669601	The glucagon-like peptide-1 receptor agonist oxyntomodulin enhances beta-cell function but does not inhibit gastric emptying in mice.		Pubmed	0.003722	1	0.01016	0.1047	1	1	GLP1R
Pubmed	28551658	Preoperative CA-125 Values as a Predictive Factor for the Postoperative Outcome in Primary Serous Ovarian Cancer.		Pubmed	0.003722	1	0.01016	0.1047	1	1	MUC16
Pubmed	28081536	WT1 Haploinsufficiency Supports Milder Renal Manifestation in Two Patients with Denys-Drash Syndrome.		Pubmed	0.003722	1	0.01016	0.1047	1	1	WT1
Pubmed	1655284	Germline mutations in the Wilms' tumor suppressor gene are associated with abnormal urogenital development in Denys-Drash syndrome.		Pubmed	0.003722	1	0.01016	0.1047	1	1	WT1
Pubmed	26974005	GATA4 Regulates Blood-Testis Barrier Function and Lactate Metabolism in Mouse Sertoli Cells.		Pubmed	0.003722	1	0.01016	0.1047	1	1	GATA4
Pubmed	26045023	The Risk of Ovarian Malignancy Algorithm (ROMA) as a Predictive Marker of Peritoneal Dissemination in Epithelial Ovarian Cancer Patients.		Pubmed	0.003722	1	0.01016	0.1047	1	1	MUC16
Pubmed	18669613	Expression and suppressive effects of interleukin-19 on vascular smooth muscle cell pathophysiology and development of intimal hyperplasia.		Pubmed	0.003722	1	0.01016	0.1047	1	1	IL19
Pubmed	8428669	Isolation and sequence of a mouse brain cDNA coding for protein kinase C-gamma isozyme.		Pubmed	0.003722	1	0.01016	0.1047	1	1	PRKCG
Pubmed	32188631	mRBPome capture identifies the RNA-binding protein TRIM71, an essential regulator of spermatogonial differentiation.		Pubmed	0.003722	1	0.01016	0.1047	1	1	TRIM71
Pubmed	21343250	DNA methylation of intronic enhancers directs tissue-specific expression of steroidogenic factor 1/adrenal 4 binding protein (SF-1/Ad4BP).		Pubmed	0.003722	1	0.01016	0.1047	1	1	NR5A1
Pubmed	19474285	Dynorphin immunoreactive fibers contact GnRH neurons in the human hypothalamus.		Pubmed	0.003722	1	0.01016	0.1047	1	1	PDYN
Pubmed	20466571	Breakfast with glycomacropeptide compared with amino acids suppresses plasma ghrelin levels in individuals with phenylketonuria.		Pubmed	0.003722	1	0.01016	0.1047	1	1	GHRL
Pubmed	27346355	MEIS2 Is an Oncogenic Partner in AML1-ETO-Positive AML.		Pubmed	0.003722	1	0.01016	0.1047	1	1	MEIS2
Pubmed	23969951	Characteristic testicular histology is useful for the identification of NR5A1 gene mutations in prepubertal 46,XY patients.		Pubmed	0.003722	1	0.01016	0.1047	1	1	NR5A1
Pubmed	23568007	Serum carbohydrate antigen 125 is not an independent prognostic factor in patients with chronic lymphocytic leukemia.		Pubmed	0.003722	1	0.01016	0.1047	1	1	MUC16
Pubmed	12727993	Ghrelin is involved in the decidualization of human endometrial stromal cells.		Pubmed	0.003722	1	0.01016	0.1047	1	1	GHRL
Pubmed	26721227	Wilms tumor protein 1 (WT1)-- not only a diagnostic but also a prognostic marker in high-grade serous ovarian carcinoma.		Pubmed	0.003722	1	0.01016	0.1047	1	1	WT1
Pubmed	30060951	Targeted deletion of HYBID (hyaluronan binding protein involved in hyaluronan depolymerization/ KIAA1199/CEMIP) decreases dendritic spine density in the dentate gyrus through hyaluronan accumulation.		Pubmed	0.003722	1	0.01016	0.1047	1	1	CEMIP
Pubmed	24314346	Genetic variation in the atrial natriuretic peptide transcription factor GATA4 modulates amygdala responsiveness in alcohol dependence.		Pubmed	0.003722	1	0.01016	0.1047	1	1	GATA4
Pubmed	11739505	A mandatory role for STAT4 in IL-12 induction of mouse T cell CCR5.		Pubmed	0.003722	1	0.01016	0.1047	1	1	STAT4
Pubmed	25712757	MEIS2 involvement in cardiac development, cleft palate, and intellectual disability.		Pubmed	0.003722	1	0.01016	0.1047	1	1	MEIS2
Pubmed	19221446	An association of GRIK3 Ser310Ala functional polymorphism with personality traits.		Pubmed	0.003722	1	0.01016	0.1047	1	1	GRIK3
Pubmed	32081855	Impaired motor skill learning and altered seizure susceptibility in mice with loss or gain of function of the Kcnt1 gene encoding Slack (K		Pubmed	0.003722	1	0.01016	0.1047	1	1	KCNT1
Pubmed	31383640	PHF19 promotes multiple myeloma tumorigenicity through PRC2 activation and broad H3K27me3 domain formation.		Pubmed	0.003722	1	0.01016	0.1047	1	1	PHF19
Pubmed	32728190	ABCC8 mRNA expression is an independent prognostic factor for glioma and can predict chemosensitivity.		Pubmed	0.003722	1	0.01016	0.1047	1	1	ABCC8
Pubmed	31900500	Overexpressed WT1 exhibits a specific immunophenotype in intermediate and poor cytogenetic risk acute myeloid leukemia.		Pubmed	0.003722	1	0.01016	0.1047	1	1	WT1
Pubmed	14736887	A signaling role of glutamine in insulin secretion.		Pubmed	0.003722	1	0.01016	0.1047	1	1	ABCC8
Pubmed	19921697	Analysis of human kallikrein 7 expression as a potential biomarker in cervical neoplasia.		Pubmed	0.003722	1	0.01016	0.1047	1	1	KLK7
Pubmed	35145028	Protein kinase C? in cerebellar Purkinje cells regulates Ca		Pubmed	0.003722	1	0.01016	0.1047	1	1	PRKCG
Pubmed	26721207	Serum ghrelin and prediction of metabolic parameters in over 20-year follow-up.		Pubmed	0.003722	1	0.01016	0.1047	1	1	GHRL
Pubmed	31371645	CSF and blood Kallikrein-8: a promising early biomarker for Alzheimer's disease.		Pubmed	0.003722	1	0.01016	0.1047	1	1	KLK8
Pubmed	31442408	Dipeptidase-1 Is an Adhesion Receptor for Neutrophil Recruitment in Lungs and Liver.		Pubmed	0.003722	1	0.01016	0.1047	1	1	DPEP1
Pubmed	26975372	Positive Allosteric Modulation of the Glucagon-like Peptide-1 Receptor by Diverse Electrophiles.		Pubmed	0.003722	1	0.01016	0.1047	1	1	GLP1R
Pubmed	19618455	WT1 expression at diagnosis does not predict survival in pediatric AML: a report from the Children's Oncology Group.		Pubmed	0.003722	1	0.01016	0.1047	1	1	WT1
Pubmed	7490110	The mouse Ftzf1 gene required for gonadal and adrenal development maps to mouse chromosome 2.		Pubmed	0.003722	1	0.01016	0.1047	1	1	NR5A1
Pubmed	21791559	Identification and regulation of bone morphogenetic protein antagonists associated with preantral follicle development in the ovary.		Pubmed	0.003722	1	0.01016	0.1047	1	1	BMPER
Pubmed	27033450	The contribution of Kv2.2-mediated currents decreases during the postnatal development of mouse dorsal root ganglion neurons.		Pubmed	0.003722	1	0.01016	0.1047	1	1	KCNB2
Pubmed	10320757	The development of corticocollicular projections in anophthalmic mice.		Pubmed	0.003722	1	0.01016	0.1047	1	1	VSX2
Pubmed	18550870	Effect of small intestinal glucose load on plasma ghrelin in healthy men.		Pubmed	0.003722	1	0.01016	0.1047	1	1	GHRL
Pubmed	18549881	Critical role for CD1d-restricted invariant NKT cells in stimulating intrahepatic CD8 T-cell responses to liver antigen.		Pubmed	0.003722	1	0.01016	0.1047	1	1	CD1D
Pubmed	34787331	KIF26B Silencing Prevents Osseous Transdifferentiation of Progenitor/Stem Cells and Attenuates Ectopic Calcification in a Murine Model.		Pubmed	0.003722	1	0.01016	0.1047	1	1	KIF26B
Pubmed	21078366	Steroidogenic factor-1 (SF-1, NR5A1) and human disease.		Pubmed	0.003722	1	0.01016	0.1047	1	1	NR5A1
Pubmed	22474171	Testosterone production during puberty in two 46,XY patients with disorders of sex development and novel NR5A1 (SF-1) mutations.		Pubmed	0.003722	1	0.01016	0.1047	1	1	NR5A1
Pubmed	29041012	Wilms' Tumor Gene 1 (WT1) Peptide Vaccine Therapy for Hematological Malignancies: From CTL Epitope Identification to Recent Progress in Clinical Studies Including a Cure-Oriented Strategy.		Pubmed	0.003722	1	0.01016	0.1047	1	1	WT1
Pubmed	11438608	PKCgamma contributes to a subset of the NMDA-dependent spinal circuits that underlie injury-induced persistent pain.		Pubmed	0.003722	1	0.01016	0.1047	1	1	PRKCG
Pubmed	21923736	Variations in tissue selectivity amongst insulin secretagogues: a systematic review.		Pubmed	0.003722	1	0.01016	0.1047	1	1	ABCC8
Pubmed	29801399	Significant Pattern of Promoter Hypermethylation of UNC5C Gene in Colorectal Cancer and Its Implication in Late Stage
Disease	Pubmed	0.003722		1	0.01016	0.1047	1	1	UNC5C
Pubmed	8921002	Species-specific alternative splicing of the epidermal growth factor-like domain 1 of cartilage aggrecan.		Pubmed	0.003722	1	0.01016	0.1047	1	1	ACAN
Pubmed	25807531	Innate immunity drives the initiation of a murine model of primary biliary cirrhosis.		Pubmed	0.003722	1	0.01016	0.1047	1	1	CD1D
Pubmed	24326362	Expression of glucagon-like Peptide 1 receptor and its effects on biologic behavior in pancreatic neuroendocrine tumors.		Pubmed	0.003722	1	0.01016	0.1047	1	1	GLP1R
Pubmed	23315268	Exome sequencing identified NRG3 as a novel susceptible gene of Hirschsprung's disease in a Chinese population.		Pubmed	0.003722	1	0.01016	0.1047	1	1	NRG3
Pubmed	8634702	T-->A transversion 11 bp from a splice acceptor site in the human gene for steroidogenic acute regulatory protein causes congenital lipoid adrenal hyperplasia.		Pubmed	0.003722	1	0.01016	0.1047	1	1	STAR
Pubmed	28346775	Hyperinsulinism-Causing Mutations Cause Multiple Molecular Defects in SUR1 NBD1.		Pubmed	0.003722	1	0.01016	0.1047	1	1	ABCC8
Pubmed	25881478	Wilms tumor 1 (WT1) protein: Diagnostic utility in pediatric tumors.		Pubmed	0.003722	1	0.01016	0.1047	1	1	WT1
Pubmed	9175739	A novel candidate tumour suppressor locus at 9q32-33 in bladder cancer: localization of the candidate region within a single 840 kb YAC.		Pubmed	0.003722	1	0.01016	0.1047	1	1	BRINP1
Pubmed	29524402	Ghrelin promotes human non-small cell lung cancer A549 cell proliferation through PI3K/Akt/mTOR/P70S6K and ERK signaling pathways.		Pubmed	0.003722	1	0.01016	0.1047	1	1	GHRL
Pubmed	33413087	The M310T mutation in the GATA4 gene is a novel pathogenic target of the familial atrial septal defect.		Pubmed	0.003722	1	0.01016	0.1047	1	1	GATA4
Pubmed	8535073	A putative human equivalent of the murine Xlr (X-linked, lymphocyte-regulated) protein.		Pubmed	0.003722	1	0.01016	0.1047	1	1	MAP2
Pubmed	16394173	Ghrelin and unacylated ghrelin stimulate human osteoblast growth via mitogen-activated protein kinase (MAPK)/phosphoinositide 3-kinase (PI3K) pathways in the absence of GHS-R1a.		Pubmed	0.003722	1	0.01016	0.1047	1	1	GHRL
Pubmed	28395724	[Single nucleotide polymorphism of STAT4 rs7574865 is associated with the susceptibility of primary biliary cirrhosis in Han population of partial regions of Jiangsu province].		Pubmed	0.003722	1	0.01016	0.1047	1	1	STAT4
Pubmed	21163476	Predominant Sertoli cell deficiency in a 46,XY disorders of sex development patient with a new NR5A1/SF-1 mutation transmitted by his unaffected father.		Pubmed	0.003722	1	0.01016	0.1047	1	1	NR5A1
Pubmed	17524167	The role of the Wilms tumour gene (WT1) in normal and malignant haematopoiesis.		Pubmed	0.003722	1	0.01016	0.1047	1	1	WT1
Pubmed	30287491	Variants with increased negative electrostatic potential in the Cx50 gap junction pore increased unitary channel conductance and magnesium modulation.		Pubmed	0.003722	1	0.01016	0.1047	1	1	GJA8
Pubmed	22848430	The uncoordinated-5 homolog B receptor affects hepatic ischemia reperfusion injury.		Pubmed	0.003722	1	0.01016	0.1047	1	1	UNC5B
Pubmed	22573795	Expression of kallikrein-related peptidase 7 predicts poor prognosis in patients with unresectable pancreatic ductal adenocarcinoma.		Pubmed	0.003722	1	0.01016	0.1047	1	1	KLK7
Pubmed	16044321	Free fatty acid receptor 1 (FFA(1)R/GPR40) and its involvement in fatty-acid-stimulated insulin secretion.		Pubmed	0.003722	1	0.01016	0.1047	1	1	FFAR1
Pubmed	23472002	Cannabinoid- and lysophosphatidylinositol-sensitive receptor GPR55 boosts neurotransmitter release at central synapses.		Pubmed	0.003722	1	0.01016	0.1047	1	1	GPR55
Pubmed	19005989	The association of an epibulbar dermoid and Duane syndrome in a patient with a SALL1 mutation (Townes-Brocks Syndrome).		Pubmed	0.003722	1	0.01016	0.1047	1	1	SALL1
Pubmed	33887984	Serum levels of cancer antigen 125 before hormone replacement therapy are not associated with clinical outcome of frozen embryo transfer in women with adenomyosis.		Pubmed	0.003722	1	0.01016	0.1047	1	1	MUC16
Pubmed	19849982	[NR5A1 and ovarian failure].		Pubmed	0.003722	1	0.01016	0.1047	1	1	NR5A1
Pubmed	22585769	Focal segmental glomerulosclerosis in patients with complete deletion of one WT1 allele.		Pubmed	0.003722	1	0.01016	0.1047	1	1	WT1
Pubmed	34944428	Role of Intestinal Alkaline Phosphatase in Innate Immunity.		Pubmed	0.003722	1	0.01016	0.1047	1	1	ALPI
Pubmed	20549374	Immunoregulation of a CB2 receptor agonist in a murine model of neuroAIDS.		Pubmed	0.003722	1	0.01016	0.1047	1	1	GPR55
Pubmed	34969744	Correlation Between Clinical Outcomes and Serum CA-125 Levels After Standard Treatment for Epithelial Ovarian Cancer.		Pubmed	0.003722	1	0.01016	0.1047	1	1	MUC16
Pubmed	10669593	Solution structure and dynamics of the DNA-binding domain of the adipocyte-transcription factor FREAC-11.		Pubmed	0.003722	1	0.01016	0.1047	1	1	FOXC2
Pubmed	25532910	RNAi-mediated gene silencing of ST6GalNAc I suppresses the metastatic potential in gastric cancer cells.		Pubmed	0.003722	1	0.01016	0.1047	1	1	ST6GALNAC1
Pubmed	20368272	A threonine-based targeting signal in the human CD1d cytoplasmic tail controls its functional expression.		Pubmed	0.003722	1	0.01016	0.1047	1	1	CD1D
Pubmed	16236129	The analysis of systemic tolerance elicited by antigen inoculation into the vitreous cavity: vitreous cavity-associated immune deviation.		Pubmed	0.003722	1	0.01016	0.1047	1	1	CD1D
Pubmed	25483438	Hyperglycemia-induced GLP-1R downregulation causes RPE cell apoptosis.		Pubmed	0.003722	1	0.01016	0.1047	1	1	GLP1R
Pubmed	34304489	[Novel duplication mutation of		Pubmed	0.003722	1	0.01016	0.1047	1	1	EYA1
Pubmed	32222147	Functional polymorphisms in FOXC2 gene and Epithelial ovarian Cancer susceptibility in Chinese population.		Pubmed	0.003722	1	0.01016	0.1047	1	1	FOXC2
Pubmed	14555713	Protein kinase A potentiates adrenal 4 binding protein/steroidogenic factor 1 transactivation by reintegrating the subcellular dynamic interactions of the nuclear receptor with its cofactors, general control nonderepressed-5/transformation/transcription domain-associated protein, and suppressor, dosage-sensitive sex reversal-1: a laser confocal imaging study in living KGN cells.		Pubmed	0.003722	1	0.01016	0.1047	1	1	NR5A1
Pubmed	34330755	CD22 Controls Germinal Center B Cell Receptor Signaling, Which Influences Plasma Cell and Memory B Cell Output.		Pubmed	0.003722	1	0.01016	0.1047	1	1	CD22
Pubmed	16236135	Apical membrane and junctional complex formation during simple epithelial cell differentiation of F9 cells.		Pubmed	0.003722	1	0.01016	0.1047	1	1	GATA4
Pubmed	7719709	Molecular characterization of the human EAA5 (GluR7) receptor: a high-affinity kainate receptor with novel potential RNA editing sites.		Pubmed	0.003722	1	0.01016	0.1047	1	1	GRIK3
Pubmed	20804990	Diazoxide maintenance of myocyte volume and contractility during stress: evidence for a non-sarcolemmal K(ATP) channel location.		Pubmed	0.003722	1	0.01016	0.1047	1	1	ABCC8
Pubmed	30936032	Association of variants of prodynorphin promoter 68-bp repeats in caucasians with opioid dependence diagnosis: Effect on age trajectory of heroin use.		Pubmed	0.003722	1	0.01016	0.1047	1	1	PDYN
Pubmed	15638822	Phenotype severity and genetic variation at the disease locus: an investigation of nail dysplasia in the nail patella syndrome.		Pubmed	0.003722	1	0.01016	0.1047	1	1	LMX1B
Pubmed	24349089	Hypothalamic GPR40 signaling activated by free long chain fatty acids suppresses CFA-induced inflammatory chronic pain.		Pubmed	0.003722	1	0.01016	0.1047	1	1	FFAR1
Pubmed	25517316	The human Mllerian inhibiting substance type II receptor as immunotherapy target for ovarian cancer. Validation using the mAb 12G4.		Pubmed	0.003722	1	0.01016	0.1047	1	1	AMHR2
Pubmed	25061556	Inactivation of the cardiomyocyte glucagon-like peptide-1 receptor (GLP-1R) unmasks cardiomyocyte-independent GLP-1R-mediated cardioprotection.		Pubmed	0.003722	1	0.01016	0.1047	1	1	GLP1R
Pubmed	2739739	COUP transcription factor is a member of the steroid receptor superfamily.		Pubmed	0.003722	1	0.01016	0.1047	1	1	NR2F1
Pubmed	21209282	Invariant NKT cells inhibit autoreactive B cells in a contact- and CD1d-dependent manner.		Pubmed	0.003722	1	0.01016	0.1047	1	1	CD1D
Pubmed	27336949	Forkhead Box Protein C2 (FOXC2) Promotes the Resistance of Human Ovarian Cancer Cells to Cisplatin In Vitro and In Vivo.		Pubmed	0.003722	1	0.01016	0.1047	1	1	FOXC2
Pubmed	23484026	Single nucleotide polymorphisms in the Wilms' tumour gene 1 in clear cell renal cell carcinoma.		Pubmed	0.003722	1	0.01016	0.1047	1	1	WT1
Pubmed	25048571	Heteromerization of GPR55 and cannabinoid CB2 receptors modulates signalling.		Pubmed	0.003722	1	0.01016	0.1047	1	1	GPR55
Pubmed	17646576	Point mutation in the HCN4 cardiac ion channel pore affecting synthesis, trafficking, and functional expression is associated with familial asymptomatic sinus bradycardia.		Pubmed	0.003722	1	0.01016	0.1047	1	1	HCN4
Pubmed	23076509	Frailty status and altered dynamics of circulating energy metabolism hormones after oral glucose in older women.		Pubmed	0.003722	1	0.01016	0.1047	1	1	GHRL
Pubmed	29488276	Allelic variant in the glucagon-like peptide 1 receptor gene associated with greater effect of liraglutide and exenatide on gastric emptying: A pilot pharmacogenetics study.		Pubmed	0.003722	1	0.01016	0.1047	1	1	GLP1R
Pubmed	25504045	Homozygous mutation of STXBP5L explains an autosomal recessive infantile-onset neurodegenerative disorder.		Pubmed	0.003722	1	0.01016	0.1047	1	1	STXBP5L
Pubmed	16564598	The Gly146Ala variation in human SF-1 gene: its association with insulin resistance and type 2 diabetes in Chinese.		Pubmed	0.003722	1	0.01016	0.1047	1	1	NR5A1
Pubmed	22583192	Increased expression of IL-19 in the epithelium of patients with chronic rhinosinusitis and nasal polyps.		Pubmed	0.003722	1	0.01016	0.1047	1	1	IL19
Pubmed	33657879	Circular RNA Calm4 Regulates Hypoxia-Induced Pulmonary Arterial Smooth Muscle Cells Pyroptosis via the Circ-Calm4/miR-124-3p/PDCD6 Axis.		Pubmed	0.003722	1	0.01016	0.1047	1	1	CALML5
Pubmed	15964845	Mutant protein kinase Cgamma found in spinocerebellar ataxia type 14 is susceptible to aggregation and causes cell death.		Pubmed	0.003722	1	0.01016	0.1047	1	1	PRKCG
Pubmed	14614562	Abnormal ghrelin secretion in new onset childhood Type 1 diabetes.		Pubmed	0.003722	1	0.01016	0.1047	1	1	GHRL
Pubmed	19426541	The proximal first exon architecture of the murine ghrelin gene is highly similar to its human orthologue.		Pubmed	0.003722	1	0.01016	0.1047	1	1	GHRL
Pubmed	32958321	Recurrent Wilms tumor in a Chinese family caused by a novel WT1 variant inherited from a mosaic parent.		Pubmed	0.003722	1	0.01016	0.1047	1	1	WT1
Pubmed	35341882	A polymorphism in the human gene encoding OBPIIa affects the perceived intensity of smelled odors.		Pubmed	0.003722	1	0.01016	0.1047	1	1	OBP2A
Pubmed	34812843	An NR2F1-specific agonist suppresses metastasis by inducing cancer cell dormancy.		Pubmed	0.003722	1	0.01016	0.1047	1	1	NR2F1
Pubmed	28163010	Use of Wilms Tumor 1 Gene Expression as a Reliable Marker for Prognosis and Minimal Residual Disease Monitoring in Acute Myeloid Leukemia With Normal Karyotype Patients.		Pubmed	0.003722	1	0.01016	0.1047	1	1	WT1
Pubmed	9126743	The mouse rostral cerebellar malformation gene encodes an UNC-5-like protein.		Pubmed	0.003722	1	0.01016	0.1047	1	1	UNC5C
Pubmed	26169942	Elevated mutant dynorphin A causes Purkinje cell loss and motor dysfunction in spinocerebellar ataxia type 23.		Pubmed	0.003722	1	0.01016	0.1047	1	1	PDYN
Pubmed	18342144	Regulation of MUC16 by inflammatory mediators in ocular surface epithelial cell lines.		Pubmed	0.003722	1	0.01016	0.1047	1	1	MUC16
Pubmed	20332224	Kallikrein-related peptidase 7 promotes multicellular aggregation via the alpha(5)beta(1) integrin pathway and paclitaxel chemoresistance in serous epithelial ovarian carcinoma.		Pubmed	0.003722	1	0.01016	0.1047	1	1	KLK7
Pubmed	28609478	Purification of family B G protein-coupled receptors using nanodiscs: Application to human glucagon-like peptide-1 receptor.		Pubmed	0.003722	1	0.01016	0.1047	1	1	GLP1R
Pubmed	15265953	Hepatic CD1d expression in hepatitis C virus infection and recognition by resident proinflammatory CD1d-reactive T cells.		Pubmed	0.003722	1	0.01016	0.1047	1	1	CD1D
Pubmed	24506153	Intestinal alkaline phosphatase: novel functions and protective effects.		Pubmed	0.003722	1	0.01016	0.1047	1	1	ALPI
Pubmed	22751111	The orphan receptor GPR55 drives skin carcinogenesis and is upregulated in human squamous cell carcinomas.		Pubmed	0.003722	1	0.01016	0.1047	1	1	GPR55
Pubmed	25422494	Cytomegalovirus generates long-lived antigen-specific NK cells with diminished bystander activation to heterologous infection.		Pubmed	0.003722	1	0.01016	0.1047	1	1	STAT4
Pubmed	19825978	Thyrotropin releasing hormone (TRH): a new player in human hair-growth control.		Pubmed	0.003722	1	0.01016	0.1047	1	1	TRH
Pubmed	12618910	The CD1d natural killer T-cell antigen presentation pathway is highly conserved between humans and rhesus macaques.		Pubmed	0.003722	1	0.01016	0.1047	1	1	CD1D
Pubmed	19666068	Disturbance of circulating ghrelin and obestatin in chronic heart failure patients especially in those with cachexia.		Pubmed	0.003722	1	0.01016	0.1047	1	1	GHRL
Pubmed	28189611	Distribution and function of hyaluronan binding protein involved in hyaluronan depolymerization (HYBID, KIAA1199) in the mouse central nervous system.		Pubmed	0.003722	1	0.01016	0.1047	1	1	CEMIP
Pubmed	30576426	In Vivo Verification of the Pathophysiology of Lipoid Congenital Adrenal Hyperplasia in the Adrenal Cortex.		Pubmed	0.003722	1	0.01016	0.1047	1	1	STAR
Pubmed	25145518	The symptom complex of familial sinus node dysfunction and myocardial noncompaction is associated with mutations in the HCN4 channel.		Pubmed	0.003722	1	0.01016	0.1047	1	1	HCN4
Pubmed	25145517	HCN4 mutations in multiple families with bradycardia and left ventricular noncompaction cardiomyopathy.		Pubmed	0.003722	1	0.01016	0.1047	1	1	HCN4
Pubmed	28465117	A novel 'splice site' HCN4 Gene mutation, c.1737+1 G>T, causes familial bradycardia, reduced heart rate response, impaired chronotropic competence and increased short-term heart rate variability.		Pubmed	0.003722	1	0.01016	0.1047	1	1	HCN4
Pubmed	28742099	Variants of ACAN are associated with severity of lumbar disc herniation in patients with chronic low back pain.		Pubmed	0.003722	1	0.01016	0.1047	1	1	ACAN
Pubmed	31019513	N-Linked Glycosylation Regulates CD22 Organization and Function.		Pubmed	0.003722	1	0.01016	0.1047	1	1	CD22
Pubmed	33547361	GATA4 blocks squamous epithelial cell gene expression in human esophageal squamous cells.		Pubmed	0.003722	1	0.01016	0.1047	1	1	GATA4
Pubmed	24206587	Novel compound heterozygous mutations in the MYO15A gene in autosomal recessive hearing loss identified by whole-exome sequencing.		Pubmed	0.003722	1	0.01016	0.1047	1	1	MYO15A
Pubmed	24905461	Testicular differentiation factor SF-1 is required for human spleen development.		Pubmed	0.003722	1	0.01016	0.1047	1	1	NR5A1
Pubmed	11111087	Steroidogenic acute regulatory protein (StAR) and the intramitochondrial translocation of cholesterol.		Pubmed	0.003722	1	0.01016	0.1047	1	1	STAR
Pubmed	21827914	Spinocerebellar ataxia type 14.		Pubmed	0.003722	1	0.01016	0.1047	1	1	PRKCG
Pubmed	9150425	Cloning of a human epididymis-specific mRNA, HE6, encoding a novel member of the seven transmembrane-domain receptor superfamily.		Pubmed	0.003722	1	0.01016	0.1047	1	1	ADGRG2
Pubmed	17803653	Wilms' tumor 1 message and protein expression in bone marrow failure syndrome and acute leukemia.		Pubmed	0.003722	1	0.01016	0.1047	1	1	WT1
Pubmed	21683716	Signal transducer and activator of transcription 4 gene polymorphisms associated with rheumatoid arthritis in Northwestern Chinese Han population.		Pubmed	0.003722	1	0.01016	0.1047	1	1	STAT4
Pubmed	19811333	Wilms' tumor gene 1 expression analysis by real-time quantitative polymerase chain reaction for monitoring of minimal residual disease in acute leukemia.		Pubmed	0.003722	1	0.01016	0.1047	1	1	WT1
Pubmed	17910067	Kidney failure in Townes-Brocks syndrome: an under recognized phenomenon?		Pubmed	0.003722	1	0.01016	0.1047	1	1	SALL1
Pubmed	8898378	A novel protease homolog differentially expressed in breast and ovarian cancer.		Pubmed	0.003722	1	0.01016	0.1047	1	1	KLK6
Pubmed	27397865	GATA4 variant interaction with brain limbic structure and relapse risk: A voxel-based morphometry study.		Pubmed	0.003722	1	0.01016	0.1047	1	1	GATA4
Pubmed	32597371	Prodynorphin (PDYN) gene polymorphisms in Turkish patients with methamphetamine use disorder, changes in PDYN serum levels in withdrawal and the relationship between PDYN, temperament and depression.		Pubmed	0.003722	1	0.01016	0.1047	1	1	PDYN
Pubmed	18622896	Relation of plasma obestatin levels to bmi, gender, age and insulin.		Pubmed	0.003722	1	0.01016	0.1047	1	1	GHRL
Pubmed	9175829	Tuning antigen receptor signaling by CD22: integrating cues from antigens and the microenvironment.		Pubmed	0.003722	1	0.01016	0.1047	1	1	CD22
Pubmed	29465790	Forkhead box C2 promotes the invasion ability of human trophoblast cells through Hedgehog (Hh) signaling pathway.		Pubmed	0.003722	1	0.01016	0.1047	1	1	FOXC2
Pubmed	18729825	The mechanism of specific binding of free cholesterol by the steroidogenic acute regulatory protein: evidence for a role of the C-terminal alpha-helix in the gating of the binding site.		Pubmed	0.003722	1	0.01016	0.1047	1	1	STAR
Pubmed	24293758	Kv2.2: a novel molecular target to study the role of basal forebrain GABAergic neurons in the sleep-wake cycle.		Pubmed	0.003722	1	0.01016	0.1047	1	1	KCNB2
Pubmed	32356303	The roles of SHANK1 in the development of colon cancer.		Pubmed	0.003722	1	0.01016	0.1047	1	1	SHANK1
Pubmed	11499682	Analysis of lymphoedema-distichiasis families for FOXC2 mutations reveals small insertions and deletions throughout the gene.		Pubmed	0.003722	1	0.01016	0.1047	1	1	FOXC2
Pubmed	23860652	Modulators of intestinal alkaline phosphatase.		Pubmed	0.003722	1	0.01016	0.1047	1	1	ALPI
Pubmed	30841431	Novel protective effect of O-1602 and abnormal cannabidiol, GPR55 agonists, on ER stress-induced apoptosis in pancreatic ?-cells.		Pubmed	0.003722	1	0.01016	0.1047	1	1	GPR55
Pubmed	21813496	A new lead from genetic studies in depressed siblings: assessing studies of chromosome 3.		Pubmed	0.003722	1	0.01016	0.1047	1	1	GRM7
Pubmed	16698800	N-terminally truncated WT1 protein with oncogenic properties overexpressed in leukemia.		Pubmed	0.003722	1	0.01016	0.1047	1	1	WT1
Pubmed	22101736	A novel GATA4 loss-of-function mutation associated with congenital ventricular septal defect.		Pubmed	0.003722	1	0.01016	0.1047	1	1	GATA4
Pubmed	33080800	Anti-Mllerian Hormone Type II Receptor Expression in Endometrial Cancer Tissue.		Pubmed	0.003722	1	0.01016	0.1047	1	1	AMHR2
Pubmed	22535665	CD1d expression on and regulation of murine hematopoietic stem and progenitor cells.		Pubmed	0.003722	1	0.01016	0.1047	1	1	CD1D
Pubmed	16384853	Influence of weight loss on plasma ghrelin responses to high-fat and high-carbohydrate test meals in obese women.		Pubmed	0.003722	1	0.01016	0.1047	1	1	GHRL
Pubmed	18704500	A replication study confirmed the EDAR gene to be a major contributor to population differentiation regarding head hair thickness in Asia.		Pubmed	0.003722	1	0.01016	0.1047	1	1	EDAR
Pubmed	18535199	Inflammation-associated lysophospholipids as ligands for CD1d-restricted T cells in human cancer.		Pubmed	0.003722	1	0.01016	0.1047	1	1	CD1D
Pubmed	15471962	Expression of the ghrelin axis in the mouse: an exon 4-deleted mouse proghrelin variant encodes a novel C terminal peptide.		Pubmed	0.003722	1	0.01016	0.1047	1	1	GHRL
Pubmed	26733175	FOXC2 is up-regulated in pancreatic ductal adenocarcinoma and promotes the growth and migration of cancer cells.		Pubmed	0.003722	1	0.01016	0.1047	1	1	FOXC2
Pubmed	15745452	Preprandial ghrelin is not affected by macronutrient intake, energy intake or energy expenditure.		Pubmed	0.003722	1	0.01016	0.1047	1	1	GHRL
Pubmed	30322396	NR2F1 stratifies dormant disseminated tumor cells in breast cancer patients.		Pubmed	0.003722	1	0.01016	0.1047	1	1	NR2F1
Pubmed	20033817	A compound heterozygous mutation in the EDAR gene in a Spanish family with autosomal recessive hypohidrotic ectodermal dysplasia.		Pubmed	0.003722	1	0.01016	0.1047	1	1	EDAR
Pubmed	32152769	Myosin-XVa Controls Both Staircase Architecture and Diameter Gradation of Stereocilia Rows in the Auditory Hair Cell Bundles.		Pubmed	0.003722	1	0.01016	0.1047	1	1	MYO15A
Pubmed	29031729	Point mutation of Ffar1 abrogates fatty acid-dependent insulin secretion, but protects against HFD-induced glucose intolerance.		Pubmed	0.003722	1	0.01016	0.1047	1	1	FFAR1
Pubmed	30166321	Transcriptome profiling reveals the complexity of pirfenidone effects in idiopathic pulmonary fibrosis.		Pubmed	0.003722	1	0.01016	0.1047	1	1	CEMIP
Pubmed	24965255	Causative novel PNKP mutations and concomitant PCDH15 mutations in a patient with microcephaly with early-onset seizures and developmental delay syndrome and hearing loss.		Pubmed	0.003722	1	0.01016	0.1047	1	1	PCDH15
Pubmed	19752335	Real-time quantitative polymerase chain reaction detection of minimal residual disease by standardized WT1 assay to enhance risk stratification in acute myeloid leukemia: a European LeukemiaNet study.		Pubmed	0.003722	1	0.01016	0.1047	1	1	WT1
Pubmed	34160378	A mutation of EYA1 gene in a Chinese Han family with Branchio-Oto syndrome.		Pubmed	0.003722	1	0.01016	0.1047	1	1	EYA1
Pubmed	19521111	Ghrelin plasma levels are not altered in major depression.		Pubmed	0.003722	1	0.01016	0.1047	1	1	GHRL
Pubmed	20731629	Cell-specific effects of variants of the 68-base pair tandem repeat on prodynorphin gene promoter activity.		Pubmed	0.003722	1	0.01016	0.1047	1	1	PDYN
Pubmed	20454450	Evidence for STAT4 as a common autoimmune gene: rs7574865 is associated with colonic Crohn's disease and early disease onset.		Pubmed	0.003722	1	0.01016	0.1047	1	1	STAT4
Pubmed	24279416	Gene-wide tagging study of the association between KCNT1 polymorphisms and the susceptibility and efficacy of genetic generalized epilepsy in Chinese population.		Pubmed	0.003722	1	0.01016	0.1047	1	1	KCNT1
Pubmed	32429712	Association of STAT4 Gene Rs7574865, Rs10168266 Polymorphisms and Systemic Lupus Erythematosus Susceptibility: A Meta-analysis.		Pubmed	0.003722	1	0.01016	0.1047	1	1	STAT4
Pubmed	11222667	Pronociceptive actions of dynorphin maintain chronic neuropathic pain.		Pubmed	0.003722	1	0.01016	0.1047	1	1	PDYN
Pubmed	24074521	Prognostic impact of Wilms tumor gene mutations in Egyptian patients with acute myeloid leukemia with normal karyotype.		Pubmed	0.003722	1	0.01016	0.1047	1	1	WT1
Pubmed	20466443	Association of right heart with CA-125 levels in patients with heart failure.		Pubmed	0.003722	1	0.01016	0.1047	1	1	MUC16
Pubmed	35532201	Forkhead box C2 is associated with insulin resistance in gestational diabetes mellitus.		Pubmed	0.003722	1	0.01016	0.1047	1	1	FOXC2
Pubmed	20008896	Esophageal cyst producing CA19-9 and CA125.		Pubmed	0.003722	1	0.01016	0.1047	1	1	MUC16
Pubmed	25869640	A role for GPR55 in human placental venous endothelial cells.		Pubmed	0.003722	1	0.01016	0.1047	1	1	GPR55
Pubmed	23632965	Ghrelin induces apoptosis in colon adenocarcinoma cells via proteasome inhibition and autophagy induction.		Pubmed	0.003722	1	0.01016	0.1047	1	1	GHRL
Pubmed	34519040	The role of glia in the physiology and pharmacology of glucagon-like peptide-1: implications for obesity, diabetes, neurodegeneration and glaucoma.		Pubmed	0.003722	1	0.01016	0.1047	1	1	GLP1R
Pubmed	22306650	Common variants at 11p13 are associated with susceptibility to tuberculosis.		Pubmed	0.003722	1	0.01016	0.1047	1	1	WT1
Pubmed	20838378	The putative cannabinoid receptor GPR55 defines a novel autocrine loop in cancer cell proliferation.		Pubmed	0.003722	1	0.01016	0.1047	1	1	GPR55
Pubmed	33608706	The evolving role of MUC16 (CA125) in the transformation of ovarian cells and the progression of neoplasia.		Pubmed	0.003722	1	0.01016	0.1047	1	1	MUC16
Pubmed	17767488	Estrogen modulates neuronal movements within the developing preoptic area-anterior hypothalamus.		Pubmed	0.003722	1	0.01016	0.1047	1	1	NR5A1
Pubmed	34606743	Transcriptional regulation of HIF1?-mediated STAR expression in murine KK1 granulosa cell line involves cJUN, CREB and CBP-dependent pathways.		Pubmed	0.003722	1	0.01016	0.1047	1	1	STAR
Pubmed	31900622	GPR50-Ctail cleavage and nuclear translocation: a new signal transduction mode for G protein-coupled receptors.		Pubmed	0.003722	1	0.01016	0.1047	1	1	GPR50
Pubmed	20552815	A novel missense mutation and two microrearrangements in the FOXC2 gene of three families with lymphedema-distichiasis syndrome.		Pubmed	0.003722	1	0.01016	0.1047	1	1	FOXC2
Pubmed	20223235	Membrane-tethered mucins have multiple functions on the ocular surface.		Pubmed	0.003722	1	0.01016	0.1047	1	1	MUC16
Pubmed	21224752	The role of hyaluronan produced by Has2 gene expression in development of the spine.		Pubmed	0.003722	1	0.01016	0.1047	1	1	HAS2
Pubmed	12750403	Pacemaker channel dysfunction in a patient with sinus node disease.		Pubmed	0.003722	1	0.01016	0.1047	1	1	HCN4
Pubmed	24954546	Wilms' tumor gene 1 transcript levels in leukapheresis of peripheral blood hematopoietic cells predict relapse risk in patients autografted for acute myeloid leukemia.		Pubmed	0.003722	1	0.01016	0.1047	1	1	WT1
Pubmed	11668639	Twenty-two novel LMX1B mutations identified in nail patella syndrome (NPS) patients.		Pubmed	0.003722	1	0.01016	0.1047	1	1	LMX1B
Pubmed	12824921	Overexpression of the Wilms' tumor gene WT1 in human bone and soft-tissue sarcomas.		Pubmed	0.003722	1	0.01016	0.1047	1	1	WT1
Pubmed	23569246	Intestinal alkaline phosphatase prevents metabolic syndrome in mice.		Pubmed	0.003722	1	0.01016	0.1047	1	1	ALPI
Pubmed	30659271	Glucagon-like peptide-1 receptor activation alleviates lipopolysaccharide-induced acute lung injury in mice via maintenance of endothelial barrier function.		Pubmed	0.003722	1	0.01016	0.1047	1	1	GLP1R
Pubmed	30057206	Mechanotransduction by PCDH15 Relies on a Novel cis-Dimeric Architecture.		Pubmed	0.003722	1	0.01016	0.1047	1	1	PCDH15
Pubmed	19885611	Ghrelin in gastrointestinal diseases and disorders: a possible role in the pathophysiology and clinical implications (review).		Pubmed	0.003722	1	0.01016	0.1047	1	1	GHRL
Pubmed	33208113	Novel MYO15A variants are associated with hearing loss in the two Iranian pedigrees.		Pubmed	0.003722	1	0.01016	0.1047	1	1	MYO15A
Pubmed	34390275	PHD finger protein 19 expression in multiple myeloma: Association with clinical features, induction therapy outcome, disease progression, and survival.		Pubmed	0.003722	1	0.01016	0.1047	1	1	PHF19
Pubmed	21091464	Deletion in Xp22.11: PTCHD1 is a candidate gene for X-linked intellectual disability with or without autism.		Pubmed	0.003722	1	0.01016	0.1047	1	1	PTCHD1
Pubmed	25688735	A high incidence of WT1 abnormality in bilateral Wilms tumours in Japan, and the penetrance rates in children with WT1 germline mutation.		Pubmed	0.003722	1	0.01016	0.1047	1	1	WT1
Pubmed	15471959	Transgenic mice overexpressing des-acyl ghrelin show small phenotype.		Pubmed	0.003722	1	0.01016	0.1047	1	1	GHRL
Pubmed	33920226	The Eyes Absent Proteins: Unusual HAD Family Tyrosine Phosphatases.		Pubmed	0.003722	1	0.01016	0.1047	1	1	EYA1
Pubmed	29742425	GAT-3 Dysfunction Generates Tonic Inhibition in External Globus Pallidus Neurons in Parkinsonian Rodents.		Pubmed	0.003722	1	0.01016	0.1047	1	1	SLC6A11
[truncated: 19,436 more rows]

## Sheet: Toppgene (Arc2_Stromal)
Category	ID	Name	Selected	Source	p-value	q-value Bonferroni	q-value FDR B&H	q-value FDR B&Y	Hit Count in Query List	Hit Count in Genome	Hit in Query List
GO: Molecular Function	GO:0000981	DNA-binding transcription factor activity, RNA polymerase II-specific			3.467e-14	3.166e-11	3.166e-11	2.341e-10	84	1427	BCL11A,SOX8,FOXA2,ALX4,RXRG,MEOX2,EBF2,HOXA13,ZIC4,HOXC12,PITX1,PITX2,PITX3,HOXB13,FOXG1,FOXF2,TSHZ3,PRRX1,TBX4,TLX3,ARX,OSR2,SHOX2,ISL2,POU3F2,POU4F1,BARX2,SIX3,ZIC1,ZIC2,FOXD3,CTCFL,DMRT2,LBX1,ZIC5,DBX1,ASCL1,TP63,MKX,NKX2-5,MYT1L,SOX2,MYF5,MYF6,ZNF536,SALL3,MYOD1,MYOG,INSM1,NKX2-3,NKX3-2,ISL1,SCX,SP8,NKX2-8,NEUROD1,SOHLH2,NEUROG1,FOXL2,BHLHE22,NHLH1,NHLH2,DLX1,DLX2,DLX6,TBX1,TBX5,VAX1,EBF3,NEU…
GO: Molecular Function	GO:0003700	DNA-binding transcription factor activity			2.882e-13	2.631e-10	1.316e-10	9.727e-10	84	1483	BCL11A,SOX8,FOXA2,ALX4,RXRG,MEOX2,EBF2,HOXA13,ZIC4,HOXC12,PITX1,PITX2,PITX3,HOXB13,FOXG1,FOXF2,TSHZ3,PRRX1,TBX4,TLX3,ARX,OSR2,SHOX2,ISL2,POU3F2,POU4F1,BARX2,SIX3,ZIC1,ZIC2,FOXD3,CTCFL,DMRT2,LBX1,ZIC5,DBX1,ASCL1,TP63,MKX,NKX2-5,MYT1L,SOX2,MYF5,MYF6,ZNF536,SALL3,MYOD1,MYOG,INSM1,NKX2-3,NKX3-2,ISL1,SCX,SP8,NKX2-8,NEUROD1,SOHLH2,NEUROG1,FOXL2,BHLHE22,NHLH1,NHLH2,DLX1,DLX2,DLX6,TBX1,TBX5,VAX1,EBF3,NEU…
GO: Molecular Function	GO:0008307	structural constituent of muscle	X		1.329e-12	1.213e-09	4.045e-10	2.991e-09	14	44	ACTN2,ACTN3,TTN,MYL11,MYOT,JPH1,MYBPC1,MYBPH,MYH8,MYL1,MYL2,NEB,PDLIM3,CSRP3
GO: Molecular Function	GO:0001228	DNA-binding transcription activator activity, RNA polymerase II-specific			4.493e-12	4.102e-09	1.026e-09	7.584e-09	45	569	FOXA2,ALX4,MEOX2,EBF2,HOXA13,PITX1,PITX2,PITX3,FOXF2,PRRX1,OSR2,POU3F2,POU4F1,BARX2,SIX3,ZIC1,ZIC2,CTCFL,DMRT2,TP63,MKX,NKX2-5,MYT1L,SOX2,MYF5,MYF6,MYOD1,MYOG,ISL1,SCX,NKX2-8,NEUROD1,SOHLH2,FOXL2,NHLH1,NHLH2,DLX2,TBX1,TBX5,EBF3,SOX21,NKX2-1,LMX1A,NR2E1,PAX1
GO: Molecular Function	GO:0001216	DNA-binding transcription activator activity			6.051e-12	5.525e-09	1.105e-09	8.17e-09	45	574	FOXA2,ALX4,MEOX2,EBF2,HOXA13,PITX1,PITX2,PITX3,FOXF2,PRRX1,OSR2,POU3F2,POU4F1,BARX2,SIX3,ZIC1,ZIC2,CTCFL,DMRT2,TP63,MKX,NKX2-5,MYT1L,SOX2,MYF5,MYF6,MYOD1,MYOG,ISL1,SCX,NKX2-8,NEUROD1,SOHLH2,FOXL2,NHLH1,NHLH2,DLX2,TBX1,TBX5,EBF3,SOX21,NKX2-1,LMX1A,NR2E1,PAX1
GO: Molecular Function	GO:0000987	cis-regulatory region sequence-specific DNA binding			2.689e-11	2.456e-08	4.093e-09	3.026e-08	73	1308	BCL11A,SOX8,FOXA2,RXRG,MEOX2,EBF2,HOXA13,ZIC4,PITX1,PITX2,PITX3,HOXB13,FOXF2,PRRX1,TBX4,TLX3,ARX,ISL2,POU3F2,POU4F1,SIX3,ZIC1,ZIC2,FOXD3,CTCFL,DMRT2,ZIC5,ASCL1,TP63,MKX,NKX2-5,MYT1L,SOX2,MYF5,MYF6,ZNF536,SALL3,MYOD1,MYOG,INSM1,NKX2-3,NKX3-2,ISL1,SCX,SP8,NKX2-8,NEUROD1,SOHLH2,NEUROG1,FOXL2,BHLHE22,NHLH1,NHLH2,DLX1,DLX2,DLX6,TBX1,TBX5,VAX1,EBF3,NEUROD4,HIF3A,TBX18,SOX21,ZFHX4,NKX2-1,NR2E1,SP5,SP9,P…
GO: Molecular Function	GO:0000978	RNA polymerase II cis-regulatory region sequence-specific DNA binding			3.252e-11	2.969e-08	4.241e-09	3.136e-08	72	1286	BCL11A,SOX8,FOXA2,RXRG,MEOX2,EBF2,HOXA13,ZIC4,PITX1,PITX2,PITX3,HOXB13,FOXF2,PRRX1,TBX4,TLX3,ARX,POU3F2,POU4F1,SIX3,ZIC1,ZIC2,FOXD3,CTCFL,DMRT2,ZIC5,ASCL1,TP63,MKX,NKX2-5,MYT1L,SOX2,MYF5,MYF6,ZNF536,SALL3,MYOD1,MYOG,INSM1,NKX2-3,NKX3-2,ISL1,SCX,SP8,NKX2-8,NEUROD1,SOHLH2,NEUROG1,FOXL2,BHLHE22,NHLH1,NHLH2,DLX1,DLX2,DLX6,TBX1,TBX5,VAX1,EBF3,NEUROD4,HIF3A,TBX18,SOX21,ZFHX4,NKX2-1,NR2E1,SP5,SP9,PAX1,P…
GO: Molecular Function	GO:1990837	sequence-specific double-stranded DNA binding			2.314e-10	2.113e-07	2.641e-08	1.953e-07	83	1658	BCL11A,SOX8,FOXA2,ALX4,RXRG,MEOX2,EBF2,HOXA13,ZIC4,HOXC12,PITX1,PITX2,PITX3,HOXB13,FOXG1,FOXF2,PRRX1,TBX4,LIN28B,TLX3,ARX,OSR2,SHOX2,ISL2,POU3F2,POU4F1,BARX2,SIX3,ZIC1,ZIC2,FOXD3,CTCFL,DMRT2,LBX1,ZIC5,ASCL1,TP63,MKX,NKX2-5,MYT1L,SOX2,MYF5,MYF6,ZNF536,SALL3,MYOD1,MYOG,INSM1,NKX2-3,NKX3-2,ISL1,SCX,SP8,NKX2-8,NEUROD1,SOHLH2,NEUROG1,FOXL2,BHLHE22,NHLH1,NHLH2,DLX1,DLX2,DLX6,TBX1,TBX5,VAX1,EBF3,NEUROD4…
GO: Molecular Function	GO:0030545	signaling receptor regulator activity			2.86e-10	2.611e-07	2.901e-08	2.145e-07	43	598	CRLF1,GDF6,PENK,FNDC5,ADCYAP1,FBN2,LY6G6D,WNT16,AGTR2,FGF5,FGF7,FGF13,CXCL6,FST,VEGFD,SFRP2,IAPP,ALKAL2,IGF1,DKK1,ASIP,PRL,DKK2,SEMA3E,IL17B,NDP,GDF10,PTHLH,PTN,BMP3,BMP5,SCG2,FGF19,NPY,NPPC,NTS,OGN,EDN3,TGFB2,TGFB3,GREM2,LEFTY2,THBS4
GO: Molecular Function	GO:0000977	RNA polymerase II transcription regulatory region sequence-specific DNA binding			3.294e-10	3.008e-07	3.008e-08	2.224e-07	77	1496	BCL11A,SOX8,FOXA2,ALX4,RXRG,MEOX2,EBF2,HOXA13,ZIC4,PITX1,PITX2,PITX3,HOXB13,FOXF2,PRRX1,TBX4,TLX3,ARX,OSR2,POU3F2,POU4F1,BARX2,SIX3,ZIC1,ZIC2,FOXD3,CTCFL,DMRT2,ZIC5,ASCL1,TP63,MKX,NKX2-5,MYT1L,SOX2,MYF5,MYF6,ZNF536,SALL3,MYOD1,MYOG,INSM1,NKX2-3,NKX3-2,ISL1,SCX,SP8,NKX2-8,NEUROD1,SOHLH2,NEUROG1,FOXL2,BHLHE22,NHLH1,NHLH2,DLX1,DLX2,DLX6,TBX1,TBX5,VAX1,EBF3,NEUROD4,TWIST2,HIF3A,TBX18,SOX21,ZFHX4,NKX2…
GO: Molecular Function	GO:0003690	double-stranded DNA binding			1.221e-09	1.114e-06	1.013e-07	7.492e-07	85	1776	BCL11A,SOX8,H1-9P,FOXA2,ALX4,RXRG,MEOX2,EBF2,HOXA13,ZIC4,HOXC12,PITX1,PITX2,PITX3,HOXB13,FOXG1,FOXF2,PRRX1,TBX4,LIN28B,TLX3,ARX,OSR2,SHOX2,ISL2,POU3F2,POU4F1,BARX2,SIX3,ZIC1,ZIC2,RAD51AP2,FOXD3,CTCFL,DMRT2,LBX1,ZIC5,ASCL1,TP63,MKX,NKX2-5,MYT1L,SOX2,MYF5,MYF6,ZNF536,SALL3,MYOD1,MYOG,INSM1,NKX2-3,NKX3-2,ISL1,SCX,SP8,NKX2-8,NEUROD1,SOHLH2,NEUROG1,FOXL2,BHLHE22,NHLH1,NHLH2,DLX1,DLX2,DLX6,TBX1,TBX5,VA…
GO: Molecular Function	GO:0048018	receptor ligand activity			1.435e-09	1.311e-06	1.092e-07	8.076e-07	39	536	CRLF1,GDF6,PENK,FNDC5,ADCYAP1,FBN2,WNT16,FGF5,FGF7,FGF13,CXCL6,VEGFD,SFRP2,IAPP,ALKAL2,IGF1,DKK1,ASIP,PRL,SEMA3E,IL17B,NDP,GDF10,PTHLH,PTN,BMP3,BMP5,SCG2,FGF19,NPY,NPPC,NTS,OGN,EDN3,TGFB2,TGFB3,GREM2,LEFTY2,THBS4
GO: Molecular Function	GO:0030546	signaling receptor activator activity			2.419e-09	2.209e-06	1.699e-07	1.256e-06	39	546	CRLF1,GDF6,PENK,FNDC5,ADCYAP1,FBN2,WNT16,FGF5,FGF7,FGF13,CXCL6,VEGFD,SFRP2,IAPP,ALKAL2,IGF1,DKK1,ASIP,PRL,SEMA3E,IL17B,NDP,GDF10,PTHLH,PTN,BMP3,BMP5,SCG2,FGF19,NPY,NPPC,NTS,OGN,EDN3,TGFB2,TGFB3,GREM2,LEFTY2,THBS4
GO: Molecular Function	GO:0005201	extracellular matrix structural constituent			2.715e-09	2.479e-06	1.755e-07	1.298e-06	22	195	TMEFF2,MFAP4,FBN2,CTHRC1,COL1A1,COL3A1,COL5A2,COL11A1,FMOD,COL16A1,COL19A1,COL23A1,POSTN,ASPN,DCN,COL21A1,DPT,LAMA2,OGN,THBS4,LUM,PCOLCE
GO: Molecular Function	GO:0000976	transcription cis-regulatory region binding			2.884e-09	2.633e-06	1.755e-07	1.298e-06	78	1599	BCL11A,SOX8,FOXA2,ALX4,RXRG,MEOX2,EBF2,HOXA13,ZIC4,PITX1,PITX2,PITX3,HOXB13,FOXF2,PRRX1,TBX4,TLX3,ARX,OSR2,ISL2,POU3F2,POU4F1,BARX2,SIX3,ZIC1,ZIC2,FOXD3,CTCFL,DMRT2,ZIC5,ASCL1,TP63,MKX,NKX2-5,MYT1L,SOX2,MYF5,MYF6,ZNF536,SALL3,MYOD1,MYOG,INSM1,NKX2-3,NKX3-2,ISL1,SCX,SP8,NKX2-8,NEUROD1,SOHLH2,NEUROG1,FOXL2,BHLHE22,NHLH1,NHLH2,DLX1,DLX2,DLX6,TBX1,TBX5,VAX1,EBF3,NEUROD4,TWIST2,HIF3A,TBX18,SOX21,ZFHX4…
GO: Molecular Function	GO:0001067	transcription regulatory region nucleic acid binding			3.315e-09	3.027e-06	1.892e-07	1.399e-06	78	1604	BCL11A,SOX8,FOXA2,ALX4,RXRG,MEOX2,EBF2,HOXA13,ZIC4,PITX1,PITX2,PITX3,HOXB13,FOXF2,PRRX1,TBX4,TLX3,ARX,OSR2,ISL2,POU3F2,POU4F1,BARX2,SIX3,ZIC1,ZIC2,FOXD3,CTCFL,DMRT2,ZIC5,ASCL1,TP63,MKX,NKX2-5,MYT1L,SOX2,MYF5,MYF6,ZNF536,SALL3,MYOD1,MYOG,INSM1,NKX2-3,NKX3-2,ISL1,SCX,SP8,NKX2-8,NEUROD1,SOHLH2,NEUROG1,FOXL2,BHLHE22,NHLH1,NHLH2,DLX1,DLX2,DLX6,TBX1,TBX5,VAX1,EBF3,NEUROD4,TWIST2,HIF3A,TBX18,SOX21,ZFHX4…
GO: Molecular Function	GO:0043565	sequence-specific DNA binding			5.867e-09	5.356e-06	3.151e-07	2.33e-06	83	1775	BCL11A,SOX8,FOXA2,ALX4,RXRG,MEOX2,EBF2,HOXA13,ZIC4,HOXC12,PITX1,PITX2,PITX3,HOXB13,FOXG1,FOXF2,PRRX1,TBX4,LIN28B,TLX3,ARX,OSR2,SHOX2,ISL2,POU3F2,POU4F1,BARX2,SIX3,ZIC1,ZIC2,FOXD3,CTCFL,DMRT2,LBX1,ZIC5,ASCL1,TP63,MKX,NKX2-5,MYT1L,SOX2,MYF5,MYF6,ZNF536,SALL3,MYOD1,MYOG,INSM1,NKX2-3,NKX3-2,ISL1,SCX,SP8,NKX2-8,NEUROD1,SOHLH2,NEUROG1,FOXL2,BHLHE22,NHLH1,NHLH2,DLX1,DLX2,DLX6,TBX1,TBX5,VAX1,EBF3,NEUROD4…
GO: Molecular Function	GO:0003779	actin binding			7.537e-08	6.881e-05	3.823e-06	2.827e-05	34	497	XIRP1,SYNPO2L,ACTN2,ACTN3,TTN,FLNC,MYOT,LMOD2,XIRP2,PHACTR3,MYO16,MYBPC1,MYH2,MYH3,MYH7,MYH8,MYL2,MYL4,GAS2,MYOZ2,NEB,PDLIM3,MYPN,NAV3,KCNMA1,MYO18B,CSRP3,LMOD3,LDB3,TNNC2,TNNC1,TNNI1,TNNI2,TNNT3
GO: Molecular Function	GO:0008083	growth factor activity			4.002e-07	0.0003654	1.923e-05	0.0001422	18	178	GDF6,FGF5,FGF7,FGF13,VEGFD,IGF1,DKK1,PRL,GDF10,PTN,BMP3,BMP5,FGF19,OGN,TGFB2,TGFB3,LEFTY2,THBS4
GO: Molecular Function	GO:0008092	cytoskeletal protein binding			7.234e-07	0.0006605	3.302e-05	0.0002442	55	1123	XIRP1,SMYD1,ACTA1,SYNPO2L,ACTC1,ACTN2,ACTN3,TTN,NME8,FGF13,FLNC,AMPD1,MYOT,ANK1,LMOD2,NKD2,MAP1LC3C,XIRP2,PHACTR3,MYO16,MYBPC1,MYH2,MYH3,MYH7,MYH8,MYL2,MYL4,REEP1,GAS2,MYOZ2,NEB,DCX,NEFM,DES,PDLIM3,MYPN,NAV3,KCNMA1,TRIM63,MYO18B,AGBL1,DYNC1I1,STMN2,GRIA1,GRIA2,C10orf90,CAV3,CSRP3,LMOD3,LDB3,TNNC2,TNNC1,TNNI1,TNNI2,TNNT3
GO: Molecular Function	GO:1904315	transmitter-gated ion channel activity involved in regulation of postsynaptic membrane potential			3.226e-06	0.002945	0.0001402	0.001037	10	64	CHRND,GABRA1,GABRA5,GABRG2,GLRA2,GRIN3A,GRIA1,GRIA2,GRIA4,GRID2
GO: Molecular Function	GO:0022835	transmitter-gated channel activity			4.301e-06	0.003927	0.0001707	0.001263	10	66	CHRND,GABRA1,GABRA5,GABRG2,GLRA2,GRIN3A,GRIA1,GRIA2,GRIA4,GRID2
GO: Molecular Function	GO:0022824	transmitter-gated ion channel activity			4.301e-06	0.003927	0.0001707	0.001263	10	66	CHRND,GABRA1,GABRA5,GABRG2,GLRA2,GRIN3A,GRIA1,GRIA2,GRIA4,GRID2
GO: Molecular Function	GO:0099529	neurotransmitter receptor activity involved in regulation of postsynaptic membrane potential			4.947e-06	0.004516	0.0001882	0.001391	10	67	CHRND,GABRA1,GABRA5,GABRG2,GLRA2,GRIN3A,GRIA1,GRIA2,GRIA4,GRID2
GO: Molecular Function	GO:0015276	ligand-gated ion channel activity			5.879e-06	0.005367	0.0002147	0.001588	15	154	RYR2,CHRND,ASIC4,CNGA3,GABRA1,GABRA5,GABRG2,GLRA2,KCNMA1,GRIN3A,HCN1,GRIA1,GRIA2,GRIA4,GRID2
GO: Molecular Function	GO:0030020	extracellular matrix structural constituent conferring tensile strength	X		6.843e-06	0.006248	0.0002403	0.001777	8	42	COL1A1,COL3A1,COL5A2,COL11A1,COL16A1,COL19A1,COL23A1,COL21A1
GO: Molecular Function	GO:0022834	ligand-gated channel activity			7.447e-06	0.006799	0.0002518	0.001862	15	157	RYR2,CHRND,ASIC4,CNGA3,GABRA1,GABRA5,GABRG2,GLRA2,KCNMA1,GRIN3A,HCN1,GRIA1,GRIA2,GRIA4,GRID2
GO: Molecular Function	GO:0017147	Wnt-protein binding			9.899e-06	0.009037	0.0003228	0.002387	7	32	FZD9,CTHRC1,SFRP2,SFRP4,SFRP5,ROR1,WIF1
GO: Molecular Function	GO:0022836	gated channel activity			1.237e-05	0.01129	0.0003895	0.00288	24	365	GJD2,TRPC3,RYR2,CHRND,KCNQ5,SCN7A,ASIC4,CNGA3,GABRA1,KCNH5,GABRA5,GABRG2,KCND2,GLRA2,KCNMA1,GRIN3A,CACNA1S,CACNG1,LRRC38,HCN1,GRIA1,GRIA2,GRIA4,GRID2
GO: Molecular Function	GO:0005539	glycosaminoglycan binding			1.324e-05	0.01209	0.000403	0.00298	20	272	LRTM1,VIT,FGF7,CXCL6,COL11A1,CHODL,COL23A1,POSTN,RSPO2,SMOC1,DCN,PTN,SULF1,EPYC,GREM2,THBS4,TREM2,TNFAIP6,LRRC17,PCOLCE
GO: Molecular Function	GO:0005102	signaling receptor binding			1.45e-05	0.01324	0.000427	0.003158	73	1813	CRLF1,PDGFRA,GDF6,PENK,FNDC5,LRTM1,ACTN2,ACTN3,ADCYAP1,MFAP4,FAP,FBN2,WNT16,AGTR2,CTHRC1,FGF5,FGF7,FGF13,C1QTNF2,CXCL6,FST,VEGFD,HJV,COL3A1,SFRP2,COL16A1,IAPP,NXPH1,ALKAL2,IGF1,DKK1,ASIP,RSPO2,ADAM2,ATP1A3,PRL,MEGF10,DKK2,SEMA3E,GABRA5,REEP1,IL17B,NDP,GDF10,PTHLH,PTN,NEFM,BMP3,BMP5,PTPRZ1,SCG2,FGF19,NPY,NPPC,RAPSN,CAMK2A,NTS,LAMA2,GRIA1,GRIA2,OGN,ANGPTL1,EDN3,TGFB2,TGFB3,GREM2,LEFTY2,THBS4,ITGB1B…
GO: Molecular Function	GO:0005230	extracellular ligand-gated ion channel activity			1.76e-05	0.01606	0.000502	0.003712	10	77	CHRND,GABRA1,GABRA5,GABRG2,GLRA2,GRIN3A,GRIA1,GRIA2,GRIA4,GRID2
GO: Molecular Function	GO:0005198	structural molecule activity			1.853e-05	0.01692	0.0005127	0.003791	43	892	ACTA1,ACTN2,ACTN3,TTN,TMEFF2,MFAP4,FBN2,CTHRC1,MYL11,PLP1,COL1A1,COL3A1,COL5A2,COL11A1,MYOT,FMOD,COL16A1,ANK1,COL19A1,JPH1,COL23A1,POSTN,MYBPC1,MYBPH,MYH8,MYL1,MYL2,ASPN,NEB,DCN,NEFM,DES,NEFL,PDLIM3,COL21A1,DPT,KRT31,LAMA2,OGN,CSRP3,THBS4,LUM,PCOLCE
GO: Molecular Function	GO:0005179	hormone activity			2.171e-05	0.01982	0.0005829	0.00431	13	132	PENK,FNDC5,ADCYAP1,FBN2,IAPP,IGF1,ASIP,PRL,PTHLH,NPY,NPPC,NTS,EDN3
GO: Molecular Function	GO:0070888	E-box binding			2.251e-05	0.02055	0.0005871	0.004341	8	49	ASCL1,MYF5,MYF6,MYOD1,MYOG,SCX,NEUROD1,NEUROG1
GO: Molecular Function	GO:0098960	postsynaptic neurotransmitter receptor activity			3.323e-05	0.03034	0.0008427	0.006231	11	100	CHRND,LY6G6D,GABRA1,GABRA5,GABRG2,GLRA2,GRIN3A,GRIA1,GRIA2,GRIA4,GRID2
GO: Molecular Function	GO:0030594	neurotransmitter receptor activity			3.482e-05	0.03179	0.0008592	0.006354	13	138	CHRND,LY6G6D,HTR2C,HTR7,GABRA1,GABRA5,GABRG2,GLRA2,GRIN3A,GRIA1,GRIA2,GRIA4,GRID2
GO: Molecular Function	GO:0005509	calcium ion binding			4.227e-05	0.03859	0.001016	0.00751	38	777	ACTN2,ACTN3,TTN,RYR2,FBN2,MYL11,SPARCL1,MYL10,PCDH10,VSNL1,SGCA,PPEF1,NKD2,ATP2A1,MYL1,MYL2,MYL4,ASPN,FSTL5,DGKB,DLK1,SMOC1,SULF1,PCDH11X,SYT4,CACNA1S,CALB2,SYT6,CASQ2,CALML6,THBS4,ITGB1BP2,TNNC2,TNFAIP6,TNNC1,PCDH8,CDH12,CDH15
GO: Molecular Function	GO:0017022	myosin binding			4.669e-05	0.04263	0.001093	0.008083	10	86	SMYD1,ACTA1,ACTC1,AMPD1,NKD2,MYBPC1,MYH8,MYL2,MYL4,GRIA1
GO: Molecular Function	GO:0004971	AMPA glutamate receptor activity			5.703e-05	0.05207	0.001302	0.009626	3	4	GRIA1,GRIA2,GRIA4
GO: Molecular Function	GO:0042805	actinin binding			6.424e-05	0.05865	0.00143	0.01058	7	42	TTN,MYOT,XIRP2,PDLIM3,MYPN,CSRP3,LDB3
GO: Molecular Function	GO:0004970	ionotropic glutamate receptor activity			7.488e-05	0.06836	0.001628	0.01204	5	19	GRIN3A,GRIA1,GRIA2,GRIA4,GRID2
GO: Molecular Function	GO:0051015	actin filament binding			9.234e-05	0.0843	0.001961	0.0145	17	240	XIRP1,ACTN2,ACTN3,TTN,FLNC,XIRP2,MYO16,MYH2,MYH3,MYH7,MYH8,MYL4,GAS2,NEB,MYO18B,TNNC2,TNNC1
GO: Molecular Function	GO:0005216	ion channel activity			9.988e-05	0.09119	0.002072	0.01532	30	579	TRPC3,BEST3,SLC24A3,RYR2,CHRND,KCNQ5,SCN7A,FGF13,ASIC4,CNGA3,PRKG1,GABRA1,KCNH5,GABRA5,GABRG2,KCND2,GLRA2,KCNMA1,GRIN3A,NPY,CACNA1S,CACNG1,NPY2R,LRRC38,HCN1,GRIA1,GRIA2,GRIA4,GRID2,CAV3
GO: Molecular Function	GO:0051393	alpha-actinin binding			0.0001092	0.09972	0.002216	0.01639	6	32	TTN,MYOT,XIRP2,PDLIM3,MYPN,LDB3
GO: Molecular Function	GO:0015267	channel activity			0.0001174	0.1072	0.002331	0.01723	32	641	GJD2,TRPC3,BEST3,SLC24A3,RYR2,CHRND,KCNQ5,SCN7A,FGF13,ASIC4,CNGA3,PRKG1,GABRA1,KCNH5,GABRA5,GABRG2,ASPN,KCND2,GLRA2,KCNMA1,GRIN3A,NPY,CACNA1S,CACNG1,NPY2R,LRRC38,HCN1,GRIA1,GRIA2,GRIA4,GRID2,CAV3
GO: Molecular Function	GO:0022803	passive transmembrane transporter activity			0.0001208	0.1103	0.002347	0.01736	32	642	GJD2,TRPC3,BEST3,SLC24A3,RYR2,CHRND,KCNQ5,SCN7A,FGF13,ASIC4,CNGA3,PRKG1,GABRA1,KCNH5,GABRA5,GABRG2,ASPN,KCND2,GLRA2,KCNMA1,GRIN3A,NPY,CACNA1S,CACNG1,NPY2R,LRRC38,HCN1,GRIA1,GRIA2,GRIA4,GRID2,CAV3
GO: Molecular Function	GO:0031014	troponin T binding			0.00014	0.1278	0.002662	0.01969	3	5	TNNC1,TNNI2,TNNT3
GO: Molecular Function	GO:0005518	collagen binding			0.0001587	0.1449	0.002957	0.02187	9	81	SPARCL1,MUSK,ASPN,DCN,COCH,DDR2,THBS4,LUM,PCOLCE
GO: Molecular Function	GO:0030021	extracellular matrix structural constituent conferring compression resistance			0.0001999	0.1825	0.003649	0.02699	5	23	FMOD,ASPN,DCN,OGN,LUM
GO: Molecular Function	GO:0005184	neuropeptide hormone activity			0.0002161	0.1973	0.003869	0.02861	6	36	PENK,ADCYAP1,ASIP,NPY,NPPC,NTS
GO: Molecular Function	GO:0000146	microfilament motor activity			0.0003403	0.3107	0.005975	0.04418	6	39	ACTC1,MYO16,MYH2,MYH3,MYH7,MYH8
GO: Molecular Function	GO:0051371	muscle alpha-actinin binding			0.0003886	0.3548	0.006694	0.0495	4	15	TTN,PDLIM3,MYPN,LDB3
GO: Molecular Function	GO:0005261	cation channel activity			0.0004275	0.3903	0.007228	0.05345	24	459	TRPC3,SLC24A3,RYR2,CHRND,KCNQ5,SCN7A,FGF13,ASIC4,CNGA3,PRKG1,KCNH5,KCND2,KCNMA1,GRIN3A,NPY,CACNA1S,CACNG1,NPY2R,LRRC38,HCN1,GRIA1,GRIA2,GRIA4,CAV3
GO: Molecular Function	GO:0008066	glutamate receptor activity			0.0004424	0.4039	0.007344	0.0543	5	27	GRIN3A,GRIA1,GRIA2,GRIA4,GRID2
GO: Molecular Function	GO:0005125	cytokine activity			0.0004613	0.4211	0.007433	0.05497	16	250	CRLF1,GDF6,WNT16,CXCL6,ALKAL2,PRL,IL17B,NDP,GDF10,BMP3,BMP5,SCG2,TGFB2,TGFB3,GREM2,LEFTY2
GO: Molecular Function	GO:0031433	telethonin binding			0.0004722	0.4311	0.007433	0.05497	3	7	TTN,MYOZ2,CSRP3
GO: Molecular Function	GO:0044323	retinoic acid-responsive element binding			0.0004722	0.4311	0.007433	0.05497	3	7	RXRG,MYT1L,ZNF536
GO: Molecular Function	GO:0004351	glutamate decarboxylase activity			0.0006116	0.5584	0.009465	0.06999	2	2	GAD1,GAD2
GO: Molecular Function	GO:0032036	myosin heavy chain binding			0.0006517	0.595	0.009917	0.07333	4	17	AMPD1,NKD2,MYL2,MYL4
GO: Molecular Function	GO:0005237	inhibitory extracellular ligand-gated ion channel activity			0.0008218	0.7503	0.0123	0.09096	4	18	GABRA1,GABRA5,GABRG2,GLRA2
GO: Molecular Function	GO:0005178	integrin binding			0.001049	0.9574	0.01544	0.1142	12	171	ACTN2,ACTN3,FAP,COL3A1,SFRP2,COL16A1,IGF1,ADAM2,PTN,PTPRZ1,THBS4,ITGB1BP2
GO: Molecular Function	GO:0008201	heparin binding			0.001162	1	0.01683	0.1245	13	197	LRTM1,FGF7,CXCL6,COL11A1,COL23A1,POSTN,RSPO2,SMOC1,PTN,GREM2,THBS4,LRRC17,PCOLCE
GO: Molecular Function	GO:0015318	inorganic molecular entity transmembrane transporter activity			0.001422	1	0.02028	0.15	37	898	TRPC3,BEST3,SLC24A3,RYR2,CHRND,KCNQ5,SCN7A,FGF13,ASIC4,CNGA3,COX6A2,SLC1A3,SLC8A3,PRKG1,ATP1A3,ATP2A1,GABRA1,KCNH5,GABRA5,GABRG2,KCND2,GLRA2,KCNMA1,GRIN3A,NPY,CACNA1S,CACNG1,NPY2R,LRRC38,HCN1,GRIA1,GRIA2,GRIA4,SLC6A15,GRID2,CAV3,ATP1B4
GO: Molecular Function	GO:0043425	bHLH transcription factor binding			0.001515	1	0.02099	0.1552	5	35	ASCL1,MYOD1,ISL1,SCX,CSRP3
GO: Molecular Function	GO:0001540	amyloid-beta binding			0.001517	1	0.02099	0.1552	9	110	IAPP,MSR1,ATP1A3,BCHE,GRIA1,GRIA2,GRIA4,TGFB2,TREM2
GO: Molecular Function	GO:0038062	protein tyrosine kinase collagen receptor activity			0.00176	1	0.02399	0.1774	2	3	MUSK,DDR2
GO: Molecular Function	GO:0008503	benzodiazepine receptor activity			0.002069	1	0.02778	0.2054	3	11	GABRA1,GABRA5,GABRG2
GO: Molecular Function	GO:0099095	ligand-gated anion channel activity			0.002159	1	0.02857	0.2113	4	23	GABRA1,GABRA5,GABRG2,GLRA2
GO: Molecular Function	GO:0044877	protein-containing complex binding			0.00223	1	0.02881	0.2131	61	1726	XIRP1,PDGFRA,ACTN2,ACTN3,H1-9P,TTN,FAP,SPARCL1,FST,PLP1,CNGA3,COL3A1,FLNC,SFRP2,COL16A1,ANK1,MSR1,IGF1,XIRP2,ADAM2,MUSK,MYO16,MEGF10,KCNH5,GAD1,MYH2,GAD2,MYH3,MYH7,MYH8,MYL4,ASPN,GAS2,NEB,DCN,PTN,NEFM,NEFL,COCH,KCND2,PTPRZ1,PTX3,KCNMA1,MYO18B,DYNC1I1,HCN1,DDR2,GRIA1,GRIA2,CAV3,TGFB2,TGFB3,THBS4,ITGB1BP2,APOL5,TREM2,TNNC2,LUM,TNNC1,ENO3,PCOLCE
GO: Molecular Function	GO:0015085	calcium ion transmembrane transporter activity			0.002241	1	0.02881	0.2131	12	187	TRPC3,SLC24A3,RYR2,SLC8A3,PRKG1,ATP2A1,GRIN3A,NPY,CACNA1S,CACNG1,NPY2R,CAV3
GO: Molecular Function	GO:0099094	ligand-gated cation channel activity			0.002463	1	0.03124	0.231	9	118	RYR2,CHRND,ASIC4,CNGA3,GRIN3A,HCN1,GRIA1,GRIA2,GRIA4
GO: Molecular Function	GO:0071837	HMG box domain binding			0.002541	1	0.03179	0.235	4	24	ALX4,PRRX1,POU3F2,PAX3
GO: Molecular Function	GO:0048407	platelet-derived growth factor binding			0.002709	1	0.03343	0.2472	3	12	PDGFRA,COL1A1,COL3A1
GO: Molecular Function	GO:0071855	neuropeptide receptor binding			0.002779	1	0.03377	0.2497	5	40	ADCYAP1,ASIP,NPY,NTS,EDN3
GO: Molecular Function	GO:0022890	inorganic cation transmembrane transporter activity			0.002811	1	0.03377	0.2497	31	743	TRPC3,SLC24A3,RYR2,CHRND,KCNQ5,SCN7A,FGF13,ASIC4,CNGA3,COX6A2,SLC1A3,SLC8A3,PRKG1,ATP1A3,ATP2A1,KCNH5,KCND2,KCNMA1,GRIN3A,NPY,CACNA1S,CACNG1,NPY2R,LRRC38,HCN1,GRIA1,GRIA2,GRIA4,SLC6A15,CAV3,ATP1B4
GO: Molecular Function	GO:0046873	metal ion transmembrane transporter activity			0.002896	1	0.03434	0.2539	25	559	TRPC3,SLC24A3,RYR2,KCNQ5,SCN7A,FGF13,ASIC4,SLC1A3,SLC8A3,PRKG1,ATP1A3,ATP2A1,KCNH5,KCND2,KCNMA1,GRIN3A,NPY,CACNA1S,CACNG1,NPY2R,LRRC38,HCN1,GRIA2,SLC6A15,CAV3
GO: Molecular Function	GO:0022851	GABA-gated chloride ion channel activity			0.003459	1	0.04002	0.296	3	13	GABRA1,GABRA5,GABRG2
GO: Molecular Function	GO:0034714	type III transforming growth factor beta receptor binding			0.003463	1	0.04002	0.296	2	4	TGFB2,TGFB3
GO: Molecular Function	GO:0015075	ion transmembrane transporter activity			0.003754	1	0.04284	0.3168	39	1017	GJD2,TRPC3,BEST3,SLC24A3,RYR2,CHRND,KCNQ5,SCN7A,FGF13,ASIC4,CNGA3,COX6A2,SLCO1B1,SLC1A3,SLC8A3,PRKG1,ATP1A3,ATP2A1,GABRA1,KCNH5,GABRA5,GABRG2,KCND2,GLRA2,KCNMA1,GRIN3A,NPY,CACNA1S,CACNG1,NPY2R,LRRC38,HCN1,GRIA1,GRIA2,GRIA4,SLC6A15,GRID2,CAV3,ATP1B4
GO: Molecular Function	GO:0031432	titin binding			0.004323	1	0.04824	0.3567	3	14	ACTN2,MYBPC1,TRIM63
GO: Molecular Function	GO:0005231	excitatory extracellular ligand-gated ion channel activity			0.004332	1	0.04824	0.3567	6	63	CHRND,GABRA1,GABRA5,GABRG2,GLRA2,GRIA2
GO: Molecular Function	GO:0005516	calmodulin binding			0.004487	1	0.04936	0.365	13	230	TTN,RYR2,KCNQ5,SLC8A3,KCNH5,MYH2,MYH3,MYH7,MYH8,ARPP21,GAP43,CACNA1S,CAMK2A
GO: Biological Process	GO:0007517	muscle organ development	X		3.164e-45	1.835e-41	1.835e-41	1.696e-40	87	564	VGLL2,SMYD1,GDF6,ACTA1,SYNPO2L,ACTC1,KLHL41,ACTN2,MEG3,ACTN3,SOX8,TTN,ALX4,RXRG,RYR2,CHRND,MEOX2,PITX1,PITX2,MYL11,COL3A1,TRIM72,COL11A1,MYOT,COL19A1,CHODL,SGCA,SGCD,SGCG,KLHL40,SHOX2,POU4F1,BARX2,JPH1,POSTN,IGF1,DMRT2,LBX1,XIRP2,UNC45B,MKX,NKX2-5,RBM24,MEGF10,MYBPC1,MYF5,MYF6,MYH2,MYH3,MYH7,MYH8,MYL1,MYL2,MYOD1,MYOG,STAC3,MYOZ2,ISL1,NMRK2,NEB,DCN,SCX,DES,NEUROG1,FOXL2,PDLIM3,APOBEC2,MYMK,POPDC3,…
GO: Biological Process	GO:0061061	muscle structure development	X		1.503e-42	8.716e-39	4.358e-39	4.028e-38	112	1044	XIRP1,GJD2,PDGFRA,VGLL2,SMYD1,GDF6,ACTA1,SYNPO2L,ACTC1,STYXL2,KLHL41,ACTN2,MEG3,ACTN3,SOX8,TTN,ALX4,RXRG,RYR2,CHRND,MEOX2,AGTR2,PITX1,PITX2,MYL11,FOXF2,COL3A1,TRIM72,FLNC,TSHZ3,COL11A1,MYOT,COL19A1,CHODL,SGCA,SGCD,SGCG,KLHL40,SHOX2,POU4F1,BARX2,LMOD2,JPH1,POSTN,IGF1,DKK1,DMRT2,LBX1,XIRP2,UNC45B,MKX,NKX2-5,RBM24,PRL,MEGF10,MYBPC1,MYF5,MYF6,MYH2,MIR133B,MYH3,FBXO40,MYH7,MYH8,MYL1,MYL2,MYL4,MYOD1,MY…
GO: Biological Process	GO:0060537	muscle tissue development	X		1.235e-38	7.162e-35	2.387e-35	2.207e-34	88	697	XIRP1,GJD2,PDGFRA,VGLL2,SMYD1,GDF6,ACTA1,SYNPO2L,ACTC1,KLHL41,ACTN2,MEG3,ACTN3,EYA2,SOX8,TTN,RXRG,RYR2,CHRND,MEOX2,AGTR2,PITX1,PITX2,MYL11,COL3A1,TSHZ3,COL11A1,MYOT,COL19A1,SGCD,SGCG,KLHL40,SHOX2,POU4F1,BARX2,IGF1,DKK1,DMRT2,XIRP2,UNC45B,TP63,NKX2-5,RBM24,MEGF10,MYBPC1,MYF5,MYF6,MYH2,MYH3,MYH7,MYH8,MYL1,MYL2,MYL4,MYOD1,MYOG,CYP26A1,STAC3,MYOZ2,ISL1,NEB,DCN,SCX,DES,BMP5,FOXL2,PDLIM3,MYMK,POPDC3,MY…
GO: Biological Process	GO:0055001	muscle cell development	X		3.968e-33	2.301e-29	5.753e-30	5.318e-29	61	373	XIRP1,GJD2,PDGFRA,SMYD1,GDF6,ACTA1,SYNPO2L,ACTC1,STYXL2,KLHL41,ACTN2,ACTN3,TTN,CHRND,AGTR2,PITX2,FOXF2,FLNC,MYOT,SGCD,KLHL40,SHOX2,LMOD2,IGF1,DMRT2,UNC45B,NKX2-5,RBM24,MEGF10,MYBPC1,MYF5,MYF6,MYH2,MYH3,MYH7,MYH8,MYL2,MYL4,MYOD1,MYOG,CYP26A1,STAC3,MYOZ2,ISL1,NEB,DES,MYPN,MYMK,MYO18B,TBX5,CACNA1S,HOTTIP,CASQ2,CAV3,CSRP3,EDNRA,TBX18,LMOD3,LDB3,TNNI2,TNNT3
GO: Biological Process	GO:0051146	striated muscle cell differentiation	X		2.469e-32	1.432e-28	2.863e-29	2.647e-28	68	490	XIRP1,GJD2,PDGFRA,SMYD1,GDF6,ACTA1,SYNPO2L,ACTC1,STYXL2,KLHL41,ACTN2,ACTN3,TTN,CHRND,AGTR2,PITX2,TRIM72,FLNC,MYOT,SGCD,KLHL40,SHOX2,BARX2,LMOD2,IGF1,DKK1,DMRT2,UNC45B,NKX2-5,RBM24,MEGF10,MYBPC1,MYF5,MYF6,MYH2,MIR133B,MYH3,MYH7,MYH8,MYL2,MYL4,MYOD1,MYOG,CYP26A1,STAC3,MYOZ2,ISL1,NEB,DES,MYPN,MYMK,POPDC3,MYO18B,TBX1,TBX5,CACNA1S,HOTTIP,CASQ2,TMEM119,CAV3,ADAM12,CSRP3,TBX18,LMOD3,LDB3,PAX3,TNNI2,TNNT3
GO: Biological Process	GO:0060538	skeletal muscle organ development	X		1.06e-31	6.147e-28	1.024e-28	9.469e-28	58	352	VGLL2,SMYD1,GDF6,ACTA1,SYNPO2L,KLHL41,ACTN2,MEG3,ACTN3,SOX8,RXRG,CHRND,MEOX2,PITX1,PITX2,MYL11,MYOT,COL19A1,KLHL40,SHOX2,BARX2,POSTN,DMRT2,UNC45B,RBM24,MEGF10,MYBPC1,MYF5,MYF6,MYH2,MYH3,MYH8,MYL1,MYOD1,MYOG,STAC3,MYOZ2,DCN,SCX,DES,FOXL2,PDLIM3,APOBEC2,MYMK,POPDC3,TBX1,CACNA1S,VAX1,HOTTIP,LAMA2,CSRP3,TGFB2,LMOD3,LDB3,RTL1,SRPK3,PAX3,PAX7
GO: Biological Process	GO:0007519	skeletal muscle tissue development	X		2.78e-30	1.612e-26	2.303e-27	2.129e-26	55	331	VGLL2,SMYD1,GDF6,ACTA1,SYNPO2L,KLHL41,ACTN2,MEG3,ACTN3,SOX8,RXRG,CHRND,MEOX2,PITX1,PITX2,MYL11,MYOT,COL19A1,KLHL40,SHOX2,BARX2,DMRT2,UNC45B,RBM24,MEGF10,MYBPC1,MYF5,MYF6,MYH2,MYH3,MYH8,MYL1,MYOD1,MYOG,STAC3,MYOZ2,DCN,SCX,DES,FOXL2,PDLIM3,MYMK,POPDC3,TBX1,CACNA1S,VAX1,HOTTIP,CSRP3,TGFB2,LMOD3,LDB3,RTL1,SRPK3,PAX3,PAX7
GO: Biological Process	GO:0042692	muscle cell differentiation	X		4.14e-29	2.401e-25	3.001e-26	2.774e-25	74	658	XIRP1,GJD2,PDGFRA,SMYD1,GDF6,ACTA1,SYNPO2L,ACTC1,STYXL2,KLHL41,ACTN2,ACTN3,TTN,CHRND,AGTR2,PITX2,FOXF2,TRIM72,FLNC,TSHZ3,MYOT,SGCD,KLHL40,SHOX2,BARX2,LMOD2,IGF1,DKK1,DMRT2,LBX1,UNC45B,NKX2-5,RBM24,MEGF10,MYBPC1,MYF5,MYF6,MYH2,MIR133B,MYH3,FBXO40,MYH7,MYH8,MYL2,MYL4,MYOD1,MYOG,CYP26A1,STAC3,MYOZ2,ISL1,NEB,DES,MYPN,MYMK,POPDC3,MYO18B,TBX1,TBX5,CACNA1S,HOTTIP,LAMA2,CASQ2,TMEM119,CAV3,ADAM12,CSRP3,ED…
GO: Biological Process	GO:0009887	animal organ morphogenesis	X		5.92e-29	3.433e-25	3.815e-26	3.526e-25	123	1729	XIRP1,PDGFRA,VGLL2,GDF6,ACTA1,SYNPO2L,ACTC1,ACTN3,SOX8,FOXA2,TTN,ALX4,RYR2,TMEFF2,HOXA13,FBN2,WNT16,AGTR2,PITX2,PITX3,CTHRC1,MYL11,FGF5,FGF7,SLITRK6,FST,CNGA3,HOXB13,FOXG1,FOXF2,COL1A1,COL3A1,COL5A2,TSHZ3,PRRX1,COL11A1,SFRP2,TBX4,SFRP4,SFRP5,FMOD,OSR2,SHOX2,ISL2,POU4F1,BARX2,SIX3,ZIC1,ZIC2,FOXD3,IGF2BP1,IGF1,DKK1,LBX1,XIRP2,ASCL1,TP63,MKX,RSPO2,KIAA1755,NKX2-5,RBM24,SOX2,MYF5,MYF6,MYH7,MYL2,MYL4,…
GO: Biological Process	GO:0055002	striated muscle cell development			1.742e-28	1.01e-24	1.01e-25	9.337e-25	37	138	XIRP1,GJD2,PDGFRA,SMYD1,ACTA1,SYNPO2L,ACTC1,STYXL2,KLHL41,ACTN2,TTN,CHRND,FLNC,MYOT,LMOD2,UNC45B,NKX2-5,RBM24,MEGF10,MYF5,MYH3,MYH7,MYL2,MYL4,MYOD1,MYOZ2,NEB,DES,MYPN,HOTTIP,CASQ2,CAV3,CSRP3,LMOD3,LDB3,TNNI2,TNNT3
GO: Biological Process	GO:0003012	muscle system process	X		6.211e-27	3.602e-23	3.274e-24	3.026e-23	66	565	TRPC3,MB,ACTA1,ACTC1,KLHL41,ACTN2,ACTN3,TTN,RYR2,CHRND,AGTR2,SCN7A,MYL11,SRL,FGF13,TRIM72,TSHZ3,MYOT,HTR7,SGCA,SGCD,JSRP1,LMOD2,PRKAG3,SLC8A3,IGF1,MLIP,SLN,NKX2-5,PRKG1,ATP1A3,ATP2A1,MYBPC1,MYBPH,MYH2,MYH3,MYH7,MYH8,MYL1,MYL2,MYL4,MYOD1,MYOG,STAC3,MYOZ2,DES,NEUROG1,SULF1,KCNMA1,TRIM63,MYMK,CACNA1S,NPPC,CACNG1,NPY2R,CASQ2,CAV3,CSRP3,EDN3,EDNRA,LMOD3,TNNC2,TNNC1,TNNI1,TNNI2,TNNT3
GO: Biological Process	GO:0030239	myofibril assembly	X		4.074e-26	2.363e-22	1.969e-23	1.82e-22	34	128	XIRP1,GJD2,PDGFRA,SMYD1,ACTA1,SYNPO2L,ACTC1,STYXL2,KLHL41,ACTN2,TTN,CHRND,FLNC,MYOT,LMOD2,UNC45B,NKX2-5,RBM24,MEGF10,MYH3,MYH7,MYL2,MYL4,MYOZ2,NEB,DES,MYPN,CASQ2,CAV3,CSRP3,LMOD3,LDB3,TNNI2,TNNT3
GO: Biological Process	GO:0032989	cellular component morphogenesis	X		5.654e-24	3.279e-20	2.522e-21	2.331e-20	90	1141	XIRP1,GJD2,PDGFRA,SMYD1,GDF6,ACTA1,SYNPO2L,LRTM1,ACTC1,STYXL2,KLHL41,BCL11A,ACTN2,FOXA2,TTN,CHRND,FGF13,SLITRK6,FOXG1,ISLR2,FLNC,MYOT,COL19A1,CHODL,ARX,SHOX2,ISL2,POU3F2,SLITRK3,POU4F1,CCDC141,LMOD2,ZIC2,POSTN,IGF2BP1,UNC45B,VSTM2L,NKX2-5,TMEM108,RBM24,MUSK,MYO16,MEGF10,SEMA3E,MYH3,MYH7,MYL2,MYL4,GAP43,MYOZ2,ISL1,NEB,DCX,PTN,NEFM,DES,NEFL,NKX2-8,SNAP91,PTPRZ1,BHLHE22,MYPN,SYT4,FGF19,PID1,VAX1,CAM…
GO: Biological Process	GO:0006936	muscle contraction			2.047e-23	1.187e-19	8.478e-21	7.836e-20	53	418	MB,ACTA1,ACTC1,KLHL41,ACTN2,ACTN3,TTN,RYR2,CHRND,SCN7A,MYL11,FGF13,TSHZ3,MYOT,HTR7,SGCA,SGCD,JSRP1,LMOD2,SLC8A3,NKX2-5,PRKG1,ATP1A3,ATP2A1,MYBPC1,MYBPH,MYH2,MYH3,MYH7,MYH8,MYL1,MYL2,MYL4,STAC3,DES,NEUROG1,SULF1,KCNMA1,TRIM63,CACNA1S,CACNG1,NPY2R,CASQ2,CAV3,CSRP3,EDN3,EDNRA,LMOD3,TNNC2,TNNC1,TNNI1,TNNI2,TNNT3
GO: Biological Process	GO:0045165	cell fate commitment			4.709e-22	2.731e-18	1.82e-19	1.683e-18	50	396	GDF6,EYA2,SOX8,FOXA2,EBF2,HOXA13,WNT16,PITX1,FGF13,FOXG1,PRRX1,SFRP2,TBX4,TLX3,ARX,ISL2,POU3F2,POU4F1,DKK1,LBX1,DBX1,ASCL1,TP63,NKX2-5,MYT1L,SOX2,MYF5,MYF6,MYL2,GAP43,MYOD1,MYOG,ISL1,NEUROD1,NEUROG1,DLX1,DLX2,FGF19,TBX1,TBX5,NEUROD4,CAV3,EDNRA,TGFB2,TBX18,NKX2-1,NR2E1,PAX3,PAX7,EN1
GO: Biological Process	GO:0001501	skeletal system development			3.527e-21	2.045e-17	1.278e-18	1.181e-17	73	863	PDGFRA,VGLL2,GDF6,ACTN3,ALX4,HOXA13,FBN2,WNT16,PITX1,PITX2,FST,COL1A1,COL3A1,COL5A2,PRRX1,COL11A1,SFRP2,TBX4,SFRP4,COL19A1,OSR2,SHOX2,BARX2,ZIC1,ZIC2,FOXD3,IGF1,DMRT2,TP63,MKX,RSPO2,NKX2-5,RBM24,MYF5,MYH2,MYH3,MYH8,CYP19A1,NKX3-2,OTOR,DLK1,DCN,GDF10,SCX,PTHLH,BMP3,BMP5,NEUROG1,NOTUM,SULF1,DLX1,DLX2,DLX6,TBX1,CACNA1S,NPPC,EPYC,DDR2,HOTTIP,GRIA2,TWIST2,TMEM119,OGN,EDNRA,TGFB2,TGFB3,GREM2,SP5,PAX1,P…
GO: Biological Process	GO:0010927	cellular component assembly involved in morphogenesis			9.458e-21	5.485e-17	3.226e-18	2.982e-17	35	195	XIRP1,GJD2,PDGFRA,SMYD1,ACTA1,SYNPO2L,ACTC1,STYXL2,KLHL41,ACTN2,FOXA2,TTN,CHRND,FLNC,MYOT,LMOD2,UNC45B,NKX2-5,RBM24,MEGF10,MYH3,MYH7,MYL2,MYL4,MYOZ2,NEB,DES,MYPN,CASQ2,CAV3,CSRP3,LMOD3,LDB3,TNNI2,TNNT3
GO: Biological Process	GO:0048646	anatomical structure formation involved in morphogenesis			2.865e-20	1.662e-16	9.231e-18	8.532e-17	113	1890	XIRP1,GJD2,PDGFRA,SMYD1,SERPINF1,ACTA1,SYNPO2L,ACTC1,STYXL2,KLHL41,ACTN2,EYA2,SOX8,FOXA2,TTN,CHRND,MEOX2,FAP,FBN2,WNT16,PITX2,CTHRC1,FST,VEGFD,HOXB13,COL1A1,COL3A1,COL5A2,FLNC,COL11A1,SFRP2,TBX4,SFRP5,MYOT,ISL2,LMOD2,ZIC2,FOXD3,DKK1,DMRT2,NKD2,ZIC5,UNC45B,ASCL1,TP63,MKX,NKX2-5,RBM24,PRL,MEGF10,SEMA3E,SOX2,MYF5,MYF6,MYH2,MYH3,MYH7,MYH8,MYL2,MYL4,MYOD1,MYOG,CYP19A1,CYP26A1,MYOZ2,NKX3-2,ISL1,SMOC1,N…
GO: Biological Process	GO:0045214	sarcomere organization			1.66e-18	9.627e-15	5.067e-16	4.683e-15	22	74	XIRP1,SMYD1,SYNPO2L,KLHL41,ACTN2,TTN,FLNC,LMOD2,NKX2-5,RBM24,MYH3,MYH7,MYL4,MYOZ2,NEB,DES,MYPN,CASQ2,CAV3,CSRP3,LDB3,TNNT3
GO: Biological Process	GO:0014902	myotube differentiation			2.495e-18	1.447e-14	7.235e-16	6.687e-15	34	216	SMYD1,GDF6,ACTA1,KLHL41,ACTN2,ACTN3,PITX2,TRIM72,KLHL40,SHOX2,BARX2,IGF1,DMRT2,NKX2-5,RBM24,MYBPC1,MYF5,MYF6,MYH2,MIR133B,MYH3,MYH8,MYOD1,MYOG,STAC3,MYMK,TBX1,CACNA1S,HOTTIP,TMEM119,CAV3,ADAM12,CSRP3,LMOD3
GO: Biological Process	GO:0060322	head development			3.891e-18	2.256e-14	1.074e-15	9.93e-15	91	1420	PDGFRA,BCL11A,FOXA2,TTN,ADCYAP1,FABP7,ZIC4,AGTR2,PITX1,PITX2,PITX3,FGF13,CXCL6,FST,PLP1,FOXG1,COL1A1,COL3A1,SFRP2,SFRP5,ARX,OSR2,POU3F2,POU4F1,SIX3,CCDC141,ZIC1,ZIC2,IGF2BP1,SLC8A3,IGF1,DKK1,ZIC5,ASCL1,TMEM108,PRKG1,ATP1A3,MYO16,SEMA3E,GABRA5,SOX2,MYH3,SALL3,CYP19A1,CYP26A1,ISL1,GDF10,DCX,SCX,CADM2,PTN,NEFM,NEFL,BMP5,NEUROD1,NEUROG1,PTPRZ1,BHLHE22,NHLH2,SYT4,DLX1,DLX2,DLX6,CRISPLD1,FGF19,TBX1,DYN…
GO: Biological Process	GO:0031032	actomyosin structure organization			8.183e-18	4.745e-14	2.157e-15	1.994e-14	38	285	XIRP1,GJD2,PDGFRA,SMYD1,ACTA1,SYNPO2L,ACTC1,STYXL2,KLHL41,ACTN2,TTN,TMEFF2,CHRND,FLNC,MYOT,LMOD2,UNC45B,NKX2-5,RBM24,MEGF10,MYH3,MYH7,MYL2,MYL4,MYOZ2,NEB,DES,MYPN,MYO18B,CASQ2,CAV3,CSRP3,TGFB3,LMOD3,LDB3,KANK4,TNNI2,TNNT3
GO: Biological Process	GO:0007417	central nervous system development			1.184e-17	6.869e-14	2.986e-15	2.76e-14	103	1766	PDGFRA,BCL11A,VIT,SOX8,FOXA2,TTN,ADCYAP1,FABP7,ZIC4,AGTR2,PITX1,PITX2,PITX3,FGF13,CXCL6,FST,PLP1,FOXG1,COL3A1,VSNL1,SFRP2,SFRP5,TLX3,ARX,ISL2,POU3F2,POU4F1,SIX3,CCDC141,ZIC1,ZIC2,IGF2BP1,SLC8A3,IGF1,DKK1,LBX1,ZIC5,DBX1,ASCL1,TP63,TMEM108,PRKG1,ATP1A3,MYO16,SEMA3E,GABRA5,SOX2,SALL3,GAP43,CYP19A1,CYP26A1,INSM1,ISL1,PPP1R17,GDF10,DCX,CADM2,PTN,NEFM,NEFL,BMP5,NKX2-8,NEUROD1,NEUROG1,IL1RAPL2,PTPRZ1,SU…
GO: Biological Process	GO:0007423	sensory organ development			3.873e-17	2.246e-13	9.358e-15	8.649e-14	80	1190	XIRP1,GNG8,PDGFRA,SERPINF1,GDF6,ACTN2,EYA2,SOX8,ADCYAP1,HOXA13,FBN2,WNT16,PITX2,PITX3,CTHRC1,SLITRK6,FST,CNGA3,FOXG1,FOXF2,COL5A2,PRRX1,COL11A1,SFRP5,ABCB5,OSR2,SIX3,LGR5,ZIC1,ZIC2,IGF2BP1,IGF1,DKK1,UNC45B,ASCL1,NKX2-5,RBM24,MUSK,DKK2,GABRA5,SOX2,MYF5,MYOD1,INSM1,NKX3-2,NDP,SMOC1,DCX,CADM2,PTN,BMP5,NEUROD1,NEUROG1,FOXL2,SULF1,BHLHE22,KCNMA1,DIO3,DLX1,DLX2,DLX6,FGF19,TBX1,TBX5,CACNA1S,VAX1,NEUROD4…
GO: Biological Process	GO:0006941	striated muscle contraction			7.071e-17	4.101e-13	1.64e-14	1.516e-13	33	225	MB,ACTC1,KLHL41,ACTN3,TTN,RYR2,CHRND,FGF13,SGCD,JSRP1,SLC8A3,NKX2-5,ATP1A3,ATP2A1,MYBPH,MYH3,MYH7,MYH8,MYL1,MYL2,MYL4,STAC3,DES,CACNA1S,CASQ2,CAV3,CSRP3,LMOD3,TNNC2,TNNC1,TNNI1,TNNI2,TNNT3
GO: Biological Process	GO:0014904	myotube cell development			2.384e-16	1.382e-12	5.317e-14	4.914e-13	23	102	SMYD1,GDF6,ACTA1,KLHL41,ACTN2,ACTN3,KLHL40,SHOX2,IGF1,DMRT2,MYBPC1,MYF5,MYF6,MYH2,MYH3,MYH8,MYOD1,MYOG,STAC3,MYMK,CACNA1S,HOTTIP,LMOD3
GO: Biological Process	GO:0048738	cardiac muscle tissue development			6.178e-16	3.582e-12	1.327e-13	1.226e-12	41	377	XIRP1,GJD2,PDGFRA,SMYD1,SYNPO2L,ACTC1,ACTN2,TTN,RYR2,AGTR2,PITX2,COL11A1,SGCD,SGCG,SHOX2,POU4F1,IGF1,DKK1,XIRP2,UNC45B,NKX2-5,RBM24,MYH7,MYL2,MYL4,MYOD1,CYP26A1,ISL1,NEB,BMP5,MYO18B,TBX1,TBX5,CAV3,CSRP3,EDNRA,TGFB2,TBX18,PAX3,TNNC1,TNNI1
GO: Biological Process	GO:0014706	striated muscle tissue development			8.611e-16	4.993e-12	1.783e-13	1.648e-12	42	399	XIRP1,GJD2,PDGFRA,SMYD1,SYNPO2L,ACTC1,ACTN2,EYA2,TTN,RYR2,AGTR2,PITX2,COL11A1,SGCD,SGCG,SHOX2,POU4F1,IGF1,DKK1,XIRP2,UNC45B,NKX2-5,RBM24,MYH7,MYL2,MYL4,MYOD1,CYP26A1,ISL1,NEB,BMP5,MYO18B,TBX1,TBX5,CAV3,CSRP3,EDNRA,TGFB2,TBX18,PAX3,TNNC1,TNNI1
GO: Biological Process	GO:0048663	neuron fate commitment			9.129e-16	5.294e-12	1.826e-13	1.687e-12	23	108	GDF6,FOXA2,FOXG1,PRRX1,TLX3,ISL2,POU3F2,POU4F1,LBX1,DBX1,ASCL1,MYT1L,SOX2,ISL1,DLX1,DLX2,FGF19,TBX1,TGFB2,NKX2-1,PAX3,PAX7,EN1
GO: Biological Process	GO:0048706	embryonic skeletal system development			1.071e-15	6.212e-12	2.071e-13	1.914e-12	37	312	PDGFRA,VGLL2,GDF6,ALX4,WNT16,PITX2,FST,COL1A1,PRRX1,COL11A1,OSR2,SHOX2,ZIC2,DMRT2,MKX,NKX2-5,RBM24,MYF5,MYH2,MYH3,MYH8,NKX3-2,DLK1,SCX,PTHLH,BMP3,SULF1,DLX1,DLX2,TBX1,GRIA2,TWIST2,EDNRA,TGFB2,TGFB3,PAX1,PAX7
GO: Biological Process	GO:0048741	skeletal muscle fiber development			1.188e-15	6.889e-12	2.222e-13	2.054e-12	22	98	SMYD1,GDF6,ACTA1,KLHL41,ACTN2,ACTN3,KLHL40,SHOX2,DMRT2,MYBPC1,MYF5,MYF6,MYH2,MYH3,MYH8,MYOD1,MYOG,STAC3,MYMK,CACNA1S,HOTTIP,LMOD3
GO: Biological Process	GO:0048705	skeletal system morphogenesis			2.032e-15	1.178e-11	3.681e-13	3.403e-12	44	447	PDGFRA,VGLL2,ACTN3,ALX4,FBN2,PITX2,FST,COL1A1,COL3A1,PRRX1,COL11A1,SFRP2,TBX4,SFRP4,OSR2,SHOX2,BARX2,ZIC2,FOXD3,IGF1,MKX,NKX2-5,RBM24,MYF5,NKX3-2,OTOR,SCX,PTHLH,BMP3,NEUROG1,SULF1,DLX1,DLX2,TBX1,NPPC,HOTTIP,GRIA2,TWIST2,TMEM119,EDNRA,TGFB2,TGFB3,SP5,PAX1
GO: Biological Process	GO:0048729	tissue morphogenesis	X		3.075e-15	1.783e-11	5.403e-13	4.994e-12	74	1132	PDGFRA,ACTA1,ACTC1,EYA2,SOX8,FOXA2,TTN,RYR2,TMEFF2,HOXA13,WNT16,AGTR2,PITX2,CTHRC1,MYL11,FGF7,FST,HOXB13,FOXF2,COL3A1,COL11A1,SFRP2,TBX4,SFRP5,SHOX2,POU4F1,SIX3,LGR5,ZIC2,IGF1,DKK1,LBX1,XIRP2,ZIC5,TP63,RSPO2,KIAA1755,NKX2-5,RBM24,SEMA3E,SOX2,MYF5,MYF6,MYH7,MYL2,ISL1,SMOC1,DCN,SCX,PTHLH,BMP5,SULF1,APOBEC2,DLX6,TBX1,TBX5,VAX1,NEUROD4,CAMK2A,ROR1,CAV3,EDNRA,TGFB2,TGFB3,GREM2,TBX18,NKX2-1,SP5,PAX3,PA…
GO: Biological Process	GO:0048598	embryonic morphogenesis	X		3.399e-15	1.971e-11	5.797e-13	5.358e-12	76	1185	PDGFRA,VGLL2,GDF6,EYA2,SOX8,FOXA2,ALX4,RYR2,HOXA13,FBN2,WNT16,PITX1,PITX2,CTHRC1,SLITRK6,FST,FOXG1,FOXF2,COL5A2,PRRX1,COL11A1,SFRP2,TBX4,SFRP5,OSR2,SHOX2,APOC1,SIX3,ZIC1,ZIC2,DKK1,LBX1,ZIC5,TP63,MKX,RSPO2,NKX2-5,RBM24,SOX2,MYF5,MYH3,NKX3-2,SMOC1,SCX,PTHLH,SP8,BMP3,BMP5,NEUROD1,NEUROG1,FOXL2,SULF1,APOBEC2,DLX1,DLX2,DLX6,TBX1,TBX5,VAX1,NEUROD4,CAMK2A,GRIA2,TWIST2,EDNRA,TGFB2,TGFB3,GREM2,LEFTY2,TBX1…
GO: Biological Process	GO:0050905	neuromuscular process			4.235e-15	2.456e-11	7.017e-13	6.486e-12	31	226	MB,PENK,ACTN3,CHRND,FABP7,SLITRK6,TSHZ3,POU4F1,JSRP1,SLC1A3,SLC8A3,ASCL1,ATP2A1,SOX2,MYH3,MYH7,MYH8,STAC3,NEFL,NEUROG1,KCNMA1,GRIN3A,HOTTIP,GRID2,CAV3,EDNRA,TNNC2,TNNC1,TNNI1,TNNI2,TNNT3
GO: Biological Process	GO:0030900	forebrain development			8.703e-15	5.047e-11	1.402e-12	1.296e-11	52	632	ADCYAP1,FABP7,PITX1,PITX2,PITX3,FGF13,FOXG1,COL3A1,SFRP5,ARX,POU3F2,POU4F1,SIX3,CCDC141,ZIC1,ZIC2,IGF2BP1,SLC8A3,DKK1,ZIC5,ASCL1,TMEM108,PRKG1,ATP1A3,SEMA3E,SOX2,SALL3,CYP19A1,CYP26A1,ISL1,DCX,PTN,NEFM,NEFL,NEUROD1,NEUROG1,PTPRZ1,BHLHE22,NHLH2,DLX1,DLX2,NPY,NEUROD4,GRIA1,GRIA2,CCKAR,LEFTY2,NKX2-1,LMX1A,WIF1,NR2E1,DCLK1
GO: Biological Process	GO:0060415	muscle tissue morphogenesis	X		1.275e-14	7.394e-11	1.998e-12	1.847e-11	22	109	ACTC1,TTN,RYR2,PITX2,MYL11,COL3A1,COL11A1,SHOX2,POU4F1,XIRP2,NKX2-5,MYF5,MYF6,MYH7,MYL2,ISL1,TBX1,EDNRA,TGFB2,PAX7,TNNC1,TNNI1
[truncated: 71,489 more rows]

## Sheet: Toppgene (Arc3_Normal)
Category	ID	Name	Selected	Source	p-value	q-value Bonferroni	q-value FDR B&H	q-value FDR B&Y	Hit Count in Query List	Hit Count in Genome	Hit in Query List
[truncated: 45,322 more rows]

## Sheet: Chosen terms for figure
			Arc1 (Blastemal):
			Term				q-value Bonferroni
[truncated: 24 more rows]
