# Supplementary material for: Characterization of Alternative Splicing in High-Risk Wilms’ Tumors
Source: Int J Mol Sci. 2024 Apr 20;25(8):4520. doi: 10.3390/ijms25084520 (PMC11050615; doi:10.3390/ijms25084520)
Supplement: Supplementary file 1 [file ijms-25-04520-s001.zip › __ Table S4 - Splicing events rMATS GO enrichment.xlsx]

## Sheet: Arc1 (Blast) vs Arc2 (Stromal)
ID	GeneID	geneSymbol	chr	strand	exonStart_0base	exonEnd	upstreamES	upstreamEE	downstreamES	downstreamEE	ID.1	IJC_SAMPLE_1	SJC_SAMPLE_1	IJC_SAMPLE_2	SJC_SAMPLE_2	IncFormLen	SkipFormLen	PValue	FDR	IncLevel1	IncLevel2	IncLevelDifference
17124	PDE4DIP	PDE4DIP	chr1	+	149012590	149012776	149010442	149010595	149016298	149016550	17124	0,0,0,0,0	1,2,3,2,1	1108,131,11,120,25	15,1,0,1,4	148	74	0	0	0.0,0.0,0.0,0.0,0.0	0.974,0.985,1.0,0.984,0.758	-0.94
52268	NACA	NACA	chr12	-	56715870	56716206	56714601	56714687	56719536	56719596	52268	3,3,5,2,1	9,7,16,6,10	1.27013e+17	5,25,13,22,12	148	74	0	0	0.143,0.176,0.135,0.143,0.048	0.992,0.962,0.922,0.962,0.965	-0.832
16694	ABLIM3	ABLIM3	chr5	+	149240675	149240774	149239758	149239888	149242490	149242538	16694	0,0,1,0,0	1,13,18,1,1	309,260,5,64,136	14,10,6,8,26	148	74	0	0	0.0,0.0,0.027,0.0,0.0	0.917,0.929,0.294,0.8,0.723	-0.727
14879	CACNB1	CACNB1	chr17	-	39185949	39186104	39184783	39184864	39186495	39186572	14879	3,3,2,5,3	24,16,13,23,14	2561,545,42,187,59	5,14,12,18,20	148	74	0	0	0.059,0.086,0.071,0.098,0.097	0.996,0.951,0.636,0.839,0.596	-0.721
78979	PDLIM5	PDLIM5	chr4	+	94584985	94585003	94575942	94576034	94585564	94585737	78979	1,1,2,0,1	61,53,130,35,36	339,134,14,57,70	26,65,14,24,60	91	74	0	0	0.013,0.015,0.012,0.0,0.022	0.914,0.626,0.448,0.659,0.487	-0.614
24596	TPM2	TPM2	chr9	-	35684731	35684807	35684487	35684550	35685063	35685139	24596	279,27,61,64,60	40,60,188,37,74	1.84721e+21	64,299,170,92,58	148	74	0	0	0.777,0.184,0.14,0.464,0.288	0.993,0.951,0.891,0.96,0.97	-0.582
43359	RPS24	RPS24	chr10	+	78037964	78037982	78037193	78037304	78040614	78040715	43359	3,4,4,4,2	110,96,91,53,206	6.9671e+17	246630552199292	91	74	0	0	0.022,0.033,0.035,0.058,0.008	0.958,0.571,0.133,0.826,0.548	-0.576
30725	RTN2	RTN2	chr19	-	45493159	45493378	45489345	45489553	45494165	45494420	30725	11,21,20,19,25	8,23,18,25,11	658,323,156,158,45	8,23,10,25,0	148	74	0	0	0.407,0.313,0.357,0.275,0.532	0.976,0.875,0.886,0.76,1.0	-0.523
12785	TPM1	TPM1	chr15	+	63061712	63061788	63061197	63061273	63062214	63062277	12785	34,36,47,24,75	500415411940876	1.01263e+18	176822345302817	148	74	0	0	0.033,0.042,0.054,0.013,0.041	0.966,0.641,0.262,0.634,0.259	-0.516
50933	ITGA6	ITGA6	chr2	+	172501771	172501901	172497974	172498100	172504090	172506453	50933	35,27,32,13,8	80,62,91,49,36	139,82,29,66,116	16,29,11,13,48	148	74	0	0	0.179,0.179,0.15,0.117,0.1	0.813,0.586,0.569,0.717,0.547	-0.501
16692	ABLIM3	ABLIM3	chr5	+	149239247	149239277	149233228	149233300	149239758	149239888	16692	0,0,0,0,0	1,20,17,3,2	67,57,2,15,24	23,15,6,8,36	103	74	0	0	0.0,0.0,0.0,0.0,0.0	0.677,0.732,0.193,0.574,0.324	-0.5
38322	SVIL	SVIL	chr10	-	29526960	29527056	29524471	29524715	29529704	29529844	38322	15,15,1,3,6	152,65,66,54,117	307,77,120,63,63	33,43,179,19,113	148	74	0	0	0.047,0.103,0.008,0.027,0.025	0.823,0.472,0.251,0.624,0.218	-0.436
29164	KLC1	KLC1	chr14	+	103687080	103687211	103679383	103679545	103700654	103700727	29164	70,43,88,47,37	77,24,67,60,56	96,157,136,51,100	8,15,32,12,20	148	74	0	0	0.312,0.473,0.396,0.281,0.248	0.857,0.84,0.68,0.68,0.714	-0.412
45747	AUTS2	AUTS2	chr7	+	70768023	70768068	70766113	70766334	70771548	70771644	45747	121188226227142	139,95,220,141,72	805185618126410	5,16,22,32,50	118	74	0	0	0.353,0.554,0.392,0.502,0.553	0.99,0.879,0.946,0.712,0.837	-0.402
8134	MEF2D	MEF2D	chr1	-	156476493	156476514	156475107	156475237	156477011	156477202	8134	0,0,1,0,0	147,189,159,81,145	423,80,51,57,85	106,160,412,43,186	94	74	0	0	0.0,0.0,0.005,0.0,0.0	0.759,0.282,0.089,0.511,0.265	-0.38
13462	TPM3	TPM3	chr1	-	154169304	154169383	154155303	154159048	154170399	154170469	13462	25,37,17,12,11	18,18,1,2,5	1075,1063,91,580,139	0,6,1,3,5	148	74	0	0	0.41,0.507,0.895,0.75,0.524	1.0,0.989,0.978,0.99,0.933	-0.361
45099	PALM	PALM	chr19	+	740351	740483	736018	736078	746284	748330	45099	13,33,56,34,22	153204318244133	73,130,76,97,73	29,85,56,117,109	148	74	0	0	0.041,0.075,0.081,0.065,0.076	0.557,0.433,0.404,0.293,0.251	-0.32
31200	MAP2K7	MAP2K7	chr19	+	7905807	7905855	7903779	7904068	7909754	7909896	31200	2,7,1,2,6	109,74,80,54,74	39,24,44,5,20	18,33,56,30,41	121	74	0	0	0.011,0.055,0.008,0.022,0.047	0.57,0.308,0.325,0.092,0.23	-0.276
9838	NUMA1	NUMA1	chr11	-	72012400	72012442	72010785	72010854	72012894	72016260	9838	45,34,76,48,48	596193604499313	102,96,349,86,221	91133295135405	115	74	0	0	0.046,0.102,0.075,0.058,0.09	0.419,0.317,0.432,0.291,0.26	-0.27
61517	SMAP1	SMAP1	chr6	+	70791688	70791769	70773349	70773425	70798656	70798737	61517	42,31,13,3,5	240245203156120	219,157,77,62,67	127,268,67,64,258	148	74	0	0	0.08,0.06,0.031,0.01,0.02	0.463,0.227,0.365,0.326,0.115	-0.259
13461	TPM3	TPM3	chr1	-	154169304	154169383	154155303	154157721	154170399	154170469	13461	50,77,33,20,29	2.47726e+19	1.15111e+16	4.86116e+17	148	74	0	0	0.01,0.015,0.01,0.006,0.008	0.542,0.322,0.045,0.387,0.039	-0.257
74603	MEF2A	MEF2A	chr15	+	99703361	99703385	99690240	99690428	99706728	99706855	74603	0,0,1,2,0	179,108,211,125,68	115,22,25,25,36	67,81,124,58,126	97	74	0	0	0.0,0.0,0.004,0.012,0.0	0.567,0.172,0.133,0.247,0.179	-0.256
53181	TOM1L2	TOM1L2	chr17	-	17857768	17857855	17850892	17850952	17861475	17861551	53181	1,3,2,0,1	46,36,106,65,61	43,8,4,20,10	30,25,18,16,12	148	74	0	0	0.011,0.04,0.009,0.0,0.008	0.417,0.138,0.1,0.385,0.294	-0.253
5406	PALLD	PALLD	chr4	+	168896548	168896599	168894578	168894677	168898492	168898714	5406	0,2,0,0,0	156,143,289,68,153	285,39,8,13,39	85,124,132,23,201	124	74	0	0	0.0,0.008,0.0,0.0,0.0	0.667,0.158,0.035,0.252,0.104	-0.242
37056	CAMKK2	CAMKK2	chr12	-	121244572	121244615	121237691	121240869	121245139	121245240	37056	4,8,3,5,3	152,112,147,106,93	25,14,37,8,31	20,51,45,35,70	116	74	0	0	0.017,0.044,0.013,0.029,0.02	0.444,0.149,0.344,0.127,0.22	-0.232
2631	SFXN4	SFXN4	chr10	-	119161054	119161081	119160914	119160969	119162339	119162414	2631	60,44,38,42,80	30,2,17,8,9	120,125,99,97,158	0,1,1,0,2	100	74	0	0	0.597,0.942,0.623,0.795,0.868	1.0,0.989,0.987,1.0,0.983	-0.227
74788	CSDE1	CSDE1	chr1	-	114741526	114741673	114739691	114739890	114749820	114750207	74788	36,15,7,10,2	2.30113e+18	717,379,139,67,54	207752652215437	148	74	0	0	0.008,0.006,0.002,0.004,0.001	0.634,0.201,0.096,0.135,0.058	-0.221
4288	EPB41L3	EPB41L3	chr18	-	5407700	5407736	5406776	5406968	5410565	5410619	4288	0,0,0,0,0	105,104,93,177,142	108,44,9,10,43	58,97,237,90,108	109	74	0	0	0.0,0.0,0.0,0.0,0.0	0.558,0.235,0.025,0.07,0.213	-0.22
13465	TPM3	TPM3	chr1	-	154171412	154171488	154170648	154170711	154172028	154172104	13465	5,2,6,3,1	2.6773e+19	805,908,33,441,60	4.78992e+16	148	74	0	0	0.001,0.0,0.002,0.001,0.0	0.457,0.314,0.011,0.309,0.015	-0.22
70418	LRRFIP1	LRRFIP1	chr2	+	237739231	237739309	237708543	237708630	237748363	237748399	70418	3,1,1,1,0	124,77,183,70,78	104,40,5,15,14	39,90,122,30,75	148	74	0	0	0.012,0.006,0.003,0.007,0.0	0.571,0.182,0.02,0.2,0.085	-0.206
4287	EPB41L3	EPB41L3	chr18	-	5398020	5398143	5397057	5397426	5406776	5406968	4287	5,5,2,2,2	123125110186183	140,71,31,28,47	68108286106175	148	74	0	0	0.02,0.02,0.009,0.005,0.005	0.507,0.247,0.051,0.117,0.118	-0.196
70425	LRRFIP1	LRRFIP1	chr2	+	237758728	237758821	237756094	237756187	237760063	237760205	70425	10,6,6,2,1	203,151,299,119,92	97,67,23,22,24	51,121,152,81,149	148	74	0	0	0.024,0.019,0.01,0.008,0.005	0.487,0.217,0.07,0.12,0.075	-0.181
63149	MGEA5	MGEA5	chr10	-	101793912	101793998	101792838	101792943	101797979	101798154	63149	450412269372130	73,24,41,57,19	209278287178497	1,5,15,1,12	148	74	0	0	0.755,0.896,0.766,0.765,0.774	0.991,0.965,0.905,0.989,0.954	-0.17
60019	ATP2B1	ATP2B1	chr12	-	89598589	89598743	89588048	89591295	89599116	89599299	60019	0,0,0,0,0	212300137130273	44,59,33,33,78	32139235129436	148	74	0	0	0.0,0.0,0.0,0.0,0.0	0.407,0.175,0.066,0.113,0.082	-0.169
66118	ATG13	ATG13	chr11	+	46664848	46664959	46659391	46659485	46665382	46665519	66118	13,10,8,2,10	374320336290241	48,32,23,52,17	31,115,243,96,163	148	74	0	0	0.017,0.015,0.012,0.003,0.02	0.436,0.122,0.045,0.213,0.05	-0.16
15805	MARK4	MARK4	chr19	+	45298142	45298222	45297675	45297954	45299810	45299855	15805	2,3,1,4,1	280165190229203	149,55,10,22,31	72162153129248	148	74	0	0	0.004,0.009,0.003,0.009,0.002	0.509,0.145,0.032,0.079,0.059	-0.159
75139	R3HDM2	R3HDM2	chr12	-	57288856	57288910	57283823	57284056	57289008	57289040	75139	2,10,0,1,4	269189227151157	60,70,13,9,11	48,184,121,64,125	127	74	0	0	0.004,0.03,0.0,0.004,0.015	0.421,0.181,0.059,0.076,0.049	-0.147
43358	RPS24	RPS24	chr10	+	78037964	78037982	78037193	78037304	78040203	78040225	43358	12,6,9,6,7	1.96502e+24	2.35463e+19	2.22902e+24	91	74	0	0	0.0,0.0,0.0,0.0,0.0	0.462,0.102,0.017,0.079,0.035	-0.139
70424	LRRFIP1	LRRFIP1	chr2	+	237757455	237757548	237756094	237756187	237760063	237760205	70424	9,3,4,3,2	203,151,299,119,92	73,44,17,11,21	51,121,152,81,149	148	74	0	0	0.022,0.01,0.007,0.012,0.011	0.417,0.154,0.053,0.064,0.066	-0.138
35260	ATP2B4	ATP2B4	chr1	+	203733222	203733400	203727394	203727571	203739545	203744081	35260	1,2,3,2,0	145,178,67,55,54	27,14,31,29,25	63,93,173,30,196	148	74	0	0	0.003,0.006,0.022,0.018,0.0	0.176,0.07,0.082,0.326,0.06	-0.133
12781	TPM1	TPM1	chr15	+	63044026	63044152	63043705	63043831	63056984	63057118	12781	53,76,90,362,336	10,4,18,10,10	6.00618e+16	15,21,5,5,6	148	74	0	0	0.726,0.905,0.714,0.948,0.944	0.995,0.978,0.959,0.983,0.98	-0.132
70277	LEF1	LEF1	chr4	-	108081585	108081669	108079491	108079614	108083355	108083446	70277	32,10,9,19,6	787218256368348	25,26,69,24,7	28,57,198,116,401	148	74	0	0	0.02,0.022,0.017,0.025,0.009	0.309,0.186,0.148,0.094,0.009	-0.131
74176	DCAF6	DCAF6	chr1	+	168050891	168050933	168044899	168045227	168063620	168063759	74176	0,1,0,4,0	123222233146154	310,94,9,12,33	590,196,307,83,309	115	74	0	0	0.0,0.003,0.0,0.017,0.0	0.253,0.236,0.019,0.085,0.064	-0.127
78649	SEMA6C	SEMA6C	chr1	-	151133959	151134055	151131686	151133517	151134400	151134445	78649	9,3,0,0,4	163253123115131	472,31,37,15,17	634124187102265	148	74	0	0	0.027,0.006,0.0,0.0,0.015	0.271,0.111,0.09,0.068,0.031	-0.105
10124	MRPL43	MRPL43	chr10	-	100987089	100987196	100983754	100983817	100987312	100987515	10124	332415431359403	3,1,1,1,4	437530501324529	143,35,5,21,21	148	74	0	0	0.982,0.995,0.995,0.994,0.981	0.604,0.883,0.98,0.885,0.926	0.134
77718	RBFOX2	RBFOX2	chr22	-	35756104	35756144	35746472	35746561	35759887	35760020	77718	807445514427360	56,36,41,15,43	133,416,467,95,381	27,132,163,19,61	113	74	0	0	0.904,0.89,0.891,0.949,0.846	0.763,0.674,0.652,0.766,0.804	0.164
851	PPFIA1	PPFIA1	chr11	+	70382087	70382158	70378029	70378195	70383002	70384501	851	363102325268183	0,1,0,0,0	27,70,103,40,232	8,3,30,2,10	144	74	0	0	1.0,0.981,1.0,1.0,1.0	0.634,0.923,0.638,0.911,0.923	0.19
1036	CD47	CD47	chr3	-	108049618	108049651	108043093	108047292	108051938	108051970	1036	70,59,32,39,26	92,69,104,53,74	8,25,4,12,86	237245334100254	106	74	0	0	0.347,0.374,0.177,0.339,0.197	0.023,0.066,0.008,0.077,0.191	0.214
35220	SLC25A3	SLC25A3	chr12	+	98595726	98595848	98595432	98595557	98597855	98598035	35220	3.37133e+19	2,2,1,0,2	7.2922e+18	2018715158238180	148	74	0	0	0.999,0.999,0.999,1.0,0.998	0.153,0.606,0.877,0.769,0.851	0.348
46533	SDHAP2	SDHAP2	chr3	+	195663623	195663767	195662570	195662733	195664085	195664250	46533	15,8,11,81,18	13,6,13,44,8	0,0,0,0,0	4,9,19,1,9	148	74	0	0	0.366,0.4,0.297,0.479,0.529	0.0,0.0,0.0,0.0,0.0	0.414
13468	TPM3	TPM3	chr1	-	154172028	154172104	154171412	154171488	154172907	154172978	13468	2.53927e+19	6,0,4,1,1	5.34917e+16	872,831,29,422,61	148	74	0	0	0.995,1.0,0.995,0.999,0.999	0.234,0.356,0.961,0.357,0.939	0.428
43619	LMO7	LMO7	chr13	+	75838139	75838196	75836396	75836457	75840084	75840110	43619	96,41,72,36,56	3,0,3,1,1	56,45,61,26,76	118,35,16,25,18	130	74	0	0	0.948,1.0,0.932,0.953,0.97	0.213,0.423,0.685,0.372,0.706	0.481
10121	MRPL43	MRPL43	chr10	-	100986748	100986975	100983754	100983817	100987312	100987515	10121	31,127,21,170,160	3,1,1,1,4	44,42,5,68,50	143,35,5,21,21	148	74	0	0	0.838,0.984,0.913,0.988,0.952	0.133,0.375,0.333,0.618,0.543	0.535
24599	TPM2	TPM2	chr9	-	35685063	35685139	35684731	35684807	35685268	35685339	24599	147,92,237,86,117	183,11,28,19,28	90374222106213	1.63151e+21	148	74	0	0	0.287,0.807,0.809,0.694,0.676	0.003,0.018,0.04,0.014,0.031	0.633
12782	TPM1	TPM1	chr15	+	63061197	63061273	63060868	63060939	63061712	63061788	12782	505414354911840	29,30,53,22,65	162734306318702	1.01093e+18	148	74	0	0	0.897,0.873,0.77,0.954,0.866	0.008,0.111,0.412,0.134,0.359	0.667
2673	RBFOX1	RBFOX1	chr16	+	7664928	7664968	7653814	7653947	7671556	7671599	2673	23,8,14,12,13	0,0,0,0,0	7,9,0,2,1	158,21,4,9,8	113	74	0	0	1.0,1.0,1.0,1.0,1.0	0.028,0.219,0.0,0.127,0.076	0.91
56020	COBL	COBL	chr7	-	51083057	51083228	51070828	51073385	51085165	51085304	56020	2,2,4,10,44	0,0,0,0,0	16,1,1,5,2	594,148,23,75,46	148	74	0	0	1.0,1.0,1.0,1.0,1.0	0.013,0.003,0.021,0.032,0.021	0.982

## Sheet: Arc1 (Blast) vs Arc3 (Normal)
ID	GeneID	geneSymbol	chr	strand	exonStart_0base	exonEnd	upstreamES	upstreamEE	downstreamES	downstreamEE	ID.1	IJC_SAMPLE_1	SJC_SAMPLE_1	IJC_SAMPLE_2	SJC_SAMPLE_2	IncFormLen	SkipFormLen	PValue	FDR	IncLevel1	IncLevel2	IncLevelDifference
71661	FLNB	FLNB	chr3	+	58141857	58141896	58138281	58138529	58142649	58142752	71661	13,12,12,11,10	399437341304219	153,46,162,94,81	6,1,2,3,1	112	74	0	0	0.021,0.018,0.023,0.023,0.029	0.944,0.968,0.982,0.954,0.982	-0.943
30411	CA12	CA12	chr15	-	63328097	63328130	63327148	63327233	63338818	63338945	30411	5,0,3,9,9	67,29,72,83,31	799,257,1173,73,120	0,0,0,0,0	106	74	0	0	0.05,0.0,0.028,0.07,0.169	1.0,1.0,1.0,1.0,1.0	-0.937
71662	FLNB	FLNB	chr3	+	58141857	58141929	58138281	58138529	58142649	58142752	71662	47,33,37,27,36	399437341304219	431126433223236	6,1,2,3,1	145	74	0	0	0.057,0.037,0.052,0.043,0.077	0.973,0.985,0.991,0.974,0.992	-0.93
5044	BZRAP1	BZRAP1	chr17	-	58308540	58309380	58307841	58307941	58309966	58310158	5044	1,4,34,18,7	72,39,38,63,27	56,19,54,37,49	0,0,0,0,0	148	74	0	0	0.007,0.049,0.309,0.125,0.115	1.0,1.0,1.0,1.0,1.0	-0.879
54925	NEDD4L	NEDD4L	chr18	+	58335477	58335537	58333817	58333892	58341037	58341169	54925	10,11,4,9,17	149,66,104,95,54	460,92,414,98,115	12,2,24,6,4	133	74	0	0	0.036,0.085,0.021,0.05,0.149	0.955,0.962,0.906,0.901,0.941	-0.865
45289	EPN3	EPN3	chr17	+	50538883	50538964	50538078	50538197	50539186	50539315	45289	0,24,0,18,65	4,65,7,60,102	316,160,375,212,47	7,5,10,3,1	148	74	0	0	0.0,0.156,0.0,0.13,0.242	0.958,0.941,0.949,0.972,0.959	-0.85
24176	RALGAPA1	RALGAPA1	chr14	-	35688458	35688540	35686541	35686666	35689835	35690003	24176	13,9,4,3,0	88,26,51,38,27	14,4,18,8,6	4,0,4,0,0	148	74	0	0	0.069,0.148,0.038,0.038,0.0	0.636,1.0,0.692,1.0,1.0	-0.807
74032	MAP2	MAP2	chr2	+	209723594	209723687	209709913	209710254	209725708	209725790	74032	28,30,64,105,69	97,145,81,276,120	12,7,10,19,17	0,0,0,1,0	148	74	0	0	0.126,0.094,0.283,0.16,0.223	1.0,1.0,1.0,0.905,1.0	-0.804
53919	FGFR2	FGFR2	chr10	-	121518681	121518829	121517318	121517463	121519978	121520169	53919	53,5,4,14,8	309,68,352,286,134	62,12,71,61,36	6,0,13,12,2	148	74	0	0	0.079,0.035,0.006,0.024,0.029	0.838,1.0,0.732,0.718,0.9	-0.803
34464	TMEM63B	TMEM63B	chr6	+	44135327	44135366	44135016	44135096	44136348	44136439	34464	17,17,31,13,23	44,37,83,45,30	121,26,103,49,57	0,0,0,0,0	112	74	0	0	0.203,0.233,0.198,0.16,0.336	1.0,1.0,1.0,1.0,1.0	-0.774
53406	ARHGEF10L	ARHGEF10L	chr1	+	17634547	17634562	17632320	17632466	17634834	17635016	53406	1,0,0,0,0	62,52,34,48,17	118,38,121,95,69	24,12,38,11,27	88	74	0	0	0.013,0.0,0.0,0.0,0.0	0.805,0.727,0.728,0.879,0.682	-0.762
55392	RALGPS2	RALGPS2	chr1	+	178892229	178892307	178889641	178889696	178893918	178894024	55392	22,46,14,21,15	45,90,29,18,43	33,10,22,9,12	0,0,0,1,0	148	74	0	0	0.196,0.204,0.194,0.368,0.149	1.0,1.0,1.0,0.818,1.0	-0.741
72861	INF2	INF2	chr14	+	104715283	104715340	104714202	104714856	104718794	104719610	72861	18,13,11,10,11	203,84,151,120,119	167,99,255,268,136	15,25,39,66,7	130	74	0	0	0.048,0.081,0.04,0.045,0.05	0.864,0.693,0.788,0.698,0.917	-0.739
63106	PICALM	PICALM	chr11	-	85978069	85978093	85976622	85976682	85981128	85981228	63106	117,98,135,107,105	506136331302167	6483109781216500	9,9,21,12,17	97	74	0	0	0.15,0.355,0.237,0.213,0.324	0.982,0.963,0.973,0.987,0.958	-0.717
59351	ZNF655	ZNF655	chr7	+	99561887	99561973	99560532	99560695	99572244	99576456	59351	8,1,0,6,2	14,8,3,5,27	19,9,26,22,15	1,1,3,2,2	148	74	0	0	0.222,0.059,0.0,0.375,0.036	0.905,0.818,0.812,0.846,0.789	-0.696
45640	KIF13A	KIF13A	chr6	-	17789871	17789910	17787775	17787875	17794248	17794395	45640	8,6,9,0,7	91,74,70,57,30	21,4,24,4,8	5,2,2,2,0	112	74	0	0	0.055,0.051,0.078,0.0,0.134	0.735,0.569,0.888,0.569,1.0	-0.689
18461	DNMT3B	DNMT3B	chr20	+	32793535	32793595	32792625	32792770	32795408	32795534	18461	0,0,0,1,0	135,38,23,22,41	4,0,10,11,6	1,1,2,0,0	133	74	0	0	0.0,0.0,0.0,0.025,0.0	0.69,0.0,0.736,1.0,1.0	-0.68
10499	ALDOA	ALDOA	chr16	+	30066884	30067038	30064496	30064784	30067233	30067366	10499	5,8,9,4,4	1068133169294210	22,9,18,11,11	4,5,2,8,0	148	74	0	0	0.002,0.029,0.026,0.007,0.009	0.733,0.474,0.818,0.407,1.0	-0.672
17301	KIAA1217	KIAA1217	chr10	+	24494499	24494604	24473227	24474060	24495146	24495196	17301	12,25,23,0,4	128,44,66,48,47	113,29,126,85,51	11,5,10,21,11	148	74	0	0	0.045,0.221,0.148,0.0,0.041	0.837,0.744,0.863,0.669,0.699	-0.671
7396	MAP3K7	MAP3K7	chr6	-	90544551	90544632	90536336	90536401	90547257	90547387	7396	26,15,15,20,9	315165252160166	77,17,76,72,75	5,14,12,11,12	148	74	0	0	0.04,0.043,0.029,0.059,0.026	0.885,0.378,0.76,0.766,0.758	-0.67
41875	PALM	PALM	chr19	+	740351	740483	736018	736078	746284	748330	41875	13,33,56,34,22	153204318244133	451195459304162	51,37,98,43,43	148	74	0	0	0.041,0.075,0.081,0.065,0.076	0.816,0.725,0.701,0.779,0.653	-0.667
56537	DNASE1	DNASE1	chr16	+	3655848	3655937	3655372	3655520	3656101	3656185	56537	13,4,5,10,2	36,6,34,31,13	794,553,1081,301,10	47,24,35,27,7	148	74	0	0	0.153,0.25,0.068,0.139,0.071	0.894,0.92,0.939,0.848,0.417	-0.667
27033	GLTSCR1	GLTSCR1	chr19	+	47681975	47682152	47679320	47681276	47694114	47694726	27033	14,19,56,41,26	61,39,27,37,39	62,54,92,144,92	5,1,4,3,1	148	74	0	0	0.103,0.196,0.509,0.357,0.25	0.861,0.964,0.92,0.96,0.979	-0.654
66156	PPFIBP1	PPFIBP1	chr12	+	27677063	27677096	27676427	27676599	27679488	27679639	66156	2,3,7,5,6	82,37,37,25,39	40,20,37,28,25	14,4,10,8,5	106	74	0	0	0.017,0.054,0.117,0.123,0.097	0.666,0.777,0.721,0.71,0.777	-0.649
21026	WASF3	WASF3	chr13	+	26680034	26680201	26676548	26676724	26681053	26681320	21026	128,105,174,159,97	9259361066864690	23,12,52,14,21	7,1,14,0,13	148	74	0	0	0.065,0.053,0.075,0.084,0.065	0.622,0.857,0.65,1.0,0.447	-0.647
30067	PDGFA	PDGFA	chr7	-	500430	500499	497259	498574	501115	501242	30067	0,0,0,2,0	7,30,20,54,13	175,82,220,157,70	49,9,36,67,42	142	74	0	0	0.0,0.0,0.0,0.019,0.0	0.65,0.826,0.761,0.55,0.465	-0.647
59235	TJP1	TJP1	chr15	-	29719776	29720016	29718265	29719138	29720357	29720708	59235	51,62,79,18,30	648521601464403	136,88,223,174,214	30,24,73,47,27	148	74	0	0	0.038,0.056,0.062,0.019,0.036	0.694,0.647,0.604,0.649,0.799	-0.636
4145	SOS1	SOS1	chr2	-	38989269	38989314	38987472	38987591	38995122	38995387	4145	119,114,75,105,79	199,114,232,117,92	96,48,187,143,136	9,1,4,7,7	118	74	0	0	0.273,0.385,0.169,0.36,0.35	0.87,0.968,0.967,0.928,0.924	-0.624
26846	LPIN1	LPIN1	chr2	+	11776085	11776193	11773619	11773745	11779518	11779645	26846	49,40,10,11,14	285,45,76,56,64	33,21,30,15,16	1,4,2,3,9	148	74	0	0	0.079,0.308,0.062,0.089,0.099	0.943,0.724,0.882,0.714,0.471	-0.619
60320	OSBPL9	OSBPL9	chr1	+	51756319	51756358	51750144	51750195	51760689	51760780	60320	195223283272130	385188395313186	271,70,336,165,115	7,1,13,16,5	112	74	0	0	0.251,0.439,0.321,0.365,0.316	0.962,0.979,0.945,0.872,0.938	-0.601
71835	BAIAP2	BAIAP2	chr17	+	81110913	81110959	81108474	81108509	81115769	81117432	71835	11,16,11,13,9	114,81,134,101,53	192,193,276,346,79	36,52,74,98,43	119	74	0	0	0.057,0.109,0.049,0.074,0.096	0.768,0.698,0.699,0.687,0.533	-0.6
50545	NBEAL2	NBEAL2	chr3	+	46992474	46992555	46991839	46991946	46993936	46994020	50545	16,10,6,9,6	28,9,12,7,17	82,32,69,50,45	6,5,0,5,4	148	74	0	0	0.222,0.357,0.2,0.391,0.15	0.872,0.762,1.0,0.833,0.849	-0.599
2995	2023-09-06	2023-09-06	chrX	-	119625334	119625379	119615724	119616742	119629317	119629508	2995	67,25,39,104,25	182,68,148,98,100	142,160,150,90,35	10,4,21,11,20	118	74	0	0	0.188,0.187,0.142,0.4,0.136	0.899,0.962,0.817,0.837,0.523	-0.597
61520	INSR	INSR	chr19	-	7150496	7150532	7142815	7143090	7152725	7152927	61520	12,7,6,4,3	75,45,69,46,22	40,15,31,32,39	24,1,7,19,18	109	74	0	0	0.098,0.096,0.056,0.056,0.085	0.531,0.911,0.75,0.533,0.595	-0.586
12699	PPHLN1	PPHLN1	chr12	+	42384939	42384996	42374862	42375074	42387455	42387535	12699	101,108,152,150,63	326300276196278	159,81,212,258,131	20,13,28,52,33	130	74	0	0	0.15,0.17,0.239,0.303,0.114	0.819,0.78,0.812,0.739,0.693	-0.573
18953	SLK	SLK	chr10	+	104010815	104010908	104008176	104008356	104018159	104018289	18953	53,0,2,30,4	271129182125103	75,46,129,70,45	15,19,36,29,25	148	74	0	0	0.089,0.0,0.005,0.107,0.019	0.714,0.548,0.642,0.547,0.474	-0.541
24704	SCARB1	SCARB1	chr12	-	124782682	124782811	124777627	124778586	124786356	124786503	24704	62,81,84,253,78	120,57,84,239,57	58,28,100,109,32	5,3,8,7,1	148	74	0	0	0.205,0.415,0.333,0.346,0.406	0.853,0.824,0.862,0.886,0.941	-0.532
42433	AUTS2	AUTS2	chr7	+	70768023	70768068	70766113	70766334	70771548	70771644	42433	121188226227142	139,95,220,141,72	93,17,87,49,41	0,0,0,0,0	118	74	0	0	0.353,0.554,0.392,0.502,0.553	1.0,1.0,1.0,1.0,1.0	-0.529
14465	TCF7L2	TCF7L2	chr10	+	113160618	113160691	113158020	113158069	113165554	113167677	14465	49,36,40,47,46	227,135,428,96,127	142,59,159,114,82	27,16,48,35,26	146	74	0	0	0.099,0.119,0.045,0.199,0.155	0.727,0.651,0.627,0.623,0.615	-0.525
71601	PXYLP1	PXYLP1	chr3	+	141234215	141234318	141231824	141231911	141260122	141260254	71601	2,5,8,1,1	102,59,141,42,63	12,4,15,14,23	7,1,9,4,13	148	74	0	0	0.01,0.041,0.028,0.012,0.008	0.462,0.667,0.455,0.636,0.469	-0.518
19624	ARHGEF40	ARHGEF40	chr14	+	21087319	21087463	21087000	21087105	21087967	21088098	19624	285212178493202	257163147262133	288142453807564	12,12,18,21,7	148	74	0	0	0.357,0.394,0.377,0.485,0.432	0.923,0.855,0.926,0.951,0.976	-0.517
14466	TCF7L2	TCF7L2	chr10	+	113160618	113160691	113158666	113158717	113165554	113167677	14466	37,21,21,31,28	99,81,74,43,68	74,22,71,58,34	8,8,12,20,11	146	74	0	0	0.159,0.116,0.126,0.268,0.173	0.824,0.582,0.75,0.595,0.61	-0.504
38670	TBC1D15	TBC1D15	chr12	+	71894324	71894375	71893221	71893324	71894685	71894883	38670	0,0,1,0,0	176,142,123,69,90	31,16,40,19,25	8,8,31,20,17	124	74	0	0	0.0,0.0,0.005,0.0,0.0	0.698,0.544,0.435,0.362,0.467	-0.5
23687	ARFIP1	ARFIP1	chr4	+	152870752	152870848	152863605	152863714	152872451	152872564	23687	40,39,55,53,32	78,39,76,59,25	67,24,73,57,32	5,3,6,7,8	148	74	0	0	0.204,0.333,0.266,0.31,0.39	0.87,0.8,0.859,0.803,0.667	-0.499
14467	TCF7L2	TCF7L2	chr10	+	113160618	113160691	113159919	113159992	113165554	113167677	14467	63,36,29,55,34	162,104,121,98,64	85,22,85,73,46	17,11,28,14,6	146	74	0	0	0.165,0.149,0.108,0.221,0.212	0.717,0.503,0.606,0.725,0.795	-0.498
17310	KIAA1217	KIAA1217	chr10	+	24542692	24542770	24536773	24536893	24544980	24545103	17310	22,10,9,10,6	114,47,126,64,42	89,22,87,92,32	8,10,51,45,17	148	74	0	0	0.088,0.096,0.034,0.072,0.067	0.848,0.524,0.46,0.505,0.485	-0.493
66670	FAM13A	FAM13A	chr4	-	88737471	88737555	88732001	88732198	88739029	88739125	66670	52,22,40,37,13	20,13,43,20,10	79,17,114,45,13	2,0,0,1,2	148	74	0	0	0.565,0.458,0.317,0.481,0.394	0.952,1.0,1.0,0.957,0.765	-0.492
24495	MTMR9LP	MTMR9LP	chr1	-	32234703	32234814	32232041	32232184	32234951	32235210	24495	26,32,41,15,31	15,25,27,19,26	73,41,80,145,59	3,6,4,15,2	148	74	0	0	0.464,0.39,0.432,0.283,0.373	0.924,0.774,0.909,0.829,0.937	-0.486
2996	2023-09-06	2023-09-06	chrX	-	119625334	119625379	119616945	119618786	119629317	119629508	2996	76,27,43,123,26	1.14058e+17	146,163,152,99,34	81,44,70,72,71	118	74	0	0	0.04,0.028,0.024,0.059,0.031	0.531,0.699,0.577,0.463,0.231	-0.464
46267	SMPD4	SMPD4	chr2	-	130161185	130161272	130157250	130157396	130164373	130164445	46267	527558267380388	468234293216237	181,66,207,192,180	9,6,8,7,25	148	74	0	0	0.36,0.544,0.313,0.468,0.45	0.91,0.846,0.928,0.932,0.783	-0.453
48662	CAB39L	CAB39L	chr13	-	49401132	49401270	49382799	49382941	49433317	49433393	48662	2,1,3,0,0	58,11,54,45,26	24,12,28,13,2	14,3,10,9,4	148	74	0	0	0.017,0.043,0.027,0.0,0.0	0.462,0.667,0.583,0.419,0.2	-0.449
2997	2023-09-06	2023-09-06	chrX	-	119625334	119625379	119616945	119620051	119629317	119629508	2997	144,65,111,257,65	189,55,134,95,121	360409378237101	18,13,42,37,29	118	74	0	0	0.323,0.426,0.342,0.629,0.252	0.926,0.952,0.849,0.801,0.686	-0.448
35576	ASAP2	ASAP2	chr2	+	9391061	9391196	9388293	9388546	9393481	9393647	35576	230,64,164,124,36	190,75,117,59,109	393,97,380,222,177	20,17,47,30,30	148	74	0	0	0.377,0.299,0.412,0.512,0.142	0.908,0.74,0.802,0.787,0.747	-0.448
65032	LEF1	LEF1	chr4	-	108081585	108081669	108079491	108079614	108083355	108083446	65032	32,10,9,19,6	787218256368348	54,43,68,84,14	17,7,40,88,35	148	74	0	0	0.02,0.022,0.017,0.025,0.009	0.614,0.754,0.459,0.323,0.167	-0.445
2734	NCOR2	NCOR2	chr12	-	124374412	124374463	124372021	124372610	124378236	124378384	2734	98,61,21,50,29	242,187,89,102,91	182,47,251,120,103	29,12,61,74,95	124	74	0	0	0.195,0.163,0.123,0.226,0.16	0.789,0.7,0.711,0.492,0.393	-0.444
44851	PLEKHM2	PLEKHM2	chr1	+	15721328	15721388	15719733	15719920	15725316	15725545	44851	73,81,107,69,90	175106149103107	91,57,127,121,146	14,16,30,24,37	133	74	0	0	0.188,0.298,0.285,0.272,0.319	0.783,0.665,0.702,0.737,0.687	-0.442
66597	KIFC3	KIFC3	chr16	-	57759124	57759153	57758216	57758909	57759727	57759836	66597	25,7,13,6,18	14,8,8,4,6	583427633920612	11,8,22,21,8	102	74	0	0	0.564,0.388,0.541,0.521,0.685	0.975,0.975,0.954,0.969,0.982	-0.431
63234	SPTAN1	SPTAN1	chr9	+	128592982	128593042	128591476	128591625	128594174	128594373	63234	79,43,44,63,53	382235373272218	169,41,210,77,66	68,32,78,46,39	133	74	0	0	0.103,0.092,0.062,0.114,0.119	0.58,0.416,0.6,0.482,0.485	-0.415
63173	MTA1	MTA1	chr14	+	105466706	105466742	105466425	105466578	105469466	105469498	63173	243510504447414	301177172211166	168201237390307	3,7,4,5,2	109	74	0	0	0.354,0.662,0.665,0.59,0.629	0.974,0.951,0.976,0.981,0.99	-0.394
3444	GOLGA2	GOLGA2	chr9	-	128267193	128267274	128266286	128266325	128267457	128267517	3444	53,30,38,24,22	57,41,67,42,25	53,49,79,106,75	13,11,27,25,19	148	74	0	0	0.317,0.268,0.221,0.222,0.306	0.671,0.69,0.594,0.679,0.664	-0.393
65302	TRIP10	TRIP10	chr19	+	6746028	6746196	6744799	6744994	6746451	6746561	65302	0,1,3,2,1	104,50,65,57,52	112110185342140	78,74,150,184,168	148	74	0	0	0.0,0.01,0.023,0.017,0.01	0.418,0.426,0.381,0.482,0.294	-0.388
62722	DST	DST	chr6	-	56468981	56468999	56466077	56466195	56469882	56469957	62722	8,47,41,9,10	8,30,21,6,3	127,57,222,221,151	2,2,12,7,1	91	74	0	0	0.448,0.56,0.614,0.55,0.731	0.981,0.959,0.938,0.963,0.992	-0.386
73451	ZDHHC16	ZDHHC16	chr10	+	97453798	97453846	97453529	97453663	97454713	97454799	73451	110,64,66,70,73	152,92,122,121,63	175145215223126	44,46,68,83,26	121	74	0	0	0.307,0.298,0.249,0.261,0.415	0.709,0.658,0.659,0.622,0.748	-0.373
44267	PACRGL	PACRGL	chr4	+	20707802	20707870	20704659	20704814	20712787	20712922	44267	87,50,50,50,61	27,11,29,12,22	30,14,40,32,28	0,0,0,1,0	141	74	0	0	0.628,0.705,0.475,0.686,0.593	1.0,1.0,1.0,0.944,1.0	-0.371
67535	MFF	MFF	chr2	+	227347342	227347384	227340291	227340380	227352513	227352573	67535	83,59,102,135,40	68,40,65,53,47	175156203244127	14,20,25,24,17	115	74	0	0	0.44,0.487,0.502,0.621,0.354	0.889,0.834,0.839,0.867,0.828	-0.371
43239	CSNK1D	CSNK1D	chr17	-	82245975	82246039	82242660	82244831	82248874	82249014	43239	353306239282199	199,91,87,136,77	374234472689457	18,12,17,15,12	137	74	0	0	0.489,0.645,0.597,0.528,0.583	0.918,0.913,0.937,0.961,0.954	-0.368
975	PRMT2	PRMT2	chr21	+	46636438	46636547	46635594	46635763	46636895	46636990	975	108,127,76,127,73	185131223222146	157123227176168	67,52,80,76,41	148	74	0	0	0.226,0.326,0.146,0.222,0.2	0.54,0.542,0.587,0.537,0.672	-0.352
49986	PATZ1	PATZ1	chr22	-	31328786	31328924	31325803	31327309	31335691	31335863	49986	66,44,92,105,42	491310417375190	56,23,85,96,73	30,26,61,54,32	148	74	0	0	0.063,0.066,0.099,0.123,0.1	0.483,0.307,0.411,0.471,0.533	-0.351
49985	PATZ1	PATZ1	chr22	-	31328786	31328859	31325803	31327309	31335691	31335863	49985	96,59,112,188,53	491310417375190	58,28,85,124,74	30,26,61,54,32	146	74	0	0	0.09,0.088,0.12,0.203,0.124	0.495,0.353,0.414,0.538,0.54	-0.343
9135	NUMA1	NUMA1	chr11	-	72012400	72012442	72010785	72010854	72012894	72016260	9135	45,34,76,48,48	596193604499313	187,94,235,313,169	150,98,261,210,170	115	74	0	0	0.046,0.102,0.075,0.058,0.09	0.445,0.382,0.367,0.49,0.39	-0.341
15901	FKBP14	FKBP14	chr7	-	30020212	30020304	30018995	30019123	30022664	30022816	15901	0,1,0,0,0	33,24,40,33,28	9,2,13,10,2	7,2,9,7,5	148	74	0	0	0.0,0.02,0.0,0.0,0.0	0.391,0.333,0.419,0.417,0.167	-0.341
47582	PTK2	PTK2	chr8	-	140669726	140669735	140668268	140668424	140674297	140674404	47582	16,7,5,3,0	632379624456347	123,59,158,54,44	101,73,177,246,164	82	74	0	0	0.022,0.016,0.007,0.006,0.0	0.524,0.422,0.446,0.165,0.195	-0.34
14445	TCF7L2	TCF7L2	chr10	+	112964555	112964624	112951482	112951607	113040024	113040126	14445	96,122,119,40,47	372311471186273	92,35,135,59,77	45,27,40,67,59	142	74	0	0	0.119,0.17,0.116,0.101,0.082	0.516,0.403,0.638,0.315,0.405	-0.338
1509	EPB41L1	EPB41L1	chr20	+	36173763	36173954	36154739	36154896	36175550	36175715	1509	146,69,211,77,48	46,22,33,17,20	150,39,171,79,78	3,0,7,1,2	148	74	0	0	0.613,0.611,0.762,0.694,0.545	0.962,1.0,0.924,0.975,0.951	-0.317
13865	CMTM7	CMTM7	chr3	+	32449453	32449552	32441839	32442013	32452391	32452473	13865	472521600551335	143153195186114	84,59,185,651,437	2,3,7,36,17	148	74	0	0	0.623,0.63,0.606,0.597,0.595	0.955,0.908,0.93,0.9,0.928	-0.314
42821	NPRL3	NPRL3	chr16	-	117300	117375	112621	112775	119125	119255	42821	197112167217118	128,75,85,65,64	171118218279190	15,18,34,30,19	148	74	0	0	0.435,0.427,0.496,0.625,0.48	0.851,0.766,0.762,0.823,0.833	-0.314
2399	MGRN1	MGRN1	chr16	+	4680031	4680097	4677462	4677572	4681549	4681776	2399	234155266214260	166,121,138,86,118	202,66,321,176,212	21,12,21,31,31	139	74	0	0	0.429,0.405,0.506,0.57,0.54	0.837,0.745,0.891,0.751,0.785	-0.312
48829	NFE2L1	NFE2L1	chr17	+	48057031	48057121	48056385	48056598	48057343	48057502	48829	68,73,108,80,46	218180266219153	386133296173252	149,69,210,152,145	148	74	0	0	0.135,0.169,0.169,0.154,0.131	0.564,0.491,0.413,0.363,0.465	-0.308
74016	CASP9	CASP9	chr1	-	15504610	15504758	15495272	15495452	15518109	15518395	74016	63,43,43,74,52	24,9,21,10,14	75,35,109,56,43	1,2,0,1,2	148	74	0	0	0.568,0.705,0.506,0.787,0.65	0.974,0.897,1.0,0.966,0.915	-0.307
72757	SMARCC2	SMARCC2	chr12	-	56164302	56164368	56161851	56163765	56164647	56164731	72757	332163292231261	313256403206241	278273369536222	79,60,131,198,81	139	74	0	0	0.361,0.253,0.278,0.374,0.366	0.652,0.708,0.6,0.59,0.593	-0.302
35059	KRAS	KRAS	chr12	-	25215436	25215560	25204788	25209911	25225613	25225773	35059	9,1,1,2,0	208,123,98,65,63	13,7,20,13,4	21,4,21,10,15	148	74	0	0	0.021,0.004,0.005,0.015,0.0	0.236,0.467,0.323,0.394,0.118	-0.299
44286	CD151	CD151	chr11	+	834529	834591	832951	833026	836062	836153	44286	186,89,165,135,153	161126182131173	5.88349e+17	225116356507273	135	74	0	0	0.388,0.279,0.332,0.361,0.326	0.589,0.623,0.616,0.648,0.686	-0.295
67532	MFF	MFF	chr2	+	227347225	227347384	227340291	227340380	227355676	227355761	67532	144,97,192,188,105	372198322176272	235253342347182	92100144179129	148	74	0	0	0.162,0.197,0.23,0.348,0.162	0.561,0.558,0.543,0.492,0.414	-0.294
28563	EXOC7	EXOC7	chr17	-	76090328	76090397	76089174	76089320	76094413	76094581	28563	44,11,17,28,8	380183281222181	74,28,116,86,50	45,41,94,81,106	142	74	0	0	0.057,0.03,0.031,0.062,0.023	0.461,0.262,0.391,0.356,0.197	-0.293
48300	PTPRS	PTPRS	chr19	-	5216719	5216767	5215497	5215595	5218419	5218532	48300	67,95,54,63,71	300329158257184	63,9,40,31,24	38,6,31,32,19	121	74	0	0	0.12,0.15,0.173,0.13,0.191	0.503,0.478,0.441,0.372,0.436	-0.293
2454	NADK2	NADK2	chr5	-	36208624	36208690	36207169	36207265	36211843	36211922	2454	7,3,1,5,8	96,23,47,30,24	35,6,34,16,5	27,9,22,15,6	139	74	0	0	0.037,0.065,0.011,0.081,0.151	0.408,0.262,0.451,0.362,0.307	-0.289
6669	C9orf89	C9orf89	chr9	+	93111878	93111938	93110567	93110721	93112217	93112289	6669	160,99,91,140,114	27,33,59,41,29	347400400500371	10,10,15,27,31	133	74	0	0	0.767,0.625,0.462,0.655,0.686	0.951,0.957,0.937,0.912,0.869	-0.286
11012	VEGFA	VEGFA	chr6	+	43780731	43780803	43778888	43778918	43781955	43782087	11012	13,7,8,31,19	54,80,94,67,47	206,69,107,94,39	177,29,88,82,46	145	74	0	0	0.109,0.043,0.042,0.191,0.171	0.373,0.548,0.383,0.369,0.302	-0.284
65987	NDRG2	NDRG2	chr14	-	21022863	21022905	21022391	21022497	21023240	21023321	65987	120,83,31,88,45	246,152,100,179,71	585252637200175	364,169,308,161,76	115	74	0	0	0.239,0.26,0.166,0.24,0.29	0.508,0.49,0.571,0.444,0.597	-0.283
53732	RERE	RERE	chr1	-	8614560	8614686	8557417	8557523	8624309	8624380	53732	466284448281233	140,74,98,59,52	79,31,81,53,41	3,0,2,2,1	148	74	0	0	0.625,0.657,0.696,0.704,0.691	0.929,1.0,0.953,0.93,0.953	-0.278
32044	TFDP1	TFDP1	chr13	+	113637817	113637884	113636533	113636700	113640119	113641473	32044	294225237212242	134,65,150,71,86	153,59,208,161,100	10,10,19,12,9	140	74	0	0	0.537,0.647,0.455,0.612,0.598	0.89,0.757,0.853,0.876,0.855	-0.276
44382	AFMID	AFMID	chr17	+	78205602	78205738	78202702	78202751	78205945	78206050	44382	2,6,0,1,4	34,31,35,43,26	34,18,33,28,14	39,22,47,45,9	148	74	0	0	0.029,0.088,0.0,0.011,0.071	0.304,0.29,0.26,0.237,0.438	-0.266
63475	HCFC1R1	HCFC1R1	chr16	-	3023473	3023530	3023232	3023361	3023846	3023968	63475	317281236280372	122,128,103,110,88	1.60713e+19	176207301318108	130	74	0	0	0.597,0.555,0.566,0.592,0.706	0.839,0.785,0.883,0.873,0.887	-0.25
41336	ATP6V1H	ATP6V1H	chr8	-	53811163	53811217	53801798	53801896	53814661	53814766	41336	366287255264207	174,66,102,42,35	473251605267238	23,12,12,17,7	127	74	0	0	0.551,0.717,0.593,0.786,0.775	0.923,0.924,0.967,0.901,0.952	-0.249
44340	UPF3B	UPF3B	chrX	-	119840645	119840684	119838366	119838527	119841075	119841258	44340	34,27,9,19,15	237255260195170	6,55,33,37,25	14,50,49,66,41	112	74	0	0	0.087,0.065,0.022,0.06,0.055	0.221,0.421,0.308,0.27,0.287	-0.244
32045	TFDP1	TFDP1	chr13	+	113637817	113637896	113636533	113636700	113640119	113641473	32045	453329333360379	134,65,150,71,86	208,95,320,254,149	10,10,19,12,9	148	74	0	0	0.628,0.717,0.526,0.717,0.688	0.912,0.826,0.894,0.914,0.892	-0.232
67531	MFF	MFF	chr2	+	227347225	227347384	227340291	227340380	227352513	227352573	67531	272172365402151	68,40,65,53,47	486490656688361	14,20,25,24,17	148	74	0	0	0.667,0.683,0.737,0.791,0.616	0.946,0.925,0.929,0.935,0.914	-0.231
13120	ATP5C1	ATP5C1	chr10	+	7806973	7807010	7802757	7802854	7807658	7807799	13120	1.88315e+18	425653419177400	3.46456e+19	76121176278125	110	74	0	0	0.749,0.603,0.712,0.87,0.623	0.968,0.969,0.948,0.908,0.914	-0.23
44657	MTSS1	MTSS1	chr8	-	124580550	124580562	124568378	124568536	124585086	124585161	44657	3,3,2,1,0	226,115,219,83,34	31,15,44,8,4	50,46,96,22,32	85	74	0	0	0.011,0.022,0.008,0.01,0.0	0.351,0.221,0.285,0.24,0.098	-0.229
65446	RAI2	RAI2	chrX	-	17837536	17837733	17800048	17802034	17861097	17861337	65446	0,0,2,6,2	8,23,24,19,74	31,14,33,24,15	35,17,43,38,27	148	74	0	0	0.0,0.0,0.04,0.136,0.013	0.307,0.292,0.277,0.24,0.217	-0.229
313	DTYMK	DTYMK	chr2	-	241680228	241680319	241678451	241678649	241685768	241685877	313	473290406284259	98,79,49,80,68	169,91,206,244,130	8,1,12,16,6	148	74	0	0	0.707,0.647,0.806,0.64,0.656	0.914,0.978,0.896,0.884,0.915	-0.226
39196	BIN1	BIN1	chr2	-	127052254	127052362	127051153	127051243	127057472	127057601	39196	20,6,27,12,21	171,84,254,181,147	30,17,34,21,26	28,30,35,41,36	148	74	0	0	0.055,0.034,0.05,0.032,0.067	0.349,0.221,0.327,0.204,0.265	-0.226
34404	RAC1	RAC1	chr7	+	6398661	6398718	6391923	6392041	6400125	6400188	34404	63,58,14,79,99	1.26086e+18	618303617863527	8.04749e+16	130	74	0	0	0.028,0.037,0.004,0.022,0.041	0.304,0.187,0.251,0.248,0.264	-0.224
39787	PLEKHA4	PLEKHA4	chr19	-	48839204	48839263	48838016	48838129	48841148	48841310	39787	96,84,143,229,91	30,25,51,93,44	78,79,156,385,371	8,13,23,41,25	132	74	0	0	0.642,0.653,0.611,0.58,0.537	0.845,0.773,0.792,0.84,0.893	-0.224
8307	BOLA3	BOLA3	chr2	-	74142271	74142360	74135400	74135658	74145188	74145303	8307	244130120132112	147,66,84,78,90	457793580537143	97,166,137,171,44	148	74	0	0	0.454,0.496,0.417,0.458,0.384	0.702,0.705,0.679,0.611,0.619	-0.221
55526	ANKRD11	ANKRD11	chr16	-	89291680	89291777	89291012	89291183	89305205	89305344	55526	115,32,36,52,34	393175178183147	44,15,70,52,42	35,28,55,64,41	148	74	0	0	0.128,0.084,0.092,0.124,0.104	0.386,0.211,0.389,0.289,0.339	-0.216
23525	C17orf62	C17orf62	chr17	-	82447579	82447621	82446622	82446696	82449169	82449292	23525	135,114,66,92,89	21,18,23,26,13	110,55,142,178,136	5,0,3,3,4	115	74	0	0	0.805,0.803,0.649,0.695,0.815	0.934,1.0,0.968,0.974,0.956	-0.213
70452	APP	APP	chr21	-	25997359	25997416	25982343	25982477	26021839	26022042	70452	771780795573552	251175258165153	7.51427e+16	87,26,179,151,71	130	74	0	0	0.636,0.717,0.637,0.664,0.673	0.831,0.903,0.856,0.877,0.889	-0.206
39903	CCDC50	CCDC50	chr3	+	191375061	191375589	191369918	191370036	191380158	191380274	39903	16,5,15,6,2	446173371301195	99,47,127,35,40	144,57,117,248,137	148	74	0	0	0.018,0.014,0.02,0.01,0.005	0.256,0.292,0.352,0.066,0.127	-0.205
50283	AKAP8L	AKAP8L	chr19	-	15398629	15398766	15397713	15397855	15399301	15399410	50283	69,76,42,79,23	303320428209213	94,44,121,144,35	82,78,114,121,100	148	74	0	0	0.102,0.106,0.047,0.159,0.051	0.364,0.22,0.347,0.373,0.149	-0.198
22426	PCYT2	PCYT2	chr17	-	81907203	81907257	81906759	81906898	81907553	81907598	22426	7,2,0,1,3	83,46,28,34,58	60,31,79,46,13	125,131,136,84,28	127	74	0	0	0.047,0.025,0.0,0.017,0.029	0.219,0.121,0.253,0.242,0.213	-0.186
36181	ISOC2	ISOC2	chr19	-	55455635	55455845	55455259	55455330	55456348	55456489	36181	148,101,92,99,121	24,15,13,17,16	227255301356146	4,10,6,6,5	148	74	0	0	0.755,0.771,0.78,0.744,0.791	0.966,0.927,0.962,0.967,0.936	-0.183
59691	FBLN2	FBLN2	chr3	+	13621774	13621915	13619729	13619831	13626444	13626579	59691	1,0,0,0,0	74,47,129,62,85	43,49,38,38,3	89,45,137,78,32	148	74	0	0	0.007,0.0,0.0,0.0,0.0	0.195,0.353,0.122,0.196,0.045	-0.181
36489	C2orf76	C2orf76	chr2	-	119321153	119321204	119317465	119317503	119339826	119339971	36489	132121209142101	21,14,27,24,25	195,120,213,220,91	1,7,5,5,0	124	74	0	0	0.79,0.838,0.822,0.779,0.707	0.991,0.911,0.962,0.963,1.0	-0.178
48452	PRPF38B	PRPF38B	chr1	+	108693589	108693642	108692312	108692867	108695701	108695770	48452	34,14,2,18,9	477149324173132	29,19,42,37,12	39,31,101,90,52	126	74	0	0	0.04,0.052,0.004,0.058,0.039	0.304,0.265,0.196,0.194,0.119	-0.177
15160	ABLIM1	ABLIM1	chr10	-	114453378	114453483	114451623	114451671	114465697	114465827	15160	70,20,45,22,21	487117188171184	60,10,63,23,14	58,20,75,37,39	148	74	0	0	0.067,0.079,0.107,0.06,0.054	0.341,0.2,0.296,0.237,0.152	-0.172
61263	ARHGEF1	ARHGEF1	chr19	+	41892024	41892123	41888751	41888865	41892330	41892373	61263	153159139101124	25,9,11,18,11	103,60,149,185,135	0,0,0,4,0	148	74	0	0	0.754,0.898,0.863,0.737,0.849	1.0,1.0,1.0,0.959,1.0	-0.172
40499	LMO7	LMO7	chr13	+	75855259	75855368	75853091	75853388	75856505	75856608	40499	58,30,87,45,63	18,2,3,3,7	7183948801060420	1,0,1,2,0	148	74	0	0	0.617,0.882,0.935,0.882,0.818	0.997,1.0,0.998,0.996,1.0	-0.171
73783	MEAF6	MEAF6	chr1	-	37496546	37496604	37495884	37495918	37501803	37501996	73783	94,109,68,152,39	1.40594e+17	166,89,121,155,40	161134346486326	131	74	0	0	0.036,0.061,0.031,0.069,0.029	0.368,0.273,0.165,0.153,0.065	-0.16
67394	LAMTOR3	LAMTOR3	chr4	-	99893954	99894000	99891999	99892034	99894334	99894546	67394	444266364307249	86,43,70,61,35	221128331312193	13,8,17,12,4	119	74	0	0	0.762,0.794,0.764,0.758,0.816	0.914,0.909,0.924,0.942,0.968	-0.153
19828	APLP2	APLP2	chr11	+	130123611	130123779	130122304	130122513	130126699	130126830	19828	287114222151207	1096497730613610	7731751230666450	9.83245e+16	148	74	0	0	0.116,0.103,0.132,0.11,0.145	0.282,0.263,0.318,0.244,0.248	-0.15
62524	USO1	USO1	chr4	+	75795335	75795356	75793689	75793901	75799621	75799732	62524	1,0,1,1,1	237107223146118	19,3,24,15,1	40,19,76,60,36	94	74	0	0	0.003,0.0,0.004,0.005,0.007	0.272,0.111,0.199,0.164,0.021	-0.15
25768	VKORC1	VKORC1	chr16	-	31093311	31093421	31090853	31091342	31094556	31094955	25768	838831788906757	160125209111110	1.22575e+17	84,44,97,97,60	148	74	0	0	0.724,0.769,0.653,0.803,0.775	0.879,0.895,0.904,0.879,0.888	-0.144
64585	MRPL33	MRPL33	chr2	+	27774423	27774530	27772673	27772692	27779432	27779741	64585	651605567524469	1283812891763800	1.56351e+17	1.31351e+16	148	74	0	0	0.202,0.271,0.241,0.256,0.225	0.373,0.333,0.394,0.416,0.396	-0.143
65303	TRIP10	TRIP10	chr19	+	6746177	6746196	6744799	6744994	6746451	6746561	65303	0,0,1,1,1	104,50,65,57,52	19,12,31,72,22	78,74,150,184,168	92	74	0	0	0.0,0.0,0.012,0.014,0.015	0.164,0.115,0.143,0.239,0.095	-0.143
3141	RBCK1	RBCK1	chr20	+	420870	421031	419557	419731	422126	422238	3141	128160192166130	19,12,10,9,13	304138320364240	2,0,3,1,0	148	74	0	0	0.771,0.87,0.906,0.902,0.833	0.987,1.0,0.982,0.995,1.0	-0.136
33451	EIF6	EIF6	chr20	-	35280653	35280822	35279941	35280118	35284175	35284261	33451	741447679521498	98,109,47,32,46	669466979997650	6,14,25,36,19	148	74	0	0	0.791,0.672,0.878,0.891,0.844	0.982,0.943,0.951,0.933,0.945	-0.136
65397	PRDX5	PRDX5	chr11	+	64319733	64319868	64318087	64318386	64320864	64320903	65397	996324876787724	131,43,72,83,86	1.52817e+18	53,46,86,62,18	148	74	0	0	0.792,0.79,0.859,0.826,0.808	0.935,0.948,0.919,0.935,0.96	-0.124
62963	MRPL22	MRPL22	chr5	+	154950820	154950938	154941216	154941265	154956370	154956436	62963	750527488416403	47,53,14,26,56	285363423547251	2,2,0,4,1	148	74	0	0	0.889,0.833,0.946,0.889,0.783	0.986,0.989,1.0,0.986,0.992	-0.123
14711	PPAP2A	PPAP2A	chr5	-	55475298	55475450	55467868	55468149	55534571	55535078	14711	178135185181144	21,8,21,13,13	6.55824e+16	2,24,25,22,8	148	74	0	0	0.809,0.894,0.815,0.874,0.847	0.994,0.945,0.96,0.97,0.969	-0.12
57400	TMEM176A	TMEM176A	chr7	+	150804361	150804472	150803619	150803832	150804826	150805120	57400	54,239,170,223,38	3,17,9,13,6	1.35618e+19	13,8,27,41,48	148	74	0	0	0.9,0.875,0.904,0.896,0.76	0.981,0.991,0.99,0.985,0.975	-0.117
1660	C11orf73	C11orf73	chr11	+	86345093	86345198	86344602	86344721	86345583	86345943	1660	8,10,2,7,3	384210488387303	62,82,46,46,19	161144229372136	148	74	0	0	0.01,0.023,0.002,0.009,0.005	0.161,0.222,0.091,0.058,0.065	-0.11
9028	SAP30BP	SAP30BP	chr17	+	75671815	75671863	75668515	75668625	75693439	75693482	9028	667418439413344	54,27,66,18,29	214167286390221	4,0,4,1,0	121	74	0	0	0.883,0.904,0.803,0.933,0.879	0.97,1.0,0.978,0.996,1.0	-0.108
71300	INO80E	INO80E	chr16	+	30001413	30001530	30000928	30001040	30005220	30005790	71300	420361333391311	33,25,43,20,32	376486582750422	4,11,14,15,10	148	74	0	0	0.864,0.878,0.795,0.907,0.829	0.979,0.957,0.954,0.962,0.955	-0.107
2645	ERP29	ERP29	chr12	+	112019755	112019894	112013347	112013609	112022149	112023220	2645	1.18113e+17	99,162,171,88,78	9.03616e+16	24,33,40,28,55	148	74	0	0	0.856,0.796,0.784,0.834,0.802	0.95,0.903,0.935,0.952,0.862	-0.106
9002	CMC2	CMC2	chr16	-	80981805	80981877	80975801	80976179	80997313	80997429	9002	440417208349391	61,26,18,22,32	445368707510255	6,8,3,16,7	145	74	0	0	0.786,0.891,0.855,0.89,0.862	0.974,0.959,0.992,0.942,0.949	-0.106
3220	SMARCA4	SMARCA4	chr19	+	11033766	11033865	11033289	11033517	11034122	11034200	3220	264130279172120	1.5427e+16	120,50,129,156,102	245127289289178	148	74	0	0	0.079,0.085,0.112,0.101,0.078	0.197,0.164,0.182,0.213,0.223	-0.105
65398	PRDX5	PRDX5	chr11	+	64320660	64320792	64318087	64318386	64320864	64320903	65398	1.25939e+17	131,43,72,83,86	2.02023e+19	53,46,86,62,18	148	74	0	0	0.828,0.821,0.892,0.866,0.832	0.95,0.961,0.932,0.954,0.968	-0.105
54198	TSC2	TSC2	chr16	+	2082435	2082504	2081594	2081798	2083694	2083816	54198	24,24,51,55,6	502298340310344	42,11,61,31,25	99,48,132,111,85	142	74	0	0	0.024,0.04,0.073,0.085,0.009	0.181,0.107,0.194,0.127,0.133	-0.102
42686	SNRPA1	SNRPA1	chr15	-	101286213	101286293	101285725	101285801	101286907	101287010	42686	1438748822617860	41,34,24,21,15	214342385679230	18,25,38,64,29	148	74	0	0	0.946,0.917,0.945,0.936,0.967	0.856,0.872,0.835,0.841,0.799	0.102
40251	RPS24	RPS24	chr10	+	78040200	78040225	78037193	78037304	78040614	78040715	40251	3.14633e+19	110,96,91,53,206	1.07817e+19	112,58,208,342,405	98	74	0	0	0.956,0.963,0.961,0.98,0.889	0.879,0.956,0.848,0.831,0.699	0.107
43356	HNRNPH1	HNRNPH1	chr5	-	179619268	179619407	179618144	179618323	179620891	179621035	43356	4.70024e+19	85,51,54,71,34	396128512424198	24,22,31,31,20	148	74	0	0	0.965,0.959,0.961,0.94,0.965	0.892,0.744,0.892,0.872,0.832	0.112
69364	MBD1	MBD1	chr18	-	50275369	50275444	50275128	50275245	50275599	50275728	69364	102,33,20,39,33	161118117161122	0,0,2,1,1	85,47,116,86,60	148	74	0	0	0.241,0.123,0.079,0.108,0.119	0.0,0.0,0.009,0.006,0.008	0.129
1064	SYTL2	SYTL2	chr11	-	85717482	85717530	85714412	85714507	85718789	85718843	1064	449,183,77,364,456	0,0,3,6,2	142,18,151,223,87	9,1,12,21,25	121	74	0	0	1.0,1.0,0.94,0.974,0.993	0.906,0.917,0.885,0.867,0.68	0.13
73752	BCLAF1	BCLAF1	chr6	-	136267028	136267175	136261264	136261477	136268161	136268339	73752	2.7161e+18	87,33,51,16,21	381186451430182	33,32,55,33,27	148	74	0	0	0.94,0.94,0.94,0.972,0.955	0.852,0.744,0.804,0.867,0.771	0.142
67331	ACIN1	ACIN1	chr14	-	23071124	23071186	23069475	23069617	23078150	23078266	67331	303,120,94,117,77	382228272226147	11,3,22,20,6	94,67,100,117,66	135	74	0	0	0.303,0.224,0.159,0.221,0.223	0.06,0.024,0.108,0.086,0.047	0.161
13655	GNAS	GNAS	chr20	+	58898940	58898985	58895611	58895684	58903530	58903585	13655	1.13888e+20	1265601945543490	2.90419e+19	8.94561e+16	118	74	0	0	0.85,0.887,0.848,0.904,0.889	0.671,0.68,0.72,0.729,0.732	0.169
3904	CTNND1	CTNND1	chr11	+	57806460	57806478	57805881	57806035	57806914	57806983	3904	171,88,52,53,70	420241364270257	1,0,0,0,0	184,82,188,127,125	91	74	0	0	0.249,0.229,0.104,0.138,0.181	0.004,0.0,0.0,0.0,0.0	0.179
29333	COASY	COASY	chr17	+	42562355	42562487	42562073	42562219	42562611	42563322	29333	8,4,13,7,11	19,7,31,14,18	7,6,13,6,0	174,75,243,135,88	148	74	0	0	0.174,0.222,0.173,0.2,0.234	0.02,0.038,0.026,0.022,0.0	0.179
39209	BIN1	BIN1	chr2	-	127057472	127057601	127052254	127052362	127059010	127059155	39209	286169397263210	0,0,0,0,1	56,46,91,86,64	5,3,25,5,7	148	74	0	0	1.0,1.0,1.0,1.0,0.991	0.848,0.885,0.645,0.896,0.821	0.179
2768	VPS29	VPS29	chr12	-	110499456	110499546	110496011	110496203	110502048	110502140	2768	140,142,104,88,54	337207270132264	5,3,9,9,2	391250688622360	148	74	0	0	0.172,0.255,0.161,0.25,0.093	0.006,0.006,0.006,0.007,0.003	0.181
50892	ZMIZ1	ZMIZ1	chr10	+	79310923	79311184	79307404	79307571	79312641	79316528	50892	2.46713e+18	147,85,103,122,99	391144406243416	65,40,111,44,90	148	74	0	0	0.894,0.884,0.938,0.868,0.829	0.75,0.643,0.646,0.734,0.698	0.188
16729	MSI2	MSI2	chr17	+	57676986	57677059	57674971	57675126	57679548	57679938	16729	424193466282185	2,0,0,0,0	78,42,100,37,56	7,3,10,9,9	146	74	0	0	0.991,1.0,1.0,1.0,1.0	0.85,0.876,0.835,0.676,0.759	0.199
35809	ABI1	ABI1	chr10	-	26755654	26755741	26751597	26751783	26759061	26759235	35809	551277556324284	11,5,7,0,15	153,84,306,243,164	34,20,48,19,23	148	74	0	0	0.962,0.965,0.975,1.0,0.904	0.692,0.677,0.761,0.865,0.781	0.206
35426	ACTN1	ACTN1	chr14	-	68878988	68879069	68878457	68878523	68879961	68880108	35426	320196222232261	7,13,17,4,6	208176429988338	65,37,95,102,55	148	74	0	0	0.958,0.883,0.867,0.967,0.956	0.615,0.704,0.693,0.829,0.754	0.207
956	CD47	CD47	chr3	-	108049618	108049651	108043093	108047292	108051938	108051970	956	70,59,32,39,26	92,69,104,53,74	15,12,30,43,12	113179210219213	106	74	0	0	0.347,0.374,0.177,0.339,0.197	0.085,0.045,0.091,0.121,0.038	0.211
67338	WNK1	WNK1	chr12	+	867865	869104	862082	862270	871264	871348	67338	203,173,93,104,111	335171223130126	10,5,6,2,0	65,25,71,40,21	148	74	0	0	0.233,0.336,0.173,0.286,0.306	0.071,0.091,0.041,0.024,0.0	0.221
41080	PELO	PELO	chr5	+	52799884	52801120	52787939	52788414	52801408	52802617	41080	147,118,116,81,97	0,2,3,1,4	81,64,132,99,68	8,14,23,19,15	148	74	0	0	1.0,0.967,0.951,0.976,0.924	0.835,0.696,0.742,0.723,0.694	0.226
4310	FN1	FN1	chr2	-	215372108	215372300	215371908	215372015	215373321	215373411	4310	538319802753673	41,37,67,54,59	2.91318e+16	121121278305199	148	74	0	0	0.868,0.812,0.857,0.875,0.851	0.546,0.568,0.658,0.673,0.684	0.227
29523	FERMT2	FERMT2	chr14	-	52861013	52861034	52860340	52860465	52864400	52864622	29523	207,77,62,51,56	198136382116150	8,8,8,3,0	97,63,173,74,83	94	74	0	0	0.451,0.308,0.113,0.257,0.227	0.061,0.091,0.035,0.031,0.0	0.228
4311	FN1	FN1	chr2	-	215372108	215372375	215371908	215372015	215373321	215373411	4311	1.27678e+18	41,37,67,54,59	4.02406e+17	121121278305199	148	74	0	0	0.94,0.913,0.934,0.948,0.927	0.624,0.627,0.745,0.75,0.76	0.231
68518	DMPK	DMPK	chr19	-	45770970	45771056	45769708	45770640	45771567	45771665	68518	155,121,220,134,94	3,0,3,0,5	69,65,117,146,86	20,13,19,29,7	148	74	0	0	0.963,1.0,0.973,1.0,0.904	0.633,0.714,0.755,0.716,0.86	0.232
68520	DMPK	DMPK	chr19	-	45770970	45771060	45769708	45770640	45771567	45771665	68520	156,121,218,134,96	3,0,3,0,5	69,66,118,147,86	20,13,19,29,7	148	74	0	0	0.963,1.0,0.973,1.0,0.906	0.633,0.717,0.756,0.717,0.86	0.232
24165	RALGAPA1	RALGAPA1	chr14	-	35548507	35548538	35538351	35539690	35549109	35549234	24165	193158270162101	3,0,0,4,0	66,25,88,69,68	18,7,33,15,6	104	74	0	0	0.979,1.0,1.0,0.966,1.0	0.723,0.718,0.655,0.766,0.89	0.239
50701	TCF7	TCF7	chr5	+	134144796	134144869	134143591	134143640	134146223	134148229	50701	230,41,18,97,100	151,57,53,131,103	4,0,2,3,0	14,2,59,48,41	146	74	0	0	0.436,0.267,0.147,0.273,0.33	0.126,0.0,0.017,0.031,0.0	0.256
23154	GTF2I	GTF2I	chr7	+	74718878	74718941	74716893	74716950	74728785	74728896	23154	8287799391013640	549475611551422	66,12,123,82,72	200,60,209,119,108	136	74	0	0	0.451,0.472,0.455,0.5,0.453	0.152,0.098,0.243,0.273,0.266	0.26
48052	PPRC1	PPRC1	chr10	+	102146671	102147392	102144249	102144307	102148371	102148521	48052	255162201202178	6,9,3,8,10	62,65,89,125,116	24,17,27,30,15	148	74	0	0	0.955,0.9,0.971,0.927,0.899	0.564,0.657,0.622,0.676,0.795	0.268
13269	COX20	COX20	chr1	+	244841943	244842058	244835336	244835756	244842194	244842258	13269	218280247222145	85,88,71,98,36	439403807619200	510460936654178	148	74	0	0	0.562,0.614,0.635,0.531,0.668	0.301,0.305,0.301,0.321,0.36	0.284
39213	BIN1	BIN1	chr2	-	127068162	127068255	127063932	127064018	127068923	127069031	39213	293139276326103	218122345141246	10,8,14,5,21	72,37,144,104,107	148	74	0	0	0.402,0.363,0.286,0.536,0.173	0.065,0.098,0.046,0.023,0.089	0.288
1507	EPB41L1	EPB41L1	chr20	+	36173763	36173954	36112425	36112480	36175550	36175715	1507	89,47,146,54,34	0,1,1,0,0	179,39,198,94,90	42,7,57,28,11	148	74	0	0	1.0,0.959,0.986,1.0,1.0	0.681,0.736,0.635,0.627,0.804	0.292
68521	DMPK	DMPK	chr19	-	45771349	45771396	45769708	45770640	45771567	45771665	68521	83,93,102,64,51	3,0,3,0,5	42,44,50,69,49	20,13,19,29,7	120	74	0	0	0.945,1.0,0.954,1.0,0.863	0.564,0.676,0.619,0.595,0.812	0.299
13654	GNAS	GNAS	chr20	+	58898940	58898985	58895611	58895684	58903527	58903585	13654	6.26841e+19	2.48114e+18	1.6221e+19	2.15812e+19	118	74	0	0	0.613,0.655,0.634,0.742,0.662	0.32,0.343,0.391,0.391,0.363	0.3
56124	YBX3	YBX3	chr12	-	10709907	10710114	10704050	10704148	10713210	10713333	56124	2.57644e+19	166305295107162	9.9344e+16	323219408506444	148	74	0	0	0.886,0.878,0.862,0.899,0.874	0.606,0.501,0.537,0.606,0.582	0.313
29321	FGFR1	FGFR1	chr8	-	38429681	38429948	38428345	38428435	38457355	38457534	29321	8.26104e+16	12,17,16,2,27	147,20,183,123,177	22,15,45,36,26	148	74	0	0	0.972,0.968,0.976,0.994,0.931	0.77,0.4,0.67,0.631,0.773	0.319
29199	DAB2	DAB2	chr5	-	39382617	39383271	39381453	39381616	39388304	39388367	29199	31,188,365,40,22	0,0,2,0,0	154126251245218	55,31,67,52,43	148	74	0	0	1.0,1.0,0.989,1.0,1.0	0.583,0.67,0.652,0.702,0.717	0.333
68036	SRSF10	SRSF10	chr1	-	23971337	23971439	23964346	23967723	23971572	23971626	68036	880386420323285	233,97,133,122,77	107,41,90,134,46	106,64,130,128,54	148	74	0	0	0.654,0.666,0.612,0.57,0.649	0.335,0.243,0.257,0.344,0.299	0.335
67347	WNK1	WNK1	chr12	+	880720	880999	878211	878361	881691	881789	67347	867607557368284	123,135,171,77,95	108,36,71,30,36	81,28,85,36,37	148	74	0	0	0.779,0.692,0.62,0.705,0.599	0.4,0.391,0.295,0.294,0.327	0.338
18886	SEC31A	SEC31A	chr4	-	82861630	82861708	82857688	82857764	82862533	82862572	18886	788667744757437	40,26,27,18,24	88,34,155,145,61	48,12,61,31,21	148	74	0	0	0.908,0.928,0.932,0.955,0.901	0.478,0.586,0.56,0.7,0.592	0.342
48050	PPRC1	PPRC1	chr10	+	102145019	102145090	102144249	102144307	102148371	102148521	48050	142118115170155	6,9,3,8,10	52,37,64,60,70	24,17,27,30,15	144	74	0	0	0.924,0.871,0.952,0.916,0.888	0.527,0.528,0.549,0.507,0.706	0.347
33548	EHBP1	EHBP1	chr2	+	62987930	62988038	62979187	62979335	62990715	62990840	33548	162,99,139,142,99	62,23,45,22,31	44,19,66,54,30	58,20,72,71,44	148	74	0	0	0.566,0.683,0.607,0.763,0.615	0.275,0.322,0.314,0.276,0.254	0.359
10113	ZFYVE21	ZFYVE21	chr14	+	103729792	103729846	103729090	103729182	103732619	103732762	10113	41,50,35,55,31	26,36,61,47,31	10,3,16,21,7	153135312302152	127	74	0	0	0.479,0.447,0.251,0.405,0.368	0.037,0.013,0.029,0.039,0.026	0.361
56583	MYO1B	MYO1B	chr2	+	191400748	191400835	191400381	191400468	191402631	191402718	56583	823304554404245	23,15,22,16,6	42,14,56,41,22	13,7,14,20,10	148	74	0	0	0.947,0.91,0.926,0.927,0.953	0.618,0.5,0.667,0.506,0.524	0.37
24278	LAS1L	LAS1L	chrX	-	65524563	65524614	65524055	65524262	65524964	65525050	24278	149,73,125,85,139	181,98,59,74,54	4,9,7,11,5	63,34,94,92,44	124	74	0	0	0.329,0.308,0.558,0.407,0.606	0.037,0.136,0.043,0.067,0.064	0.372
67789	GOLGA4	GOLGA4	chr3	+	37361242	37361305	37355100	37355187	37366079	37366879	67789	431200592567276	52,23,162,35,30	139,85,196,141,68	76,63,96,126,73	136	74	0	0	0.819,0.826,0.665,0.898,0.833	0.499,0.423,0.526,0.378,0.336	0.376
11156	RCOR3	RCOR3	chr1	+	211312719	211312961	211304082	211304140	211313423	211316383	11156	639466398334259	34,20,15,60,23	80,56,121,83,73	80,14,98,44,28	148	74	0	0	0.904,0.921,0.93,0.736,0.849	0.333,0.667,0.382,0.485,0.566	0.381
29670	MAP4K4	MAP4K4	chr2	+	101863820	101864051	101860824	101860986	101864929	101865036	29670	216,69,71,62,49	94,48,61,64,45	0,0,0,0,1	4,4,15,2,6	148	74	0	0	0.535,0.418,0.368,0.326,0.353	0.0,0.0,0.0,0.0,0.077	0.385
29671	MAP4K4	MAP4K4	chr2	+	101868028	101868037	101867211	101867309	101869621	101869797	29671	394151144144131	194147221200149	2,0,6,2,2	23,14,29,31,37	82	74	0	0	0.647,0.481,0.37,0.394,0.442	0.073,0.0,0.157,0.055,0.047	0.4
35700	MBNL2	MBNL2	chr13	+	97366458	97366553	97357481	97357635	97391321	97394120	35700	199,85,348,143,155	7,4,14,7,3	54,29,76,73,45	30,16,49,33,10	148	74	0	0	0.934,0.914,0.926,0.911,0.963	0.474,0.475,0.437,0.525,0.692	0.409
14583	MAP7	MAP7	chr6	-	136383670	136383781	136377754	136377868	136388392	136388510	14583	50,50,21,20,66	0,1,0,0,0	78,19,105,62,51	18,13,40,19,16	148	74	0	0	1.0,0.962,1.0,1.0,1.0	0.684,0.422,0.568,0.62,0.614	0.411
15534	REPS1	REPS1	chr6	-	138926400	138926481	138921036	138921124	138929976	138930098	15534	673576494519342	122,95,98,77,107	86,15,71,69,44	72,35,98,70,45	148	74	0	0	0.734,0.752,0.716,0.771,0.615	0.374,0.176,0.266,0.33,0.328	0.423
18232	MXRA7	MXRA7	chr17	-	76683846	76683927	76673649	76677702	76685071	76685165	18232	381557270185287	109,57,95,33,72	136,33,161,118,115	158,80,219,170,124	148	74	0	0	0.636,0.83,0.587,0.737,0.666	0.301,0.171,0.269,0.258,0.317	0.428
57004	TBC1D23	TBC1D23	chr3	+	100311832	100311877	100310402	100310542	100316098	100316187	57004	167,86,151,131,71	14,5,16,4,2	27,10,38,29,18	21,11,32,15,8	118	74	0	0	0.882,0.915,0.855,0.954,0.957	0.446,0.363,0.427,0.548,0.585	0.439
56584	MYO1B	MYO1B	chr2	+	191400748	191400835	191400381	191400468	191408114	191408189	56584	461178319214146	107,57,132,43,44	29,11,39,24,18	39,31,54,79,50	148	74	0	0	0.683,0.61,0.547,0.713,0.624	0.271,0.151,0.265,0.132,0.153	0.441
3879	CTNND1	CTNND1	chr11	+	57789036	57789155	57761761	57762046	57794009	57794081	3879	372188208112175	122,59,56,36,64	8,7,15,6,16	52,10,67,31,21	148	74	0	0	0.604,0.614,0.65,0.609,0.578	0.071,0.259,0.101,0.088,0.276	0.452
18233	MXRA7	MXRA7	chr17	-	76683846	76683927	76679568	76680879	76685071	76685165	18233	6721049503353520	265264136107176	243,70,313,213,232	628210750518590	148	74	0	0	0.559,0.665,0.649,0.623,0.599	0.162,0.143,0.173,0.171,0.164	0.456
9417	MRPL43	MRPL43	chr10	-	100983947	100984074	100983754	100983817	100987312	100987515	9417	24,26,24,48,50	3,1,1,1,4	21,23,34,41,10	17,18,23,26,5	148	74	0	0	0.8,0.929,0.923,0.96,0.862	0.382,0.39,0.425,0.441,0.5	0.467
12051	CARM1	CARM1	chr19	+	10921374	10921443	10921049	10921127	10921614	10922772	12051	1070779867674620	158166288182122	118,111,182,162,73	230119289310218	142	74	0	0	0.779,0.71,0.611,0.659,0.727	0.211,0.327,0.247,0.214,0.149	0.468
9328	DEPDC5	DEPDC5	chr22	+	31861367	31861433	31857444	31857553	31870589	31870744	9328	89,38,21,38,20	23,28,28,14,17	0,0,0,0,0	14,3,28,18,6	139	74	0	0	0.673,0.419,0.285,0.591,0.385	0.0,0.0,0.0,0.0,0.0	0.471
2772	VPS29	VPS29	chr12	-	110499534	110499546	110496011	110496203	110502048	110502140	2772	493291361219234	337207270132264	20,18,54,62,18	391250688622360	85	74	0	0	0.56,0.55,0.538,0.591,0.436	0.043,0.059,0.064,0.08,0.042	0.477
7424	SSBP3	SSBP3	chr1	-	54258068	54258149	54257126	54257186	54281437	54281527	7424	1.65111e+18	217209372362139	140,59,143,77,65	173,98,239,222,171	148	74	0	0	0.792,0.722,0.629,0.6,0.706	0.288,0.231,0.23,0.148,0.16	0.478
24017	PLAGL1	PLAGL1	chr6	-	143966157	143966230	143964786	143964818	143968906	143968978	24017	71,89,63,36,55	1,0,2,0,0	9,5,27,9,10	5,3,10,4,6	146	74	0	0	0.973,1.0,0.941,1.0,1.0	0.477,0.458,0.578,0.533,0.458	0.482
9419	MRPL43	MRPL43	chr10	-	100986748	100986975	100983754	100983817	100987312	100987515	9419	31,127,21,170,160	3,1,1,1,4	24,22,27,39,16	17,18,23,26,5	148	74	0	0	0.838,0.984,0.913,0.988,0.952	0.414,0.379,0.37,0.429,0.615	0.494
6267	HLA-DMB	HLA-DMB	chr6	-	32935341	32935377	32934628	32934987	32935535	32935652	6267	87,75,185,68,814	0,2,9,12,14	181132290371154	210109229389112	109	74	0	0	1.0,0.962,0.933,0.794,0.975	0.369,0.451,0.462,0.393,0.483	0.501
49593	HYAL2	HYAL2	chr3	-	50321365	50321773	50319568	50320535	50322652	50322850	49593	192,52,143,68,110	54,17,32,15,24	100,44,134,82,81	184307352242184	148	74	0	0	0.64,0.605,0.691,0.694,0.696	0.214,0.067,0.16,0.145,0.18	0.512
24015	PLAGL1	PLAGL1	chr6	-	143966157	143966198	143964786	143964818	143968906	143968978	24015	82,96,69,43,54	1,0,2,0,0	12,1,22,8,6	5,3,10,4,6	114	74	0	0	0.982,1.0,0.957,1.0,1.0	0.609,0.178,0.588,0.565,0.394	0.521
24016	PLAGL1	PLAGL1	chr6	-	143966157	143966212	143964786	143964818	143968906	143968978	24016	59,77,52,33,42	1,0,2,0,0	10,1,25,9,6	5,3,10,4,6	128	74	0	0	0.972,1.0,0.938,1.0,1.0	0.536,0.162,0.591,0.565,0.366	0.538
1517	EPB41L1	EPB41L1	chr20	+	36209487	36209898	36197858	36198041	36212271	36212376	1517	311158486227156	59,40,66,43,28	111,37,211,175,131	418142538284162	148	74	0	0	0.725,0.664,0.786,0.725,0.736	0.117,0.115,0.164,0.236,0.288	0.543
24018	PLAGL1	PLAGL1	chr6	-	143966157	143966285	143964786	143964818	143968906	143968978	24018	60,78,53,31,46	1,0,2,0,0	9,2,22,12,6	5,3,10,4,6	148	74	0	0	0.968,1.0,0.93,1.0,1.0	0.474,0.25,0.524,0.6,0.333	0.543
47139	EPB41	EPB41	chr1	+	29060421	29060484	29058588	29058645	29064981	29065158	47139	1043417614718320	62,24,17,30,24	12,3,10,9,6	10,5,7,8,5	136	74	0	0	0.902,0.904,0.952,0.929,0.881	0.395,0.246,0.437,0.38,0.395	0.543
20062	NASP	NASP	chr1	+	45607320	45608337	45606481	45606591	45613168	45613248	20062	9.15733e+19	416345647601282	49,73,141,216,153	160,138,266,251,93	148	74	0	0	0.917,0.827,0.742,0.718,0.838	0.133,0.209,0.21,0.301,0.451	0.548
4313	FN1	FN1	chr2	-	215380810	215381080	215379129	215379317	215382211	215382325	4313	1.58788e+18	138,118,185,75,125	167239642684611	237230718674690	148	74	0	0	0.852,0.789,0.848,0.939,0.874	0.261,0.342,0.309,0.337,0.307	0.549
955	CD47	CD47	chr3	-	108049618	108049651	108043093	108047292	108050577	108050602	955	181,141,73,122,82	4,3,0,1,3	43,33,77,87,27	28,36,46,79,64	106	74	0	0	0.969,0.97,1.0,0.988,0.95	0.517,0.39,0.539,0.435,0.228	0.554
40493	LMO7	LMO7	chr13	+	75809153	75809183	75804288	75804541	75817160	75817278	40493	43,27,49,18,34	1,1,0,0,0	28,15,41,68,75	66,49,71,25,22	103	74	0	0	0.969,0.951,1.0,1.0,1.0	0.234,0.18,0.293,0.661,0.71	0.568
14461	TCF7L2	TCF7L2	chr10	+	113159919	113159992	113158020	113158069	113160618	113160691	14461	146,106,115,91,59	12,15,19,16,18	31,9,41,33,24	69,37,88,56,48	146	74	0	0	0.86,0.782,0.754,0.742,0.624	0.185,0.11,0.191,0.23,0.202	0.569
24153	HOTAIRM1	HOTAIRM1	chr7	+	27099097	27099366	27096093	27096388	27099778	27100258	24153	122,46,423,43,41	16,33,31,58,4	17,11,14,22,29	222,164,361,153,68	148	74	0	0	0.792,0.411,0.872,0.27,0.837	0.037,0.032,0.019,0.067,0.176	0.57
58976	SEMA6D	SEMA6D	chr15	+	47768580	47768748	47767036	47767093	47770496	47774223	58976	50,90,29,33,80	8,14,11,6,18	8,10,7,1,2	30,16,54,6,5	148	74	0	0	0.758,0.763,0.569,0.733,0.69	0.118,0.238,0.061,0.077,0.167	0.57
20910	MBNL1	MBNL1	chr3	+	152446703	152446757	152445281	152445539	152447619	152447773	20910	245,99,176,85,85	9,13,17,9,1	32,17,58,29,16	22,44,60,41,40	127	74	0	0	0.941,0.816,0.858,0.846,0.98	0.459,0.184,0.36,0.292,0.189	0.591
14459	TCF7L2	TCF7L2	chr10	+	113158666	113158717	113158020	113158069	113160618	113160691	14459	169,130,94,107,92	12,15,19,16,18	28,9,42,25,28	69,37,88,56,48	124	74	0	0	0.894,0.838,0.747,0.8,0.753	0.195,0.127,0.222,0.21,0.258	0.604
21023	WASF3	WASF3	chr13	+	26676548	26676724	26671871	26671989	26680034	26680201	21023	1.09612e+18	86111153172107	9,4,10,7,9	20,16,39,8,12	148	74	0	0	0.864,0.847,0.792,0.751,0.759	0.184,0.111,0.114,0.304,0.273	0.605
70319	KIF21A	KIF21A	chr12	-	39330241	39330262	39326263	39326324	39330745	39330911	70319	51,48,33,32,35	24,11,15,16,13	4,0,0,2,0	31,10,27,13,14	94	74	0	0	0.626,0.775,0.634,0.612,0.679	0.092,0.0,0.0,0.108,0.0	0.625
39688	SH3YL1	SH3YL1	chr2	-	260084	260702	253004	253115	263983	264097	39688	27,17,36,33,15	49,0,4,1,5	8,6,4,5,2	102,53,215,118,25	148	74	0	0	0.216,1.0,0.818,0.943,0.6	0.038,0.054,0.009,0.021,0.038	0.683
40157	CLSTN1	CLSTN1	chr1	-	9737497	9737554	9735884	9736042	9741093	9741256	40157	1.4001e+17	47,22,37,111,4	64,34,199,159,142	393,59,445,161,172	130	74	0	0	0.944,0.963,0.931,0.842,0.99	0.085,0.247,0.203,0.36,0.32	0.691
4315	FN1	FN1	chr2	-	215392930	215393203	215391631	215391814	215394527	215394719	4315	1.33469e+18	167,86,151,59,112	20,35,163,124,149	172265779476737	148	74	0	0	0.8,0.801,0.829,0.926,0.867	0.055,0.062,0.095,0.115,0.092	0.761
26205	GK	GK	chrX	+	30727465	30727552	30724100	30724181	30728731	30731460	26205	53,32,19,18,28	2,1,3,2,3	5,3,3,4,2	49,41,47,19,22	148	74	0	0	0.93,0.941,0.76,0.818,0.824	0.049,0.035,0.031,0.095,0.043	0.804
24013	PLAGL1	PLAGL1	chr6	-	143965849	143966198	143964786	143964818	143968906	143968978	24013	27,27,23,14,19	1,0,2,0,0	1,0,2,3,3	5,3,10,4,6	148	74	0	0	0.931,1.0,0.852,1.0,1.0	0.091,0.0,0.091,0.273,0.2	0.826
53916	FGFR2	FGFR2	chr10	-	121517318	121517463	121515116	121515319	121518681	121518829	53916	309,80,384,302,122	61,6,0,11,12	7,1,15,4,3	111,9,103,93,71	148	74	0	0	0.717,0.87,1.0,0.932,0.836	0.031,0.053,0.068,0.021,0.021	0.832

## Sheet: Arc2 (Stromal) vs Arc3 (Normal)
ID	GeneID	geneSymbol	chr	strand	exonStart_0base	exonEnd	upstreamES	upstreamEE	downstreamES	downstreamEE	ID.1	IJC_SAMPLE_1	SJC_SAMPLE_1	IJC_SAMPLE_2	SJC_SAMPLE_2	IncFormLen	SkipFormLen	PValue	FDR	IncLevel1	IncLevel2	IncLevelDifference
47239	COBL	COBL	chr7	-	51083057	51083228	51070828	51073385	51085165	51085304	47239	16,1,1,5,2	594,148,23,75,46	57,7,36,13,15	1,0,0,0,0	148	74	0	0	0.013,0.003,0.021,0.032,0.021	0.966,1.0,1.0,1.0,1.0	-0.975
20784	TPM2	TPM2	chr9	-	35685063	35685139	35684731	35684807	35685268	35685339	20784	90374222106213	1.63151e+21	4.67238e+16	12,2,50,48,12	148	74	0	0	0.003,0.018,0.04,0.014,0.031	0.951,0.983,0.92,0.944,0.951	-0.929
49901	NEDD4L	NEDD4L	chr18	+	58335477	58335537	58333817	58333892	58341037	58341169	49901	7,2,16,2,23	61,129,440,35,117	460,92,414,98,115	12,2,24,6,4	133	74	0	0	0.06,0.009,0.02,0.031,0.099	0.955,0.962,0.906,0.901,0.941	-0.889
65137	FLNB	FLNB	chr3	+	58141857	58141896	58138281	58138529	58142649	58142752	65137	8,5,20,0,13	15,79,290,48,136	153,46,162,94,81	6,1,2,3,1	112	74	0	0	0.261,0.04,0.044,0.0,0.059	0.944,0.968,0.982,0.954,0.982	-0.885
27711	CA12	CA12	chr15	-	63328097	63328130	63327148	63327233	63338818	63338945	27711	0,2,0,2,6	4,4,1,5,30	799,257,1173,73,120	0,0,0,0,0	106	74	0	0	0.0,0.259,0.0,0.218,0.123	1.0,1.0,1.0,1.0,1.0	-0.88
35389	MYO6	MYO6	chr6	+	75898372	75898411	75892529	75892690	75907604	75907708	35389	0,0,1,0,17	22,85,46,28,108	45,34,92,158,81	1,7,9,18,6	112	74	0	0	0.0,0.0,0.014,0.0,0.094	0.967,0.762,0.871,0.853,0.899	-0.849
65138	FLNB	FLNB	chr3	+	58141857	58141929	58138281	58138529	58142649	58142752	65138	31,20,93,2,51	15,79,290,48,136	431126433223236	6,1,2,3,1	145	74	0	0	0.513,0.114,0.141,0.021,0.161	0.973,0.985,0.991,0.974,0.992	-0.793
48980	FGFR2	FGFR2	chr10	-	121518681	121518829	121517318	121517463	121519978	121520169	48980	0,1,0,2,7	4,28,31,12,23	62,12,71,61,36	6,0,13,12,2	148	74	0	0	0.0,0.018,0.0,0.077,0.132	0.838,1.0,0.732,0.718,0.9	-0.792
40387	AFMID	AFMID	chr17	+	78205092	78205190	78204827	78204900	78205945	78206050	40387	0,1,1,0,0	12,14,3,10,7	41,26,36,27,15	7,1,11,9,0	148	74	0	0	0.0,0.034,0.143,0.0,0.0	0.745,0.929,0.621,0.6,1.0	-0.744
67262	MAP2	MAP2	chr2	+	209723594	209723687	209709913	209710254	209725708	209725790	67262	3,12,12,6,52	5,24,10,12,106	12,7,10,19,17	0,0,0,1,0	148	74	0	0	0.231,0.2,0.375,0.2,0.197	1.0,1.0,1.0,0.905,1.0	-0.74
50390	RALGPS2	RALGPS2	chr1	+	178892229	178892307	178889641	178889696	178893918	178894024	50390	25,18,35,1,27	24,28,46,7,53	33,10,22,9,12	0,0,0,1,0	148	74	0	0	0.342,0.243,0.276,0.067,0.203	1.0,1.0,1.0,0.818,1.0	-0.737
15780	KIAA1217	KIAA1217	chr10	+	24494499	24494604	24473227	24474060	24495146	24495196	15780	1,2,10,8,13	91,33,59,32,97	113,29,126,85,51	11,5,10,21,11	148	74	0	0	0.005,0.029,0.078,0.111,0.063	0.837,0.744,0.863,0.669,0.699	-0.705
10824	MYO18A	MYO18A	chr17	-	29116443	29116455	29115663	29115840	29118044	29118189	10824	5,4,5,2,19	63,26,12,5,27	30,13,43,16,20	2,2,1,3,0	85	74	0	0	0.065,0.118,0.266,0.258,0.38	0.929,0.85,0.974,0.823,1.0	-0.698
9481	ALDOA	ALDOA	chr16	+	30066884	30067038	30064496	30064784	30067233	30067366	9481	10,10,4,1,2	338,872,93,213,210	22,9,18,11,11	4,5,2,8,0	148	74	0	0	0.015,0.006,0.021,0.002,0.005	0.733,0.474,0.818,0.407,1.0	-0.677
6762	MAP3K7	MAP3K7	chr6	-	90544551	90544632	90536336	90536401	90547257	90547387	6762	0,28,6,6,29	118,226,191,85,218	77,17,76,72,75	5,14,12,11,12	148	74	0	0	0.0,0.058,0.015,0.034,0.062	0.885,0.378,0.76,0.766,0.758	-0.676
38058	POLM	POLM	chr7	-	44074397	44074522	44073782	44074025	44078739	44078811	38058	3,1,3,5,2	2,1,8,10,1	17,5,25,14,2	0,0,0,0,0	148	74	0	0	0.429,0.333,0.158,0.2,0.5	1.0,1.0,1.0,1.0,1.0	-0.676
27378	PDGFA	PDGFA	chr7	-	500430	500499	497259	498574	501115	501242	27378	0,0,4,2,1	198,66,206,62,58	175,82,220,157,70	49,9,36,67,42	142	74	0	0	0.0,0.0,0.01,0.017,0.009	0.65,0.826,0.761,0.55,0.465	-0.643
25945	EXOC7	EXOC7	chr17	-	76090328	76090481	76089174	76089320	76091142	76091235	25945	1,20,0,26,27	40,38,22,36,34	58,21,76,57,22	13,4,4,8,2	148	74	0	0	0.012,0.208,0.0,0.265,0.284	0.69,0.724,0.905,0.781,0.846	-0.635
49903	NEDD4L	NEDD4L	chr18	+	58335477	58335537	58333817	58333892	58349536	58349614	49903	6,0,9,2,11	3,3,12,1,6	201,39,195,39,49	0,0,3,0,0	133	74	0	0	0.527,0.0,0.294,0.527,0.505	1.0,1.0,0.973,1.0,1.0	-0.624
57269	PICALM	PICALM	chr11	-	85978069	85978093	85976622	85976682	85981128	85981228	57269	85,169,193,35,240	94,226,325,81,259	6483109781216500	9,9,21,12,17	97	74	0	0	0.408,0.363,0.312,0.248,0.414	0.982,0.963,0.973,0.987,0.958	-0.624
54774	OSBPL9	OSBPL9	chr1	+	51756319	51756358	51750144	51750195	51760689	51760780	54774	63,59,64,24,75	67,142,77,75,58	271,70,336,165,115	7,1,13,16,5	112	74	0	0	0.383,0.215,0.354,0.175,0.461	0.962,0.979,0.945,0.872,0.938	-0.622
25943	EXOC7	EXOC7	chr17	-	76090328	76090397	76089174	76089320	76091142	76091235	25943	1,33,2,36,47	40,38,22,36,34	88,32,107,69,30	13,4,4,8,2	142	74	0	0	0.013,0.312,0.045,0.343,0.419	0.779,0.807,0.933,0.818,0.887	-0.618
66232	INF2	INF2	chr14	+	104715283	104715340	104714202	104714856	104718794	104719610	66232	31,46,26,46,31	94,152,85,61,101	167,99,255,268,136	15,25,39,66,7	130	74	0	0	0.158,0.147,0.148,0.3,0.149	0.864,0.693,0.788,0.698,0.917	-0.612
11957	ATP5C1	ATP5C1	chr10	+	7806973	7807010	7802757	7802854	7807658	7807799	11957	2.92145e+17	4.0592e+18	3.46456e+19	76121176278125	110	74	0	0	0.046,0.322,0.197,0.664,0.433	0.968,0.969,0.948,0.908,0.914	-0.609
38060	POLM	POLM	chr7	-	44074397	44074530	44073782	44074025	44078739	44078811	38060	4,1,3,9,5	2,1,8,10,1	20,6,34,17,2	0,0,0,0,0	148	74	0	0	0.5,0.333,0.158,0.31,0.714	1.0,1.0,1.0,1.0,1.0	-0.597
60089	PPFIBP1	PPFIBP1	chr12	+	27677063	27677096	27676427	27676599	27679488	27679639	60089	10,5,3,1,5	26,40,62,3,17	40,20,37,28,25	14,4,10,8,5	106	74	0	0	0.212,0.08,0.033,0.189,0.17	0.666,0.777,0.721,0.71,0.777	-0.593
48518	ARHGEF10L	ARHGEF10L	chr1	+	17634547	17634562	17632320	17632466	17634834	17635016	48518	5,4,17,0,6	35,11,24,7,21	118,38,121,95,69	24,12,38,11,27	88	74	0	0	0.107,0.234,0.373,0.0,0.194	0.805,0.727,0.728,0.879,0.682	-0.583
10699	TPM1	TPM1	chr15	+	63061197	63061273	63060868	63060939	63061712	63061788	10699	162734306318702	1.01093e+18	9.83278e+17	121,69,264,211,90	148	74	0	0	0.008,0.111,0.412,0.134,0.359	0.802,0.668,0.707,0.831,0.892	-0.575
17273	SLK	SLK	chr10	+	104010815	104010908	104008176	104008356	104018159	104018289	17273	0,0,0,1,25	84,53,121,54,140	75,46,129,70,45	15,19,36,29,25	148	74	0	0	0.0,0.0,0.0,0.009,0.082	0.714,0.548,0.642,0.547,0.474	-0.567
51753	SLC29A1	SLC29A1	chr6	+	44226060	44226167	44223503	44223641	44227259	44227342	51753	35,28,16,11,26	20,17,15,15,11	27,1,23,6,25	0,0,0,0,2	148	74	0	0	0.467,0.452,0.348,0.268,0.542	1.0,1.0,1.0,1.0,0.862	-0.557
13240	TCF7L2	TCF7L2	chr10	+	113160618	113160691	113158666	113158717	113165554	113167677	13240	3,17,13,9,37	12,47,93,58,76	74,22,71,58,34	8,8,12,20,11	146	74	0	0	0.112,0.155,0.066,0.073,0.198	0.824,0.582,0.75,0.595,0.61	-0.551
65280	BAIAP2	BAIAP2	chr17	+	81110913	81110959	81108474	81108509	81115769	81117432	65280	27,38,56,4,34	99,160,194,121,94	192,193,276,346,79	36,52,74,98,43	119	74	0	0	0.145,0.129,0.152,0.02,0.184	0.768,0.698,0.699,0.687,0.533	-0.551
13239	TCF7L2	TCF7L2	chr10	+	113160618	113160691	113158020	113158069	113165554	113167677	13239	4,24,21,23,46	37,85,149,62,167	142,59,159,114,82	27,16,48,35,26	146	74	0	0	0.052,0.125,0.067,0.158,0.123	0.727,0.651,0.627,0.623,0.615	-0.544
13241	TCF7L2	TCF7L2	chr10	+	113160618	113160691	113159919	113159992	113165554	113167677	13241	7,23,18,12,58	40,57,67,50,138	85,22,85,73,46	17,11,28,14,6	146	74	0	0	0.081,0.17,0.12,0.108,0.176	0.717,0.503,0.606,0.725,0.795	-0.538
64811	INO80E	INO80E	chr16	+	30004567	30004657	30000928	30001040	30005220	30005790	64811	14,10,0,5,20	92,59,19,41,47	31,35,32,38,19	4,11,14,15,10	148	74	0	0	0.071,0.078,0.0,0.057,0.175	0.795,0.614,0.533,0.559,0.487	-0.521
48701	CRACR2B	CRACR2B	chr11	+	830865	831032	830620	830713	831223	831295	48701	12,10,72,31,34	6,5,83,28,9	183,162,172,78,66	3,3,0,1,0	148	74	0	0	0.5,0.5,0.303,0.356,0.654	0.968,0.964,1.0,0.975,1.0	-0.519
36768	LMO7	LMO7	chr13	+	75838139	75838196	75836396	75836457	75840084	75840110	36768	56,45,61,26,76	118,35,16,25,18	345,92,441,396,215	2,1,3,1,1	130	74	0	0	0.213,0.423,0.685,0.372,0.706	0.99,0.981,0.988,0.996,0.992	-0.51
44805	DHRS12	DHRS12	chr13	-	51797825	51797908	51791164	51791257	51799533	51799667	44805	23,3,1,9,19	32,29,22,16,44	111,26,172,101,47	29,12,32,30,8	148	74	0	0	0.264,0.049,0.022,0.22,0.178	0.657,0.52,0.729,0.627,0.746	-0.509
47069	ECHDC2	ECHDC2	chr1	-	52906518	52906611	52904645	52904833	52907867	52907954	47069	4,35,5,37,23	1,43,7,16,14	235,132,303,158,86	3,1,8,4,6	148	74	0	0	0.667,0.289,0.263,0.536,0.451	0.975,0.985,0.95,0.952,0.878	-0.507
35096	TBC1D15	TBC1D15	chr12	+	71894324	71894375	71893221	71893324	71894685	71894883	35096	0,1,0,0,0	36,131,126,47,67	31,16,40,19,25	8,8,31,20,17	124	74	0	0	0.0,0.005,0.0,0.0,0.0	0.698,0.544,0.435,0.362,0.467	-0.5
15299	DNM2	DNM2	chr19	+	10808568	10808580	10805915	10805967	10812263	10812377	15299	27,86,69,94,111	175192480109266	439245479730333	109,66,190,221,139	85	74	0	0	0.118,0.281,0.111,0.429,0.266	0.778,0.764,0.687,0.742,0.676	-0.488
15788	KIAA1217	KIAA1217	chr10	+	24542692	24542770	24536773	24536893	24544980	24545103	15788	5,13,8,20,34	63,74,80,50,156	89,22,87,92,32	8,10,51,45,17	148	74	0	0	0.038,0.081,0.048,0.167,0.098	0.848,0.524,0.46,0.505,0.485	-0.478
53788	TJP1	TJP1	chr15	-	29719776	29720016	29718265	29719138	29720357	29720708	53788	89,80,79,19,50	44130260109372	136,88,223,174,214	30,24,73,47,27	148	74	0	0	0.503,0.235,0.132,0.08,0.063	0.694,0.647,0.604,0.649,0.799	-0.476
31307	TMEM63B	TMEM63B	chr6	+	44135327	44135366	44135016	44135096	44136348	44136439	31307	36,40,62,12,70	46,30,13,9,31	121,26,103,49,57	0,0,0,0,0	112	74	0	0	0.341,0.468,0.759,0.468,0.599	1.0,1.0,1.0,1.0,1.0	-0.473
25926	PARD3	PARD3	chr10	-	34336198	34336240	34331116	34331344	34337274	34337426	25926	29,110,133,80,154	87,141,106,35,83	45,25,75,91,58	1,2,9,7,6	115	74	0	0	0.177,0.334,0.447,0.595,0.544	0.967,0.889,0.843,0.893,0.862	-0.471
65081	PXYLP1	PXYLP1	chr3	+	141234215	141234318	141231824	141231911	141260122	141260254	65081	12,1,0,3,7	16,27,114,35,118	12,4,15,14,23	7,1,9,4,13	148	74	0	0	0.273,0.018,0.0,0.041,0.029	0.462,0.667,0.455,0.636,0.469	-0.466
32339	ASAP2	ASAP2	chr2	+	9391061	9391196	9388293	9388546	9393481	9393647	32339	31,90,18,55,78	19,48,165,40,104	393,97,380,222,177	20,17,47,30,30	148	74	0	0	0.449,0.484,0.052,0.407,0.273	0.908,0.74,0.802,0.787,0.747	-0.464
23359	CHTF8	CHTF8	chr16	-	69121052	69121170	69118008	69120649	69121435	69121493	23359	20,58,66,34,54	41,35,55,27,35	179,50,151,44,72	12,8,14,6,12	148	74	0	0	0.196,0.453,0.375,0.386,0.435	0.882,0.758,0.844,0.786,0.75	-0.435
11537	PPHLN1	PPHLN1	chr12	+	42384939	42384996	42374862	42375074	42387455	42387535	11537	106110326110223	153263134154235	159,81,212,258,131	20,13,28,52,33	130	74	0	0	0.283,0.192,0.581,0.289,0.351	0.819,0.78,0.812,0.739,0.693	-0.429
2794	2023-09-06	2023-09-06	chrX	-	119625334	119625379	119616945	119618786	119629317	119629508	2794	9,21,8,135,173	67399714466540	146,163,152,99,34	81,44,70,72,71	118	74	0	0	0.078,0.032,0.007,0.154,0.167	0.531,0.699,0.577,0.463,0.231	-0.413
47070	ECHDC2	ECHDC2	chr1	-	52906518	52906611	52905033	52905090	52907867	52907954	47070	6,62,10,54,52	9,76,27,49,54	445223577300164	65,47,93,83,67	148	74	0	0	0.25,0.29,0.156,0.355,0.325	0.774,0.703,0.756,0.644,0.55	-0.41
3184	GOLGA2	GOLGA2	chr9	-	128267193	128267274	128266286	128266325	128267457	128267517	3184	49,26,17,15,17	40,29,35,20,76	53,49,79,106,75	13,11,27,25,19	148	74	0	0	0.38,0.31,0.195,0.273,0.101	0.671,0.69,0.594,0.679,0.664	-0.408
63127	NFIC	NFIC	chr19	+	3453762	3453916	3452481	3452666	3462751	3469217	63127	52,31,79,36,22	173,111,225,83,100	202,64,249,153,214	36,48,102,86,90	148	74	0	0	0.131,0.123,0.149,0.178,0.099	0.737,0.4,0.55,0.471,0.543	-0.404
3824	SOS1	SOS1	chr2	-	38989269	38989314	38987472	38987591	38995122	38995387	3824	90,61,257,49,175	17,67,124,55,75	96,48,187,143,136	9,1,4,7,7	118	74	0	0	0.769,0.363,0.565,0.358,0.594	0.87,0.968,0.967,0.928,0.924	-0.402
42040	SMPD4	SMPD4	chr2	-	130161185	130161272	130157250	130157396	130164373	130164445	42040	146234185250453	90,66,261,133,176	181,66,207,192,180	9,6,8,7,25	148	74	0	0	0.448,0.639,0.262,0.484,0.563	0.91,0.846,0.928,0.932,0.783	-0.401
60477	KIFC3	KIFC3	chr16	-	57759124	57759153	57758216	57758909	57759727	57759836	60477	58,30,16,31,54	18,27,3,22,48	583427633920612	11,8,22,21,8	102	74	0	0	0.7,0.446,0.795,0.506,0.449	0.975,0.975,0.954,0.969,0.982	-0.392
45425	PATZ1	PATZ1	chr22	-	31328786	31328859	31325803	31327309	31335691	31335863	45425	31,24,11,25,119	48136120164419	58,28,85,124,74	30,26,61,54,32	146	74	0	0	0.247,0.082,0.044,0.072,0.126	0.495,0.353,0.414,0.538,0.54	-0.354
29782	SLC25A3	SLC25A3	chr12	+	98595726	98595848	98595432	98595557	98597855	98598035	29782	7.2922e+18	2018715158238180	1.23652e+16	0,0,0,0,0	148	74	0	0	0.153,0.606,0.877,0.769,0.851	1.0,1.0,1.0,1.0,1.0	-0.349
45426	PATZ1	PATZ1	chr22	-	31328786	31328924	31325803	31327309	31335691	31335863	45426	22,29,6,24,88	48136120164419	56,23,85,96,73	30,26,61,54,32	148	74	0	0	0.186,0.096,0.024,0.068,0.095	0.483,0.307,0.411,0.471,0.533	-0.347
63682	IFI27L1	IFI27L1	chr14	+	94101813	94101975	94096840	94096965	94102476	94102714	63682	99,72,34,44,65	2,21,38,17,8	52,108,147,142,79	0,0,0,0,0	148	74	0	0	0.961,0.632,0.309,0.564,0.802	1.0,1.0,1.0,1.0,1.0	-0.346
57386	SPTAN1	SPTAN1	chr9	+	128592982	128593042	128591476	128591625	128594174	128594373	57386	14,24,98,30,72	95,127,189,56,129	169,41,210,77,66	68,32,78,46,39	133	74	0	0	0.076,0.095,0.224,0.23,0.237	0.58,0.416,0.6,0.482,0.485	-0.34
6084	C9orf89	C9orf89	chr9	+	93111878	93111938	93110567	93110721	93112217	93112289	6084	163284235143255	101,85,70,56,107	347400400500371	10,10,15,27,31	133	74	0	0	0.473,0.65,0.651,0.587,0.57	0.951,0.957,0.937,0.912,0.869	-0.339
17840	ARHGEF40	ARHGEF40	chr14	+	21087319	21087463	21087000	21087105	21087967	21088098	17840	152323690166666	48,161,165,64,194	288142453807564	12,12,18,21,7	148	74	0	0	0.613,0.501,0.676,0.565,0.632	0.923,0.855,0.926,0.951,0.976	-0.329
14489	FKBP14	FKBP14	chr7	-	30020212	30020304	30018995	30019123	30022664	30022816	14489	0,0,0,2,1	10,64,123,8,54	9,2,13,10,2	7,2,9,7,5	148	74	0	0	0.0,0.0,0.0,0.111,0.009	0.391,0.333,0.419,0.417,0.167	-0.321
61251	MFF	MFF	chr2	+	227347342	227347384	227340291	227340380	227352513	227352573	61251	140,189,181,80,115	101,116,69,44,72	175156203244127	14,20,25,24,17	115	74	0	0	0.471,0.512,0.628,0.539,0.507	0.889,0.834,0.839,0.867,0.828	-0.32
39365	CSNK1D	CSNK1D	chr17	-	82245975	82246039	82242660	82244831	82248874	82249014	39365	166331543241400	51,188,94,68,133	374234472689457	18,12,17,15,12	137	74	0	0	0.637,0.487,0.757,0.657,0.619	0.918,0.913,0.937,0.961,0.954	-0.305
18879	NOTCH3	NOTCH3	chr19	-	15184294	15184450	15181575	15181801	15184905	15185019	18879	256,157,330,83,173	48,42,144,29,47	98,76,181,59,113	2,2,0,5,7	148	74	0	0	0.727,0.651,0.534,0.589,0.648	0.961,0.95,1.0,0.855,0.89	-0.301
59252	TRIP10	TRIP10	chr19	+	6746028	6746196	6744799	6744994	6746451	6746561	59252	42,40,17,16,7	67,139,217,91,130	112110185342140	78,74,150,184,168	148	74	0	0	0.239,0.126,0.038,0.081,0.026	0.418,0.426,0.381,0.482,0.294	-0.298
64808	INO80E	INO80E	chr16	+	30001211	30001530	30000928	30001040	30005220	30005790	64808	171,171,94,133,247	92,59,19,41,47	161209230287179	4,11,14,15,10	148	74	0	0	0.482,0.592,0.712,0.619,0.724	0.953,0.905,0.891,0.905,0.899	-0.285
66766	ZDHHC16	ZDHHC16	chr10	+	97453798	97453846	97453529	97453663	97454713	97454799	66766	70151164103145	78,125,162,87,138	175145215223126	44,46,68,83,26	121	74	0	0	0.354,0.425,0.382,0.42,0.391	0.709,0.658,0.659,0.622,0.748	-0.285
12663	CMTM7	CMTM7	chr3	+	32449453	32449552	32441839	32442013	32452391	32452473	12663	141499704355338	37,79,164,149,118	84,59,185,651,437	2,3,7,36,17	148	74	0	0	0.656,0.76,0.682,0.544,0.589	0.955,0.908,0.93,0.9,0.928	-0.278
63126	NFIC	NFIC	chr19	+	3453762	3453916	3452481	3452666	3456549	3456635	63126	83,51,128,51,43	224125398100105	317108357247337	190113232186118	148	74	0	0	0.156,0.169,0.139,0.203,0.17	0.455,0.323,0.435,0.399,0.588	-0.273
25944	EXOC7	EXOC7	chr17	-	76090328	76090397	76089174	76089320	76094413	76094581	25944	1,25,2,33,39	78,192,351,70,243	74,28,116,86,50	45,41,94,81,106	142	74	0	0	0.007,0.064,0.003,0.197,0.077	0.461,0.262,0.391,0.356,0.197	-0.264
40393	AFMID	AFMID	chr17	+	78205602	78205738	78202702	78202751	78205945	78206050	40393	1,6,2,3,1	51,16,58,40,110	34,18,33,28,14	39,22,47,45,9	148	74	0	0	0.01,0.158,0.017,0.036,0.005	0.304,0.29,0.26,0.237,0.438	-0.261
37526	ATP6V1H	ATP6V1H	chr8	-	53811163	53811217	53801798	53801896	53814661	53814766	37526	203219304219186	72,124,49,59,29	473251605267238	23,12,12,17,7	127	74	0	0	0.622,0.507,0.783,0.684,0.789	0.923,0.924,0.967,0.901,0.952	-0.256
50506	ANKRD11	ANKRD11	chr16	-	89291680	89291777	89291012	89291183	89305205	89305344	50506	4,9,17,16,37	117,40,136,53,228	44,15,70,52,42	35,28,55,64,41	148	74	0	0	0.017,0.101,0.059,0.131,0.075	0.386,0.211,0.389,0.289,0.339	-0.246
304	DTYMK	DTYMK	chr2	-	241680228	241680319	241678451	241678649	241685768	241685877	304	147384384504471	29,80,134,152,83	169,91,206,244,130	8,1,12,16,6	148	74	0	0	0.717,0.706,0.589,0.624,0.739	0.914,0.978,0.896,0.884,0.915	-0.242
41635	C16orf13	C16orf13	chr16	-	635611	635774	635280	635340	636093	636366	41635	7.76105e+16	194,306,87,129,170	7.40824e+16	37,118,43,22,11	148	74	0	0	0.667,0.632,0.596,0.701,0.755	0.909,0.777,0.937,0.968,0.97	-0.242
45698	AKAP8L	AKAP8L	chr19	-	15398629	15398766	15397713	15397855	15399301	15399410	45698	7,15,32,17,107	211283378186217	94,44,121,144,35	82,78,114,121,100	148	74	0	0	0.016,0.026,0.041,0.044,0.198	0.364,0.22,0.347,0.373,0.149	-0.226
28828	PIGQ	PIGQ	chr16	+	582247	582309	580857	580972	582882	584136	28828	94,140,60,125,182	24,36,17,11,32	431280654577395	10,16,13,17,6	135	74	0	0	0.682,0.681,0.659,0.862,0.757	0.959,0.906,0.965,0.949,0.973	-0.222
40639	MTSS1	MTSS1	chr8	-	124580550	124580562	124568378	124568536	124585086	124585161	40639	8,9,2,1,1	295,264,134,72,112	31,15,44,8,4	50,46,96,22,32	85	74	0	0	0.023,0.029,0.013,0.012,0.008	0.351,0.221,0.285,0.24,0.098	-0.222
61247	MFF	MFF	chr2	+	227347225	227347384	227340291	227340380	227352513	227352573	61247	412624482227339	101,116,69,44,72	486490656688361	14,20,25,24,17	148	74	0	0	0.671,0.729,0.777,0.721,0.702	0.946,0.925,0.929,0.935,0.914	-0.21
29586	LIMCH1	LIMCH1	chr4	+	41670717	41670792	41666560	41666666	41671553	41671594	29586	0,0,0,6,12	206,40,60,39,206	67,6,65,12,13	46,20,69,57,33	148	74	0	0	0.0,0.0,0.0,0.071,0.028	0.421,0.13,0.32,0.095,0.165	-0.206
59591	NTAN1	NTAN1	chr16	-	15047854	15047920	15047441	15047550	15055890	15056079	59591	248,221,119,90,138	78,41,23,18,31	142119198169101	6,4,8,12,7	139	74	0	0	0.629,0.742,0.734,0.727,0.703	0.926,0.941,0.929,0.882,0.885	-0.206
36260	CCDC50	CCDC50	chr3	+	191375061	191375589	191369918	191370036	191380158	191380274	36260	3,9,9,1,9	105,207,183,86,222	99,47,127,35,40	144,57,117,248,137	148	74	0	0	0.014,0.021,0.024,0.006,0.02	0.256,0.292,0.352,0.066,0.127	-0.202
57605	HCFC1R1	HCFC1R1	chr16	-	3023473	3023530	3023232	3023361	3023846	3023968	57605	1067852320295420	281,213,84,102,182	1.60713e+19	176207301318108	130	74	0	0	0.684,0.695,0.684,0.622,0.57	0.839,0.785,0.883,0.873,0.887	-0.202
43304	PROM1	PROM1	chr4	-	15979394	15979463	15971042	15971082	15980421	15980537	43304	88,83,508,81,169	16,18,151,7,16	367107539618738	2,3,15,27,20	142	74	0	0	0.741,0.706,0.637,0.858,0.846	0.99,0.949,0.949,0.923,0.951	-0.195
1869	RNASEK-C17orf49	RNASEK-C17orf49	chr17	+	7015773	7015875	7015061	7015156	7016494	7016685	1869	1029826642495500	89,238,130,138,92	322334636842524	26,19,38,40,13	148	74	0	0	0.853,0.634,0.712,0.642,0.733	0.861,0.898,0.893,0.913,0.953	-0.189
43972	PRPF38B	PRPF38B	chr1	+	108693589	108693642	108692312	108692867	108695701	108695770	43972	3,4,1,7,6	68,128,116,68,126	29,19,42,37,12	39,31,101,90,52	126	74	0	0	0.025,0.018,0.005,0.057,0.027	0.304,0.265,0.196,0.194,0.119	-0.189
31258	RAC1	RAC1	chr7	+	6398661	6398718	6391923	6392041	6400125	6400188	31258	243,98,317,90,385	1.58016e+19	618303617863527	8.04749e+16	130	74	0	0	0.08,0.033,0.067,0.03,0.121	0.304,0.187,0.251,0.248,0.264	-0.185
61128	LAMTOR3	LAMTOR3	chr4	-	99893954	99894000	99891999	99892034	99894334	99894546	61128	156,142,320,98,327	42,16,60,32,62	221128331312193	13,8,17,12,4	119	74	0	0	0.698,0.847,0.768,0.656,0.766	0.914,0.909,0.924,0.942,0.968	-0.184
31601	MPND	MPND	chr19	+	4358082	4358172	4357514	4357585	4359162	4359255	31601	134284190246234	6,30,34,43,22	207242364358157	0,2,3,1,0	148	74	0	0	0.918,0.826,0.736,0.741,0.842	1.0,0.984,0.984,0.994,1.0	-0.18
59336	PRDX5	PRDX5	chr11	+	64319733	64319868	64318087	64318386	64320864	64320903	59336	6.50127e+17	79161258128141	1.52817e+18	53,46,86,62,18	148	74	0	0	0.804,0.798,0.727,0.705,0.793	0.935,0.948,0.919,0.935,0.96	-0.174
64810	INO80E	INO80E	chr16	+	30001413	30001530	30000928	30001040	30005220	30005790	64810	407443230318509	92,59,19,41,47	376486582750422	4,11,14,15,10	148	74	0	0	0.689,0.79,0.858,0.795,0.844	0.979,0.957,0.954,0.962,0.955	-0.166
33156	C2orf76	C2orf76	chr2	-	119321153	119321204	119317465	119317503	119339826	119339971	33156	227293297204226	60,54,15,29,28	195,120,213,220,91	1,7,5,5,0	124	74	0	0	0.693,0.764,0.922,0.808,0.828	0.991,0.911,0.962,0.963,1.0	-0.162
47068	ECHDC2	ECHDC2	chr1	-	52905033	52905090	52904645	52904833	52907867	52907954	47068	33,149,52,115,129	1,43,7,16,14	336174373320205	3,1,8,4,6	130	74	0	0	0.949,0.664,0.809,0.804,0.84	0.985,0.99,0.964,0.979,0.951	-0.161
61252	MFF	MFF	chr2	+	227347342	227347384	227342744	227342819	227352513	227352573	61252	139,191,182,75,109	38,11,24,7,12	167148201236124	0,0,1,0,1	115	74	0	0	0.702,0.918,0.83,0.873,0.854	1.0,1.0,0.992,1.0,0.988	-0.161
20376	SNAPIN	SNAPIN	chr1	+	153659137	153659184	153658653	153658886	153659447	153659566	20376	373277382213603	80,46,89,25,70	239168411433233	12,8,6,15,7	120	74	0	0	0.742,0.788,0.726,0.84,0.842	0.925,0.928,0.977,0.947,0.954	-0.159
35480	POFUT2	POFUT2	chr21	-	45266021	45266227	45263927	45265635	45267589	45267713	35480	6,14,11,0,14	54,100,253,34,58	20,8,33,24,31	50,18,80,37,44	148	74	0	0	0.053,0.065,0.021,0.0,0.108	0.167,0.182,0.171,0.245,0.261	-0.156
29550	HIBCH	HIBCH	chr2	-	190208879	190208913	190204633	190205232	190212955	190213075	29550	138188243216435	12,65,44,29,22	483268360295154	8,3,3,8,3	107	74	0	0	0.888,0.667,0.793,0.837,0.932	0.977,0.984,0.988,0.962,0.973	-0.153
142	C1orf123	C1orf123	chr1	-	53218866	53218923	53218413	53218495	53220260	53220344	142	300490158293281	56,16,43,31,14	333206506552261	2,6,5,5,3	130	74	0	0	0.753,0.946,0.677,0.843,0.92	0.99,0.951,0.983,0.984,0.98	-0.15
59337	PRDX5	PRDX5	chr11	+	64320660	64320792	64318087	64318386	64320864	64320903	59337	7.05168e+17	79161258128141	2.02023e+19	53,46,86,62,18	148	74	0	0	0.817,0.839,0.764,0.766,0.837	0.95,0.961,0.932,0.954,0.968	-0.148
51800	IVD	IVD	chr15	+	40414888	40414982	40412990	40413087	40415400	40415482	51800	202132170139185	44,9,10,8,11	289,83,244,109,49	0,0,0,0,0	148	74	0	0	0.697,0.88,0.895,0.897,0.894	1.0,1.0,1.0,1.0,1.0	-0.147
10695	TPM1	TPM1	chr15	+	63043705	63043831	63042638	63042943	63044026	63044152	10695	3,29,3,8,9	5.88318e+16	107,41,217,182,181	293,72,504,893,765	148	74	0	0	0.0,0.008,0.006,0.007,0.009	0.154,0.222,0.177,0.092,0.106	-0.144
50173	LIMS2	LIMS2	chr2	-	127642048	127642199	127640895	127640988	127642922	127643072	50173	166,163,28,75,41	10,15,4,7,2	249350440269135	1,0,0,1,0	148	74	0	0	0.892,0.845,0.778,0.843,0.911	0.992,1.0,1.0,0.993,1.0	-0.143
22765	ABHD14A	ABHD14A	chr3	+	51980392	51980628	51978258	51978374	51980835	51981200	22765	277573318419793	24,45,71,22,51	7416971249789510	9,6,11,8,8	148	74	0	0	0.852,0.864,0.691,0.905,0.886	0.976,0.983,0.983,0.98,0.97	-0.139
30411	EIF6	EIF6	chr20	-	35280653	35280822	35279941	35280118	35284175	35284261	30411	6091036444614650	70,98,105,53,48	669466979997650	6,14,25,36,19	148	74	0	0	0.813,0.841,0.679,0.853,0.873	0.982,0.943,0.951,0.933,0.945	-0.139
48084	C19orf60	C19orf60	chr19	+	18589478	18589683	18588994	18589077	18590853	18590933	48084	525443375396622	50,49,50,43,12	385452599562315	0,12,9,4,0	148	74	0	0	0.84,0.819,0.789,0.822,0.963	1.0,0.95,0.971,0.986,1.0	-0.135
23475	VKORC1	VKORC1	chr16	-	31093311	31093421	31090853	31091342	31094556	31094955	23475	1.23421e+17	133382202137164	1.22575e+17	84,44,97,97,60	148	74	0	0	0.823,0.73,0.74,0.739,0.748	0.879,0.895,0.904,0.879,0.888	-0.133
8183	SAP30BP	SAP30BP	chr17	+	75671815	75671863	75668515	75668625	75693439	75693482	8183	407300548230958	27,68,44,30,34	214167286390221	4,0,4,1,0	121	74	0	0	0.902,0.73,0.884,0.824,0.945	0.97,1.0,0.978,0.996,1.0	-0.132
48082	C19orf60	C19orf60	chr19	+	18589412	18589683	18588994	18589077	18590853	18590933	48082	509468425473683	50,49,50,43,12	473545803628387	0,12,9,4,0	148	74	0	0	0.836,0.827,0.81,0.846,0.966	1.0,0.958,0.978,0.987,1.0	-0.128
7854	STK25	STK25	chr2	-	241508005	241508135	241501477	241501708	241508442	241508695	7854	617455365373353	72,30,42,39,37	173,81,252,225,180	2,6,2,4,0	148	74	0	0	0.811,0.883,0.813,0.827,0.827	0.977,0.871,0.984,0.966,1.0	-0.127
24354	FDFT1	FDFT1	chr8	+	11802758	11802931	11795572	11796011	11808793	11808891	24354	165128495150271	9,8,54,15,13	235,61,401,263,118	2,0,1,0,0	148	74	0	0	0.902,0.889,0.821,0.833,0.912	0.983,1.0,0.995,1.0,1.0	-0.124
2987	SMARCA4	SMARCA4	chr19	+	11033766	11033865	11033289	11033517	11034122	11034200	2987	30,67,69,92,175	144337786622958	120,50,129,156,102	245127289289178	148	74	0	0	0.094,0.09,0.042,0.069,0.084	0.197,0.164,0.182,0.213,0.223	-0.12
59253	TRIP10	TRIP10	chr19	+	6746177	6746196	6744799	6744994	6746451	6746561	59253	9,8,3,1,2	67,139,217,91,130	19,12,31,72,22	78,74,150,184,168	92	74	0	0	0.098,0.044,0.011,0.009,0.012	0.164,0.115,0.143,0.239,0.095	-0.116
1557	C11orf73	C11orf73	chr11	+	86345093	86345198	86344602	86344721	86345583	86345943	1557	9,5,3,0,7	337707393357625	62,82,46,46,19	161144229372136	148	74	0	0	0.013,0.004,0.004,0.0,0.006	0.161,0.222,0.091,0.058,0.065	-0.114
4027	ATP5J2	ATP5J2	chr7	-	99459146	99459263	99458160	99458355	99460085	99460193	4027	9.29586e+19	4534611637409460	5.68996e+19	47,80,122,184,73	148	74	0	0	0.911,0.903,0.73,0.865,0.9	0.984,0.984,0.972,0.963,0.963	-0.111
40395	AFMID	AFMID	chr17	+	78205602	78205753	78202702	78202751	78205945	78206050	40395	0,0,0,0,0	51,16,58,40,110	16,1,16,12,2	39,22,47,45,9	148	74	0	0	0.0,0.0,0.0,0.0,0.0	0.17,0.022,0.145,0.118,0.1	-0.111
41626	C16orf13	C16orf13	chr16	-	635280	635340	634718	634797	635611	635774	41626	500890170456608	33,85,22,79,83	6187321018998530	27,27,40,45,14	133	74	0	0	0.894,0.853,0.811,0.763,0.803	0.927,0.938,0.934,0.925,0.955	-0.111
23055	PIGT	PIGT	chr20	+	45421382	45421583	45420527	45420693	45424215	45424381	23055	7.72155e+16	39,35,170,32,83	8.23619e+17	3,2,6,11,4	148	74	0	0	0.908,0.957,0.735,0.911,0.894	0.993,0.994,0.992,0.986,0.992	-0.11
62299	IL32	IL32	chr16	+	3067553	3067613	3067376	3067415	3067983	3068010	62299	1575798151410250	201,87,11,56,34	4.72511e+16	20,23,16,62,63	133	74	0	0	0.813,0.836,0.884,0.803,0.805	0.929,0.925,0.953,0.936,0.947	-0.11
29564	PPP1R1A	PPP1R1A	chr12	-	54581975	54582131	54580943	54581050	54582731	54582795	29564	692,331,44,454,524	57,6,8,29,29	3.32555e+19	42,82,42,12,14	148	74	0	0	0.859,0.965,0.733,0.887,0.9	0.975,0.971,0.971,0.981,0.981	-0.107
7868	DGCR6L	DGCR6L	chr22	-	20316118	20316219	20315335	20315476	20319638	20319799	7868	236628213303598	12,36,30,13,22	7026101012841440	2,0,6,4,1	148	74	0	0	0.908,0.897,0.78,0.921,0.931	0.994,1.0,0.988,0.991,0.996	-0.106
57799	FAAP20	FAAP20	chr1	-	2192844	2192975	2189712	2189781	2193638	2193910	57799	43,192,84,57,108	7059191454774680	264188263284129	5044597051051440	148	74	0	0	0.03,0.095,0.028,0.036,0.073	0.208,0.17,0.157,0.119,0.126	-0.104
34019	NAPA	NAPA	chr19	-	47500632	47500749	47495549	47495596	47514842	47515258	34019	369278261340420	27,17,43,12,6	497390718759431	4,2,4,4,4	148	74	0	0	0.872,0.891,0.752,0.934,0.972	0.984,0.99,0.989,0.99,0.982	-0.103
57327	MTA1	MTA1	chr14	+	105466706	105466742	105466425	105466578	105469466	105469498	57327	295465718556968	9,95,81,42,96	168201237390307	3,7,4,5,2	109	74	0	0	0.957,0.769,0.858,0.9,0.873	0.974,0.951,0.976,0.981,0.99	-0.103
42189	TSPO	TSPO	chr22	+	43159209	43159420	43151513	43151604	43161051	43161190	42189	1017590581435620	86,57,51,28,19	1.26013e+19	11,21,28,42,8	148	74	0	0	0.855,0.838,0.851,0.886,0.943	0.983,0.97,0.973,0.97,0.989	-0.102
57274	PICALM	PICALM	chr11	-	85990249	85990378	85983865	85983973	85996825	85996929	57274	84,153,161,50,162	156488558109445	50,17,117,78,59	464251816841373	148	74	0	0	0.212,0.136,0.126,0.187,0.154	0.051,0.033,0.067,0.044,0.073	0.109
11574	ASPH	ASPH	chr8	-	61668233	61668275	61653567	61653660	61680967	61681036	11574	57,40,5,13,3	115,168,179,48,114	0,0,0,1,0	81,15,175,64,59	115	74	0	0	0.242,0.133,0.018,0.148,0.017	0.0,0.0,0.0,0.01,0.0	0.11
39463	HNRNPH1	HNRNPH1	chr5	-	179619268	179619407	179618144	179618323	179620891	179621035	39463	3978959976172180	7,21,10,22,29	396128512424198	24,22,31,31,20	148	74	0	0	0.966,0.955,0.98,0.933,0.974	0.892,0.744,0.892,0.872,0.832	0.115
55597	ARHGEF1	ARHGEF1	chr19	+	41906456	41906620	41905938	41906025	41906702	41906803	55597	204288415209626	0,1,3,9,0	253359338640358	31,6,41,47,37	148	74	0	0	1.0,0.993,0.986,0.921,1.0	0.803,0.968,0.805,0.872,0.829	0.125
62265	DCAF6	DCAF6	chr1	+	168050891	168050933	168044899	168045227	168063620	168063759	62265	310,94,9,12,33	590,196,307,83,309	0,2,2,0,0	136122228235150	115	74	0	0	0.253,0.236,0.019,0.085,0.064	0.0,0.01,0.006,0.0,0.0	0.128
67029	BCLAF1	BCLAF1	chr6	-	136267028	136267175	136261264	136261477	136268161	136268339	67029	3066434493431300	4,22,22,19,15	381186451430182	33,32,55,33,27	148	74	0	0	0.975,0.936,0.911,0.9,0.978	0.852,0.744,0.804,0.867,0.771	0.132
32225	CIZ1	CIZ1	chr9	-	128187862	128187934	128185546	128185776	128190328	128190444	32225	7978069207851350	7,44,36,24,48	317194452461346	20,27,54,57,73	145	74	0	0	0.983,0.903,0.929,0.943,0.935	0.89,0.786,0.81,0.805,0.708	0.139
57275	PICALM	PICALM	chr11	-	85990249	85990399	85983865	85983973	85996825	85996929	57275	129,243,266,83,265	156488558109445	122,30,190,132,86	464251816841373	148	74	0	0	0.293,0.199,0.192,0.276,0.229	0.116,0.056,0.104,0.073,0.103	0.147
59120	LRRFIP1	LRRFIP1	chr2	+	237757455	237757548	237756094	237756187	237760063	237760205	59120	73,44,17,11,21	51,121,152,81,149	0,0,1,4,1	214143318282133	148	74	0	0	0.417,0.154,0.053,0.064,0.066	0.0,0.0,0.002,0.007,0.004	0.148
61806	TMEM69	TMEM69	chr1	+	45690973	45691110	45688174	45688275	45693203	45694436	61806	359719275357406	18,10,14,12,17	137144258270171	23,27,37,34,14	148	74	0	0	0.909,0.973,0.908,0.937,0.923	0.749,0.727,0.777,0.799,0.859	0.148
55543	ATG13	ATG13	chr11	+	46664848	46664959	46659391	46659485	46665382	46665519	55543	48,32,23,52,17	31,115,243,96,163	5,0,2,2,1	125,58,158,113,101	148	74	0	0	0.436,0.122,0.045,0.213,0.05	0.02,0.0,0.006,0.009,0.005	0.165
50560	ATP2B1	ATP2B1	chr12	-	89598589	89598743	89588048	89591295	89599116	89599299	50560	44,59,33,33,78	32139235129436	0,0,0,0,0	49,31,69,63,52	148	74	0	0	0.407,0.175,0.066,0.113,0.082	0.0,0.0,0.0,0.0,0.0	0.169
63006	MBD1	MBD1	chr18	-	50275369	50275444	50275128	50275245	50275599	50275728	63006	41,18,28,15,32	40,59,150,32,114	0,0,2,1,1	85,47,116,86,60	148	74	0	0	0.339,0.132,0.085,0.19,0.123	0.0,0.0,0.009,0.006,0.008	0.169
59121	LRRFIP1	LRRFIP1	chr2	+	237758728	237758821	237756094	237756187	237760063	237760205	59121	97,67,23,22,24	51,121,152,81,149	4,4,5,3,1	214143318282133	148	74	0	0	0.487,0.217,0.07,0.12,0.075	0.009,0.014,0.008,0.005,0.004	0.186
2574	VPS29	VPS29	chr12	-	110499456	110499546	110496011	110496203	110502048	110502140	2574	63,152,74,94,88	81186366176349	5,3,9,9,2	391250688622360	148	74	0	0	0.28,0.29,0.092,0.211,0.112	0.006,0.006,0.006,0.007,0.003	0.191
3633	EPB41L3	EPB41L3	chr18	-	5398020	5398143	5397057	5397426	5406776	5406968	3633	140,71,31,28,47	68108286106175	2,0,3,0,0	84,26,107,33,41	148	74	0	0	0.507,0.247,0.051,0.117,0.118	0.012,0.0,0.014,0.0,0.0	0.203
62185	DMPK	DMPK	chr19	-	45770970	45771056	45769708	45770640	45771567	45771665	62185	614324136311403	3,5,14,10,5	69,65,117,146,86	20,13,19,29,7	148	74	0	0	0.99,0.97,0.829,0.94,0.976	0.633,0.714,0.755,0.716,0.86	0.205
62187	DMPK	DMPK	chr19	-	45770970	45771060	45769708	45770640	45771567	45771665	62187	614321139310407	3,5,14,10,5	69,66,118,147,86	20,13,19,29,7	148	74	0	0	0.99,0.97,0.832,0.939,0.976	0.633,0.717,0.756,0.717,0.86	0.205
55009	SYNE1	SYNE1	chr6	-	152130719	152130778	152121683	152122676	152132121	152132214	55009	962,253,73,123,243	9,25,1,11,18	394328607661314	89,68,101,172,120	132	74	0	0	0.984,0.85,0.976,0.862,0.883	0.713,0.73,0.771,0.683,0.595	0.213
11296	TPM3	TPM3	chr1	-	154171412	154171488	154170648	154170711	154172028	154172104	11296	805,908,33,441,60	4.78992e+16	5,4,7,10,3	497272726906497	148	74	0	0	0.457,0.314,0.011,0.309,0.015	0.005,0.007,0.005,0.005,0.003	0.216
62767	CSDE1	CSDE1	chr1	-	114741526	114741673	114739691	114739890	114749820	114750207	62767	717,379,139,67,54	207752652215437	5,1,4,0,0	233,76,350,162,164	148	74	0	0	0.634,0.201,0.096,0.135,0.058	0.011,0.007,0.006,0.0,0.0	0.22
3978	FN1	FN1	chr2	-	215372108	215372375	215371908	215372015	215373321	215373411	3978	3.40152e+19	146,306,56,69,107	4.02406e+17	121121278305199	148	74	0	0	0.921,0.896,0.983,0.888,0.927	0.624,0.627,0.745,0.75,0.76	0.222
3977	FN1	FN1	chr2	-	215372108	215372300	215371908	215372015	215373321	215373411	3977	1.61026e+18	146,306,56,69,107	2.91318e+16	121121278305199	148	74	0	0	0.846,0.811,0.964,0.789,0.846	0.546,0.568,0.658,0.673,0.684	0.225
27281	DTNB	DTNB	chr2	-	25419514	25419535	25388201	25388361	25427534	25427631	27281	9,22,36,12,38	27,55,52,80,79	0,1,2,2,1	124,78,128,144,93	94	74	0	0	0.208,0.239,0.353,0.106,0.275	0.0,0.01,0.012,0.011,0.008	0.228
22081	RALGAPA1	RALGAPA1	chr14	-	35548507	35548538	35538351	35539690	35549109	35549234	22081	53,91,117,43,236	1,3,1,0,1	66,25,88,69,68	18,7,33,15,6	104	74	0	0	0.974,0.956,0.988,1.0,0.994	0.723,0.718,0.655,0.766,0.89	0.232
44856	TOM1L2	TOM1L2	chr17	-	17857768	17857855	17850892	17850952	17861475	17861551	44856	43,8,4,20,10	30,25,18,16,12	2,5,5,4,1	150,33,146,53,63	148	74	0	0	0.417,0.138,0.1,0.385,0.294	0.007,0.07,0.017,0.036,0.008	0.239
9144	ZFYVE21	ZFYVE21	chr14	+	103729792	103729846	103729090	103729182	103732619	103732762	9144	67,46,37,14,51	32,79,134,33,117	10,3,16,21,7	153135312302152	127	74	0	0	0.55,0.253,0.139,0.198,0.203	0.037,0.013,0.029,0.039,0.026	0.24
62613	MEF2A	MEF2A	chr15	+	99703361	99703385	99690240	99690428	99706728	99706855	62613	115,22,25,25,36	67,81,124,58,126	1,3,0,0,1	101,47,157,76,97	97	74	0	0	0.567,0.172,0.133,0.247,0.179	0.007,0.046,0.0,0.0,0.008	0.247
11292	TPM3	TPM3	chr1	-	154169304	154169383	154155303	154157721	154170399	154170469	11292	1.15111e+16	4.86116e+17	15,16,38,41,10	6.6337e+16	148	74	0	0	0.542,0.322,0.045,0.387,0.039	0.011,0.021,0.018,0.018,0.008	0.252
51792	SMAP1	SMAP1	chr6	+	70791688	70791769	70773349	70773425	70798656	70798737	51792	219,157,77,62,67	127,268,67,64,258	8,10,15,2,15	95,109,155,174,82	148	74	0	0	0.463,0.227,0.365,0.326,0.115	0.04,0.044,0.046,0.006,0.084	0.255
29830	FLNA	FLNA	chrX	-	154357250	154357274	154354824	154355072	154357433	154357623	29830	165458842241700	19,134,199,15,26	236121430404494	173,85,274,173,211	97	74	0	0	0.869,0.723,0.763,0.925,0.954	0.51,0.521,0.545,0.64,0.641	0.275
40373	RNH1	RNH1	chr11	-	504823	504996	502061	502181	507112	507283	40373	77,51,81,34,76	62,20,73,33,41	41,24,78,55,20	81,61,217,210,158	148	74	0	0	0.383,0.56,0.357,0.34,0.481	0.202,0.164,0.152,0.116,0.06	0.285
31459	DYRK1B	DYRK1B	chr19	-	39826951	39826987	39826671	39826867	39827284	39827425	31459	107,127,99,146,96	60122159114101	27,33,35,85,37	126118177284208	109	74	0	0	0.548,0.414,0.297,0.465,0.392	0.127,0.16,0.118,0.169,0.108	0.287
3600	CTNND1	CTNND1	chr11	+	57806460	57806478	57805881	57806035	57806914	57806983	3600	15,72,66,26,93	18,87,211,51,204	1,0,0,0,0	184,82,188,127,125	91	74	0	0	0.404,0.402,0.203,0.293,0.27	0.004,0.0,0.0,0.0,0.0	0.314
22069	HOTAIRM1	HOTAIRM1	chr7	+	27099097	27099366	27096093	27096388	27099778	27100258	22069	28,136,65,63,141	33,86,82,66,54	17,11,14,22,29	222,164,361,153,68	148	74	0	0	0.298,0.442,0.284,0.323,0.566	0.037,0.032,0.019,0.067,0.176	0.316
15878	BLCAP	BLCAP	chr20	-	37521318	37521451	37517416	37519350	37527792	37527931	15878	21,128,41,45,103	48,85,53,12,104	4,4,7,4,3	70,18,81,48,37	148	74	0	0	0.179,0.43,0.279,0.652,0.331	0.028,0.1,0.041,0.04,0.039	0.325
10698	TPM1	TPM1	chr15	+	63044026	63044152	63043705	63043831	63056984	63057118	10698	6.00618e+16	15,21,5,5,6	3831135661177850	119,54,238,160,100	148	74	0	0	0.995,0.978,0.959,0.983,0.98	0.617,0.511,0.543,0.786,0.81	0.326
17216	SEC31A	SEC31A	chr4	-	82861630	82861708	82857688	82857764	82862533	82862572	17216	4495701110216700	31,11,98,7,25	88,34,155,145,61	48,12,61,31,21	148	74	0	0	0.879,0.963,0.85,0.939,0.933	0.478,0.586,0.56,0.7,0.592	0.33
10707	TPM1	TPM1	chr15	+	63064063	63064142	63062575	63062645	63065895	63066093	10707	2.57617e+19	1,10,7,27,27	81,66,97,280,69	39,19,24,48,16	148	74	0	0	1.0,0.997,0.957,0.98,0.961	0.509,0.635,0.669,0.745,0.683	0.331
26552	DAB2	DAB2	chr5	-	39382617	39383271	39381453	39381616	39388304	39388367	26552	153,349,524,98,205	0,2,0,0,0	154126251245218	55,31,67,52,43	148	74	0	0	1.0,0.989,1.0,1.0,1.0	0.583,0.67,0.652,0.702,0.717	0.333
59118	LRRFIP1	LRRFIP1	chr2	+	237751199	237751271	237749198	237749324	237753308	237753479	59118	239,106,53,44,116	47,110,158,52,76	10,12,22,15,7	163,88,307,219,121	145	74	0	0	0.722,0.33,0.146,0.302,0.438	0.03,0.065,0.035,0.034,0.029	0.349
10092	RCOR3	RCOR3	chr1	+	211312719	211312961	211304082	211304140	211313423	211316383	10092	252,210,311,86,386	11,9,19,10,44	80,56,121,83,73	80,14,98,44,28	148	74	0	0	0.92,0.921,0.891,0.811,0.814	0.333,0.667,0.382,0.485,0.566	0.385
16611	MXRA7	MXRA7	chr17	-	76683846	76683927	76679568	76680879	76685071	76685165	16611	703651447204854	142,225,390,91,253	243,70,313,213,232	628210750518590	148	74	0	0	0.712,0.591,0.364,0.528,0.628	0.162,0.143,0.173,0.171,0.164	0.402
10909	CARM1	CARM1	chr19	+	10921374	10921443	10921049	10921127	10921614	10922772	10909	5.80648e+16	121233538184236	118,111,182,162,73	230119289310218	142	74	0	0	0.714,0.592,0.529,0.637,0.691	0.211,0.327,0.247,0.214,0.149	0.403
51789	TBC1D23	TBC1D23	chr3	+	100311832	100311877	100310402	100310542	100316098	100316187	51789	54,97,126,23,97	0,7,8,5,8	27,10,38,29,18	21,11,32,15,8	118	74	0	0	1.0,0.897,0.908,0.743,0.884	0.446,0.363,0.427,0.548,0.585	0.413
17217	SEC31A	SEC31A	chr4	-	82861630	82861708	82857688	82857764	82863317	82863392	17217	250295565120383	80,53,169,8,151	47,22,87,81,38	64,42,115,84,61	148	74	0	0	0.61,0.736,0.626,0.882,0.559	0.269,0.208,0.274,0.325,0.237	0.42
10709	TPM1	TPM1	chr15	+	63064063	63064190	63062575	63062645	63065895	63066093	10709	1.33083e+18	1,10,7,27,27	61,41,62,167,37	39,19,24,48,16	148	74	0	0	1.0,0.994,0.931,0.962,0.931	0.439,0.519,0.564,0.635,0.536	0.425
22176	LAS1L	LAS1L	chrX	-	65524563	65524614	65524055	65524262	65524964	65525050	22176	36,50,127,60,172	11,67,53,73,73	4,9,7,11,5	63,34,94,92,44	124	74	0	0	0.661,0.308,0.588,0.329,0.584	0.037,0.136,0.043,0.067,0.064	0.425
8440	DEPDC5	DEPDC5	chr22	+	31861367	31861433	31857444	31857553	31870589	31870744	8440	5,12,11,7,36	6,9,15,3,14	0,0,0,0,0	14,3,28,18,6	139	74	0	0	0.307,0.415,0.281,0.554,0.578	0.0,0.0,0.0,0.0,0.0	0.427
902	CD47	CD47	chr3	-	108049618	108049651	108043093	108047292	108050577	108050602	902	24,56,21,47,300	2,5,8,2,4	43,33,77,87,27	28,36,46,79,64	106	74	0	0	0.893,0.887,0.647,0.943,0.981	0.517,0.39,0.539,0.435,0.228	0.448
5750	HLA-DMB	HLA-DMB	chr6	-	32935341	32935377	32934628	32934987	32935535	32935652	5750	539310136147218	7,17,2,19,64	181132290371154	210109229389112	109	74	0	0	0.981,0.925,0.979,0.84,0.698	0.369,0.451,0.462,0.393,0.483	0.453
29585	LIMCH1	LIMCH1	chr4	+	41638931	41638967	41619187	41619440	41644499	41644626	29585	247,37,112,50,176	0,1,0,5,26	26,28,50,42,30	42,14,63,27,16	109	74	0	0	1.0,0.962,1.0,0.872,0.821	0.296,0.576,0.35,0.514,0.56	0.472
2578	VPS29	VPS29	chr12	-	110499534	110499546	110496011	110496203	110502048	110502140	2578	229269270327318	81186366176349	20,18,54,62,18	391250688622360	85	74	0	0	0.711,0.557,0.391,0.618,0.442	0.043,0.059,0.064,0.08,0.042	0.486
10702	TPM1	TPM1	chr15	+	63061712	63061788	63061197	63061273	63062214	63062277	10702	1.01263e+18	176822345302817	127,46,244,241,106	9.66282e+17	148	74	0	0	0.966,0.641,0.262,0.634,0.259	0.062,0.075,0.09,0.055,0.034	0.489
3979	FN1	FN1	chr2	-	215380810	215381080	215379129	215379317	215382211	215382325	3979	3.04538e+18	831,614,398,76,195	167239642684611	237230718674690	148	74	0	0	0.647,0.756,0.889,0.859,0.864	0.261,0.342,0.309,0.337,0.307	0.492
10710	TPM1	TPM1	chr15	+	63064063	63064190	63062575	63062645	63071089	63071914	10710	1.32983e+18	3821089451385920	59,40,61,165,35	1.28139e+18	148	74	0	0	0.946,0.605,0.169,0.635,0.277	0.023,0.048,0.017,0.03,0.009	0.501
27018	MAP4K4	MAP4K4	chr2	+	101863820	101864051	101860824	101860986	101864929	101865036	27018	137,91,133,20,118	14,30,115,14,78	0,0,0,0,1	4,4,15,2,6	148	74	0	0	0.83,0.603,0.366,0.417,0.431	0.0,0.0,0.0,0.0,0.077	0.514
23568	GATA2	GATA2	chr3	-	128487710	128487921	128486802	128487076	128492898	128493187	23568	7,6,25,2,19	0,0,0,0,1	109,64,101,190,35	66,29,61,94,30	148	74	0	0	1.0,1.0,1.0,1.0,0.905	0.452,0.525,0.453,0.503,0.368	0.521
24739	ARHGEF11	ARHGEF11	chr1	-	156938417	156938513	156937248	156937496	156939547	156939910	24739	204221755150522	3,3,5,7,51	50,65,100,102,44	52,18,78,66,64	148	74	0	0	0.971,0.974,0.987,0.915,0.837	0.325,0.644,0.391,0.436,0.256	0.526
1424	EPB41L1	EPB41L1	chr20	+	36209487	36209898	36197858	36198041	36212271	36212376	1424	73,130,263,85,228	29,35,12,21,25	111,37,211,175,131	418142538284162	148	74	0	0	0.557,0.65,0.916,0.669,0.82	0.117,0.115,0.164,0.236,0.288	0.538
42840	EPB41	EPB41	chr1	+	29060421	29060484	29058588	29058645	29064981	29065158	42840	13134126116143	3,3,1,4,3	12,3,10,9,6	10,5,7,8,5	136	74	0	0	0.702,0.96,0.986,0.94,0.963	0.395,0.246,0.437,0.38,0.395	0.54
3983	FN1	FN1	chr2	-	215392930	215393203	215391631	215391814	215394527	215394719	3983	1.3722e+18	989,817,1484,60,58	20,35,163,124,149	172265779476737	148	74	0	0	0.41,0.551,0.471,0.777,0.92	0.055,0.062,0.095,0.115,0.092	0.542
36766	LMO7	LMO7	chr13	+	75809153	75809183	75804288	75804541	75817160	75817278	36766	68,30,31,32,26	1,0,0,2,2	28,15,41,68,75	66,49,71,25,22	103	74	0	0	0.98,1.0,1.0,0.92,0.903	0.234,0.18,0.293,0.661,0.71	0.545
66364	PDLIM5	PDLIM5	chr4	+	94584985	94585003	94575942	94576034	94585564	94585737	66364	339,134,14,57,70	26,65,14,24,60	8,2,8,6,2	49,27,88,44,35	91	74	0	0	0.914,0.626,0.448,0.659,0.487	0.117,0.057,0.069,0.1,0.044	0.549
63828	POSTN	POSTN	chr13	-	37574571	37574652	37570579	37570669	37577752	37577798	63828	1269,1044,170,63,236	281,627,154,17,21	0,0,4,15,1	2,4,11,78,47	148	74	0	0	0.693,0.454,0.356,0.649,0.849	0.0,0.0,0.154,0.088,0.011	0.55
3583	CTNND1	CTNND1	chr11	+	57789036	57789155	57761761	57762046	57794009	57794081	3583	31,78,139,25,84	3,15,54,2,32	8,7,15,6,16	52,10,67,31,21	148	74	0	0	0.838,0.722,0.563,0.862,0.568	0.071,0.259,0.101,0.088,0.276	0.552
3627	EPB41L3	EPB41L3	chr18	-	5394676	5394793	5392380	5393478	5395066	5395147	3627	456578858371467	10,16,6,9,35	33,16,48,70,80	84,19,143,20,23	148	74	0	0	0.958,0.948,0.986,0.954,0.87	0.164,0.296,0.144,0.636,0.635	0.568
27019	MAP4K4	MAP4K4	chr2	+	101868028	101868037	101867211	101867309	101869621	101869797	27019	159202483110178	49,101,285,30,205	2,0,6,2,2	23,14,29,31,37	82	74	0	0	0.745,0.643,0.605,0.768,0.439	0.073,0.0,0.157,0.055,0.047	0.574
56648	PLEKHA1	PLEKHA1	chr10	+	122428275	122428420	122426941	122427031	122429623	122432355	56648	21,60,73,25,55	0,14,12,11,30	16,10,25,37,20	79,35,101,92,132	148	74	0	0	1.0,0.682,0.753,0.532,0.478	0.092,0.125,0.11,0.167,0.07	0.576
13235	TCF7L2	TCF7L2	chr10	+	113159919	113159992	113158020	113158069	113160618	113160691	13235	34,69,67,41,138	1,9,8,14,9	31,9,41,33,24	69,37,88,56,48	146	74	0	0	0.945,0.795,0.809,0.597,0.886	0.185,0.11,0.191,0.23,0.202	0.623
13233	TCF7L2	TCF7L2	chr10	+	113158666	113158717	113158020	113158069	113160618	113160691	13233	30,79,114,51,130	1,9,8,14,9	28,9,42,25,28	69,37,88,56,48	124	74	0	0	0.947,0.84,0.895,0.685,0.896	0.195,0.127,0.222,0.21,0.258	0.65
36462	CLSTN1	CLSTN1	chr1	-	9737497	9737554	9735884	9736042	9741093	9741256	36462	1904421279189260	2,18,15,27,18	64,34,199,159,142	393,59,445,161,172	130	74	0	0	0.982,0.933,0.98,0.799,0.893	0.085,0.247,0.203,0.36,0.32	0.674
53582	SEMA6D	SEMA6D	chr15	+	47768580	47768748	47767036	47767093	47770496	47774223	53582	81,36,28,7,98	0,1,5,2,16	8,10,7,1,2	30,16,54,6,5	148	74	0	0	1.0,0.947,0.737,0.636,0.754	0.118,0.238,0.061,0.077,0.167	0.683
39298	AKAP9	AKAP9	chr7	+	92042045	92042186	92040673	92040898	92042667	92042771	39298	106,42,85,41,115	0,1,1,0,20	4,6,13,25,9	28,12,20,17,12	148	74	0	0	1.0,0.955,0.977,1.0,0.742	0.067,0.2,0.245,0.424,0.273	0.693
14073	ABLIM3	ABLIM3	chr5	+	149240675	149240774	149239758	149239888	149242490	149242538	14073	309,260,5,64,136	14,10,6,8,26	0,0,0,0,0	1,6,6,3,11	148	74	0	0	0.917,0.929,0.294,0.8,0.723	0.0,0.0,0.0,0.0,0.0	0.733
12547	CACNB1	CACNB1	chr17	-	39185949	39186104	39184783	39184864	39186495	39186572	12547	2561,545,42,187,59	5,14,12,18,20	1,0,0,2,2	3,2,3,8,10	148	74	0	0	0.996,0.951,0.636,0.839,0.596	0.143,0.0,0.0,0.111,0.091	0.735
67683	RTN4	RTN4	chr2	-	55025085	55027485	54987490	54987698	55028163	55028220	67683	346431165152130	4,12,82,7,21	4,6,11,4,1	45,9,65,57,28	148	74	0	0	0.977,0.947,0.502,0.916,0.756	0.043,0.25,0.078,0.034,0.018	0.735
62431	DYSF	DYSF	chr2	+	71549349	71549391	71539156	71539239	71551040	71551156	62431	90,21,19,6,7	7,3,7,2,1	0,0,0,0,0	5,5,27,18,16	115	74	0	0	0.892,0.818,0.636,0.659,0.818	0.0,0.0,0.0,0.0,0.0	0.765
21925	PLAGL1	PLAGL1	chr6	-	143965849	143966198	143964786	143964818	143968906	143968978	21925	24,102,161,8,43	0,6,34,0,1	1,0,2,3,3	5,3,10,4,6	148	74	0	0	1.0,0.895,0.703,1.0,0.956	0.091,0.0,0.091,0.273,0.2	0.78
28734	PHF21A	PHF21A	chr11	-	45946075	45946098	45938156	45938312	45948885	45948946	28734	1,3,3,1,9	0,0,2,1,0	0,0,0,0,0	3,1,2,1,1	96	74	0	0	1.0,1.0,0.536,0.435,1.0	0.0,0.0,0.0,0.0,0.0	0.794
23849	GK	GK	chrX	+	30727465	30727552	30724100	30724181	30728731	30731460	23849	4,26,25,33,77	0,3,4,1,3	5,3,3,4,2	49,41,47,19,22	148	74	0	0	1.0,0.812,0.758,0.943,0.928	0.049,0.035,0.031,0.095,0.043	0.838
66099	FHOD3	FHOD3	chr18	+	36653341	36653416	36652569	36652929	36658074	36658188	66099	91,25,1,8,2	1,1,0,0,2	0,0,0,0,0	2,1,5,4,1	148	74	0	0	0.978,0.926,1.0,1.0,0.333	0.0,0.0,0.0,0.0,0.0	0.847
48977	FGFR2	FGFR2	chr10	-	121517318	121517463	121515116	121515319	121518681	121518829	48977	5,28,40,27,44	0,1,0,1,16	7,1,15,4,3	111,9,103,93,71	148	74	0	0	1.0,0.933,1.0,0.931,0.579	0.031,0.053,0.068,0.021,0.021	0.85
36764	LMO7	LMO7	chr13	+	75805478	75805760	75804288	75804541	75817160	75817278	36764	88,33,6,12,6	1,0,0,2,2	0,0,1,1,0	66,49,71,25,22	148	74	0	0	0.978,1.0,1.0,0.75,0.6	0.0,0.0,0.007,0.02,0.0	0.86
20781	TPM2	TPM2	chr9	-	35684731	35684807	35684487	35684550	35685063	35685139	20781	1.84721e+21	64,299,170,92,58	28,28,91,101,59	4.81252e+16	148	74	0	0	0.993,0.951,0.891,0.96,0.97	0.028,0.053,0.041,0.03,0.073	0.908
44036	NACA	NACA	chr12	-	56715870	56716206	56714601	56714687	56719536	56719596	44036	1.27013e+17	5,25,13,22,12	0,0,2,2,0	7,8,10,19,4	148	74	0	0	0.992,0.962,0.922,0.962,0.965	0.0,0.0,0.091,0.05,0.0	0.932
14410	PDE4DIP	PDE4DIP	chr1	+	149012590	149012776	149010442	149010595	149016298	149016550	14410	1108,131,11,120,25	15,1,0,1,4	0,0,0,0,0	11,1,19,6,11	148	74	0	0	0.974,0.985,1.0,0.984,0.758	0.0,0.0,0.0,0.0,0.0	0.94
44039	NACA	NACA	chr12	-	56719725	56721459	56719536	56719596	56724451	56724523	44039	456257142308170	12,2,1,12,2	0,0,0,0,0	5,3,2,15,11	148	74	0	0	0.95,0.985,0.986,0.928,0.977	0.0,0.0,0.0,0.0,0.0	0.965

## Sheet: Toppgene Arc1(Bl) vs Arc2(Str)
Category	ID	Name	Source	Selected	p-value	q-value Bonferroni	q-value FDR B&H	q-value FDR B&Y	Hit Count in Query List	Hit Count in Genome	Hit in Query List
GO: Molecular Function	GO:0003779	actin binding			1.116e-06	0.0002578	0.0002578	0.001553	9	497	TPM1,TPM2,TPM3,COBL,EPB41L3,ABLIM3,PALLD,PDLIM5,SVIL
GO: Molecular Function	GO:0008092	cytoskeletal protein binding			3.731e-06	0.000862	0.000431	0.002595	12	1123	TPM1,TPM2,TPM3,COBL,EPB41L3,ABLIM3,PALLD,PDLIM5,KLC1,SVIL,MARK4,NUMA1
GO: Molecular Function	GO:0051015	actin filament binding			0.0001785	0.04122	0.01374	0.08275	5	240	TPM1,TPM2,TPM3,ABLIM3,SVIL
GO: Molecular Function	GO:0005388	P-type calcium transporter activity			0.0002579	0.05956	0.01489	0.08967	2	11	ATP2B1,ATP2B4
GO: Molecular Function	GO:0098632	cell-cell adhesion mediator activity			0.0003967	0.09163	0.01833	0.1104	3	65	CD47,PALLD,PDLIM5
GO: Molecular Function	GO:0051371	muscle alpha-actinin binding			0.0004895	0.1131	0.01885	0.1135	2	15	PALLD,PDLIM5
GO: Molecular Function	GO:0098631	cell adhesion mediator activity			0.0005806	0.1341	0.01916	0.1154	3	74	CD47,PALLD,PDLIM5
GO: Molecular Function	GO:0036487	nitric-oxide synthase inhibitor activity			0.002209	0.5102	0.0381	0.2295	1	1	ATP2B4
GO: Molecular Function	GO:0015317	phosphate:proton symporter activity			0.002209	0.5102	0.0381	0.2295	1	1	SLC25A3
GO: Molecular Function	GO:0102571	[protein]-3-O-(N-acetyl-D-glucosaminyl)-L-serine/L-threonine O-N-acetyl-alpha-D-glucosaminase activity			0.002209	0.5102	0.0381	0.2295	1	1	OGA
GO: Molecular Function	GO:0102167	[protein]-3-O-(N-acetyl-D-glucosaminyl)-L-serine O-N-acetyl-alpha-D-glucosaminase activity			0.002209	0.5102	0.0381	0.2295	1	1	OGA
GO: Molecular Function	GO:0102166	[protein]-3-O-(N-acetyl-D-glucosaminyl)-L-threonine O-N-acetyl-alpha-D-glucosaminase activity			0.002209	0.5102	0.0381	0.2295	1	1	OGA
GO: Molecular Function	GO:0051393	alpha-actinin binding			0.002258	0.5216	0.0381	0.2295	2	32	PALLD,PDLIM5
GO: Molecular Function	GO:0015662	P-type ion transporter activity			0.0024	0.5545	0.0381	0.2295	2	33	ATP2B1,ATP2B4
GO: Molecular Function	GO:0019901	protein kinase binding			0.002474	0.5716	0.0381	0.2295	7	855	TOM1L2,CACNB1,MAP2K7,MEF2A,ATP2B4,ATG13,PDLIM5
GO: Molecular Function	GO:0140358	P-type transmembrane transporter activity			0.002852	0.6588	0.03996	0.2406	2	36	ATP2B1,ATP2B4
GO: Molecular Function	GO:0005200	structural constituent of cytoskeleton			0.002941	0.6793	0.03996	0.2406	3	130	TPM1,TPM2,EPB41L3
GO: Molecular Function	GO:0042805	actinin binding			0.003865	0.8929	0.04319	0.2601	2	42	PALLD,PDLIM5
GO: Molecular Function	GO:0097718	disordered domain specific binding			0.003865	0.8929	0.04319	0.2601	2	42	TPM1,NUMA1
GO: Molecular Function	GO:0042826	histone deacetylase binding			0.004234	0.978	0.04319	0.2601	3	148	LEF1,MEF2A,MEF2D
GO: Molecular Function	GO:0008307	structural constituent of muscle			0.004235	0.9783	0.04319	0.2601	2	44	TPM1,TPM2
GO: Molecular Function	GO:0016231	beta-N-acetylglucosaminidase activity			0.004403	1	0.04319	0.2601	1	2	OGA
GO: Molecular Function	GO:0008545	JUN kinase kinase activity			0.004403	1	0.04319	0.2601	1	2	MAP2K7
GO: Molecular Function	GO:0019900	kinase binding			0.004487	1	0.04319	0.2601	7	952	TOM1L2,CACNB1,MAP2K7,MEF2A,ATP2B4,ATG13,PDLIM5
GO: Biological Process	GO:0030036	actin cytoskeleton organization			1.145e-11	2.1e-08	2.1e-08	1.699e-07	16	871	TPM1,TPM2,CD47,TPM3,AUTS2,SMAP1,COBL,EPB41L3,ABLIM3,MEF2A,PALLD,MEF2D,PDLIM5,PPFIA1,SVIL,NACA
GO: Biological Process	GO:0030029	actin filament-based process			5.792e-11	1.062e-07	3.944e-08	3.191e-07	16	971	TPM1,TPM2,CD47,TPM3,AUTS2,SMAP1,COBL,EPB41L3,ABLIM3,MEF2A,PALLD,MEF2D,PDLIM5,PPFIA1,SVIL,NACA
GO: Biological Process	GO:0007010	cytoskeleton organization			6.452e-11	1.183e-07	3.944e-08	3.191e-07	20	1736	TPM1,TPM2,CD47,TPM3,AUTS2,PALM,SMAP1,COBL,EPB41L3,ABLIM3,MEF2A,PALLD,MEF2D,PDLIM5,PPFIA1,SVIL,NACA,MARK4,PDE4DIP,NUMA1
GO: Biological Process	GO:0031032	actomyosin structure organization			1.34e-07	0.0002458	6.144e-05	0.0004972	8	285	TPM1,CD47,TPM3,EPB41L3,MEF2A,MEF2D,PPFIA1,NACA
GO: Biological Process	GO:0097435	supramolecular fiber organization			6.911e-07	0.001268	0.0002535	0.002051	12	992	TPM1,TPM2,CD47,TPM3,COBL,MEF2A,MEF2D,PPFIA1,SVIL,NACA,PDE4DIP,NUMA1
GO: Biological Process	GO:0055001	muscle cell development		X	1.03e-06	0.001889	0.0003148	0.002547	8	373	TPM1,TPM3,LEF1,MEF2A,MEF2D,PDLIM5,RBFOX2,NACA
GO: Biological Process	GO:0060537	muscle tissue development		X	1.533e-06	0.002811	0.0004016	0.003249	10	697	TPM1,ITGA6,LEF1,MEF2A,MEF2D,PDLIM5,RBFOX2,SVIL,NACA,RBFOX1
GO: Biological Process	GO:0007517	muscle organ development		X	2.332e-06	0.004278	0.0004822	0.003902	9	564	TPM1,ITGA6,LEF1,MEF2A,MEF2D,RBFOX2,SVIL,NACA,RBFOX1
GO: Biological Process	GO:0003012	muscle system process			2.366e-06	0.00434	0.0004822	0.003902	9	565	TPM1,TPM2,TPM3,CACNB1,OGA,ATP2B1,MEF2A,ATP2B4,PDLIM5
GO: Biological Process	GO:0032989	cellular component morphogenesis			2.997e-06	0.005497	0.0005154	0.004171	12	1141	TPM1,TPM3,SEMA6C,AUTS2,COBL,EPB41L3,MEF2A,PALLD,MEF2D,PDLIM5,RBFOX2,NACA
GO: Biological Process	GO:0044087	regulation of cellular component biogenesis			3.136e-06	0.005752	0.0005154	0.004171	12	1146	TPM1,CD47,AUTS2,PALM,COBL,EPB41L3,PDLIM5,PPFIA1,SVIL,MARK4,PDE4DIP,NUMA1
GO: Biological Process	GO:0010927	cellular component assembly involved in morphogenesis			3.372e-06	0.006185	0.0005154	0.004171	6	195	TPM1,TPM3,EPB41L3,MEF2A,MEF2D,NACA
GO: Biological Process	GO:0030239	myofibril assembly			7.447e-06	0.01366	0.001051	0.008501	5	128	TPM1,TPM3,MEF2A,MEF2D,NACA
GO: Biological Process	GO:0061061	muscle structure development		X	8.338e-06	0.01529	0.001092	0.008838	11	1044	TPM1,TPM3,ITGA6,LEF1,MEF2A,MEF2D,PDLIM5,RBFOX2,SVIL,NACA,RBFOX1
GO: Biological Process	GO:0055002	striated muscle cell development			1.074e-05	0.0197	0.001313	0.01063	5	138	TPM1,TPM3,MEF2A,MEF2D,NACA
GO: Biological Process	GO:0051130	positive regulation of cellular component organization			1.167e-05	0.0214	0.001337	0.01082	12	1303	TPM1,CD47,AUTS2,ITGA6,PALM,COBL,CAMKK2,OGA,MAP2K7,MARK4,PDE4DIP,NUMA1
GO: Biological Process	GO:1901660	calcium ion export			1.32e-05	0.02422	0.001424	0.01153	2	3	ATP2B1,ATP2B4
GO: Biological Process	GO:0044089	positive regulation of cellular component biogenesis			2.34e-05	0.04292	0.002384	0.01929	8	571	TPM1,CD47,AUTS2,PALM,COBL,MARK4,PDE4DIP,NUMA1
GO: Biological Process	GO:0070925	organelle assembly			3.31e-05	0.0607	0.003195	0.02585	11	1210	TPM1,TPM3,CSDE1,COBL,ABLIM3,MEF2A,ATG13,MEF2D,NACA,MARK4,NUMA1
GO: Biological Process	GO:0042692	muscle cell differentiation			6.391e-05	0.1172	0.005676	0.04593	8	658	TPM1,TPM3,LEF1,MEF2A,MEF2D,PDLIM5,RBFOX2,NACA
GO: Biological Process	GO:0007519	skeletal muscle tissue development			6.722e-05	0.1233	0.005676	0.04593	6	331	ITGA6,MEF2D,RBFOX2,SVIL,NACA,RBFOX1
GO: Biological Process	GO:0090257	regulation of muscle system process			6.835e-05	0.1254	0.005676	0.04593	6	332	TPM1,CACNB1,OGA,ATP2B1,MEF2A,ATP2B4
GO: Biological Process	GO:0051146	striated muscle cell differentiation			7.118e-05	0.1306	0.005676	0.04593	7	490	TPM1,TPM3,MEF2A,MEF2D,PDLIM5,RBFOX2,NACA
GO: Biological Process	GO:0061337	cardiac conduction			7.783e-05	0.1427	0.005948	0.04813	4	107	ATP2B1,MEF2A,ATP2B4,RBFOX2
GO: Biological Process	GO:0140694	non-membrane-bounded organelle assembly			8.386e-05	0.1538	0.006152	0.04978	7	503	TPM1,TPM3,CSDE1,MEF2A,MEF2D,NACA,NUMA1
GO: Biological Process	GO:0060538	skeletal muscle organ development			9.432e-05	0.173	0.006653	0.05383	6	352	ITGA6,MEF2D,RBFOX2,SVIL,NACA,RBFOX1
GO: Biological Process	GO:0007015	actin filament organization			9.953e-05	0.1825	0.006761	0.0547	7	517	TPM1,TPM2,CD47,TPM3,COBL,PPFIA1,SVIL
GO: Biological Process	GO:0120034	positive regulation of plasma membrane bounded cell projection assembly			0.0001336	0.245	0.00862	0.06975	4	123	AUTS2,PALM,COBL,MARK4
GO: Biological Process	GO:0000902	cell morphogenesis			0.0001363	0.25	0.00862	0.06975	11	1415	TPM1,SEMA6C,AUTS2,PALM,COBL,EPB41L3,LEF1,MEF2A,PALLD,PDLIM5,RBFOX2
GO: Biological Process	GO:0060047	heart contraction			0.000165	0.3026	0.01009	0.08163	6	390	TPM1,ATP2B1,MEF2A,ATP2B4,RBFOX2,RBFOX1
GO: Biological Process	GO:0003015	heart process			0.0001944	0.3566	0.01101	0.08913	6	402	TPM1,ATP2B1,MEF2A,ATP2B4,RBFOX2,RBFOX1
GO: Biological Process	GO:0010616	negative regulation of cardiac muscle adaptation			0.0001962	0.3598	0.01101	0.08913	2	10	OGA,ATP2B4
GO: Biological Process	GO:0010638	positive regulation of organelle organization			0.0001982	0.3635	0.01101	0.08913	7	578	TPM1,CD47,CAMKK2,MAP2K7,MARK4,PDE4DIP,NUMA1
GO: Biological Process	GO:0006936	muscle contraction			0.0002399	0.4401	0.01294	0.1047	6	418	TPM1,TPM2,TPM3,CACNB1,ATP2B1,ATP2B4
GO: Biological Process	GO:1902903	regulation of supramolecular fiber organization			0.0003008	0.5517	0.01576	0.1275	6	436	TPM1,CD47,PPFIA1,SVIL,PDE4DIP,NUMA1
GO: Biological Process	GO:0008016	regulation of heart contraction			0.0003275	0.6006	0.01668	0.135	5	284	TPM1,ATP2B1,MEF2A,ATP2B4,RBFOX2
GO: Biological Process	GO:0001756	somitogenesis			0.0003484	0.6391	0.01727	0.1398	4	158	COBL,LEF1,MAP2K7,MEF2A
GO: Biological Process	GO:0021932	hindbrain radial glia guided cell migration			0.0004547	0.8339	0.02138	0.173	2	15	LEF1,RBFOX2
GO: Biological Process	GO:0014745	negative regulation of muscle adaptation			0.0004547	0.8339	0.02138	0.173	2	15	OGA,ATP2B4
GO: Biological Process	GO:0033043	regulation of organelle organization			0.0005058	0.9277	0.02319	0.1877	10	1378	TPM1,TOM1L2,CD47,CAMKK2,MAP2K7,PPFIA1,SVIL,MARK4,PDE4DIP,NUMA1
GO: Biological Process	GO:0048666	neuron development			0.0005735	1	0.02542	0.2057	11	1670	SEMA6C,AUTS2,ITGA6,PALM,COBL,EPB41L3,ATP2B1,MEF2A,PALLD,PDLIM5,RBFOX2
GO: Biological Process	GO:0030953	astral microtubule organization			0.0005874	1	0.02542	0.2057	2	17	PDE4DIP,NUMA1
GO: Biological Process	GO:0031175	neuron projection development			0.0005959	1	0.02542	0.2057	10	1407	SEMA6C,AUTS2,ITGA6,PALM,COBL,EPB41L3,MEF2A,PALLD,PDLIM5,RBFOX2
GO: Biological Process	GO:0051258	protein polymerization			0.0006399	1	0.02667	0.2158	5	329	TPM1,COBL,SVIL,PDE4DIP,NUMA1
GO: Biological Process	GO:0060216	definitive hemopoiesis			0.0006549	1	0.02669	0.216	3	80	RPS24,RBFOX2,NACA
GO: Biological Process	GO:0048812	neuron projection morphogenesis			0.0006815	1	0.02717	0.2199	8	932	SEMA6C,AUTS2,COBL,EPB41L3,MEF2A,PALLD,PDLIM5,RBFOX2
GO: Biological Process	GO:0016358	dendrite development			0.0007226	1	0.02757	0.2231	5	338	PALM,COBL,MEF2A,PDLIM5,RBFOX2
GO: Biological Process	GO:0072657	protein localization to membrane			0.0007244	1	0.02757	0.2231	7	717	PALM,CACNB1,EPB41L3,OGA,ATP2B4,PPFIA1,NACA
GO: Biological Process	GO:0010612	regulation of cardiac muscle adaptation			0.0007365	1	0.02757	0.2231	2	19	OGA,ATP2B4
GO: Biological Process	GO:0120039	plasma membrane bounded cell projection morphogenesis			0.0007724	1	0.02833	0.2293	8	950	SEMA6C,AUTS2,COBL,EPB41L3,MEF2A,PALLD,PDLIM5,RBFOX2
GO: Biological Process	GO:0046324	regulation of glucose import			0.0008085	1	0.02877	0.2328	3	86	OGA,RTN2,MEF2A
GO: Biological Process	GO:0048858	cell projection morphogenesis			0.0008158	1	0.02877	0.2328	8	958	SEMA6C,AUTS2,COBL,EPB41L3,MEF2A,PALLD,PDLIM5,RBFOX2
GO: Biological Process	GO:1902905	positive regulation of supramolecular fiber organization			0.00091	1	0.03149	0.2548	4	204	TPM1,CD47,PDE4DIP,NUMA1
GO: Biological Process	GO:0032990	cell part morphogenesis			0.0009645	1	0.03261	0.2639	8	983	SEMA6C,AUTS2,COBL,EPB41L3,MEF2A,PALLD,PDLIM5,RBFOX2
GO: Biological Process	GO:0035637	multicellular organismal signaling			0.0009781	1	0.03261	0.2639	4	208	ATP2B1,MEF2A,ATP2B4,RBFOX2
GO: Biological Process	GO:1903522	regulation of blood circulation			0.001007	1	0.03298	0.2669	5	364	TPM1,ATP2B1,MEF2A,ATP2B4,RBFOX2
GO: Biological Process	GO:0061053	somite development			0.001031	1	0.03319	0.2685	4	211	COBL,LEF1,MAP2K7,MEF2A
GO: Biological Process	GO:0035282	segmentation			0.001068	1	0.03377	0.2733	4	213	COBL,LEF1,MAP2K7,MEF2A
GO: Biological Process	GO:0006886	intracellular protein transport			0.001149	1	0.03522	0.285	8	1010	TOM1L2,CACNB1,OGA,ABLIM3,RTN2,ATG13,KLC1,NACA
GO: Biological Process	GO:1903829	positive regulation of protein localization			0.001171	1	0.03522	0.285	6	565	OGA,ABLIM3,ATP2B4,ATG13,MARK4,NUMA1
GO: Biological Process	GO:0022411	cellular component disassembly			0.001171	1	0.03522	0.285	6	565	TPM1,CAMKK2,OGA,ATG13,KLC1,SVIL
GO: Biological Process	GO:0051495	positive regulation of cytoskeleton organization			0.001286	1	0.03805	0.3079	4	224	TPM1,CD47,PDE4DIP,NUMA1
GO: Biological Process	GO:0006605	protein targeting			0.001337	1	0.03892	0.315	5	388	CACNB1,OGA,ABLIM3,ATG13,NACA
GO: Biological Process	GO:0014866	skeletal myofibril assembly			0.001387	1	0.03963	0.3207	2	26	TPM3,MEF2D
GO: Biological Process	GO:0046323	glucose import			0.00144	1	0.03963	0.3207	3	105	OGA,RTN2,MEF2A
GO: Biological Process	GO:0032271	regulation of protein polymerization			0.00144	1	0.03963	0.3207	4	231	TPM1,SVIL,PDE4DIP,NUMA1
GO: Biological Process	GO:0051668	localization within membrane			0.001463	1	0.03963	0.3207	7	809	PALM,CACNB1,EPB41L3,OGA,ATP2B4,PPFIA1,NACA
GO: Biological Process	GO:0044057	regulation of system process			0.001474	1	0.03963	0.3207	7	810	TPM1,CACNB1,OGA,ATP2B1,MEF2A,ATP2B4,RBFOX2
GO: Biological Process	GO:0050808	synapse organization			0.0015	1	0.03963	0.3207	6	593	PALM,CACNB1,EPB41L3,PALLD,PDLIM5,PPFIA1
GO: Biological Process	GO:0014706	striated muscle tissue development			0.001513	1	0.03963	0.3207	5	399	TPM1,LEF1,MEF2A,PDLIM5,RBFOX2
GO: Biological Process	GO:0051492	regulation of stress fiber assembly			0.001603	1	0.04078	0.33	3	109	TPM1,CD47,PPFIA1
GO: Biological Process	GO:1990778	protein localization to cell periphery			0.001633	1	0.04078	0.33	5	406	PALM,EPB41L3,ATP2B4,PPFIA1,NUMA1
GO: Biological Process	GO:0010827	regulation of glucose transmembrane transport			0.001646	1	0.04078	0.33	3	110	OGA,RTN2,MEF2A
GO: Biological Process	GO:0045893	positive regulation of DNA-templated transcription			0.001668	1	0.04078	0.33	11	1900	AUTS2,ITGA6,DCAF6,CAMKK2,ABLIM3,LEF1,LMO7,MAP2K7,MEF2A,MEF2D,NACA
GO: Biological Process	GO:1903508	positive regulation of nucleic acid-templated transcription			0.001668	1	0.04078	0.33	11	1900	AUTS2,ITGA6,DCAF6,CAMKK2,ABLIM3,LEF1,LMO7,MAP2K7,MEF2A,MEF2D,NACA
GO: Biological Process	GO:1902680	positive regulation of RNA biosynthetic process			0.001711	1	0.04108	0.3324	11	1906	AUTS2,ITGA6,DCAF6,CAMKK2,ABLIM3,LEF1,LMO7,MAP2K7,MEF2A,MEF2D,NACA
GO: Biological Process	GO:1903779	regulation of cardiac conduction			0.001725	1	0.04108	0.3324	2	29	ATP2B1,ATP2B4
GO: Biological Process	GO:0032880	regulation of protein localization			0.001751	1	0.04108	0.3324	8	1079	OGA,ABLIM3,ATP2B4,ATG13,PPFIA1,NACA,MARK4,NUMA1
GO: Biological Process	GO:0000904	cell morphogenesis involved in differentiation			0.001772	1	0.04108	0.3324	8	1081	SEMA6C,AUTS2,COBL,LEF1,MEF2A,PALLD,PDLIM5,RBFOX2
GO: Biological Process	GO:0051493	regulation of cytoskeleton organization			0.001804	1	0.04108	0.3324	6	615	TPM1,CD47,PPFIA1,SVIL,PDE4DIP,NUMA1
GO: Biological Process	GO:0021535	cell migration in hindbrain			0.001846	1	0.04108	0.3324	2	30	LEF1,RBFOX2
GO: Biological Process	GO:0007507	heart development			0.001889	1	0.04108	0.3324	8	1092	TPM1,COBL,LMO7,MEF2A,MEF2D,PDLIM5,RBFOX2,NACA
GO: Biological Process	GO:0098736	negative regulation of the force of heart contraction			0.002128	1	0.04108	0.3324	1	1	ATP2B4
GO: Biological Process	GO:1990547	mitochondrial phosphate ion transmembrane transport			0.002128	1	0.04108	0.3324	1	1	SLC25A3
GO: Biological Process	GO:1902846	positive regulation of mitotic spindle elongation			0.002128	1	0.04108	0.3324	1	1	NUMA1
GO: Biological Process	GO:1903249	negative regulation of citrulline biosynthetic process			0.002128	1	0.04108	0.3324	1	1	ATP2B4
GO: Biological Process	GO:1903248	regulation of citrulline biosynthetic process			0.002128	1	0.04108	0.3324	1	1	ATP2B4
GO: Biological Process	GO:1902365	positive regulation of protein localization to spindle pole body			0.002128	1	0.04108	0.3324	1	1	NUMA1
GO: Biological Process	GO:1902363	regulation of protein localization to spindle pole body			0.002128	1	0.04108	0.3324	1	1	NUMA1
GO: Biological Process	GO:0070978	voltage-gated calcium channel complex assembly			0.002128	1	0.04108	0.3324	1	1	CACNB1
GO: Biological Process	GO:2000283	negative regulation of cellular amino acid biosynthetic process			0.002128	1	0.04108	0.3324	1	1	ATP2B4
GO: Biological Process	GO:0003065	positive regulation of heart rate by epinephrine			0.002128	1	0.04108	0.3324	1	1	TPM1
GO: Biological Process	GO:0032887	regulation of spindle elongation			0.002128	1	0.04108	0.3324	1	1	NUMA1
GO: Biological Process	GO:0032888	regulation of mitotic spindle elongation			0.002128	1	0.04108	0.3324	1	1	NUMA1
GO: Biological Process	GO:0055048	anastral spindle assembly			0.002128	1	0.04108	0.3324	1	1	NUMA1
GO: Biological Process	GO:0034101	erythrocyte homeostasis			0.002217	1	0.04176	0.3379	4	260	SFXN4,SMAP1,RPS24,RBFOX2
GO: Biological Process	GO:0048919	posterior lateral line neuromast development			0.002232	1	0.04176	0.3379	2	33	LEF1,ATP2B1
GO: Biological Process	GO:1903955	positive regulation of protein targeting to mitochondrion			0.002232	1	0.04176	0.3379	2	33	ABLIM3,ATG13
GO: Biological Process	GO:0048667	cell morphogenesis involved in neuron differentiation			0.002392	1	0.04431	0.3585	7	882	SEMA6C,AUTS2,COBL,MEF2A,PALLD,PDLIM5,RBFOX2
GO: Biological Process	GO:0032231	regulation of actin filament bundle assembly			0.002424	1	0.04446	0.3598	3	126	TPM1,CD47,PPFIA1
GO: Biological Process	GO:0110020	regulation of actomyosin structure organization			0.002479	1	0.04502	0.3643	3	127	TPM1,CD47,PPFIA1
GO: Biological Process	GO:0043149	stress fiber assembly			0.002649	1	0.04716	0.3816	3	130	TPM1,CD47,PPFIA1
GO: Biological Process	GO:0030038	contractile actin filament bundle assembly			0.002649	1	0.04716	0.3816	3	130	TPM1,CD47,PPFIA1
GO: Biological Process	GO:0045944	positive regulation of transcription by RNA polymerase II			0.002678	1	0.04722	0.3821	9	1427	AUTS2,ITGA6,DCAF6,ABLIM3,LEF1,LMO7,MEF2A,MEF2D,NACA
GO: Biological Process	GO:0034330	cell junction organization			0.002746	1	0.04781	0.3869	7	904	ITGA6,PALM,CACNB1,EPB41L3,PALLD,PDLIM5,PPFIA1
GO: Biological Process	GO:0120035	regulation of plasma membrane bounded cell projection organization			0.002763	1	0.04781	0.3869	7	905	SEMA6C,AUTS2,ITGA6,PALM,COBL,PDLIM5,MARK4
GO: Biological Process	GO:0003300	cardiac muscle hypertrophy			0.002825	1	0.04843	0.3919	3	133	MEF2A,ATP2B4,PDLIM5
GO: Biological Process	GO:0043502	regulation of muscle adaptation			0.002947	1	0.04867	0.3938	3	135	OGA,MEF2A,ATP2B4
GO: Biological Process	GO:1903749	positive regulation of establishment of protein localization to mitochondrion			0.002951	1	0.04867	0.3938	2	38	ABLIM3,ATG13
GO: Biological Process	GO:1905508	protein localization to microtubule organizing center			0.002951	1	0.04867	0.3938	2	38	MARK4,NUMA1
GO: Biological Process	GO:0014887	cardiac muscle adaptation			0.002951	1	0.04867	0.3938	2	38	OGA,ATP2B4
GO: Biological Process	GO:0120032	regulation of plasma membrane bounded cell projection assembly			0.002972	1	0.04867	0.3938	4	282	AUTS2,PALM,COBL,MARK4
GO: Biological Process	GO:0032984	protein-containing complex disassembly			0.003049	1	0.049	0.3965	4	284	TPM1,OGA,KLC1,SVIL
GO: Biological Process	GO:0014897	striated muscle hypertrophy			0.003072	1	0.049	0.3965	3	137	MEF2A,ATP2B4,PDLIM5
GO: Biological Process	GO:0003007	heart morphogenesis			0.003109	1	0.049	0.3965	5	471	TPM1,COBL,LMO7,MEF2D,NACA
GO: Biological Process	GO:0031344	regulation of cell projection organization			0.003121	1	0.049	0.3965	7	925	SEMA6C,AUTS2,ITGA6,PALM,COBL,PDLIM5,MARK4
GO: Biological Process	GO:0060491	regulation of cell projection assembly			0.003126	1	0.049	0.3965	4	286	AUTS2,PALM,COBL,MARK4
GO: Cellular Component	GO:0030016	myofibril		X	5.168e-09	1.328e-06	1.082e-06	6.632e-06	9	277	TPM1,TPM2,TPM3,RTN2,ATP2B4,PALLD,PDLIM5,SVIL,PDE4DIP
GO: Cellular Component	GO:0043292	contractile fiber			8.422e-09	2.164e-06	1.082e-06	6.632e-06	9	293	TPM1,TPM2,TPM3,RTN2,ATP2B4,PALLD,PDLIM5,SVIL,PDE4DIP
GO: Cellular Component	GO:0005862	muscle thin filament tropomyosin		X	3.461e-08	8.895e-06	2.965e-06	1.817e-05	3	4	TPM1,TPM2,TPM3
GO: Cellular Component	GO:0099513	polymeric cytoskeletal fiber			1.921e-07	4.937e-05	1.234e-05	7.563e-05	12	889	TPM1,TPM2,TPM3,COBL,RTN2,PALLD,PDLIM5,KLC1,SVIL,MARK4,PDE4DIP,NUMA1
GO: Cellular Component	GO:0099080	supramolecular complex			3.014e-07	7.746e-05	1.549e-05	9.494e-05	15	1549	TPM1,TPM2,TPM3,CSDE1,COBL,RTN2,ATP2B4,PALLD,PDLIM5,KLC1,SVIL,RBFOX1,MARK4,PDE4DIP,NUMA1
GO: Cellular Component	GO:0005884	actin filament			5.005e-07	0.0001286	1.777e-05	0.0001089	6	142	TPM1,TPM2,TPM3,COBL,PALLD,PDLIM5
GO: Cellular Component	GO:0099512	supramolecular fiber			5.071e-07	0.0001303	1.777e-05	0.0001089	13	1172	TPM1,TPM2,TPM3,COBL,RTN2,ATP2B4,PALLD,PDLIM5,KLC1,SVIL,MARK4,PDE4DIP,NUMA1
GO: Cellular Component	GO:0099081	supramolecular polymer			5.532e-07	0.0001422	1.777e-05	0.0001089	13	1181	TPM1,TPM2,TPM3,COBL,RTN2,ATP2B4,PALLD,PDLIM5,KLC1,SVIL,MARK4,PDE4DIP,NUMA1
GO: Cellular Component	GO:0030017	sarcomere			8.839e-07	0.0002272	2.524e-05	0.0001547	7	252	TPM1,TPM2,TPM3,RTN2,ATP2B4,PALLD,PDLIM5
GO: Cellular Component	GO:0097517	contractile actin filament bundle			1.394e-06	0.0003582	3.257e-05	0.0001996	5	92	TPM1,TPM3,ABLIM3,PALLD,PDLIM5
GO: Cellular Component	GO:0001725	stress fiber			1.394e-06	0.0003582	3.257e-05	0.0001996	5	92	TPM1,TPM3,ABLIM3,PALLD,PDLIM5
GO: Cellular Component	GO:0015629	actin cytoskeleton			2.275e-06	0.0005846	4.478e-05	0.0002744	9	568	TPM1,TPM2,TPM3,AUTS2,COBL,ABLIM3,PALLD,PDLIM5,SVIL
GO: Cellular Component	GO:0032432	actin filament bundle			2.324e-06	0.0005974	4.478e-05	0.0002744	5	102	TPM1,TPM3,ABLIM3,PALLD,PDLIM5
GO: Cellular Component	GO:0042641	actomyosin			2.439e-06	0.0006269	4.478e-05	0.0002744	5	103	TPM1,TPM3,ABLIM3,PALLD,PDLIM5
GO: Cellular Component	GO:0055028	cortical microtubule			1.294e-05	0.003325	0.0002217	0.001358	2	3	PDE4DIP,NUMA1
GO: Cellular Component	GO:0005865	striated muscle thin filament			2.178e-05	0.005598	0.0003499	0.002144	3	26	TPM1,TPM2,TPM3
GO: Cellular Component	GO:0036379	myofilament			3.738e-05	0.009607	0.0005651	0.003463	3	31	TPM1,TPM2,TPM3
GO: Cellular Component	GO:0030981	cortical microtubule cytoskeleton			4.301e-05	0.01105	0.0006141	0.003763	2	5	PDE4DIP,NUMA1
GO: Cellular Component	GO:0043005	neuron projection			5.109e-05	0.01313	0.0006911	0.004235	13	1787	TPM3,AUTS2,PALM,COBL,CAMKK2,EPB41L3,ATP2B1,ATP2B4,PALLD,PPFIA1,KLC1,MARK4,NUMA1
GO: Cellular Component	GO:0002102	podosome			6.405e-05	0.01646	0.0008231	0.005044	3	37	TPM3,PALLD,SVIL
GO: Cellular Component	GO:1990752	microtubule end			6.944e-05	0.01785	0.0008498	0.005208	3	38	SVIL,PDE4DIP,NUMA1
GO: Cellular Component	GO:0031252	cell leading edge			7.488e-05	0.01924	0.0008747	0.005361	7	499	TPM1,PALM,COBL,EPB41L3,ABLIM3,ATP2B1,PALLD
GO: Cellular Component	GO:0036449	microtubule minus-end			9.008e-05	0.02315	0.001007	0.006168	2	7	SVIL,NUMA1
GO: Cellular Component	GO:0030426	growth cone			0.0001639	0.04212	0.001755	0.01075	5	247	TPM3,AUTS2,COBL,PALLD,KLC1
GO: Cellular Component	GO:0030863	cortical cytoskeleton			0.0001736	0.04463	0.001785	0.01094	4	133	TPM3,COBL,PDE4DIP,NUMA1
GO: Cellular Component	GO:0030427	site of polarized growth			0.0001866	0.04796	0.001845	0.01131	5	254	TPM3,AUTS2,COBL,PALLD,KLC1
GO: Cellular Component	GO:0005925	focal adhesion			0.0002645	0.06799	0.002518	0.01543	6	430	ITGA6,DCAF6,LMO7,PALLD,PPFIA1,SVIL
GO: Cellular Component	GO:0030055	cell-substrate junction			0.0003065	0.07878	0.002814	0.01724	6	442	ITGA6,DCAF6,LMO7,PALLD,PPFIA1,SVIL
GO: Cellular Component	GO:0030018	Z disc			0.0003602	0.09256	0.003192	0.01956	4	161	RTN2,ATP2B4,PALLD,PDLIM5
GO: Cellular Component	GO:0031674	I band			0.0004936	0.1269	0.004227	0.02591	4	175	RTN2,ATP2B4,PALLD,PDLIM5
GO: Cellular Component	GO:0030424	axon			0.0005099	0.1311	0.004227	0.02591	8	901	TPM3,AUTS2,PALM,COBL,EPB41L3,PALLD,PPFIA1,KLC1
GO: Cellular Component	GO:0030315	T-tubule			0.0005687	0.1462	0.004446	0.02725	3	77	CACNB1,RTN2,ATP2B4
GO: Cellular Component	GO:0032591	dendritic spine membrane			0.0005756	0.1479	0.004446	0.02725	2	17	PALM,ATP2B1
GO: Cellular Component	GO:0070161	anchoring junction			0.0005882	0.1512	0.004446	0.02725	10	1419	ITGA6,PALM,DCAF6,EPB41L3,LMO7,ATP2B1,PALLD,PDLIM5,PPFIA1,SVIL
GO: Cellular Component	GO:0032589	neuron projection membrane			0.0007081	0.182	0.005199	0.03186	3	83	PALM,EPB41L3,ATP2B1
GO: Cellular Component	GO:0031256	leading edge membrane			0.000959	0.2465	0.006846	0.04195	4	209	TPM1,PALM,EPB41L3,ATP2B1
GO: Cellular Component	GO:0048786	presynaptic active zone			0.001361	0.3497	0.009453	0.05793	3	104	ATP2B1,ATP2B4,PPFIA1
GO: Cellular Component	GO:0035371	microtubule plus-end			0.001577	0.4052	0.01039	0.06367	2	28	PDE4DIP,NUMA1
GO: Cellular Component	GO:0099059	integral component of presynaptic active zone membrane			0.001577	0.4052	0.01039	0.06367	2	28	ATP2B1,ATP2B4
GO: Cellular Component	GO:1905720	cytoplasmic microtubule bundle			0.002106	0.5413	0.01353	0.08294	1	1	NUMA1
GO: Cellular Component	GO:0098945	intrinsic component of presynaptic active zone membrane			0.002188	0.5622	0.01371	0.08403	2	33	ATP2B1,ATP2B4
GO: Cellular Component	GO:0150034	distal axon			0.002664	0.6847	0.0163	0.09991	5	459	TPM3,AUTS2,COBL,PALLD,KLC1
GO: Cellular Component	GO:0098590	plasma membrane region			0.003468	0.8912	0.0204	0.125	9	1498	TPM1,TPM3,ITGA6,PALM,EPB41L3,LMO7,ATP2B1,ATP2B4,SVIL
GO: Cellular Component	GO:0036477	somatodendritic compartment			0.003493	0.8978	0.0204	0.125	8	1218	PALM,COBL,ATP2B1,PALLD,PPFIA1,KLC1,MARK4,NUMA1
GO: Cellular Component	GO:0016323	basolateral plasma membrane			0.003838	0.9863	0.02192	0.1343	4	306	ITGA6,PALM,ATP2B1,ATP2B4
GO: Cellular Component	GO:1904511	cytoplasmic microtubule plus-end			0.0042	1	0.02249	0.1378	1	2	PDE4DIP
GO: Cellular Component	GO:1903754	cortical microtubule plus-end			0.0042	1	0.02249	0.1378	1	2	PDE4DIP
GO: Cellular Component	GO:0097575	lateral cell cortex			0.0042	1	0.02249	0.1378	1	2	NUMA1
GO: Cellular Component	GO:0005874	microtubule			0.004684	1	0.02452	0.1502	5	524	KLC1,SVIL,MARK4,PDE4DIP,NUMA1
GO: Cellular Component	GO:0048787	presynaptic active zone membrane			0.00477	1	0.02452	0.1502	2	49	ATP2B1,ATP2B4
GO: Cellular Component	GO:0009925	basal plasma membrane			0.005285	1	0.02663	0.1632	4	335	ITGA6,PALM,ATP2B1,ATP2B4
GO: Cellular Component	GO:0032590	dendrite membrane			0.005765	1	0.02849	0.1746	2	54	PALM,ATP2B1
GO: Cellular Component	GO:0045178	basal part of cell			0.00686	1	0.03327	0.2039	4	361	ITGA6,PALM,ATP2B1,ATP2B4
GO: Cellular Component	GO:0042383	sarcolemma			0.007418	1	0.03469	0.2126	3	190	CACNB1,RTN2,ATP2B4
GO: Cellular Component	GO:0045202	synapse			0.007424	1	0.03469	0.2126	9	1683	PALM,CACNB1,EPB41L3,ABLIM3,ATP2B1,ATP2B4,PALLD,PDLIM5,PPFIA1
GO: Cellular Component	GO:0031305	integral component of mitochondrial inner membrane			0.008015	1	0.03526	0.2161	2	64	SLC25A3,SFXN4
GO: Cellular Component	GO:0031304	intrinsic component of mitochondrial inner membrane			0.008259	1	0.03526	0.2161	2	65	SLC25A3,SFXN4
GO: Cellular Component	GO:0005938	cell cortex			0.008265	1	0.03526	0.2161	4	381	TPM3,COBL,PDE4DIP,NUMA1
GO: Cellular Component	GO:0030425	dendrite			0.008333	1	0.03526	0.2161	6	850	PALM,COBL,ATP2B1,PPFIA1,MARK4,NUMA1
GO: Cellular Component	GO:0014802	terminal cisterna			0.008382	1	0.03526	0.2161	1	4	RTN2
GO: Cellular Component	GO:0097447	dendritic tree			0.008425	1	0.03526	0.2161	6	852	PALM,COBL,ATP2B1,PPFIA1,MARK4,NUMA1
GO: Cellular Component	GO:0032154	cleavage furrow			0.008505	1	0.03526	0.2161	2	66	TPM3,SVIL
GO: Cellular Component	GO:0001726	ruffle			0.009128	1	0.03724	0.2282	3	205	TPM1,COBL,PALLD
GO: Cellular Component	GO:0005854	nascent polypeptide-associated complex			0.01047	1	0.04203	0.2576	1	5	NACA
GO: Cellular Component	GO:0031253	cell projection membrane			0.01228	1	0.04607	0.2823	4	428	TPM1,PALM,EPB41L3,ATP2B1
GO: Cellular Component	GO:0106002	mCRD-mediated mRNA stability complex			0.01255	1	0.04607	0.2823	1	6	CSDE1
GO: Cellular Component	GO:0097165	nuclear stress granule			0.01255	1	0.04607	0.2823	1	6	RBFOX1
GO: Cellular Component	GO:0070937	CRD-mediated mRNA stability complex			0.01255	1	0.04607	0.2823	1	6	CSDE1
GO: Cellular Component	GO:1990357	terminal web			0.01255	1	0.04607	0.2823	1	6	COBL
GO: Cellular Component	GO:0097427	microtubule bundle			0.01255	1	0.04607	0.2823	1	6	NUMA1
GO: Cellular Component	GO:0031301	integral component of organelle membrane			0.01358	1	0.04915	0.3012	4	441	SLC25A3,SFXN4,ATP2B1,RTN2
GO: Cellular Component	GO:0032153	cell division site			0.0138	1	0.04927	0.3019	2	85	TPM3,SVIL
Domain	PS00326	TROPOMYOSIN	PROSITE	X	4.871e-08	1.51e-05	5.033e-06	3.179e-05	3	4	TPM1,TPM2,TPM3
Domain	PF00261	Tropomyosin	Pfam		4.871e-08	1.51e-05	5.033e-06	3.179e-05	3	4	TPM1,TPM2,TPM3
Domain	IPR000533	Tropomyosin	InterPro		4.871e-08	1.51e-05	5.033e-06	3.179e-05	3	4	TPM1,TPM2,TPM3
Domain	IPR030319	ATP2B1/4	InterPro		5.436e-06	0.001685	0.0004213	0.002661	2	2	ATP2B1,ATP2B4
Domain	IPR017325	RNA-bd_Fox-1	InterPro		1.625e-05	0.005036	0.0007195	0.004544	2	3	RBFOX2,RBFOX1
Domain	PF12414	Fox-1_C	Pfam		1.625e-05	0.005036	0.0007195	0.004544	2	3	RBFOX2,RBFOX1
Domain	IPR025670	Fox-1_C_dom	InterPro		1.625e-05	0.005036	0.0007195	0.004544	2	3	RBFOX2,RBFOX1
Domain	IPR022141	ATP_Ca_trans_C	InterPro		3.244e-05	0.01006	0.0007737	0.004886	2	4	ATP2B1,ATP2B4
Domain	IPR022102	HJURP_C	InterPro		3.244e-05	0.01006	0.0007737	0.004886	2	4	MEF2A,MEF2D
Domain	IPR006408	P-type_ATPase_IIB	InterPro		3.244e-05	0.01006	0.0007737	0.004886	2	4	ATP2B1,ATP2B4
Domain	PF12347	HJURP_C	Pfam		3.244e-05	0.01006	0.0007737	0.004886	2	4	MEF2A,MEF2D
Domain	IPR033896	MADS_MEF2-like	InterPro		3.244e-05	0.01006	0.0007737	0.004886	2	4	MEF2A,MEF2D
Domain	PF12424	ATP_Ca_trans_C	Pfam		3.244e-05	0.01006	0.0007737	0.004886	2	4	ATP2B1,ATP2B4
Domain	SM00432	MADS	SMART		8.087e-05	0.02507	0.001475	0.009313	2	6	MEF2A,MEF2D
Domain	PS00350	MADS_BOX_1	PROSITE		8.087e-05	0.02507	0.001475	0.009313	2	6	MEF2A,MEF2D
Domain	PF00319	SRF-TF	Pfam		8.087e-05	0.02507	0.001475	0.009313	2	6	MEF2A,MEF2D
Domain	PS50066	MADS_BOX_2	PROSITE		8.087e-05	0.02507	0.001475	0.009313	2	6	MEF2A,MEF2D
Domain	IPR002100	TF_MADSbox	InterPro		0.000113	0.03504	0.001947	0.0123	2	7	MEF2A,MEF2D
Domain	PF02209	VHP	Pfam		0.0001505	0.04665	0.002028	0.01281	2	8	ABLIM3,SVIL
Domain	IPR003128	Villin_headpiece	InterPro		0.0001505	0.04665	0.002028	0.01281	2	8	ABLIM3,SVIL
Domain	PS51089	HP	PROSITE		0.0001505	0.04665	0.002028	0.01281	2	8	ABLIM3,SVIL
Domain	1.10.950.10	-	Gene3D		0.0001505	0.04665	0.002028	0.01281	2	8	ABLIM3,SVIL
Domain	SM00153	VHP	SMART		0.0001505	0.04665	0.002028	0.01281	2	8	ABLIM3,SVIL
Domain	PF00412	LIM	Pfam		0.0005733	0.1777	0.006373	0.04025	3	69	ABLIM3,LMO7,PDLIM5
Domain	2.10.110.10	-	Gene3D		0.000598	0.1854	0.006373	0.04025	3	70	ABLIM3,LMO7,PDLIM5
Domain	PS50023	LIM_DOMAIN_2	PROSITE		0.0006234	0.1932	0.006373	0.04025	3	71	ABLIM3,LMO7,PDLIM5
Domain	IPR001781	Znf_LIM	InterPro		0.0006234	0.1932	0.006373	0.04025	3	71	ABLIM3,LMO7,PDLIM5
Domain	PS00478	LIM_DOMAIN_1	PROSITE		0.0006234	0.1932	0.006373	0.04025	3	71	ABLIM3,LMO7,PDLIM5
Domain	SM00132	LIM	SMART		0.0006234	0.1932	0.006373	0.04025	3	71	ABLIM3,LMO7,PDLIM5
Domain	1.20.1110.10	-	Gene3D		0.0006373	0.1976	0.006373	0.04025	2	16	ATP2B1,ATP2B4
Domain	IPR023298	ATPase_P-typ_TM_dom	InterPro		0.0006373	0.1976	0.006373	0.04025	2	16	ATP2B1,ATP2B4
Domain	IPR006068	ATPase_P-typ_cation-transptr_C	InterPro		0.0007212	0.2236	0.006775	0.04279	2	17	ATP2B1,ATP2B4
Domain	PF00689	Cation_ATPase_C	Pfam		0.0007212	0.2236	0.006775	0.04279	2	17	ATP2B1,ATP2B4
Domain	PF00690	Cation_ATPase_N	Pfam		0.0008101	0.2511	0.007176	0.04532	2	18	ATP2B1,ATP2B4
Domain	SM00831	Cation_ATPase_N	SMART		0.0008101	0.2511	0.007176	0.04532	2	18	ATP2B1,ATP2B4
Domain	IPR004014	ATPase_P-typ_cation-transptr_N	InterPro		0.0009041	0.2803	0.007785	0.04917	2	19	ATP2B1,ATP2B4
Domain	PF04549	CD47	Pfam		0.002361	0.732	0.012	0.07578	1	1	CD47
Domain	IPR030691	Band4.1-L3	InterPro		0.002361	0.732	0.012	0.07578	1	1	EPB41L3
Domain	PF01282	Ribosomal_S24e	Pfam		0.002361	0.732	0.012	0.07578	1	1	RPS24
Domain	IPR011496	Beta-N-acetylglucosaminidase	InterPro		0.002361	0.732	0.012	0.07578	1	1	OGA
Domain	IPR015628	SV/p205	InterPro		0.002361	0.732	0.012	0.07578	1	1	SVIL
Domain	IPR030438	PPFIA1	InterPro		0.002361	0.732	0.012	0.07578	1	1	PPFIA1
Domain	PS00529	RIBOSOMAL_S24E	PROSITE		0.002361	0.732	0.012	0.07578	1	1	RPS24
Domain	PD006052	Ribosomal_S24e	ProDom		0.002361	0.732	0.012	0.07578	1	1	RPS24
Domain	IPR033017	Palladin	InterPro		0.002361	0.732	0.012	0.07578	1	1	PALLD
Domain	IPR028449	ABLIM3	InterPro		0.002361	0.732	0.012	0.07578	1	1	ABLIM3
Domain	PF08204	V-set_CD47	Pfam		0.002361	0.732	0.012	0.07578	1	1	CD47
Domain	IPR018098	Ribosomal_S24e_CS	InterPro		0.002361	0.732	0.012	0.07578	1	1	RPS24
Domain	IPR005443	VDCC_L_b1su	InterPro		0.002361	0.732	0.012	0.07578	1	1	CACNB1
Domain	PF10033	ATG13	Pfam		0.002361	0.732	0.012	0.07578	1	1	ATG13
Domain	IPR001976	Ribosomal_S24e	InterPro		0.002361	0.732	0.012	0.07578	1	1	RPS24
Domain	IPR013270	CD47_Vset	InterPro		0.002361	0.732	0.012	0.07578	1	1	CD47
Domain	IPR029978	LMO-7	InterPro		0.002361	0.732	0.012	0.07578	1	1	LMO7
Domain	IPR018731	Atg13	InterPro		0.002361	0.732	0.012	0.07578	1	1	ATG13
Domain	PF07555	NAGidase	Pfam		0.002361	0.732	0.012	0.07578	1	1	OGA
Domain	IPR027429	TOM1L2	InterPro		0.002361	0.732	0.012	0.07578	1	1	TOM1L2
Domain	IPR013147	CD47_TM	InterPro		0.002361	0.732	0.012	0.07578	1	1	CD47
Domain	IPR006704	CD47	InterPro		0.002361	0.732	0.012	0.07578	1	1	CD47
Domain	IPR026650	NUMA1	InterPro		0.002361	0.732	0.012	0.07578	1	1	NUMA1
Domain	IPR015514	Semaphorin_6C	InterPro		0.002361	0.732	0.012	0.07578	1	1	SEMA6C
Domain	IPR028825	SFXN4	InterPro		0.002361	0.732	0.012	0.07578	1	1	SFXN4
Domain	IPR023299	ATPase_P-typ_cyto_domN	InterPro		0.003071	0.9522	0.01536	0.09699	2	35	ATP2B1,ATP2B4
Domain	IPR018303	ATPase_P-typ_P_site	InterPro		0.003247	1	0.01549	0.09781	2	36	ATP2B1,ATP2B4
Domain	IPR001757	P_typ_ATPase	InterPro		0.003247	1	0.01549	0.09781	2	36	ATP2B1,ATP2B4
Domain	PS00154	ATPASE_E1_E2	PROSITE		0.003247	1	0.01549	0.09781	2	36	ATP2B1,ATP2B4
Domain	IPR008250	ATPase_P-typ_transduc_dom_A	InterPro		0.003428	1	0.01586	0.1002	2	37	ATP2B1,ATP2B4
Domain	PF00122	E1-E2_ATPase	Pfam		0.003428	1	0.01586	0.1002	2	37	ATP2B1,ATP2B4
Domain	IPR004965	Paralemmin	InterPro		0.004706	1	0.01945	0.1228	1	2	PALM
Domain	IPR031865	DUF4757	InterPro		0.004706	1	0.01945	0.1228	1	2	LMO7
Domain	IPR019139	LRRFIP1/2	InterPro		0.004706	1	0.01945	0.1228	1	2	LRRFIP1
Domain	IPR019025	Cordon-bleu_ubiquitin_domain	InterPro		0.004706	1	0.01945	0.1228	1	2	COBL
Domain	PF09738	LRRFIP	Pfam		0.004706	1	0.01945	0.1228	1	2	LRRFIP1
Domain	PF03285	Paralemmin	Pfam		0.004706	1	0.01945	0.1228	1	2	PALM
Domain	PF15949	DUF4757	Pfam		0.004706	1	0.01945	0.1228	1	2	LMO7
Domain	PF09469	Cobl	Pfam		0.004706	1	0.01945	0.1228	1	2	COBL
Domain	PS50030	UBA	PROSITE		0.005481	1	0.02236	0.1412	2	47	NACA,MARK4
Domain	IPR023246	AUTS2	InterPro		0.007051	1	0.02484	0.1569	1	3	AUTS2
Domain	IPR014645	TOM1	InterPro		0.007051	1	0.02484	0.1569	1	3	TOM1L2
Domain	PF05047	L51_S25_CI-B8	Pfam		0.007051	1	0.02484	0.1569	1	3	MRPL43
Domain	IPR024642	SUZ-C	InterPro		0.007051	1	0.02484	0.1569	1	3	CSDE1
Domain	PF12901	SUZ-C	Pfam		0.007051	1	0.02484	0.1569	1	3	CSDE1
Domain	IPR007741	Ribosome/NADH_DH	InterPro		0.007051	1	0.02484	0.1569	1	3	MRPL43
Domain	IPR016641	EGD2/NACA	InterPro		0.007051	1	0.02484	0.1569	1	3	NACA
Domain	IPR015792	Kinesin_light_repeat	InterPro		0.007051	1	0.02484	0.1569	1	3	KLC1
Domain	IPR012943	Cnn_1N	InterPro		0.007051	1	0.02484	0.1569	1	3	PDE4DIP
Domain	PF07989	Cnn_1N	Pfam		0.007051	1	0.02484	0.1569	1	3	PDE4DIP
Domain	PS01160	KINESIN_LIGHT	PROSITE		0.007051	1	0.02484	0.1569	1	3	KLC1
Domain	SM00916	L51_S25_CI-B8	SMART		0.007051	1	0.02484	0.1569	1	3	MRPL43
Domain	IPR013558	CTNNB1-bd_N	InterPro		0.00939	1	0.02799	0.1768	1	4	LEF1
Domain	PF12052	VGCC_beta4Aa_N	Pfam		0.00939	1	0.02799	0.1768	1	4	CACNB1
Domain	IPR000584	VDCC_L_bsu	InterPro		0.00939	1	0.02799	0.1768	1	4	CACNB1
Domain	PF08347	CTNNB1_binding	Pfam		0.00939	1	0.02799	0.1768	1	4	LEF1
Domain	IPR024771	SUZ	InterPro		0.00939	1	0.02799	0.1768	1	4	R3HDM2
Domain	PF16182	AbLIM_anchor	Pfam		0.00939	1	0.02799	0.1768	1	4	ABLIM3
Domain	IPR012678	Ribosomal_L23/L15e_core_dom	InterPro		0.00939	1	0.02799	0.1768	1	4	RPS24
Domain	PS51673	SUZ	PROSITE		0.00939	1	0.02799	0.1768	1	4	R3HDM2
Domain	IPR008379	Band_4.1_C	InterPro		0.00939	1	0.02799	0.1768	1	4	EPB41L3
Domain	IPR002151	Kinesin_light	InterPro		0.00939	1	0.02799	0.1768	1	4	KLC1
Domain	PF05902	4_1_CTD	Pfam		0.00939	1	0.02799	0.1768	1	4	EPB41L3
Domain	IPR024940	TCF/LEF	InterPro		0.00939	1	0.02799	0.1768	1	4	LEF1
Domain	PF04382	SAB	Pfam		0.00939	1	0.02799	0.1768	1	4	EPB41L3
Domain	IPR007477	SAB_dom	InterPro		0.00939	1	0.02799	0.1768	1	4	EPB41L3
Domain	IPR033624	MARK/par1	InterPro		0.00939	1	0.02799	0.1768	1	4	MARK4
Domain	IPR032402	AbLIM_anchor	InterPro		0.00939	1	0.02799	0.1768	1	4	ABLIM3
Domain	IPR020636	Ca/CaM-dep_Ca-dep_prot_Kinase	InterPro		0.01151	1	0.03216	0.2031	2	69	CAMKK2,MARK4
Domain	PF02149	KA1	Pfam		0.01172	1	0.03216	0.2031	1	5	MARK4
Domain	SM01407	NAC	SMART		0.01172	1	0.03216	0.2031	1	5	NACA
Domain	PS50032	KA1	PROSITE		0.01172	1	0.03216	0.2031	1	5	MARK4
Domain	IPR001772	KA1_dom	InterPro		0.01172	1	0.03216	0.2031	1	5	MARK4
Domain	3.30.310.80	-	Gene3D		0.01172	1	0.03216	0.2031	1	5	MARK4
Domain	IPR004686	Mtc	InterPro		0.01172	1	0.03216	0.2031	1	5	SFXN4
Domain	PS50845	RETICULON	PROSITE		0.01172	1	0.03216	0.2031	1	5	RTN2
Domain	PF03820	Mtc	Pfam		0.01172	1	0.03216	0.2031	1	5	SFXN4
Domain	1.20.58.160	-	Gene3D		0.01405	1	0.03404	0.2149	1	6	TOM1L2
Domain	PF01849	NAC	Pfam		0.01405	1	0.03404	0.2149	1	6	NACA
Domain	IPR015390	Rabaptin_Rab5-bd_dom	InterPro		0.01405	1	0.03404	0.2149	1	6	KLC1
Domain	IPR004152	GAT_dom	InterPro		0.01405	1	0.03404	0.2149	1	6	TOM1L2
Domain	PF13374	TPR_10	Pfam		0.01405	1	0.03404	0.2149	1	6	KLC1
Domain	PF09311	Rab5-bind	Pfam		0.01405	1	0.03404	0.2149	1	6	KLC1
Domain	PS00352	COLD_SHOCK	PROSITE		0.01405	1	0.03404	0.2149	1	6	CSDE1
Domain	IPR031847	DUF4749	InterPro		0.01405	1	0.03404	0.2149	1	6	PDLIM5
Domain	IPR029515	Liprin	InterPro		0.01405	1	0.03404	0.2149	1	6	PPFIA1
Domain	IPR019844	Cold-shock_CS	InterPro		0.01405	1	0.03404	0.2149	1	6	CSDE1
Domain	PS50909	GAT	PROSITE		0.01405	1	0.03404	0.2149	1	6	TOM1L2
Domain	IPR002715	Nas_poly-pep-assoc_cplx_dom	InterPro		0.01405	1	0.03404	0.2149	1	6	NACA
Domain	PF15936	DUF4749	Pfam		0.01405	1	0.03404	0.2149	1	6	PDLIM5
Domain	PS51151	NAC_AB	PROSITE		0.01405	1	0.03404	0.2149	1	6	NACA
Domain	PF03127	GAT	Pfam		0.01405	1	0.03404	0.2149	1	6	TOM1L2
Domain	IPR023214	HAD-like_dom	InterPro		0.0149	1	0.0358	0.2261	2	79	ATP2B1,ATP2B4
Domain	IPR028375	KA1/Ssp2_C	InterPro		0.01638	1	0.03875	0.2447	1	7	MARK4
Domain	PF02453	Reticulon	Pfam		0.01638	1	0.03875	0.2447	1	7	RTN2
Domain	SM00357	CSP	SMART		0.01869	1	0.04199	0.2652	1	8	CSDE1
Domain	IPR011129	Cold_shock_prot	InterPro		0.01869	1	0.04199	0.2652	1	8	CSDE1
Domain	IPR002059	CSP_DNA-bd	InterPro		0.01869	1	0.04199	0.2652	1	8	CSDE1
Domain	IPR003388	Reticulon	InterPro		0.01869	1	0.04199	0.2652	1	8	RTN2
Domain	SM00262	GEL	SMART		0.01869	1	0.04199	0.2652	1	8	SVIL
Domain	PF00313	CSD	Pfam		0.01869	1	0.04199	0.2652	1	8	CSDE1
Domain	IPR007122	Villin/Gelsolin	InterPro		0.01869	1	0.04199	0.2652	1	8	SVIL
Domain	3.30.70.330	-	Gene3D		0.01968	1	0.04388	0.2771	3	244	RPS24,RBFOX2,RBFOX1
Domain	SM00288	VHS	SMART		0.02101	1	0.04522	0.2856	1	9	TOM1L2
Domain	IPR002014	VHS_dom	InterPro		0.02101	1	0.04522	0.2856	1	9	TOM1L2
Domain	PF00790	VHS	Pfam		0.02101	1	0.04522	0.2856	1	9	TOM1L2
Domain	PS50179	VHS	PROSITE		0.02101	1	0.04522	0.2856	1	9	TOM1L2
Domain	SM00393	R3H	SMART		0.02101	1	0.04522	0.2856	1	9	R3HDM2
Domain	IPR012677	Nucleotide-bd_a/b_plait	InterPro		0.02275	1	0.04865	0.3072	3	258	RPS24,RBFOX2,RBFOX1
Pathway	908257	Adrenergic signaling in cardiomyocytes	BioSystems: KEGG		1.594e-06	0.000757	0.0002982	0.00201	6	144	TPM1,TPM2,TPM3,CACNB1,ATP2B1,ATP2B4
Pathway	114229	Hypertrophic cardiomyopathy (HCM)	BioSystems: KEGG		2.101e-06	0.0009978	0.0002982	0.00201	5	83	TPM1,TPM2,TPM3,ITGA6,CACNB1
Pathway	M8728	Hypertrophic cardiomyopathy (HCM)	MSigDB C2 BIOCARTA (v7.5.1)		2.101e-06	0.0009978	0.0002982	0.00201	5	83	TPM1,TPM2,TPM3,ITGA6,CACNB1
Pathway	M835	Dilated cardiomyopathy	MSigDB C2 BIOCARTA (v7.5.1)		3.139e-06	0.001491	0.0002982	0.00201	5	90	TPM1,TPM2,TPM3,ITGA6,CACNB1
Pathway	121494	Dilated cardiomyopathy	BioSystems: KEGG		3.139e-06	0.001491	0.0002982	0.00201	5	90	TPM1,TPM2,TPM3,ITGA6,CACNB1
Pathway	1269868	Muscle contraction	BioSystems: REACTOME	X	1.191e-05	0.005655	0.0009426	0.006354	6	204	TPM1,TPM2,TPM3,CACNB1,ATP2B1,ATP2B4
Pathway	93344	Cardiac muscle contraction	BioSystems: KEGG		4.568e-05	0.0217	0.002852	0.01923	4	78	TPM1,TPM2,TPM3,CACNB1
Pathway	M17673	Cardiac muscle contraction	MSigDB C2 BIOCARTA (v7.5.1)		4.803e-05	0.02281	0.002852	0.01923	4	79	TPM1,TPM2,TPM3,CACNB1
Pathway	M39818	IL-18 signaling pathway	MSigDB C2 BIOCARTA (v7.5.1)		6.925e-05	0.03289	0.003655	0.02464	6	279	SEMA6C,MAP2K7,MEF2A,KLC1,LRRFIP1,NACA
Pathway	1269869	Striated Muscle Contraction	BioSystems: REACTOME		8.829e-05	0.04194	0.004194	0.02827	3	34	TPM1,TPM2,TPM3
Pathway	1269870	Smooth Muscle Contraction	BioSystems: REACTOME		0.000105	0.04986	0.004533	0.03056	3	36	TPM1,TPM2,TPM3
Pathway	M39549	Striated muscle contraction pathway	MSigDB C2 BIOCARTA (v7.5.1)		0.0001236	0.05871	0.004892	0.03298	3	38	TPM1,TPM2,TPM3
Pathway	M39393	SRF and miRs in smooth muscle differentiation and proliferation	MSigDB C2 BIOCARTA (v7.5.1)		0.0004924	0.2339	0.01366	0.09208	2	13	MEF2A,MEF2D
Pathway	1269347	Reduction of cytosolic Ca++ levels	BioSystems: REACTOME		0.0005735	0.2724	0.01366	0.09208	2	14	ATP2B1,ATP2B4
Pathway	983748	cGMP-PKG signaling pathway	BioSystems: KEGG		0.0007775	0.3693	0.01366	0.09208	4	163	ATP2B1,MEF2A,ATP2B4,MEF2D
Pathway	117293	Arrhythmogenic right ventricular cardiomyopathy (ARVC)	BioSystems: KEGG		0.000823	0.3909	0.01366	0.09208	3	72	ITGA6,CACNB1,LEF1
Pathway	SMP00300	Bisoprolol Pathway	SMPDB		0.000853	0.4052	0.01366	0.09208	2	17	TPM1,CACNB1
Pathway	SMP00302	Metoprolol Pathway	SMPDB		0.000853	0.4052	0.01366	0.09208	2	17	TPM1,CACNB1
Pathway	SMP00301	Esmolol Pathway	SMPDB		0.000853	0.4052	0.01366	0.09208	2	17	TPM1,CACNB1
Pathway	SMP00304	Oxprenolol Pathway	SMPDB		0.000853	0.4052	0.01366	0.09208	2	17	TPM1,CACNB1
Pathway	SMP00303	Nadolol Pathway	SMPDB		0.000853	0.4052	0.01366	0.09208	2	17	TPM1,CACNB1
Pathway	SMP00306	Pindolol Pathway	SMPDB		0.000853	0.4052	0.01366	0.09208	2	17	TPM1,CACNB1
Pathway	SMP00305	Penbutolol Pathway	SMPDB		0.000853	0.4052	0.01366	0.09208	2	17	TPM1,CACNB1
Pathway	SMP00307	Propranolol Pathway	SMPDB		0.000853	0.4052	0.01366	0.09208	2	17	TPM1,CACNB1
Pathway	SMP00366	Nebivolol Pathway	SMPDB		0.000853	0.4052	0.01366	0.09208	2	17	TPM1,CACNB1
Pathway	SMP00296	Acebutolol Pathway	SMPDB		0.000853	0.4052	0.01366	0.09208	2	17	TPM1,CACNB1
Pathway	SMP00298	Atenolol Pathway	SMPDB		0.000853	0.4052	0.01366	0.09208	2	17	TPM1,CACNB1
Pathway	SMP00297	Alprenolol Pathway	SMPDB		0.000853	0.4052	0.01366	0.09208	2	17	TPM1,CACNB1
Pathway	SMP00299	Betaxolol Pathway	SMPDB		0.000853	0.4052	0.01366	0.09208	2	17	TPM1,CACNB1
Pathway	M42563	Malignant pleural mesothelioma	MSigDB C2 BIOCARTA (v7.5.1)		0.0008668	0.4117	0.01366	0.09208	6	446	CD47,ITGA6,LEF1,MAP2K7,ATG13,MEF2D
Pathway	M16376	Arrhythmogenic right ventricular cardiomyopathy (ARVC)	MSigDB C2 BIOCARTA (v7.5.1)		0.0008914	0.4234	0.01366	0.09208	3	74	ITGA6,CACNB1,LEF1
Pathway	M39462	Arrhythmogenic right ventricular cardiomyopathy	MSigDB C2 BIOCARTA (v7.5.1)		0.0009633	0.4576	0.0143	0.0964	3	76	ITGA6,CACNB1,LEF1
Pathway	138073	C-MYB transcription factor network	BioSystems: Pathway Interaction Database		0.001039	0.4935	0.01495	0.1008	3	78	SLC25A3,LEF1,ATP2B1
Pathway	M195	C-MYB transcription factor network	MSigDB C2 BIOCARTA (v7.5.1)		0.001287	0.6116	0.01727	0.1164	3	84	SLC25A3,LEF1,ATP2B1
Pathway	SMP00368	Labetalol Pathway	SMPDB		0.001309	0.6216	0.01727	0.1164	2	21	TPM1,CACNB1
Pathway	SMP00367	Carvedilol Pathway	SMPDB		0.001309	0.6216	0.01727	0.1164	2	21	TPM1,CACNB1
Pathway	M523	Thyroid cancer	MSigDB C2 BIOCARTA (v7.5.1)		0.002498	1	0.02966	0.1999	2	29	TPM3,LEF1
Pathway	83112	Thyroid cancer	BioSystems: KEGG		0.002498	1	0.02966	0.1999	2	29	TPM3,LEF1
Pathway	1270336	CDO in myogenesis	BioSystems: REACTOME		0.002498	1	0.02966	0.1999	2	29	MEF2A,MEF2D
Pathway	1270335	Myogenesis	BioSystems: REACTOME		0.002498	1	0.02966	0.1999	2	29	MEF2A,MEF2D
Pathway	1269345	Platelet calcium homeostasis	BioSystems: REACTOME		0.002851	1	0.03303	0.2227	2	31	ATP2B1,ATP2B4
Pathway	P05918	p38 MAPK pathway	PantherDB		0.003832	1	0.04334	0.2922	2	36	MEF2A,MEF2D
Pubmed	34709727	SARS-CoV-2-host proteome interactions for antiviral drug discovery.	Pubmed		2.23e-12	1.175e-08	1.175e-08	1.075e-07	17	1943	TPM1,TOM1L2,TPM3,SLC25A3,CSDE1,SFXN4,ITGA6,PALM,R3HDM2,OGA,LMO7,ATP2B1,ATP2B4,PALLD,SVIL,NACA,NUMA1
Pubmed	17081983	Global, in vivo, and site-specific phosphorylation dynamics in signaling networks.	Pubmed		1.431e-11	7.543e-08	3.771e-08	3.45e-07	15	1545	TPM3,CSDE1,PALM,CACNB1,ABLIM3,LMO7,ATP2B1,PALLD,MEF2D,PDLIM5,PPFIA1,KLC1,SVIL,LRRFIP1,NUMA1
Pubmed	33644029	Molecular Characterization of the Oncogene BTF3 and Its Targets in Colorectal Cancer.	Pubmed		5.476e-10	2.886e-06	9.62e-07	8.8e-06	10	626	TPM1,TPM3,SLC25A3,CSDE1,RPS24,LEF1,LMO7,SVIL,NACA,NUMA1
Pubmed	11563548	Vertebrate tropomyosin: distribution, properties and function.	Pubmed		9.503e-10	5.008e-06	1.002e-06	9.162e-06	3	3	TPM1,TPM2,TPM3
Pubmed	7568216	Specificity of dimer formation in tropomyosins: influence of alternatively spliced exons on homodimer and heterodimer assembly.	Pubmed	X	9.503e-10	5.008e-06	1.002e-06	9.162e-06	3	3	TPM1,TPM2,TPM3
Pubmed	32376900	Heterozygous loss of Rbm24 in the adult mouse heart increases sarcomere slack length but does not affect function.	Pubmed		2.1e-09	1.107e-05	1.818e-06	1.663e-05	4	17	TPM1,TPM2,EPB41L3,NACA
Pubmed	1516138	Degradation of cytoskeletal proteins by the human immunodeficiency virus type 1 protease.	Pubmed		3.795e-09	2e-05	1.818e-06	1.663e-05	3	4	TPM1,TPM2,TPM3
Pubmed	9092943	Ca2+-dependent interaction of S100A2 with muscle and nonmuscle tropomyosins.	Pubmed		3.795e-09	2e-05	1.818e-06	1.663e-05	3	4	TPM1,TPM2,TPM3
Pubmed	9108196	Actin and tropomyosin isoforms in morphogenesis.	Pubmed	X	3.795e-09	2e-05	1.818e-06	1.663e-05	3	4	TPM1,TPM2,TPM3
Pubmed	25369766	A systematic nomenclature for mammalian tropomyosin isoforms.	Pubmed		3.795e-09	2e-05	1.818e-06	1.663e-05	3	4	TPM1,TPM2,TPM3
Pubmed	16765662	Tropomyosin isoforms localize to distinct microfilament populations in osteoclasts.	Pubmed		3.795e-09	2e-05	1.818e-06	1.663e-05	3	4	TPM1,TPM2,TPM3
Pubmed	19075228	A postnatal switch of CELF and MBNL proteins reprograms alternative splicing in the developing heart.	Pubmed		4.278e-09	2.255e-05	1.831e-06	1.675e-05	5	60	ATP2B1,MEF2A,RBFOX2,SVIL,RBFOX1
Pubmed	25468996	E-cadherin interactome complexity and robustness resolved by quantitative proteomics.	Pubmed		4.517e-09	2.381e-05	1.831e-06	1.675e-05	9	565	ITGA6,EPB41L3,ABLIM3,LMO7,ATP2B1,ATP2B4,PDLIM5,SVIL,LRRFIP1
Pubmed	35013218	EZH2 depletion potentiates MYC degradation inhibiting neuroblastoma and small cell carcinoma tumor formation.	Pubmed		7.663e-09	4.038e-05	2.885e-06	2.639e-05	13	1700	MRPL43,TPM1,TPM2,TPM3,SLC25A3,CSDE1,RPS24,EPB41L3,PPFIA1,RBFOX2,SVIL,NACA,NUMA1
Pubmed	30833792	A protein-interaction network of interferon-stimulated genes extends the innate immune system landscape.	Pubmed		1.264e-08	6.66e-05	4.44e-06	4.061e-05	12	1440	MRPL43,TPM1,TPM2,TPM3,SLC25A3,CSDE1,COBL,LMO7,ATP2B1,LRRFIP1,NACA,NUMA1
Pubmed	22863883	A high-throughput approach for measuring temporal changes in the interactome.	Pubmed		1.417e-08	7.467e-05	4.555e-06	4.166e-05	12	1455	TPM1,TPM2,TPM3,CSDE1,DCAF6,RPS24,OGA,PDLIM5,PPFIA1,KLC1,LRRFIP1,NACA
Pubmed	24457600	The central role of EED in the orchestration of polycomb group complexes.	Pubmed		1.469e-08	7.743e-05	4.555e-06	4.166e-05	13	1796	TPM1,TPM3,SLC25A3,RPS24,LMO7,ATP2B1,PDLIM5,KLC1,RBFOX2,SVIL,LRRFIP1,PDE4DIP,NUMA1
Pubmed	26638075	A Dynamic Protein Interaction Landscape of the Human Centrosome-Cilium Interface.	Pubmed		1.718e-08	9.056e-05	5.031e-06	4.602e-05	13	1820	ITGA6,PALM,OGA,LMO7,ATP2B1,ATP2B4,PALLD,PDLIM5,KLC1,RBFOX2,SVIL,NACA,NUMA1
Pubmed	23792823	Protein isoform-specific validation defines multiple chloride intracellular channel and tropomyosin isoforms as serological biomarkers of ovarian cancer.	Pubmed		1.895e-08	9.986e-05	5.256e-06	4.807e-05	3	6	TPM1,TPM2,TPM3
Pubmed	33916271	N-Terminal Acetyltransferase Naa40p Whereabouts Put into N-Terminal Proteoform Perspective.	Pubmed		2.457e-08	0.0001295	6.474e-06	5.922e-05	10	934	TPM3,SLC25A3,CSDE1,EPB41L3,OGA,PALLD,PDLIM5,KLC1,NACA,NUMA1
Pubmed	27684187	Genetic and Proteomic Interrogation of Lower Confidence Candidate Genes Reveals Signaling Networks in ?-Catenin-Active Cancers.	Pubmed		3.198e-08	0.0001685	7.276e-06	6.656e-05	11	1247	TPM1,TPM3,SLC25A3,RPS24,LEF1,LMO7,MEF2D,PDLIM5,KLC1,SVIL,NUMA1
Pubmed	25921289	Temporal proteomics of NGF-TrkA signaling identifies an inhibitory role for the E3 ligase Cbl-b in neuroblastoma cell differentiation.	Pubmed		3.263e-08	0.000172	7.276e-06	6.656e-05	13	1922	TPM3,SLC25A3,CSDE1,OGA,ATP2B1,PALLD,PDLIM5,PPFIA1,KLC1,RBFOX2,LRRFIP1,NACA,NUMA1
Pubmed	28671696	Spatiotemporal profile of postsynaptic interactomes integrates components of complex brain disorders.	Pubmed		3.272e-08	0.0001724	7.276e-06	6.656e-05	10	963	CACNB1,EPB41L3,ABLIM3,ATP2B4,PPFIA1,KLC1,SVIL,LRRFIP1,PDE4DIP,NUMA1
Pubmed	10833443	ENH, containing PDZ and LIM domains, heart/skeletal muscle-specific protein, associates with cytoskeletal proteins through the PDZ domain.	Pubmed		3.314e-08	0.0001746	7.276e-06	6.656e-05	3	7	TPM1,TPM2,PDLIM5
Pubmed	22357600	The splicing regulator Rbfox2 is required for both cerebellar development and mature motor function.	Pubmed	X	3.569e-08	0.0001881	7.523e-06	6.882e-05	4	33	CSDE1,EPB41L3,RBFOX2,RBFOX1
Pubmed	35140242	Human transcription factor protein interaction networks.	Pubmed		1.264e-07	0.0006664	2.538e-05	0.0002321	11	1429	MRPL43,TPM1,TPM3,AUTS2,R3HDM2,RPS24,MEF2A,MEF2D,SVIL,NACA,NUMA1
Pubmed	30979931	A comprehensive proteomics-based interaction screen that links DYRK1A to RNF169 and to the DNA damage response.	Pubmed		1.313e-07	0.0006918	2.538e-05	0.0002321	5	118	TPM1,TPM2,PALLD,PDLIM5,PPFIA1
Pubmed	28378594	Expanding the Interactome of TES by Exploiting TES Modules with Different Subcellular Localizations.	Pubmed		1.348e-07	0.0007105	2.538e-05	0.0002321	6	235	TPM1,OGA,LMO7,PALLD,PDLIM5,SVIL
Pubmed	16713569	A protein-protein interaction network for human inherited ataxias and disorders of Purkinje cell degeneration.	Pubmed		1.533e-07	0.000808	2.786e-05	0.0002549	8	608	CACNB1,R3HDM2,EPB41L3,PDLIM5,PPFIA1,RBFOX2,RBFOX1,PDE4DIP
Pubmed	12693553	Prediction of the coding sequences of mouse homologues of KIAA gene: II. The complete nucleotide sequences of 400 mouse KIAA-homologous cDNAs identified by screening of terminal sequences of cDNA clones randomly sampled from size-fractionated libraries.	Pubmed		1.645e-07	0.0008668	2.889e-05	0.0002643	7	407	CSDE1,COBL,R3HDM2,CAMKK2,ATG13,MARK4,PDE4DIP
Pubmed	15345747	Phosphoproteomic analysis of the developing mouse brain.	Pubmed		1.765e-07	0.00093	3e-05	0.0002744	6	246	PALM,COBL,EPB41L3,OGA,RTN2,NACA
Pubmed	28641113	Enhanced Functional Genomic Screening Identifies Novel Mediators of Dual Leucine Zipper Kinase-Dependent Injury Signaling in Neurons.	Pubmed		2.076e-07	0.001094	3.315e-05	0.0003032	3	12	MAP2K7,MEF2A,MEF2D
Pubmed	8424456	Cleavage of human and mouse cytoskeletal and sarcomeric proteins by human immunodeficiency virus type 1 protease. Actin, desmin, myosin, and tropomyosin.	Pubmed		2.076e-07	0.001094	3.315e-05	0.0003032	3	12	TPM1,TPM2,TPM3
Pubmed	15324660	Proteomic, functional, and domain-based analysis of in vivo 14-3-3 binding proteins involved in cytoskeletal regulation and cellular organization.	Pubmed		2.179e-07	0.001148	3.378e-05	0.000309	6	255	SLC25A3,EPB41L3,LMO7,PPFIA1,KLC1,SVIL
Pubmed	31162944	Methyltransferase-like 21e inhibits 26S proteasome activity to facilitate hypertrophy of type IIb myofibers.	Pubmed		2.388e-07	0.001258	3.595e-05	0.0003288	6	259	TPM1,TPM2,TPM3,PALLD,KLC1,LRRFIP1
Pubmed	22266860	Sp1 phosphorylation by cyclin-dependent kinase 1/cyclin B1 represses its DNA-binding activity during mitosis in cancer cells.	Pubmed		2.716e-07	0.001431	3.976e-05	0.0003637	4	54	TPM1,TPM2,TPM3,LMO7
Pubmed	33024031	ISG15 Connects Autophagy and IFN-?-Dependent Control of Toxoplasma gondii Infection in Human Cells.	Pubmed		2.917e-07	0.001537	4.155e-05	0.00038	6	268	TPM1,TPM2,TPM3,SLC25A3,LMO7,ATP2B1
Pubmed	30948508	Dephosphorylation of the transcriptional cofactor NACA by the PP1A phosphatase enhances cJUN transcriptional activity and osteoblast differentiation.	Pubmed		4.284e-07	0.002257	5.924e-05	0.0005419	3	15	LMO7,SVIL,NACA
Pubmed	29961565	Endogenous Cell Type-Specific Disrupted in Schizophrenia 1 Interactomes Reveal Protein Networks Associated With Neurodevelopmental Disorders.	Pubmed		5.263e-07	0.002774	5.924e-05	0.0005419	5	156	TPM2,TPM3,EPB41L3,SVIL,PDE4DIP
Pubmed	16494860	MusTRD can regulate postnatal fiber-specific expression.	Pubmed		5.268e-07	0.002776	5.924e-05	0.0005419	3	16	TPM1,TPM2,TPM3
Pubmed	26831064	CHK2-BRCA1 tumor-suppressor axis restrains oncogenic Aurora-A kinase to ensure proper mitotic microtubule assembly.	Pubmed		6.037e-07	0.003182	5.924e-05	0.0005419	7	494	CSDE1,RPS24,PALLD,PDLIM5,LRRFIP1,NACA,NUMA1
Pubmed	33194618	TRIM37 Mediates Chemoresistance and Maintenance of Stemness in Pancreatic Cancer Cells	Pubmed		6.207e-07	0.003271	5.924e-05	0.0005419	6	305	TPM1,TPM2,TPM3,SLC25A3,LRRFIP1,NACA
Pubmed	16964243	A probability-based approach for high-throughput protein phosphorylation analysis and site localization.	Pubmed		6.81e-07	0.003589	5.924e-05	0.0005419	7	503	EPB41L3,LMO7,PALLD,MEF2D,KLC1,LRRFIP1,NUMA1
Pubmed	26777405	ATPase-Modulated Stress Granules Contain a Diverse Proteome and Substructure.	Pubmed		7.488e-07	0.003946	5.924e-05	0.0005419	6	315	TPM1,TPM2,CSDE1,PALLD,PDLIM5,RBFOX1
Pubmed	23665500	Phosphoinositide-specific phospholipase C ? 1b (PI-PLC?1b) interactome: affinity purification-mass spectrometry analysis of PI-PLC?1b with nuclear protein.	Pubmed		7.817e-07	0.004119	5.924e-05	0.0005419	5	169	TPM3,SLC25A3,RPS24,NACA,NUMA1
Pubmed	28378742	Fancd2 in vivo interaction network reveals a non-canonical role in mitochondrial function.	Pubmed		8.456e-07	0.004456	5.924e-05	0.0005419	11	1731	TPM3,SLC25A3,CSDE1,PALM,RPS24,ATP2B1,ATP2B4,RBFOX2,LRRFIP1,RBFOX1,NUMA1
Pubmed	14621295	Prediction of the coding sequences of mouse homologues of KIAA gene: III. the complete nucleotide sequences of 500 mouse KIAA-homologous cDNAs identified by screening of terminal sequences of cDNA clones randomly sampled from size-fractionated libraries.	Pubmed		9.524e-07	0.005019	5.924e-05	0.0005419	7	529	SEMA6C,AUTS2,PALM,CAMKK2,OGA,LMO7,NACA
Pubmed	32529326	The necdin interactome: evaluating the effects of amino acid substitutions and cell stress using proximity-dependent biotinylation (BioID) and mass spectrometry.	Pubmed		9.81e-07	0.00517	5.924e-05	0.0005419	6	330	CSDE1,RPS24,EPB41L3,ATG13,PDLIM5,NUMA1
Pubmed	3244365	Isolation and characterization of a cDNA that encodes mouse fibroblast tropomyosin isoform 2.	Pubmed		9.892e-07	0.005213	5.924e-05	0.0005419	2	2	TPM1,TPM2
Pubmed	30545627	Structural and functional properties of ??-heterodimers of tropomyosin with myopathic mutations Q147P and K49del in the ?-chain.	Pubmed		9.892e-07	0.005213	5.924e-05	0.0005419	2	2	TPM1,TPM2
Pubmed	18674650	High molecular weight tropomyosins regulate osteoclast cytoskeletal morphology.	Pubmed		9.892e-07	0.005213	5.924e-05	0.0005419	2	2	TPM2,TPM3
Pubmed	22885849	MEF2 negatively regulates learning-induced structural plasticity and memory formation.	Pubmed		9.892e-07	0.005213	5.924e-05	0.0005419	2	2	MEF2A,MEF2D
Pubmed	15824060	Tissue-dependent isoforms of mammalian Fox-1 homologs are associated with tissue-specific splicing activities.	Pubmed	X	9.892e-07	0.005213	5.924e-05	0.0005419	2	2	RBFOX2,RBFOX1
Pubmed	18573872	Repression of prespliceosome complex formation at two distinct steps by Fox-1/Fox-2 proteins.	Pubmed		9.892e-07	0.005213	5.924e-05	0.0005419	2	2	RBFOX2,RBFOX1
Pubmed	15178683	Targeted ablation of plasma membrane Ca2+-ATPase (PMCA) 1 and 4 indicates a major housekeeping function for PMCA1 and a critical role in hyperactivated sperm motility and male fertility for PMCA4.	Pubmed		9.892e-07	0.005213	5.924e-05	0.0005419	2	2	ATP2B1,ATP2B4
Pubmed	18794351	Defining the regulatory network of the tissue-specific splicing factors Fox-1 and Fox-2.	Pubmed	X	9.892e-07	0.005213	5.924e-05	0.0005419	2	2	RBFOX2,RBFOX1
Pubmed	18657858	Functional and structural demonstration of the presence of Ca-ATPase (PMCA) in both microvillous and basal plasma membranes from syncytiotrophoblast of human term placenta.	Pubmed		9.892e-07	0.005213	5.924e-05	0.0005419	2	2	ATP2B1,ATP2B4
Pubmed	24692096	Mutation update and genotype-phenotype correlations of novel and previously described mutations in TPM2 and TPM3 causing congenital myopathies.	Pubmed		9.892e-07	0.005213	5.924e-05	0.0005419	2	2	TPM2,TPM3
Pubmed	1796905	The molecular basis for tropomyosin isoform diversity.	Pubmed		9.892e-07	0.005213	5.924e-05	0.0005419	2	2	TPM1,TPM3
Pubmed	23205574	Elevated tropomyosin expression is associated with epithelial-mesenchymal transition of lens epithelial cells.	Pubmed	X	9.892e-07	0.005213	5.924e-05	0.0005419	2	2	TPM1,TPM2
Pubmed	32560136	Regulation of Actin Filament Length by Muscle Isoforms of Tropomyosin and Cofilin.	Pubmed		9.892e-07	0.005213	5.924e-05	0.0005419	2	2	TPM1,TPM3
Pubmed	7684495	Developmental analysis of tropomyosin gene expression in embryonic stem cells and mouse embryos.	Pubmed		9.892e-07	0.005213	5.924e-05	0.0005419	2	2	TPM1,TPM2
Pubmed	25609712	Rbfox proteins regulate tissue-specific alternative splicing of Mef2D required for muscle differentiation.	Pubmed	X	9.892e-07	0.005213	5.924e-05	0.0005419	2	2	RBFOX2,RBFOX1
Pubmed	22798622	Congenital myopathy-causing tropomyosin mutations induce thin filament dysfunction via distinct physiological mechanisms.	Pubmed		9.892e-07	0.005213	5.924e-05	0.0005419	2	2	TPM2,TPM3
Pubmed	22044765	Rbfox proteins regulate alternative splicing of neuronal sodium channel SCN8A.	Pubmed	X	9.892e-07	0.005213	5.924e-05	0.0005419	2	2	RBFOX2,RBFOX1
Pubmed	16501024	Changes in end-to-end interactions of tropomyosin affect mouse cardiac muscle dynamics.	Pubmed		9.892e-07	0.005213	5.924e-05	0.0005419	2	2	TPM1,TPM2
Pubmed	15888546	Specific features of neuronal size and shape are regulated by tropomyosin isoforms.	Pubmed		9.892e-07	0.005213	5.924e-05	0.0005419	2	2	TPM1,TPM3
Pubmed	16291816	Role of plasma membrane Ca2+-ATPase in contraction-relaxation processes of the bladder: evidence from PMCA gene-ablated mice.	Pubmed		9.892e-07	0.005213	5.924e-05	0.0005419	2	2	ATP2B1,ATP2B4
Pubmed	10748016	Regulation of plasma membrane Ca2+-ATPase by small GTPases and phosphoinositides in human platelets.	Pubmed		9.892e-07	0.005213	5.924e-05	0.0005419	2	2	ATP2B1,ATP2B4
Pubmed	22740512	Functional structure of the promoter regions for the predominant low molecular weight isoforms of tropomyosin in human kidney cells.	Pubmed		9.892e-07	0.005213	5.924e-05	0.0005419	2	2	TPM1,TPM3
Pubmed	24507666	Frequency and phenotype of patients carrying TPM2 and TPM3 gene mutations in a cohort of 94 patients with congenital myopathy.	Pubmed		9.892e-07	0.005213	5.924e-05	0.0005419	2	2	TPM2,TPM3
Pubmed	26116539	Selective upregulation of the expression of plasma membrane calcium ATPase isoforms upon differentiation and 1,25(OH)2D3-vitamin treatment of colon cancer cells.	Pubmed		9.892e-07	0.005213	5.924e-05	0.0005419	2	2	ATP2B1,ATP2B4
Pubmed	16412504	The influence of membrane lipid structure on plasma membrane Ca2+ -ATPase activity.	Pubmed		9.892e-07	0.005213	5.924e-05	0.0005419	2	2	ATP2B1,ATP2B4
Pubmed	29972780	Rbfox-Splicing Factors Maintain Skeletal Muscle Mass by Regulating Calpain3 and Proteostasis.	Pubmed		9.892e-07	0.005213	5.924e-05	0.0005419	2	2	RBFOX2,RBFOX1
Pubmed	8760295	Anti-oncogenic effects of tropomyosin: isoform specificity and importance of protein coding sequences.	Pubmed		9.892e-07	0.005213	5.924e-05	0.0005419	2	2	TPM1,TPM2
Pubmed	16956963	Distinct roles of PMCA isoforms in Ca2+ homeostasis of bladder smooth muscle: evidence from PMCA gene-ablated mice.	Pubmed		9.892e-07	0.005213	5.924e-05	0.0005419	2	2	ATP2B1,ATP2B4
Pubmed	31722213	Chromatin Environment and Cellular Context Specify Compensatory Activity of Paralogous MEF2 Transcription Factors.	Pubmed		9.892e-07	0.005213	5.924e-05	0.0005419	2	2	MEF2A,MEF2D
Pubmed	30699340	A Late Phase of Long-Term Synaptic Depression in Cerebellar Purkinje Cells Requires Activation of MEF2.	Pubmed		9.892e-07	0.005213	5.924e-05	0.0005419	2	2	MEF2A,MEF2D
Pubmed	27976512	FGF2 antagonizes aberrant TGF? regulation of tropomyosin: role for posterior capsule opacity.	Pubmed		9.892e-07	0.005213	5.924e-05	0.0005419	2	2	TPM1,TPM2
Pubmed	17416600	Rescue of tropomyosin-induced familial hypertrophic cardiomyopathy mice by transgenesis.	Pubmed		9.892e-07	0.005213	5.924e-05	0.0005419	2	2	TPM1,TPM2
Pubmed	8798771	MEF2 protein expression, DNA binding specificity and complex composition, and transcriptional activity in muscle and non-muscle cells.	Pubmed		9.892e-07	0.005213	5.924e-05	0.0005419	2	2	MEF2A,MEF2D
Pubmed	3336363	Human hTM alpha gene: expression in muscle and nonmuscle tissue.	Pubmed		9.892e-07	0.005213	5.924e-05	0.0005419	2	2	TPM1,TPM3
Pubmed	1674727	Localization of two genes encoding plasma membrane Ca2(+)-transporting ATPases to human chromosomes 1q25-32 and 12q21-23.	Pubmed		9.892e-07	0.005213	5.924e-05	0.0005419	2	2	ATP2B1,ATP2B4
Pubmed	23266958	Plasma membrane calcium ATPase regulates bone mass by fine-tuning osteoclast differentiation and survival.	Pubmed		9.892e-07	0.005213	5.924e-05	0.0005419	2	2	ATP2B1,ATP2B4
Pubmed	32512162	Loss of myocyte enhancer factor 2 expression in osteoclasts leads to opposing skeletal phenotypes.	Pubmed		9.892e-07	0.005213	5.924e-05	0.0005419	2	2	MEF2A,MEF2D
Pubmed	17951248	Divergent regulation of the sarcomere and the cytoskeleton.	Pubmed		9.892e-07	0.005213	5.924e-05	0.0005419	2	2	TPM1,TPM3
Pubmed	3857586	Renaturation of skeletal muscle tropomyosin: implications for in vivo assembly.	Pubmed		9.892e-07	0.005213	5.924e-05	0.0005419	2	2	TPM1,TPM2
Pubmed	9473354	Tropomyosin in preimplantation mouse development: identification, expression, and organization during cell division and polarization.	Pubmed		9.892e-07	0.005213	5.924e-05	0.0005419	2	2	TPM1,TPM3
Pubmed	32807901	UFMylation maintains tumour suppressor p53 stability by antagonizing its ubiquitination.	Pubmed		1.075e-06	0.005664	6.328e-05	0.0005789	11	1774	TPM1,CD47,TPM3,SLC25A3,CSDE1,SFXN4,RPS24,EPB41L3,OGA,PALLD,NACA
Pubmed	31980649	Extensive rewiring of the EGFR network in colorectal cancer cells expressing transforming levels of KRAS	Pubmed		1.081e-06	0.005696	6.328e-05	0.0005789	11	1775	MRPL43,TPM3,SLC25A3,CSDE1,RPS24,OGA,PDLIM5,KLC1,RBFOX2,SVIL,RBFOX1
Pubmed	10737800	Shotgun sequencing of the human transcriptome with ORF expressed sequence tags.	Pubmed		1.263e-06	0.006657	7.315e-05	0.0006691	7	552	R3HDM2,SDHAP2,LMO7,ATP2B4,PDLIM5,PPFIA1,PDE4DIP
Pubmed	17114649	Qualitative and quantitative analyses of protein phosphorylation in naive and stimulated mouse synaptosomal preparations.	Pubmed		1.312e-06	0.006916	7.517e-05	0.0006876	6	347	TOM1L2,PALM,CACNB1,CAMKK2,EPB41L3,ABLIM3
Pubmed	32060556	Loss-of-Function Variants in TBC1D32 Underlie Syndromic Hypopituitarism.	Pubmed		1.401e-06	0.007383	7.939e-05	0.0007262	4	81	SFXN4,ATP2B1,RBFOX2,SVIL
Pubmed	14627618	Smooth muscle contraction and relaxation.	Pubmed		1.443e-06	0.007603	8.088e-05	0.0007398	3	22	TPM1,TPM2,TPM3
Pubmed	31871319	Mapping the proximity interaction network of the Rho-family GTPases reveals signalling pathways and regulatory mechanisms.	Pubmed		1.463e-06	0.007708	8.113e-05	0.0007421	11	1831	MRPL43,TPM1,TPM3,SLC25A3,ITGA6,PALM,COBL,EPB41L3,ATP2B1,ATP2B4,PPFIA1
Pubmed	24244333	Profiling of Parkin-binding partners using tandem affinity purification.	Pubmed		1.925e-06	0.01015	0.0001057	0.0009666	5	203	TPM1,TPM3,SLC25A3,ATP2B1,NACA
Pubmed	28718761	The human cytoplasmic dynein interactome reveals novel activators of motility.	Pubmed		1.945e-06	0.01025	0.0001057	0.0009666	8	853	TPM3,CSDE1,COBL,ATG13,PDLIM5,KLC1,RBFOX2,SVIL
Pubmed	33098669	Plasma membrane Ca	Pubmed		2.963e-06	0.01561	0.0001259	0.001152	2	3	ATP2B1,ATP2B4
Pubmed	29170129	Rbfox family proteins make the homo- and hetero-oligomeric complexes.	Pubmed		2.963e-06	0.01561	0.0001259	0.001152	2	3	RBFOX2,RBFOX1
Pubmed	27146458	RBFOX1 and RBFOX2 are dispensable in iPSCs and iPSC-derived neurons and do not contribute to neural-specific paternal UBE3A silencing.	Pubmed		2.963e-06	0.01561	0.0001259	0.001152	2	3	RBFOX2,RBFOX1
Pubmed	11356630	PKA accelerates rate of force development in murine skinned myocardium expressing alpha- or beta-tropomyosin.	Pubmed		2.963e-06	0.01561	0.0001259	0.001152	2	3	TPM1,TPM2
Pubmed	21714144	Evidence that "brain-specific" FOX-1, FOX-2, and nPTB alternatively spliced isoforms are produced in the lens.	Pubmed		2.963e-06	0.01561	0.0001259	0.001152	2	3	RBFOX2,RBFOX1
Pubmed	22496871	In vivo analysis of MEF2 transcription factors in synapse regulation and neuronal survival.	Pubmed		2.963e-06	0.01561	0.0001259	0.001152	2	3	MEF2A,MEF2D
Pubmed	15491989	Characterization of a cardiac-specific enhancer, which directs {alpha}-cardiac actin gene transcription in the mouse adult heart.	Pubmed		2.963e-06	0.01561	0.0001259	0.001152	2	3	MEF2A,MEF2D
Pubmed	26286136	Inducible knockout of Mef2a, -c, and -d from nestin-expressing stem/progenitor cells and their progeny unexpectedly uncouples neurogenesis and dendritogenesis in vivo.	Pubmed		2.963e-06	0.01561	0.0001259	0.001152	2	3	MEF2A,MEF2D
Pubmed	15897890	Silencing of the Tropomyosin-1 gene by DNA methylation alters tumor suppressor function of TGF-beta.	Pubmed		2.963e-06	0.01561	0.0001259	0.001152	2	3	TPM1,TPM2
Pubmed	28901289	Distinct stages of synapse elimination are induced by burst firing of CA1 neurons and differentially require MEF2A/D.	Pubmed		2.963e-06	0.01561	0.0001259	0.001152	2	3	MEF2A,MEF2D
Pubmed	31996302	Tropomyosin isoforms regulate cofilin 1 activity by modulating actin filament conformation.	Pubmed		2.963e-06	0.01561	0.0001259	0.001152	2	3	TPM1,TPM3
Pubmed	12574126	A vertebrate RNA-binding protein Fox-1 regulates tissue-specific splicing via the pentanucleotide GCAUG.	Pubmed	X	2.963e-06	0.01561	0.0001259	0.001152	2	3	RBFOX2,RBFOX1
Pubmed	16537540	Fox-2 splicing factor binds to a conserved intron motif to promote inclusion of protein 4.1R alternative exon 16.	Pubmed		2.963e-06	0.01561	0.0001259	0.001152	2	3	RBFOX2,RBFOX1
Pubmed	33315889	MEF2 transcription factors differentially contribute to retinal ganglion cell loss after optic nerve injury.	Pubmed		2.963e-06	0.01561	0.0001259	0.001152	2	3	MEF2A,MEF2D
Pubmed	27989458	Experience-Dependent and Differential Regulation of Local and Long-Range Excitatory Neocortical Circuits by Postsynaptic Mef2c.	Pubmed		2.963e-06	0.01561	0.0001259	0.001152	2	3	MEF2A,MEF2D
Pubmed	18093911	An intragenic MEF2-dependent enhancer directs muscle-specific expression of microRNAs 1 and 133.	Pubmed		2.963e-06	0.01561	0.0001259	0.001152	2	3	MEF2A,MEF2D
Pubmed	29398366	Rbfox Splicing Factors Promote Neuronal Maturation and Axon Initial Segment Assembly.	Pubmed		2.963e-06	0.01561	0.0001259	0.001152	2	3	RBFOX2,RBFOX1
Pubmed	8120097	Binding of pEL98 protein, an S100-related calcium-binding protein, to nonmuscle tropomyosin.	Pubmed		2.963e-06	0.01561	0.0001259	0.001152	2	3	TPM2,TPM3
Pubmed	28827723	A complex of Neuroplastin and Plasma Membrane Ca	Pubmed		2.963e-06	0.01561	0.0001259	0.001152	2	3	ATP2B1,ATP2B4
Pubmed	15834131	Alternative pre-mRNA splicing governs expression of a conserved acidic transactivation domain in myocyte enhancer factor 2 factors of striated muscle and brain.	Pubmed		2.963e-06	0.01561	0.0001259	0.001152	2	3	MEF2A,MEF2D
Pubmed	27020427	Functional Assessment of Clubfoot Associated HOXA9, TPM1, and TPM2 Variants Suggests a Potential Gene Regulation Mechanism.	Pubmed		2.963e-06	0.01561	0.0001259	0.001152	2	3	TPM1,TPM2
Pubmed	8886980	N-tropomodulin: a novel isoform of tropomodulin identified as the major binding protein to brain tropomyosin.	Pubmed		2.963e-06	0.01561	0.0001259	0.001152	2	3	TPM1,TPM3
Pubmed	3865200	A muscle-type tropomyosin in human fibroblasts: evidence for expression by an alternative RNA splicing mechanism.	Pubmed	X	2.963e-06	0.01561	0.0001259	0.001152	2	3	TPM2,TPM3
Pubmed	9400381	Targeted ablation of the murine alpha-tropomyosin gene.	Pubmed		2.963e-06	0.01561	0.0001259	0.001152	2	3	TPM1,TPM2
Pubmed	15133509	CD22 attenuates calcium signaling by potentiating plasma membrane calcium-ATPase activity.	Pubmed		2.963e-06	0.01561	0.0001259	0.001152	2	3	ATP2B1,ATP2B4
Pubmed	21623373	The splicing regulator Rbfox1 (A2BP1) controls neuronal excitation in the mammalian brain.	Pubmed		2.963e-06	0.01561	0.0001259	0.001152	2	3	RBFOX2,RBFOX1
Pubmed	25087874	Rbfox2-coordinated alternative splicing of Mef2d and Rock2 controls myoblast fusion during myogenesis.	Pubmed		2.963e-06	0.01561	0.0001259	0.001152	2	3	MEF2D,RBFOX2
Pubmed	32203420	Systems analysis of RhoGEF and RhoGAP regulatory proteins reveals spatially organized RAC1 signalling from integrin adhesions.	Pubmed		3.29e-06	0.01734	0.0001387	0.001269	8	916	MRPL43,TPM3,CSDE1,COBL,EPB41L3,RBFOX2,NACA,NUMA1
Pubmed	19322201	Ubiquitin-mediated proteolysis of HuR by heat shock.	Pubmed		4.945e-06	0.02606	0.0001988	0.001818	10	1671	TPM1,CD47,TPM3,CSDE1,R3HDM2,EPB41L3,OGA,MAP2K7,RBFOX2,PDE4DIP
Pubmed	16169070	A human protein-protein interaction network: a resource for annotating the proteome.	Pubmed		5.157e-06	0.02718	0.0001988	0.001818	10	1679	CSDE1,DCAF6,EPB41L3,OGA,LMO7,MAP2K7,KLC1,SVIL,NACA,MARK4
Pubmed	25915474	Dopaminergic control of autophagic-lysosomal function implicates Lmx1b in Parkinson's disease.	Pubmed		5.559e-06	0.02929	0.0001988	0.001818	3	34	ATG13,MEF2D,KLC1
Pubmed	8634322	Structural organization, ion transport, and energy transduction of P-type ATPases.	Pubmed		5.922e-06	0.03121	0.0001988	0.001818	2	4	ATP2B1,ATP2B4
Pubmed	20363751	Regulation of cardiomyocyte Glut4 expression by ZAC1.	Pubmed		5.922e-06	0.03121	0.0001988	0.001818	2	4	MEF2A,MEF2D
Pubmed	25524026	RBFOX and PTBP1 proteins regulate the alternative splicing of micro-exons in human brain transcripts.	Pubmed		5.922e-06	0.03121	0.0001988	0.001818	2	4	RBFOX2,RBFOX1
Pubmed	22764880	Neurotoxin-induced selective ubiquitination and regulation of MEF2A isoform in neuronal stress response.	Pubmed		5.922e-06	0.03121	0.0001988	0.001818	2	4	MEF2A,MEF2D
Pubmed	10207130	Transcriptional activity of MEF2 during mouse embryogenesis monitored with a MEF2-dependent transgene.	Pubmed		5.922e-06	0.03121	0.0001988	0.001818	2	4	MEF2A,MEF2D
Pubmed	12209837	Cell-specific expression of plasma membrane calcium ATPase isoforms in retinal neurons.	Pubmed		5.922e-06	0.03121	0.0001988	0.001818	2	4	ATP2B1,ATP2B4
Pubmed	19546859	Rare structural variants found in attention-deficit hyperactivity disorder are preferentially associated with neurodevelopmental genes.	Pubmed		5.922e-06	0.03121	0.0001988	0.001818	2	4	AUTS2,RBFOX1
Pubmed	24694307	MEF2 is restricted to the male gonad and regulates expression of the orphan nuclear receptor NR4A1.	Pubmed		5.922e-06	0.03121	0.0001988	0.001818	2	4	MEF2A,MEF2D
Pubmed	7989379	Quantitative analysis of alternative splicing options of human plasma membrane calcium pump genes.	Pubmed		5.922e-06	0.03121	0.0001988	0.001818	2	4	ATP2B1,ATP2B4
Pubmed	7613033	Chromosome mapping of nine tropomyosin-related sequences in mice.	Pubmed		5.922e-06	0.03121	0.0001988	0.001818	2	4	TPM1,TPM2
Pubmed	11152753	Role of alternative splicing in generating isoform diversity among plasma membrane calcium pumps.	Pubmed		5.922e-06	0.03121	0.0001988	0.001818	2	4	ATP2B1,ATP2B4
Pubmed	8575763	Regional chromosomal assignments for four members of the MADS domain transcription enhancer factor 2 (MEF2) gene family to human chromosomes 15q26, 19p12, 5q14, and 1q12-q23.	Pubmed		5.922e-06	0.03121	0.0001988	0.001818	2	4	MEF2A,MEF2D
Pubmed	12784250	Expression and role of calcium-ATPase pump and sodium-calcium exchanger in differentiated trophoblasts from human term placenta.	Pubmed		5.922e-06	0.03121	0.0001988	0.001818	2	4	ATP2B1,ATP2B4
Pubmed	21531906	Spine growth in the anterior cingulate cortex is necessary for the consolidation of contextual fear memory.	Pubmed		5.922e-06	0.03121	0.0001988	0.001818	2	4	MEF2A,MEF2D
Pubmed	10849446	Big mitogen-activated kinase regulates multiple members of the MEF2 protein family.	Pubmed		5.922e-06	0.03121	0.0001988	0.001818	2	4	MEF2A,MEF2D
Pubmed	16260614	Homologues of the Caenorhabditis elegans Fox-1 protein are neuronal splicing regulators in mammals.	Pubmed		5.922e-06	0.03121	0.0001988	0.001818	2	4	RBFOX2,RBFOX1
Pubmed	24591619	Requirement of MEF2A, C, and D for skeletal muscle regeneration.	Pubmed		5.922e-06	0.03121	0.0001988	0.001818	2	4	MEF2A,MEF2D
Pubmed	7643214	Expression of mef2 genes in the mouse central nervous system suggests a role in neuronal maturation.	Pubmed		5.922e-06	0.03121	0.0001988	0.001818	2	4	MEF2A,MEF2D
Pubmed	15101689	Calcium pumps of plasma membrane and cell interior.	Pubmed		5.922e-06	0.03121	0.0001988	0.001818	2	4	ATP2B1,ATP2B4
Pubmed	16735509	The sarcolemmal calcium pump, alpha-1 syntrophin, and neuronal nitric-oxide synthase are parts of a macromolecular protein complex.	Pubmed		5.922e-06	0.03121	0.0001988	0.001818	2	4	ATP2B1,ATP2B4
Pubmed	11904443	Dominant-interfering forms of MEF2 generated by caspase cleavage contribute to NMDA-induced neuronal apoptosis.	Pubmed		5.922e-06	0.03121	0.0001988	0.001818	2	4	MEF2A,MEF2D
Pubmed	17101796	Role for Fox-1/Fox-2 in mediating the neuronal pathway of calcitonin/calcitonin gene-related peptide alternative RNA processing.	Pubmed		5.922e-06	0.03121	0.0001988	0.001818	2	4	RBFOX2,RBFOX1
Pubmed	23413890	The plasma membrane calcium pump in health and disease.	Pubmed		5.922e-06	0.03121	0.0001988	0.001818	2	4	ATP2B1,ATP2B4
Pubmed	31420455	Neuronal Myocyte-Specific Enhancer Factor 2D (MEF2D) Is Required for Normal Circadian and Sleep Behavior in Mice.	Pubmed		5.922e-06	0.03121	0.0001988	0.001818	2	4	MEF2A,MEF2D
Pubmed	8817457	Early expression of the different isoforms of the myocyte enhancer factor-2 (MEF2) protein in myogenic as well as non-myogenic cell lineages during mouse embryogenesis.	Pubmed		5.922e-06	0.03121	0.0001988	0.001818	2	4	MEF2A,MEF2D
Pubmed	10434059	Developmental expression of the four plasma membrane calcium ATPase (Pmca) genes in the mouse.	Pubmed		5.922e-06	0.03121	0.0001988	0.001818	2	4	ATP2B1,ATP2B4
Pubmed	8245032	Quantitative analysis of alternative splicing options of human plasma membrane calcium pump genes.	Pubmed		5.922e-06	0.03121	0.0001988	0.001818	2	4	ATP2B1,ATP2B4
Pubmed	10577388	Plasma membrane calcium ATPases as critical regulators of calcium homeostasis during neuronal cell function.	Pubmed		5.922e-06	0.03121	0.0001988	0.001818	2	4	ATP2B1,ATP2B4
Pubmed	25416778	MEF2 transcription factors regulate distinct gene programs in mammalian skeletal muscle differentiation.	Pubmed		5.922e-06	0.03121	0.0001988	0.001818	2	4	MEF2A,MEF2D
Pubmed	27812135	Characterization and Genetic Analyses of New Genes Coding for NOD2 Interacting Proteins.	Pubmed		6.076e-06	0.03202	0.0002027	0.001854	3	35	TPM1,TPM3,PDLIM5
Pubmed	29467282	Proteomic profiling of VCP substrates links VCP to K6-linked ubiquitylation and c-Myc function.	Pubmed		6.816e-06	0.03592	0.0002259	0.002067	9	1353	TPM3,SLC25A3,CSDE1,RPS24,EPB41L3,ATP2B1,PALLD,NACA,NUMA1
Pubmed	30786075	Maternal Transient Receptor Potential Vanilloid 6 (Trpv6) Is Involved In Offspring Bone Development.	Pubmed		7.815e-06	0.04118	0.0002574	0.002354	3	38	CACNB1,ATP2B1,ATP2B4
Pubmed	31300519	PINK1 Content in Mitochondria is Regulated by ER-Associated Degradation.	Pubmed		8.13e-06	0.04284	0.0002661	0.002434	6	477	SLC25A3,ITGA6,LMO7,LRRFIP1,NACA,NUMA1
Pubmed	30335684	Vti1b promotes TRPV1 sensitization during inflammatory pain.	Pubmed		8.414e-06	0.04434	0.0002737	0.002504	4	127	CSDE1,ITGA6,EPB41L3,NACA
Pubmed	20936779	A human MAP kinase interactome.	Pubmed		9.039e-06	0.04763	0.000278	0.002543	6	486	TOM1L2,CSDE1,COBL,EPB41L3,MEF2D,RBFOX2
Pubmed	20381070	Sex-specific proteome differences in the anterior cingulate cortex of schizophrenia.	Pubmed		9.139e-06	0.04816	0.000278	0.002543	3	40	TPM1,TPM2,TPM3
Pubmed	33060197	Comparative host-coronavirus protein interaction networks reveal pan-viral disease mechanisms.	Pubmed		9.572e-06	0.05044	0.000278	0.002543	7	752	MRPL43,TPM1,TOM1L2,LMO7,ATP2B1,ATP2B4,PDE4DIP
Pubmed	33845483	Multilevel proteomics reveals host perturbations by SARS-CoV-2 and SARS-CoV.	Pubmed		9.612e-06	0.05066	0.000278	0.002543	8	1061	CSDE1,ITGA6,PALM,LMO7,ATP2B4,RBFOX2,NACA,PDE4DIP
Pubmed	28515276	Assembly of the U5 snRNP component PRPF8 is controlled by the HSP90/R2TP chaperones.	Pubmed		9.758e-06	0.05142	0.000278	0.002543	9	1415	TPM3,SLC25A3,CSDE1,SMAP1,RPS24,PALLD,LRRFIP1,NACA,NUMA1
Pubmed	16944949	Identification of 14-3-3epsilon substrates from embryonic murine brain.	Pubmed		9.801e-06	0.05165	0.000278	0.002543	4	132	CACNB1,R3HDM2,LMO7,MARK4
Pubmed	24614889	HACE1-dependent protein degradation provides cardiac protection in response to haemodynamic stress.	Pubmed		9.854e-06	0.05193	0.000278	0.002543	3	41	TPM1,TPM2,TPM3
Pubmed	21177649	Fox-3 and PSF interact to activate neural cell-specific alternative splicing.	Pubmed		9.864e-06	0.05198	0.000278	0.002543	2	5	RBFOX2,RBFOX1
Pubmed	17938178	Differential regulation of the apical plasma membrane Ca(2+) -ATPase by protein kinase A in parotid acinar cells.	Pubmed		9.864e-06	0.05198	0.000278	0.002543	2	5	ATP2B1,ATP2B4
Pubmed	19093215	Galpha13 regulates MEF2-dependent gene transcription in endothelial cells: role in angiogenesis.	Pubmed		9.864e-06	0.05198	0.000278	0.002543	2	5	MEF2A,MEF2D
Pubmed	12694204	Calcineurin initiates skeletal muscle differentiation by activating MEF2 and MyoD.	Pubmed		9.864e-06	0.05198	0.000278	0.002543	2	5	MEF2A,MEF2D
Pubmed	9016781	Fine mapping of five human skeletal muscle genes: alpha-tropomyosin, beta-tropomyosin, troponin-I slow-twitch, troponin-I fast-twitch, and troponin-C fast.	Pubmed		9.864e-06	0.05198	0.000278	0.002543	2	5	TPM1,TPM2
Pubmed	20833138	Histone demethylase LSD1 is required to induce skeletal muscle differentiation by regulating myogenic factors.	Pubmed		9.864e-06	0.05198	0.000278	0.002543	2	5	MEF2A,MEF2D
Pubmed	25110572	Nebulin interactions with actin and tropomyosin are altered by disease-causing mutations.	Pubmed		9.864e-06	0.05198	0.000278	0.002543	2	5	TPM1,TPM2
Pubmed	10458488	Expression of MEF2 genes during human cardiac development.	Pubmed		9.864e-06	0.05198	0.000278	0.002543	2	5	MEF2A,MEF2D
Pubmed	19564422	Developmental control of CaV1.2 L-type calcium channel splicing by Fox proteins.	Pubmed		9.864e-06	0.05198	0.000278	0.002543	2	5	RBFOX2,RBFOX1
Pubmed	8993831	Absence of MEF2 binding to the A/T-rich element in the muscle creatine kinase (MCK) enhancer correlates with lack of early expression of the MCK gene in embryonic mammalian muscle.	Pubmed		9.864e-06	0.05198	0.000278	0.002543	2	5	MEF2A,MEF2D
Pubmed	17696759	Control of the SOST bone enhancer by PTH using MEF2 transcription factors.	Pubmed		9.864e-06	0.05198	0.000278	0.002543	2	5	MEF2A,MEF2D
Pubmed	23511190	Postsynaptic FMRP bidirectionally regulates excitatory synapses as a function of developmental age and MEF2 activity.	Pubmed		9.864e-06	0.05198	0.000278	0.002543	2	5	MEF2A,MEF2D
Pubmed	7760790	Regulatory role of MEF2D in serum induction of the c-jun promoter.	Pubmed		9.864e-06	0.05198	0.000278	0.002543	2	5	MEF2A,MEF2D
Pubmed	8900141	Cooperative transcriptional activation by the neurogenic basic helix-loop-helix protein MASH1 and members of the myocyte enhancer factor-2 (MEF2) family.	Pubmed		9.864e-06	0.05198	0.000278	0.002543	2	5	MEF2A,MEF2D
Pubmed	9858528	Regulation of the MEF2 family of transcription factors by p38.	Pubmed		9.864e-06	0.05198	0.000278	0.002543	2	5	MEF2A,MEF2D
Pubmed	7646512	The MEF2B homologue differentially expressed in mouse embryonal carcinoma cells.	Pubmed		9.864e-06	0.05198	0.000278	0.002543	2	5	MEF2A,MEF2D
Pubmed	9753748	Interaction of myocyte enhancer factor 2 (MEF2) with a mitogen-activated protein kinase, ERK5/BMK1.	Pubmed		9.864e-06	0.05198	0.000278	0.002543	2	5	MEF2A,MEF2D
Pubmed	18258656	Increased maternofetal calcium flux in parathyroid hormone-related protein-null mice.	Pubmed		9.864e-06	0.05198	0.000278	0.002543	2	5	ATP2B1,ATP2B4
Pubmed	23414517	A human skeletal muscle interactome centered on proteins involved in muscular dystrophies: LGMD interactome.	Pubmed		1.026e-05	0.05407	0.0002876	0.002631	6	497	TPM1,TPM2,TPM3,DCAF6,PALLD,PDE4DIP
Pubmed	20876399	A QUICK screen for Lrrk2 interaction partners--leucine-rich repeat kinase 2 is involved in actin cytoskeleton dynamics.	Pubmed		1.139e-05	0.06003	0.0003176	0.002906	3	43	TPM1,TPM2,TPM3
Pubmed	15302935	Large-scale characterization of HeLa cell nuclear phosphoproteins.	Pubmed		1.153e-05	0.06077	0.0003198	0.002925	7	774	TPM3,OGA,LMO7,MEF2D,SVIL,LRRFIP1,NUMA1
Pubmed	26209609	Systematic Determination of Human Cyclin Dependent Kinase (CDK)-9 Interactome Identifies Novel Functions in RNA Splicing Mediated by the DEAD Box (DDX)-5/17 RNA Helicases.	Pubmed		1.183e-05	0.06236	0.0003265	0.002986	5	295	TPM1,TPM2,TPM3,LMO7,NUMA1
Pubmed	33957083	Comprehensive interactome profiling of the human Hsp70 network highlights functional differentiation of J domains.	Pubmed		1.448e-05	0.07632	0.0003839	0.003511	9	1487	MRPL43,PALM,CAMKK2,EPB41L3,OGA,ATP2B1,ATP2B4,PPFIA1,KLC1
Pubmed	30001398	Downregulation of splicing regulator RBFOX1 compromises visual depth perception.	Pubmed		1.479e-05	0.07792	0.0003839	0.003511	2	6	RBFOX2,RBFOX1
Pubmed	20399744	TRIM72, a novel negative feedback regulator of myogenesis, is transcriptionally activated by the synergism of MyoD (or myogenin) and MEF2.	Pubmed		1.479e-05	0.07792	0.0003839	0.003511	2	6	MEF2A,MEF2D
Pubmed	10737771	Signal-dependent activation of the MEF2 transcription factor by dissociation from histone deacetylases.	Pubmed		1.479e-05	0.07792	0.0003839	0.003511	2	6	MEF2A,MEF2D
Pubmed	10825153	Calcium regulates transcriptional repression of myocyte enhancer factor 2 by histone deacetylase 4.	Pubmed		1.479e-05	0.07792	0.0003839	0.003511	2	6	MEF2A,MEF2D
Pubmed	2455687	Vascular smooth muscle calponin. A novel troponin T-like protein.	Pubmed		1.479e-05	0.07792	0.0003839	0.003511	2	6	TPM1,TPM3
Pubmed	9013788	The expression of MEF2 genes is implicated in CNS neuronal differentiation.	Pubmed		1.479e-05	0.07792	0.0003839	0.003511	2	6	MEF2A,MEF2D
Pubmed	12763866	Characterization of PISP, a novel single-PDZ protein that binds to all plasma membrane Ca2+-ATPase b-splice variants.	Pubmed		1.479e-05	0.07792	0.0003839	0.003511	2	6	ATP2B1,ATP2B4
Pubmed	20590529	Dual roles for MEF2A and MEF2D during human macrophage terminal differentiation and c-Jun expression.	Pubmed		1.479e-05	0.07792	0.0003839	0.003511	2	6	MEF2A,MEF2D
Pubmed	2161834	Smooth muscle calponin. Inhibition of actomyosin MgATPase and regulation by phosphorylation.	Pubmed		1.479e-05	0.07792	0.0003839	0.003511	2	6	TPM1,TPM3
Pubmed	12767889	Cardiac excitation-contraction coupling in the absence of Na(+) - Ca2+ exchange.	Pubmed		1.479e-05	0.07792	0.0003839	0.003511	2	6	ATP2B1,ATP2B4
Pubmed	20301436	Congenital Fiber-Type Disproportion	Pubmed		1.479e-05	0.07792	0.0003839	0.003511	2	6	TPM2,TPM3
Pubmed	29212245	RBR-type E3 ubiquitin ligase RNF144A targets PARP1 for ubiquitin-dependent degradation and regulates PARP inhibitor sensitivity in breast cancer cells.	Pubmed		1.493e-05	0.07866	0.0003856	0.003527	3	47	PALM,EPB41L3,SVIL
Pubmed	30409884	WDFY4 is required for cross-presentation in response to viral and tumor antigens.	Pubmed		1.892e-05	0.09971	0.0004864	0.004449	4	156	TPM1,TPM2,TPM3,ATG13
Pubmed	22084111	POST, partner of stromal interaction molecule 1 (STIM1), targets STIM1 to multiple transporters.	Pubmed		2.069e-05	0.109	0.0005241	0.004794	2	7	ATP2B1,ATP2B4
Pubmed	19118250	Disruption of striated preferentially expressed gene locus leads to dilated cardiomyopathy in mice.	Pubmed		2.069e-05	0.109	0.0005241	0.004794	2	7	TPM1,TPM2
Pubmed	8026334	Mef2 gene expression marks the cardiac and skeletal muscle lineages during mouse embryogenesis.	Pubmed		2.069e-05	0.109	0.0005241	0.004794	2	7	MEF2A,MEF2D
Pubmed	30639242	The Functional Proximal Proteome of Oncogenic Ras Includes mTORC2.	Pubmed		2.198e-05	0.1158	0.0005541	0.005069	6	569	ITGA6,PALM,COBL,ATP2B1,ATP2B4,PPFIA1
Pubmed	24332808	PRP19 transforms into a sensor of RPA-ssDNA after DNA damage and drives ATR activation via a ubiquitin-mediated circuitry.	Pubmed		2.338e-05	0.1232	0.0005867	0.005366	5	340	TPM2,COBL,LMO7,RBFOX2,NUMA1
Pubmed	14595844	Subtractive hybridisation screen identifies sexually dimorphic gene expression in the embryonic mouse gonad.	Pubmed		2.674e-05	0.1409	0.0006633	0.006068	3	57	TPM1,TPM3,NACA
Pubmed	17786239	Histone deacetylase degradation and MEF2 activation promote the formation of slow-twitch myofibers.	Pubmed		2.757e-05	0.1453	0.0006633	0.006068	2	8	MEF2A,MEF2D
Pubmed	16043483	MEF2-dependent recruitment of the HAND1 transcription factor results in synergistic activation of target promoters.	Pubmed		2.757e-05	0.1453	0.0006633	0.006068	2	8	MEF2A,MEF2D
Pubmed	7522680	Subtractive cDNA cloning as a tool to analyse secondary effects of a muscle disease. Characterization of affected genes in the myotonic ADR mouse.	Pubmed		2.757e-05	0.1453	0.0006633	0.006068	2	8	TPM1,TPM2
Pubmed	15513965	cTnT1, a cardiac troponin T isoform, decreases myofilament tension and affects the left ventricular pressure waveform.	Pubmed		2.757e-05	0.1453	0.0006633	0.006068	2	8	TPM1,TPM2
Pubmed	1631061	Protein interaction cloning in yeast: identification of mammalian proteins that react with the leucine zipper of Jun.	Pubmed		2.757e-05	0.1453	0.0006633	0.006068	2	8	TPM1,TPM2
Pubmed	30205047	MEF2B Instructs Germinal Center Development and Acts as an Oncogene in B Cell Lymphomagenesis.	Pubmed		2.757e-05	0.1453	0.0006633	0.006068	2	8	MEF2A,MEF2D
Pubmed	10951186	Gene knockout studies of Ca2+-transporting ATPases.	Pubmed		2.757e-05	0.1453	0.0006633	0.006068	2	8	ATP2B1,ATP2B4
Pubmed	19567891	Genetic utility of broadly defined bipolar schizoaffective disorder as a diagnostic concept.	Pubmed		2.757e-05	0.1453	0.0006633	0.006068	2	8	AUTS2,RBFOX1
Pubmed	23184937	Deubiquitinase FAM/USP9X interacts with the E3 ubiquitin ligase SMURF1 protein and protects it from ligase activity-dependent self-degradation.	Pubmed		2.774e-05	0.1462	0.0006644	0.006078	4	172	SLC25A3,RPS24,EPB41L3,NUMA1
Pubmed	27545878	SPATA2-Mediated Binding of CYLD to HOIP Enables CYLD Recruitment to Signaling Complexes.	Pubmed		2.796e-05	0.1474	0.0006668	0.006099	5	353	TPM1,TPM2,TPM3,RPS24,SVIL
Pubmed	33658012	FBW7 suppresses ovarian cancer development by targeting the N	Pubmed		2.984e-05	0.1572	0.0007066	0.006463	6	601	TPM1,TPM2,TPM3,SLC25A3,RPS24,NUMA1
Pubmed	32460013	MKRN2 Physically Interacts with GLE1 to Regulate mRNA Export and Zebrafish Retinal Development.	Pubmed		2.99e-05	0.1576	0.0007066	0.006463	5	358	TOM1L2,SEMA6C,CSDE1,ITGA6,ATP2B1
Pubmed	29055695	Conserved expression of ultra-conserved noncoding RNA in mammalian nervous system.	Pubmed		3.121e-05	0.1645	0.0007343	0.006717	3	60	CSDE1,AUTS2,RBFOX2
Pubmed	31048545	WWP2 ubiquitylates RNA polymerase II for DNA-PK-dependent transcription arrest and repair at DNA breaks.	Pubmed		3.392e-05	0.1788	0.0007945	0.007267	6	615	SLC25A3,SMAP1,RPS24,PALLD,NACA,NUMA1
Pubmed	12660151	Calcineurin-independent regulation of plasma membrane Ca2+ ATPase-4 in the vascular smooth muscle cell cycle.	Pubmed		3.542e-05	0.1867	0.0008153	0.007457	2	9	ATP2B1,ATP2B4
Pubmed	29875359	Precise temporal regulation of alternative splicing during neural development.	Pubmed		3.542e-05	0.1867	0.0008153	0.007457	2	9	RBFOX2,RBFOX1
Pubmed	9738004	Combinatorial cis-acting elements control tissue-specific activation of the cardiac troponin I gene in vitro and in vivo.	Pubmed		3.542e-05	0.1867	0.0008153	0.007457	2	9	MEF2A,MEF2D
Pubmed	15747579	Construction of a multi-functional cDNA library specific for mouse pancreatic islets and its application to microarray.	Pubmed		3.543e-05	0.1867	0.0008153	0.007457	5	371	CD47,SLC25A3,LMO7,SVIL,PDE4DIP
Pubmed	33729478	ALS/FTD-causing mutation in cyclin F causes the dysregulation of SFPQ.	Pubmed		3.677e-05	0.1938	0.0008426	0.007707	6	624	TPM1,TPM3,SLC25A3,RPS24,LMO7,NUMA1
Pubmed	33545068	Systematically defining selective autophagy receptor-specific cargo using autophagosome content profiling.	Pubmed		4.041e-05	0.213	0.0009219	0.008432	8	1297	TPM1,TPM2,SLC25A3,CSDE1,RPS24,PALLD,PPFIA1,NUMA1
Pubmed	21145461	Dynamics of cullin-RING ubiquitin ligase network revealed by systematic quantitative proteomics.	Pubmed		4.066e-05	0.2143	0.0009236	0.008448	9	1696	MRPL43,TPM3,SLC25A3,CSDE1,DCAF6,RPS24,PPFIA1,RBFOX2,NACA
Pubmed	25147182	Quantitative Lys-?-Gly-Gly (diGly) proteomics coupled with inducible RNAi reveals ubiquitin-mediated proteolysis of DNA damage-inducible transcript 4 (DDIT4) by the E3 ligase HUWE1.	Pubmed		4.12e-05	0.2171	0.000932	0.008525	5	383	SLC25A3,CSDE1,RPS24,EPB41L3,NACA
Pubmed	26618866	?F508 CFTR interactome remodelling promotes rescue of cystic fibrosis.	Pubmed		4.232e-05	0.223	0.0009531	0.008718	6	640	TPM1,TPM2,SLC25A3,LMO7,ATP2B1,ATP2B4
Pubmed	29735542	PML Recruits TET2 to Regulate DNA Modification and Cell Proliferation in Response to Chemotherapeutic Agent.	Pubmed		4.348e-05	0.2291	0.0009751	0.008919	3	67	TPM1,TPM2,TPM3
Pubmed	9162005	Control of mouse cardiac morphogenesis and myogenesis by transcription factor MEF2C.	Pubmed		4.424e-05	0.2332	0.0009756	0.008924	2	10	MEF2A,MEF2D
Pubmed	10629060	Interaction of a mitogen-activated protein kinase signaling module with the neuronal protein JIP3.	Pubmed		4.424e-05	0.2332	0.0009756	0.008924	2	10	MAP2K7,KLC1
Pubmed	30276662	Myocyte Enhancer Factor 2c Regulates Dendritic Complexity and Connectivity of Cerebellar Purkinje Cells.	Pubmed		4.424e-05	0.2332	0.0009756	0.008924	2	10	MEF2A,MEF2D
Pubmed	20301465	Nemaline Myopathy	Pubmed		4.424e-05	0.2332	0.0009756	0.008924	2	10	TPM2,TPM3
Pubmed	17110338	Hsp90 cochaperone Aha1 downregulation rescues misfolding of CFTR in cystic fibrosis.	Pubmed		4.525e-05	0.2384	0.0009935	0.009088	4	195	TPM3,LMO7,KLC1,SVIL
Pubmed	24639526	RSPO-LGR4 functions via IQGAP1 to potentiate Wnt signaling.	Pubmed		5.189e-05	0.2735	0.001135	0.01038	4	202	SLC25A3,ATP2B1,LRRFIP1,NUMA1
Pubmed	19953087	Comparison of substrate specificity of the ubiquitin ligases Nedd4 and Nedd4-2 using proteome arrays.	Pubmed		5.29e-05	0.2788	0.001152	0.01054	4	203	TOM1L2,CACNB1,CAMKK2,MARK4
Pubmed	16365040	Laminin alpha5 is required for dental epithelium growth and polarity and the development of tooth bud and shape.	Pubmed		5.404e-05	0.2848	0.001167	0.01068	2	11	ITGA6,LEF1
Pubmed	20878950	Inherited genetic markers discovered to date are able to identify a significant number of men at considerably elevated risk for prostate cancer.	Pubmed		5.404e-05	0.2848	0.001167	0.01068	2	11	ITGA6,PDLIM5
Pubmed	25313962	RBM24 is a major regulator of muscle-specific alternative splicing.	Pubmed		6.481e-05	0.3415	0.001383	0.01265	2	12	SLC25A3,NACA
Pubmed	16424906	Skeletal muscle specification by myogenin and Mef2D via the SWI/SNF ATPase Brg1.	Pubmed		6.481e-05	0.3415	0.001383	0.01265	2	12	MEF2A,MEF2D
Pubmed	8618961	Molecular diversity of myofibrillar proteins: gene regulation and functional significance.	Pubmed		6.481e-05	0.3415	0.001383	0.01265	2	12	TPM1,TPM2
Pubmed	31519766	BioID performed on Golgi enriched fractions identify C10orf76 as aGBF1 Binding Protein essential for Golgi maintenance and secretion.	Pubmed		6.728e-05	0.3546	0.00143	0.01308	4	216	CSDE1,PDLIM5,KLC1,NACA
Pubmed	24711643	Identifying biological pathways that underlie primordial short stature using network analysis.	Pubmed		6.83e-05	0.36	0.001446	0.01322	7	1024	TPM3,SLC25A3,LMO7,ATP2B1,SVIL,NACA,NUMA1
Pubmed	32581705	Quantitative Proteomic Analysis of Serotonin Transporter Interactome: Network Impact of the SERT Ala56 Coding Variant.	Pubmed		7.118e-05	0.3751	0.0015	0.01372	5	430	TPM3,PALM,ABLIM3,ATP2B1,MARK4
Pubmed	26673895	A deep proteomics perspective on CRM1-mediated nuclear export and nucleocytoplasmic partitioning.	Pubmed		7.435e-05	0.3918	0.001557	0.01424	7	1038	TOM1L2,CSDE1,SMAP1,MAP2K7,MEF2A,MEF2D,PDLIM5
Pubmed	22988430	A genome-wide screen to identify transcription factors expressed in pelvic Ganglia of the lower urinary tract.	Pubmed		7.446e-05	0.3924	0.001557	0.01424	6	709	LEF1,LMO7,RTN2,MEF2A,MEF2D,PDLIM5
Pubmed	21447557	Coordinated regulation of differentiation and proliferation of embryonic cardiomyocytes by a jumonji (Jarid2)-cyclin D1 pathway.	Pubmed		7.654e-05	0.4034	0.001594	0.01458	2	13	MEF2A,MEF2D
Pubmed	28302793	Anticancer sulfonamides target splicing by inducing RBM39 degradation via recruitment to DCAF15.	Pubmed		7.739e-05	0.4078	0.001606	0.01469	6	714	TPM1,RPS24,RBFOX2,NACA,RBFOX1,NUMA1
Pubmed	30948266	Gain of Additional BIRC3 Protein Functions through 3'-UTR-Mediated Protein Complex Formation.	Pubmed		7.814e-05	0.4118	0.001615	0.01477	8	1425	CD47,TPM3,SLC25A3,RPS24,EPB41L3,ATP2B1,NACA,NUMA1
Pubmed	12168954	Construction of expression-ready cDNA clones for KIAA genes: manual curation of 330 KIAA cDNA clones.	Pubmed		7.879e-05	0.4152	0.001622	0.01484	4	225	AUTS2,CAMKK2,OGA,LMO7
Pubmed	31452512	Systematic identification of cancer cell vulnerabilities to natural killer cell-mediated immune surveillance.	Pubmed		8.015e-05	0.4224	0.001637	0.01498	4	226	SMAP1,PDLIM5,LRRFIP1,NUMA1
Pubmed	31239290	Targeted and Interactome Proteomics Revealed the Role of PHD2 in Regulating BRD4 Proline Hydroxylation.	Pubmed		8.015e-05	0.4224	0.001637	0.01498	5	441	CSDE1,RPS24,PPFIA1,NACA,NUMA1
Pubmed	16381901	The LIFEdb database in 2006.	Pubmed		8.102e-05	0.427	0.001649	0.01508	6	720	CSDE1,RPS24,ABLIM3,MEF2A,ATP2B4,PDLIM5
Pubmed	15489336	From ORFeome to biology: a functional genomics pipeline.	Pubmed		8.226e-05	0.4335	0.001667	0.01525	6	722	CSDE1,RPS24,ABLIM3,MEF2A,ATP2B4,PDLIM5
Pubmed	34795231	Identification of proximal SUMO-dependent interactors using SUMO-ID.	Pubmed		8.274e-05	0.436	0.001671	0.01528	5	444	CSDE1,SMAP1,EPB41L3,PALLD,MEF2D
Pubmed	24255178	Protein interaction network of the mammalian Hippo pathway reveals mechanisms of kinase-phosphatase interactions.	Pubmed		8.45e-05	0.4453	0.0017	0.01555	5	446	TPM1,R3HDM2,EPB41L3,LMO7,PPFIA1
Pubmed	15123239	An improved method for the synthesis of cellulose membrane-bound peptides with free C termini is useful for PDZ domain binding studies.	Pubmed		8.546e-05	0.4504	0.001712	0.01566	3	84	ATP2B1,MEF2A,ATP2B4
Pubmed	31732153	Hypertonicity-responsive ubiquitin ligase RNF183 promotes Na, K-ATPase lysosomal degradation through ubiquitination of its ?1 subunit.	Pubmed		8.72e-05	0.4596	0.001741	0.01592	5	449	TOM1L2,CSDE1,EPB41L3,PDLIM5,NACA
Pubmed	23055939	A mutation in the Srrm4 gene causes alternative splicing defects and deafness in the Bronx waltzer mouse.	Pubmed		8.852e-05	0.4665	0.001755	0.01605	3	85	CACNB1,LMO7,MEF2D
Pubmed	8114702	A Mef2 gene that generates a muscle-specific isoform via alternative mRNA splicing.	Pubmed		8.924e-05	0.4703	0.001755	0.01605	2	14	MEF2A,MEF2D
Pubmed	12130539	Cyclin D-cdk4 activity modulates the subnuclear localization and interaction of MEF2 with SRC-family coactivators during skeletal muscle differentiation.	Pubmed		8.924e-05	0.4703	0.001755	0.01605	2	14	MEF2A,MEF2D
Pubmed	21953612	Specific control of pancreatic endocrine ?- and ?-cell mass by class IIa histone deacetylases HDAC4, HDAC5, and HDAC9.	Pubmed		8.924e-05	0.4703	0.001755	0.01605	2	14	MEF2A,MEF2D
Pubmed	29518331	Interactome Analysis Reveals Regulator of G Protein Signaling 14 (RGS14) is a Novel Calcium/Calmodulin (Ca	Pubmed		9.016e-05	0.4751	0.001766	0.01616	4	233	TPM1,TPM2,TPM3,LRRFIP1
Pubmed	26871637	Widespread Expansion of Protein Interaction Capabilities by Alternative Splicing.	Pubmed		9.553e-05	0.5034	0.001865	0.01706	6	742	TPM1,TPM3,SLC25A3,MEF2A,RBFOX1,PDE4DIP
Pubmed	11544199	Construction of long-transcript enriched cDNA libraries from submicrogram amounts of total RNAs by a universal PCR amplification method.	Pubmed		9.74e-05	0.5133	0.001894	0.01732	7	1084	TPM1,TOM1L2,RPS24,ABLIM3,ATP2B1,ATG13,PPFIA1
Pubmed	32457219	Unbiased Profiling of the Human Proinsulin Biosynthetic Interaction Network Reveals a Role for Peroxiredoxin 4 in Proinsulin Folding.	Pubmed		0.0001017	0.536	0.001971	0.01803	5	464	SLC25A3,COBL,LMO7,MAP2K7,PDLIM5
Pubmed	19782130	Influence of natriuretic peptide receptor-1 on survival and cardiac hypertrophy during development.	Pubmed		0.0001029	0.5423	0.001987	0.01817	2	15	MEF2A,MEF2D
Pubmed	30194290	Interrogating the protein interactomes of RAS isoforms identifies PIP5K1A as a KRAS-specific vulnerability.	Pubmed		0.0001048	0.5524	0.002016	0.01844	5	467	ITGA6,EPB41L3,ATP2B1,ATP2B4,PPFIA1
Pubmed	28611215	Genome-wide CRISPR screen identifies HNRNPL as a prostate cancer dependency regulating RNA splicing.	Pubmed		0.000106	0.5585	0.002031	0.01858	8	1489	CSDE1,AUTS2,COBL,DCAF6,ATP2B1,MEF2A,ATG13,RBFOX2
Pubmed	28902428	Nuclear lamina genetic variants, including a truncated LAP2, in twins and siblings with nonalcoholic fatty liver disease.	Pubmed		0.0001077	0.5675	0.002056	0.01881	4	244	TPM1,TPM2,TPM3,SLC25A3
Pubmed	22144916	The RNA-methyltransferase Misu (NSun2) poises epidermal stem cells to differentiate.	Pubmed		0.0001175	0.6194	0.002228	0.02038	2	16	ITGA6,LEF1
Pubmed	25987543	Nebulette knockout mice have normal cardiac function, but show Z-line widening and up-regulation of cardiac stress markers.	Pubmed		0.0001175	0.6194	0.002228	0.02038	2	16	TPM1,PALLD
Pubmed	25437307	LINKIN, a new transmembrane protein necessary for cell adhesion.	Pubmed		0.0001192	0.628	0.002251	0.02059	5	480	SLC25A3,SFXN4,RPS24,MEF2A,NACA
Pubmed	26972000	Substrate-Trapped Interactors of PHD3 and FIH Cluster in Distinct Signaling Pathways.	Pubmed		0.0001205	0.635	0.002268	0.02075	8	1517	SLC25A3,SFXN4,RPS24,LEF1,PPFIA1,KLC1,RBFOX2,NACA
Pubmed	26932671	KMT2D regulates specific programs in heart development via histone H3 lysine 4 di-methylation.	Pubmed		0.0001331	0.7015	0.00247	0.0226	2	17	TPM1,ATP2B4
Pubmed	17336904	MEF2C transcription factor controls chondrocyte hypertrophy and bone development.	Pubmed		0.0001331	0.7015	0.00247	0.0226	2	17	MEF2A,MEF2D
Pubmed	33084572	Developmental, cellular, and behavioral phenotypes in a mouse model of congenital hypoplasia of the dentate gyrus.	Pubmed		0.0001331	0.7015	0.00247	0.0226	2	17	LEF1,ATP2B4
Pubmed	27779093	MEF2C regulates cortical inhibitory and excitatory synapses and behaviors relevant to neurodevelopmental disorders.	Pubmed		0.0001331	0.7015	0.00247	0.0226	2	17	MEF2A,MEF2D
Pubmed	28581483	Blocking an N-terminal acetylation-dependent protein interaction inhibits an E3 ligase.	Pubmed		0.0001375	0.7247	0.002543	0.02326	5	495	SLC25A3,DCAF6,KLC1,LRRFIP1,NACA
Pubmed	11076863	DNA cloning using in vitro site-specific recombination.	Pubmed		0.0001381	0.728	0.002545	0.02328	6	794	CSDE1,RPS24,ABLIM3,MEF2A,ATP2B4,PDLIM5
Pubmed	10048485	Prediction of the coding sequences of unidentified human genes. XII. The complete sequences of 100 new cDNA clones from brain which code for large proteins in vitro.	Pubmed		0.0001434	0.7557	0.002633	0.02409	3	100	CSDE1,ABLIM3,LMO7
Pubmed	20360068	Systematic analysis of human protein complexes identifies chromosome segregation proteins.	Pubmed		0.0001442	0.7597	0.002638	0.02413	7	1155	MRPL43,TPM1,CSDE1,DCAF6,SVIL,NACA,NUMA1
Pubmed	32845239	m6A RNA methylation impacts fate choices during skin morphogenesis.	Pubmed		0.0001497	0.7887	0.00271	0.02479	2	18	ITGA6,LEF1
Pubmed	30111840	Autism-like phenotype and risk gene mRNA deadenylation by CPEB4 mis-splicing.	Pubmed		0.0001497	0.7887	0.00271	0.02479	2	18	AUTS2,RBFOX1
Pubmed	11840567	Cluster analysis of an extensive human breast cancer cell line protein expression map database.	Pubmed		0.0001497	0.7887	0.00271	0.02479	2	18	TPM1,TPM2
Pubmed	9734811	Prediction of the coding sequences of unidentified human genes. X. The complete sequences of 100 new cDNA clones from brain which can code for large proteins in vitro.	Pubmed		0.0001521	0.8013	0.002735	0.02502	3	102	COBL,OGA,ATG13
Pubmed	10231032	Prediction of the coding sequences of unidentified human genes. XIII. The complete sequences of 100 new cDNA clones from brain which code for large proteins in vitro.	Pubmed		0.0001521	0.8013	0.002735	0.02502	3	102	R3HDM2,EPB41L3,PALLD
Pubmed	32129710	Wnt regulation: exploring Axin-Disheveled interactions and defining mechanisms by which the SCF E3 ubiquitin ligase is recruited to the destruction complex.	Pubmed		0.0001529	0.8057	0.00274	0.02507	6	809	TPM3,SLC25A3,CSDE1,RPS24,LRRFIP1,NACA
Pubmed	29511261	Insights into the ubiquitin-proteasome system of human embryonic stem cells.	Pubmed		0.0001566	0.8251	0.002797	0.02558	4	269	TPM1,TPM3,EPB41L3,LRRFIP1
Pubmed	25737280	Control of a neuronal morphology program by an RNA-binding zinc finger protein, Unkempt.	Pubmed		0.0001611	0.8488	0.002867	0.02623	4	271	SLC25A3,CSDE1,ATP2B1,RBFOX2
Pubmed	25315684	Repression of rRNA transcription by PARIS contributes to Parkinson's disease.	Pubmed		0.0001633	0.8608	0.002898	0.02651	4	272	TPM1,SLC25A3,SFXN4,RPS24
Pubmed	24625528	Interactome analysis of AMP-activated protein kinase (AMPK)-?1 and -?1 in INS-1 pancreatic beta-cells by affinity purification-mass spectrometry.	Pubmed		0.0001657	0.8731	0.00293	0.0268	3	105	TPM1,TPM3,ATP2B1
Pubmed	24371086	ILK modulates epithelial polarity and matrix formation in hair follicles.	Pubmed		0.0001672	0.881	0.002937	0.02686	2	19	ITGA6,LEF1
Pubmed	19767753	Identification of seven new prostate cancer susceptibility loci through a genome-wide association study.	Pubmed		0.0001672	0.881	0.002937	0.02686	2	19	ITGA6,PDLIM5
Pubmed	20564319	Prostate cancer risk-associated variants reported from genome-wide association studies: meta-analysis and their contribution to genetic Variation.	Pubmed		0.0001856	0.9782	0.003208	0.02935	2	20	ITGA6,PDLIM5
Pubmed	12897243	Morphogenesis of the telencephalic commissure requires scaffold protein JNK-interacting protein 3 (JIP3).	Pubmed		0.0001856	0.9782	0.003208	0.02935	2	20	MAP2K7,KLC1
Pubmed	12819125	Targeting a complex transcriptome: the construction of the mouse full-length cDNA encyclopedia.	Pubmed		0.0001926	1	0.003208	0.02935	4	284	TPM2,TPM3,PALLD,KLC1
Pubmed	21423176	Analysis of the myosin-II-responsive focal adhesion proteome reveals a role for ?-Pix in negative regulation of focal adhesion maturation.	Pubmed		0.0001952	1	0.003208	0.02935	4	285	ITGA6,LMO7,PALLD,SVIL
Pubmed	35032548	Host E3 ligase HUWE1 attenuates the proapoptotic activity of the MERS-CoV accessory protein ORF3 by promoting its ubiquitin-dependent degradation.	Pubmed		0.0001955	1	0.003208	0.02935	5	534	SLC25A3,CSDE1,OGA,ATP2B1,PALLD
Pubmed	33013468	An Alternative Splicing Program for Mouse Craniofacial Development.	Pubmed		0.000205	1	0.003208	0.02935	2	21	LEF1,NUMA1
Pubmed	12601173	Immunomic analysis of human sarcoma.	Pubmed		0.000205	1	0.003208	0.02935	2	21	AUTS2,PALLD
Pubmed	17875930	Regulation of skeletal muscle sarcomere integrity and postnatal muscle function by Mef2c.	Pubmed		0.000205	1	0.003208	0.02935	2	21	MEF2A,MEF2D
Pubmed	21282530	Interaction proteomics analysis of polycomb proteins defines distinct PRC1 complexes in mammalian cells.	Pubmed		0.0002223	1	0.003208	0.02935	3	116	DCAF6,OGA,NUMA1
Pubmed	15767678	Role of the JIP4 scaffold protein in the regulation of mitogen-activated protein kinase signaling pathways.	Pubmed		0.0002254	1	0.003208	0.02935	2	22	MAP2K7,KLC1
Pubmed	21464233	Runx1 modulates adult hair follicle stem cell emergence and maintenance from distinct embryonic skin compartments.	Pubmed		0.0002254	1	0.003208	0.02935	2	22	ITGA6,LEF1
Pubmed	34728620	Arginine methylation and ubiquitylation crosstalk controls DNA end-resection and homologous recombination repair.	Pubmed		0.0002259	1	0.003208	0.02935	5	551	TPM3,CSDE1,EPB41L3,RBFOX2,NACA
Pubmed	32513696	RIG-I regulates myeloid differentiation by promoting TRIM25-mediated ISGylation.	Pubmed		0.0002351	1	0.003208	0.02935	8	1673	TPM2,TOM1L2,CD47,TPM3,ITGA6,ATP2B1,KLC1,RBFOX2
Pubmed	28164238	KLF13 is a genetic modifier of the Holt-Oram syndrome gene TBX5.	Pubmed		0.0002467	1	0.003208	0.02935	2	23	MEF2A,MEF2D
Pubmed	21565611	Mapping the NPHP-JBTS-MKS protein network reveals ciliopathy disease genes and pathways.	Pubmed		0.0002495	1	0.003208	0.02935	5	563	TPM1,TPM3,SLC25A3,PALM,NACA
Pubmed	33567341	USP11 mediates repair of DNA-protein cross-links by deubiquitinating SPRTN metalloprotease.	Pubmed		0.0002536	1	0.003208	0.02935	5	565	SLC25A3,SFXN4,RPS24,RBFOX2,RBFOX1
Pubmed	30773093	DYRK1A regulates the recruitment of 53BP1 to the sites of DNA damage in part through interaction with RNF169.	Pubmed		0.0002578	1	0.003208	0.02935	3	122	TPM1,RPS24,PDLIM5
Pubmed	9110174	Large-scale concatenation cDNA sequencing.	Pubmed		0.0002598	1	0.003208	0.02935	5	568	TOM1L2,SEMA6C,CSDE1,ATP2B1,ATG13
Pubmed	8619474	A "double adaptor" method for improved shotgun library construction.	Pubmed		0.0002726	1	0.003208	0.02935	5	574	TOM1L2,SEMA6C,CSDE1,ATP2B1,ATG13
Pubmed	15342556	Sequence comparison of human and mouse genes reveals a homologous block structure in the promoter regions.	Pubmed		0.000287	1	0.003208	0.02935	7	1293	CSDE1,PALM,CACNB1,ABLIM3,PDLIM5,KLC1,PDE4DIP
Pubmed	19405953	Proteome analysis of schizophrenia patients Wernicke's area reveals an energy metabolism dysregulation.	Pubmed		0.0002921	1	0.003208	0.02935	2	25	TPM3,SLC25A3
Pubmed	29395067	High-Density Proximity Mapping Reveals the Subcellular Organization of mRNA-Associated Granules and Bodies.	Pubmed		0.0002936	1	0.003208	0.02935	8	1729	MRPL43,TPM3,CSDE1,ITGA6,SMAP1,R3HDM2,PALLD,MEF2D
Pubmed	28685749	The E3 ubiquitin ligase and RNA-binding protein ZNF598 orchestrates ribosome quality control of premature polyadenylated mRNAs.	Pubmed		0.0003031	1	0.003208	0.02935	4	320	SLC25A3,ATP2B1,KLC1,LRRFIP1
Pubmed	28986522	Mammalian APE1 controls miRNA processing and its interactome is linked to cancer RNA metabolism.	Pubmed		0.0003139	1	0.003208	0.02935	6	925	TPM1,ABLIM3,RTN2,MEF2A,PPFIA1,KLC1
Pubmed	26586428	SRSF10 Plays a Role in Myoblast Differentiation and Glucose Production via Regulation of Alternative Splicing.	Pubmed		0.0003163	1	0.003208	0.02935	2	26	MEF2A,LRRFIP1
Pubmed	17875933	Targeted deletion of the mitogen-activated protein kinase kinase 4 gene in the nervous system causes severe brain developmental defects and premature death.	Pubmed		0.0003163	1	0.003208	0.02935	2	26	MAP2K7,KLC1
Pubmed	23398456	The P-body component USP52/PAN2 is a novel regulator of HIF1A mRNA stability.	Pubmed		0.0003328	1	0.003208	0.02935	4	328	TPM1,TPM3,RPS24,SVIL
Pubmed	31073040	LMBR1L regulates lymphopoiesis through Wnt/?-catenin signaling.	Pubmed		0.0003458	1	0.003208	0.02935	6	942	TOM1L2,CSDE1,SFXN4,OGA,RTN2,ATP2B4
Pubmed	30425250	Proteome-wide analysis of USP14 substrates revealed its role in hepatosteatosis via stabilization of FASN.	Pubmed		0.0003564	1	0.003208	0.02935	4	334	RPS24,SVIL,LRRFIP1,NACA
Pubmed	15071553	Biology, structure and mechanism of P-type ATPases.	Pubmed		0.0003944	1	0.003208	0.02935	2	29	ATP2B1,ATP2B4
Pubmed	33306668	In silico APC/C substrate discovery reveals cell cycle-dependent degradation of UHRF1 and other chromatin regulators.	Pubmed		0.0004061	1	0.003208	0.02935	6	971	SLC25A3,CSDE1,RPS24,ATP2B1,PPFIA1,NACA
Pubmed	30254141	Activation of Wnt signaling reduces ipsilaterally projecting retinal ganglion cells in pigmented retina.	Pubmed		0.0004511	1	0.003208	0.02935	2	31	LEF1,RTN2
Pubmed	35066290	An unexpected role for BAG3 in regulating PARP1 ubiquitination in oxidative stress-related endothelial damage.	Pubmed		0.0004511	1	0.003208	0.02935	2	31	TPM2,CSDE1
Pubmed	25184681	Systematic screening reveals a role for BRCA1 in the response to transcription-associated DNA damage.	Pubmed		0.0004629	1	0.003208	0.02935	3	149	ABLIM3,PPFIA1,NUMA1
Pubmed	30344098	Ubiquitin-Independent Disassembly by a p97 AAA-ATPase Complex Drives PP1 Holoenzyme Formation.	Pubmed		0.0004775	1	0.003208	0.02935	4	361	RPS24,LMO7,SVIL,NUMA1
Pubmed	20111592	RNA microarray analysis in prenatal mouse cochlea reveals novel IGF-I target genes: implication of MEF2 and FOXM1 transcription factors.	Pubmed		0.0004809	1	0.003208	0.02935	2	32	MEF2A,MEF2D
Pubmed	21768366	Genetic analysis of specific and redundant roles for p38alpha and p38beta MAPKs during mouse development.	Pubmed		0.0004809	1	0.003208	0.02935	2	32	MEF2A,MEF2D
Pubmed	25757744	Mef2d is essential for the maturation and integrity of retinal photoreceptor and bipolar cells.	Pubmed		0.0004809	1	0.003208	0.02935	2	32	MEF2A,MEF2D
Pubmed	21951318	Ligand-dependent differences in estrogen receptor beta-interacting proteins identified in lung adenocarcinoma cells corresponds to estrogenic responses.	Pubmed		0.0004809	1	0.003208	0.02935	2	32	TPM1,TPM3
Pubmed	31180492	Proteomic characterization of chromosomal common fragile site (CFS)-associated proteins uncovers ATRX as a regulator of CFS stability.	Pubmed		0.0004875	1	0.003208	0.02935	5	652	RPS24,LMO7,SVIL,NACA,NUMA1
Pubmed	11044609	Large-scale screen for genes controlling mammalian embryogenesis, using high-throughput gene expression analysis in mouse embryos.	Pubmed		0.0004906	1	0.003208	0.02935	3	152	TPM2,LEF1,MEF2A
Pubmed	33742100	Acetylation of ELF5 suppresses breast cancer progression by promoting its degradation and targeting CCND1.	Pubmed		0.0004909	1	0.003208	0.02935	5	653	CSDE1,PALLD,KLC1,NACA,NUMA1
Pubmed	8681137	Identification of 4370 expressed sequence tags from a 3'-end-specific cDNA library of human skeletal muscle by DNA sequencing and filter hybridization.	Pubmed		0.0005116	1	0.003208	0.02935	2	33	TPM2,PDE4DIP
Pubmed	32780723	ZZW-115-dependent inhibition of NUPR1 nuclear translocation sensitizes cancer cells to genotoxic agents.	Pubmed		0.0005152	1	0.003208	0.02935	5	660	PALM,SVIL,LRRFIP1,NACA,NUMA1
Pubmed	22673621	Identification of atrogin-1-targeted proteins during the myostatin-induced skeletal muscle wasting.	Pubmed		0.0005194	1	0.003208	0.02935	3	155	TPM1,RTN2,NACA
Pubmed	26170170	RC3H1 post-transcriptionally regulates A20 mRNA and modulates the activity of the IKK/NF-?B pathway.	Pubmed		0.0005292	1	0.003208	0.02935	3	156	TPM2,SLC25A3,RPS24
Pubmed	23300479	Insulin and IGF1 receptors are essential for XX and XY gonadal differentiation and adrenal development in mice.	Pubmed		0.0005432	1	0.003208	0.02935	2	34	LEF1,MAP2K7
Pubmed	22990118	Charting the landscape of tandem BRCT domain-mediated protein interactions.	Pubmed		0.0005515	1	0.003208	0.02935	5	670	TPM1,TPM3,OGA,PALLD,NUMA1
Pubmed	34315543	SNX27-driven membrane localisation of OTULIN antagonises linear ubiquitination and NF-?B signalling activation.	Pubmed		0.0005674	1	0.003208	0.02935	4	378	SMAP1,DCAF6,LMO7,ATP2B4
Pubmed	30209976	PTPN14 regulates Roquin2 stability by tyrosine dephosphorylation.	Pubmed		0.0005818	1	0.003208	0.02935	5	678	MRPL43,SLC25A3,RPS24,RBFOX2,NACA
Pubmed	32913203	CHIP ubiquitylates NOXA and induces its lysosomal degradation in response to DNA damage.	Pubmed		0.0005906	1	0.003208	0.02935	3	162	EPB41L3,ATP2B1,ATP2B4
Pubmed	16512683	140 mouse brain proteins identified by Ca2+-calmodulin affinity chromatography and tandem mass spectrometry.	Pubmed		0.0006012	1	0.003208	0.02935	3	163	EPB41L3,ATP2B1,ATP2B4
Pubmed	27880917	Phenotypic and Interaction Profiling of the Human Phosphatases Identifies Diverse Mitotic Regulators.	Pubmed		0.0006067	1	0.003208	0.02935	6	1048	ITGA6,PALM,ATP2B1,ATP2B4,PPFIA1,SVIL
Pubmed	27565344	Cell-Type-Specific Alternative Splicing Governs Cell Fate in the Developing Cerebral Cortex.	Pubmed		0.0006436	1	0.003208	0.02935	2	37	EPB41L3,RBFOX1
Pubmed	12766061	Gene expression profile of the human trabecular meshwork: NEIBank sequence tag analysis.	Pubmed		0.0006436	1	0.003208	0.02935	2	37	TPM1,RPS24
Pubmed	21319273	An important role for CDK2 in G1 to S checkpoint activation and DNA damage response in human embryonic stem cells.	Pubmed		0.0006814	1	0.003208	0.02935	4	397	TPM3,SLC25A3,RPS24,NUMA1
Pubmed	32877691	A High-Density Human Mitochondrial Proximity Interaction Network.	Pubmed		0.0006856	1	0.003208	0.02935	7	1496	MRPL43,TPM1,TOM1L2,TPM3,SFXN4,R3HDM2,RPS24
Pubmed	19738201	Proteomic analysis of integrin-associated complexes identifies RCC2 as a dual regulator of Rac1 and Arf6.	Pubmed		0.0007025	1	0.003208	0.02935	5	707	MRPL43,TPM3,RPS24,PDLIM5,NACA
Pubmed	31470122	Cellular substrates and pro-apoptotic function of the human HtrA4 protease.	Pubmed		0.0007146	1	0.003208	0.02935	3	173	TPM1,TPM3,COBL
Pubmed	16510873	Cdc42 controls progenitor cell differentiation and beta-catenin turnover in skin.	Pubmed		0.0007152	1	0.003208	0.02935	2	39	ITGA6,LEF1
Pubmed	30562941	Proteomic Analysis of the Spinophilin Interactome in Rodent Striatum Following Psychostimulant Sensitization.	Pubmed		0.0007205	1	0.003208	0.02935	4	403	SLC25A3,EPB41L3,ATP2B1,ATP2B4
Pubmed	29669786	Rearrangement of the Protein Phosphatase 1 Interactome During Heart Failure Progression.	Pubmed		0.0007266	1	0.003208	0.02935	3	174	SLC25A3,MEF2A,MEF2D
Pubmed	18614564	Proteomics analysis identifies phosphorylation-dependent alpha-synuclein protein interactions.	Pubmed		0.000751	1	0.003208	0.02935	3	176	CD47,SLC25A3,EPB41L3
Pubmed	16263121	A proteomic snapshot of the human heat shock protein 90 interactome.	Pubmed		0.0007523	1	0.003208	0.02935	2	40	TPM3,NUMA1
Pubmed	27025967	Prohibitin 1 regulates tumor cell apoptosis via the interaction with X-linked inhibitor of apoptosis protein.	Pubmed		0.0007863	1	0.003208	0.02935	5	725	SLC25A3,CSDE1,RPS24,ATP2B1,RBFOX2
Pubmed	34638806	Rab11-FIP1 and Rab11-FIP5 Regulate pIgR/pIgA Transcytosis through TRIM21-Mediated Polyubiquitination.	Pubmed		0.0007904	1	0.003208	0.02935	2	41	EPB41L3,NUMA1
Pubmed	19805454	Quantitative nanoproteomics for protein complexes (QNanoPX) related to estrogen transcriptional action.	Pubmed		0.0007904	1	0.003208	0.02935	2	41	RPS24,NUMA1
Pubmed	32552912	Upregulation of RIN3 induces endosomal dysfunction in Alzheimer's disease.	Pubmed		0.0008253	1	0.003208	0.02935	4	418	TPM3,SLC25A3,CSDE1,PDLIM5
Pubmed	31753913	Systematic bromodomain protein screens identify homologous recombination and R-loop suppression pathways involved in genome integrity.	Pubmed		0.0008414	1	0.003208	0.02935	6	1116	TPM3,DCAF6,EPB41L3,MAP2K7,PPFIA1,MARK4
Pubmed	32908313	Targeting TRIM37-driven centrosome dysfunction in 17q23-amplified breast cancer.	Pubmed		0.000854	1	0.003208	0.02935	3	184	PALLD,MEF2D,SVIL
Pubmed	14744259	14-3-3-affinity purification of over 200 human phosphoproteins reveals new links to regulation of cellular metabolism, proliferation and trafficking.	Pubmed		0.0008811	1	0.003208	0.02935	3	186	TPM3,MAP2K7,NUMA1
Pubmed	11230166	Toward a catalog of human genes and proteins: sequencing and analysis of 500 novel complete protein coding human cDNAs.	Pubmed		0.0009148	1	0.003208	0.02935	5	750	RPS24,ABLIM3,MEF2A,ATP2B4,PDLIM5
Pubmed	7671812	Isolation of novel tissue-specific genes from cDNA libraries representing the individual tissue constituents of the gastrulating mouse embryo.	Pubmed		0.0009324	1	0.003208	0.02935	4	432	MAP2K7,ATG13,NACA,NUMA1
Pubmed	31177093	Spatial proteomics reveal that the protein phosphatase PTP1B interacts with and may modify tyrosine phosphorylation of the rhomboid protease RHBDL4.	Pubmed		0.0009511	1	0.003208	0.02935	3	191	CSDE1,EPB41L3,PDLIM5
Pubmed	23455922	Interlaboratory reproducibility of large-scale human protein-complex analysis by standardized AP-MS.	Pubmed		0.0009895	1	0.003208	0.02935	4	439	SLC25A3,AUTS2,EPB41L3,PDE4DIP
Pubmed	33403043	Deltex3 inhibits Epithelial Mesenchymal Transition in Papillary Thyroid Carcinoma via promoting ubiquitination of XRCC5 to regulate the AKT signal pathway.	Pubmed		0.0009945	1	0.003208	0.02935	2	46	SLC25A3,SVIL
Pubmed	10216106	A new fusion gene TPM3-ALK in anaplastic large cell lymphoma created by a (1;2)(q25;p23) translocation.	Pubmed		0.001006	1	0.003208	0.02935	1	1	TPM3
Pubmed	32882290	The effect of tropomyosin variants on cardiomyocyte function and structure that underlie different clinical cardiomyopathy phenotypes.	Pubmed		0.001006	1	0.003208	0.02935	1	1	TPM1
Pubmed	16951497	MEF2A gene and susceptibility to coronary artery disease in the Chinese people.	Pubmed		0.001006	1	0.003208	0.02935	1	1	MEF2A
Pubmed	9185503	A homozygous mutation in the integrin alpha6 gene in junctional epidermolysis bullosa with pyloric atresia.	Pubmed		0.001006	1	0.003208	0.02935	1	1	ITGA6
Pubmed	34898601	Poststroke dendritic arbor regrowth requires the actin nucleator Cobl.	Pubmed		0.001006	1	0.003208	0.02935	1	1	COBL
Pubmed	11959811	Differential regulation of a novel variant of the alpha(6) integrin, alpha(6p).	Pubmed		0.001006	1	0.003208	0.02935	1	1	ITGA6
Pubmed	15756419	Alterations of lymphoid enhancer factor-1 isoform expression in solid tumors and acute leukemias.	Pubmed		0.001006	1	0.003208	0.02935	1	1	LEF1
Pubmed	7780795	[Analysis of the diversity of tropomyosin isoforms].	Pubmed		0.001006	1	0.003208	0.02935	1	1	TPM1
Pubmed	23435423	The RNA-binding protein Rbfox2: an essential regulator of EMT-driven alternative splicing and a mediator of cellular invasion.	Pubmed		0.001006	1	0.003208	0.02935	1	1	RBFOX2
Pubmed	22154550	Skeletal muscle-specific variant of nascent polypeptide associated complex alpha (skNAC): implications for a specific role in mammalian myoblast differentiation.	Pubmed		0.001006	1	0.003208	0.02935	1	1	NACA
Pubmed	34203368	CD47 in the Brain and Neurodegeneration: An Update on the Role in Neuroinflammatory Pathways.	Pubmed		0.001006	1	0.003208	0.02935	1	1	CD47
Pubmed	35029218	Identification of a novel missense mutation in the TPM1 gene via exome sequencing in a Chinese family with dilated cardiomyopathy: A case report and literature review.	Pubmed		0.001006	1	0.003208	0.02935	1	1	TPM1
Pubmed	23148217	Tropomyosin dephosphorylation results in compensated cardiac hypertrophy.	Pubmed		0.001006	1	0.003208	0.02935	1	1	TPM1
Pubmed	25596529	Conditional knock-out reveals a requirement for O-linked N-Acetylglucosaminase (O-GlcNAcase) in metabolic homeostasis.	Pubmed		0.001006	1	0.003208	0.02935	1	1	OGA
Pubmed	33765961	CD47 expression and CD163	Pubmed		0.001006	1	0.003208	0.02935	1	1	CD47
Pubmed	22899651	Converging evidence that sequence variations in the novel candidate gene MAP2K7 (MKK7) are functionally associated with schizophrenia.	Pubmed		0.001006	1	0.003208	0.02935	1	1	MAP2K7
Pubmed	24290388	Orchestration of neurodevelopmental programs by RBFOX1: implications for autism spectrum disorder.	Pubmed		0.001006	1	0.003208	0.02935	1	1	RBFOX1
Pubmed	16910979	A change of expression in the conserved signaling gene MKK7 is associated with a selective sweep in the western house mouse Mus musculus domesticus.	Pubmed		0.001006	1	0.003208	0.02935	1	1	MAP2K7
Pubmed	1601870	Splicing of two alternative exon pairs in beta-tropomyosin pre-mRNA is independently controlled during myogenesis.	Pubmed		0.001006	1	0.003208	0.02935	1	1	TPM2
Pubmed	9693037	cDNA cloning, genomic organization, and expression of the human RTN2 gene, a member of a gene family encoding reticulons.	Pubmed		0.001006	1	0.003208	0.02935	1	1	RTN2
Pubmed	14960415	MEF2 activation in differentiated primary human skeletal muscle cultures requires coordinated involvement of parallel pathways.	Pubmed		0.001006	1	0.003208	0.02935	1	1	MEF2A
Pubmed	29237729	The mammalian phosphate carrier SLC25A3 is a mitochondrial copper transporter required for cytochrome	Pubmed		0.001006	1	0.003208	0.02935	1	1	SLC25A3
Pubmed	12379849	Mitochondrial deficiency and cardiac sudden death in mice lacking the MEF2A transcription factor.	Pubmed		0.001006	1	0.003208	0.02935	1	1	MEF2A
Pubmed	27983818	Structural and Functional Effects of Cardiomyopathy-Causing Mutations in the Troponin T-Binding Region of Cardiac Tropomyosin.	Pubmed		0.001006	1	0.003208	0.02935	1	1	TPM1
Pubmed	24876965	Expression of TPM1?, a Novel Sarcomeric Isoform of the TPM1 Gene, in Mouse Heart and Skeletal Muscle.	Pubmed		0.001006	1	0.003208	0.02935	1	1	TPM1
Pubmed	24239060	Novel TPM3 mutation in a family with cap myopathy and review of the literature.	Pubmed		0.001006	1	0.003208	0.02935	1	1	TPM3
Pubmed	22737252	Persistence length of human cardiac ?-tropomyosin measured by single molecule direct probe microscopy.	Pubmed		0.001006	1	0.003208	0.02935	1	1	TPM1
Pubmed	23461724	Analysis of MEF2A mutations in a Chinese population with premature coronary artery disease.	Pubmed		0.001006	1	0.003208	0.02935	1	1	MEF2A
Pubmed	31689804	Association of single nucleotide polymorphisms in the 3'UTR region of TPM1 gene with dilated cardiomyopathy: A case-control study.	Pubmed		0.001006	1	0.003208	0.02935	1	1	TPM1
Pubmed	8327508	A familial hypertrophic cardiomyopathy locus maps to chromosome 15q2.	Pubmed		0.001006	1	0.003208	0.02935	1	1	TPM1
Pubmed	32092148	A recurrent pathogenic variant in TPM2 reveals further phenotypic and genetic heterogeneity in multiple pterygium syndrome-related disorders.	Pubmed		0.001006	1	0.003208	0.02935	1	1	TPM2
Pubmed	10652311	Molecular and functional characterization of protein 4.1B, a novel member of the protein 4.1 family with high level, focal expression in brain.	Pubmed		0.001006	1	0.003208	0.02935	1	1	EPB41L3
Pubmed	11359780	Identification of a novel structural variant of the alpha 6 integrin.	Pubmed		0.001006	1	0.003208	0.02935	1	1	ITGA6
Pubmed	11245885	Emerging roles for semaphorins in neural regeneration.	Pubmed		0.001006	1	0.003208	0.02935	1	1	SEMA6C
Pubmed	34129840	A PGE	Pubmed		0.001006	1	0.003208	0.02935	1	1	MEF2A
Pubmed	19214762	Stability of two beta-tropomyosin isoforms: effects of mutation Arg91Gly.	Pubmed		0.001006	1	0.003208	0.02935	1	1	TPM2
Pubmed	17556170	Myocardial perfusion, oxidative metabolism, and free fatty acid uptake in patients with hypertrophic cardiomyopathy attributable to the Asp175Asn mutation in the alpha-tropomyosin gene: a positron emission tomography study.	Pubmed		0.001006	1	0.003208	0.02935	1	1	TPM1
Pubmed	31128921	Dynamic expression of ?6 integrin indicates epidermal cell behaviors.	Pubmed		0.001006	1	0.003208	0.02935	1	1	ITGA6
Pubmed	29608040	Muscle-restricted nuclear receptor interaction protein knockout causes motor neuron degeneration through down-regulation of myogenin at the neuromuscular junction.	Pubmed		0.001006	1	0.003208	0.02935	1	1	DCAF6
Pubmed	9111346	The MEF2A 3' untranslated region functions as a cis-acting translational repressor.	Pubmed		0.001006	1	0.003208	0.02935	1	1	MEF2A
Pubmed	9384583	A novel SAPK/JNK kinase, MKK7, stimulated by TNFalpha and cellular stresses.	Pubmed		0.001006	1	0.003208	0.02935	1	1	MAP2K7
Pubmed	26092620	A2BP1 gene polymorphisms association with olanzapine-induced weight gain.	Pubmed		0.001006	1	0.003208	0.02935	1	1	RBFOX1
Pubmed	26923709	Aberrant expression of the candidate tumor suppressor gene DAL-1 due to hypermethylation in gastric cancer.	Pubmed		0.001006	1	0.003208	0.02935	1	1	EPB41L3
Pubmed	26200873	Stabilizing the central part of tropomyosin increases the bending stiffness of the thin filament.	Pubmed		0.001006	1	0.003208	0.02935	1	1	TPM1
Pubmed	23806659	Structure and function of palladin's actin binding domain.	Pubmed		0.001006	1	0.003208	0.02935	1	1	PALLD
Pubmed	15958500	The Pro279Leu variant in the transcription factor MEF2A is associated with myocardial infarction.	Pubmed		0.001006	1	0.003208	0.02935	1	1	MEF2A
Pubmed	8144629	The sequences of human and bovine genes of the phosphate carrier from mitochondria contain evidence of alternatively spliced forms.	Pubmed		0.001006	1	0.003208	0.02935	1	1	SLC25A3
Pubmed	26418456	TPM3 deletions cause a hypercontractile congenital muscle stiffness phenotype.	Pubmed		0.001006	1	0.003208	0.02935	1	1	TPM3
Pubmed	26200861	Palladin mediates stiffness-induced fibroblast activation in the tumor microenvironment.	Pubmed		0.001006	1	0.003208	0.02935	1	1	PALLD
Pubmed	27112294	Tropomyosin Promotes Lamellipodial Persistence by Collaborating with Arp2/3 at the Leading Edge.	Pubmed		0.001006	1	0.003208	0.02935	1	1	TPM1
Pubmed	13679858	Loss of expression of tropomyosin-1, a novel class II tumor suppressor that induces anoikis, in primary breast tumors.	Pubmed		0.001006	1	0.003208	0.02935	1	1	TPM1
Pubmed	24584935	Hyperactivation of the human plasma membrane Ca2+ pump PMCA h4xb by mutation of Glu99 to Lys.	Pubmed		0.001006	1	0.003208	0.02935	1	1	ATP2B1
Pubmed	15150285	Immunohistochemical study of protein 4.1B in the normal and W/W(v) mouse seminiferous epithelium.	Pubmed		0.001006	1	0.003208	0.02935	1	1	EPB41L3
Pubmed	28801364	CD47 is not Over-Expressed in Fibrolamellar Hepatocellular Carcinoma.	Pubmed		0.001006	1	0.003208	0.02935	1	1	CD47
Pubmed	27931776	CD47 deficiency improves neurological outcomes of traumatic brain injury in mice.	Pubmed		0.001006	1	0.003208	0.02935	1	1	CD47
Pubmed	24825363	LMO7-null mice exhibit phenotypes consistent with emery-dreifuss muscular dystrophy.	Pubmed		0.001006	1	0.003208	0.02935	1	1	LMO7
Pubmed	23942465	Expression of the lymphoid enhancer factor 1 is required for normal hematopoietic stem and progenitor cell function.	Pubmed		0.001006	1	0.003208	0.02935	1	1	LEF1
Pubmed	12689679	Activation of the JNK-AP-1 signal transduction pathway is associated with pathogenesis and progression of human osteosarcomas.	Pubmed		0.001006	1	0.003208	0.02935	1	1	NACA
Pubmed	19703989	A role for CD47 in the development of experimental colitis mediated by SIRPalpha+CD103- dendritic cells.	Pubmed		0.001006	1	0.003208	0.02935	1	1	CD47
Pubmed	22070457	CD47-deficient mice have decreased production of intestinal IgA following oral immunization but a maintained capacity to induce oral tolerance.	Pubmed		0.001006	1	0.003208	0.02935	1	1	CD47
Pubmed	30953002	AUTS2 isoforms control neuronal differentiation.	Pubmed		0.001006	1	0.003208	0.02935	1	1	AUTS2
Pubmed	23453270	Amplification of the PPFIA1 gene region on 11q13 in oral squamous cell carcinomas (OSCC).	Pubmed		0.001006	1	0.003208	0.02935	1	1	PPFIA1
Pubmed	3472772	Molecular characterization of the human trk oncogene.	Pubmed		0.001006	1	0.003208	0.02935	1	1	TPM3
Pubmed	29358748	Stress-dependent miR-980 regulation of Rbfox1/A2bp1 promotes ribonucleoprotein granule formation and cell survival.	Pubmed		0.001006	1	0.003208	0.02935	1	1	RBFOX1
Pubmed	10049528	Cloning and characterization of a novel class VI semaphorin, semaphorin Y.	Pubmed		0.001006	1	0.003208	0.02935	1	1	SEMA6C
Pubmed	18246790	[Cloning and functional analysis of the tumor metastasis related gene tropomyosin2].	Pubmed		0.001006	1	0.003208	0.02935	1	1	TPM2
Pubmed	19255246	Requirements for NuMA in maintenance and establishment of mammalian spindle poles.	Pubmed		0.001006	1	0.003208	0.02935	1	1	NUMA1
Pubmed	16120831	An internal ribosome entry site mediates translation of lymphoid enhancer factor-1.	Pubmed		0.001006	1	0.003208	0.02935	1	1	LEF1
Pubmed	23408651	Inhibition of Ca²?/calmodulin-dependent protein kinase kinase 2 stimulates osteoblast formation and inhibits osteoclast differentiation.	Pubmed		0.001006	1	0.003208	0.02935	1	1	CAMKK2
Pubmed	33629329	BMSCs attenuate hepatic fibrosis in autoimmune hepatitis through regulation of LMO7-AP1-TGF? signaling pathway.	Pubmed		0.001006	1	0.003208	0.02935	1	1	LMO7
Pubmed	23609439	Conserved Asp-137 is important for both structure and regulatory functions of cardiac ?-tropomyosin (?-TM) in a novel transgenic mouse model expressing ?-TM-D137L.	Pubmed		0.001006	1	0.003208	0.02935	1	1	TPM1
Pubmed	9312068	Identification of c-Jun NH2-terminal protein kinase (JNK)-activating kinase 2 as an activator of JNK but not p38.	Pubmed		0.001006	1	0.003208	0.02935	1	1	MAP2K7
Pubmed	25347278	Association study identifying a new susceptibility gene (AUTS2) for schizophrenia.	Pubmed		0.001006	1	0.003208	0.02935	1	1	AUTS2
Pubmed	28763470	UNR/CDSE1 expression as prognosis biomarker in resectable pancreatic ductal adenocarcinoma patients: A proof-of-concept.	Pubmed		0.001006	1	0.003208	0.02935	1	1	CSDE1
Pubmed	10888600	Loss of DAL-1, a protein 4.1-related tumor suppressor, is an important early event in the pathogenesis of meningiomas.	Pubmed		0.001006	1	0.003208	0.02935	1	1	EPB41L3
Pubmed	28881413	Low expression of SEMA6C accelerates the primordial follicle activation in the neonatal mouse ovary.	Pubmed		0.001006	1	0.003208	0.02935	1	1	SEMA6C
Pubmed	24911792	Ligation of CD47 induces G1 arrest in EBV-transformed B cells through ROS generation, p38 MAPK/JNK activation, and Tap73 upregulation.	Pubmed		0.001006	1	0.003208	0.02935	1	1	CD47
Pubmed	28890347	High-resolution structure discloses the potential for allosteric regulation of mitogen-activated protein kinase kinase 7.	Pubmed		0.001006	1	0.003208	0.02935	1	1	MAP2K7
Pubmed	8360143	The role of phosphorylation in activation of the alpha 6A beta 1 laminin receptor.	Pubmed		0.001006	1	0.003208	0.02935	1	1	ITGA6
Pubmed	33314668	Downregulation of Lymphoid enhancer-binding factor 1 (LEF-1) expression (by immunohistochemistry and/ flow cytometry) in chronic Lymphocytic Leukemia with atypical immunophenotypic and cytologic features.	Pubmed		0.001006	1	0.003208	0.02935	1	1	LEF1
Pubmed	16313174	Liprin phosphorylation regulates binding to LAR: evidence for liprin autophosphorylation.	Pubmed		0.001006	1	0.003208	0.02935	1	1	PPFIA1
Pubmed	9119227	An HMG I/Y-containing repressor complex and supercoiled DNA topology are critical for long-range enhancer-dependent transcription in vitro.	Pubmed		0.001006	1	0.003208	0.02935	1	1	LEF1
Pubmed	19351848	LEF1 in androgen-independent prostate cancer: regulation of androgen receptor expression, prostate cancer growth, and invasion.	Pubmed		0.001006	1	0.003208	0.02935	1	1	LEF1
Pubmed	21036167	Tropomyosin isoform 3 promotes the formation of filopodia by regulating the recruitment of actin-binding proteins to actin filaments.	Pubmed		0.001006	1	0.003208	0.02935	1	1	TPM3
Pubmed	19821165	Inactivation of L-type calcium channels is determined by the length of the N terminus of mutant beta(1) subunits.	Pubmed		0.001006	1	0.003208	0.02935	1	1	CACNB1
Pubmed	21274714	Cardiac MRI assessed left ventricular hypertrophy in differentiating hypertensive heart disease from hypertrophic cardiomyopathy attributable to a sarcomeric gene mutation.	Pubmed		0.001006	1	0.003208	0.02935	1	1	TPM1
Pubmed	15039780	MKK7 couples stress signalling to G2/M cell-cycle progression and cellular senescence.	Pubmed		0.001006	1	0.003208	0.02935	1	1	MAP2K7
Pubmed	16362037	Molecular basis of RNA recognition by the human alternative splicing factor Fox-1.	Pubmed		0.001006	1	0.003208	0.02935	1	1	RBFOX1
Pubmed	2966397	A C-terminal, calmodulin-like regulatory domain from the plasma membrane Ca2+-pumping ATPase.	Pubmed		0.001006	1	0.003208	0.02935	1	1	ATP2B4
Pubmed	30938231	Targeting CD47 in Anaplastic Thyroid Carcinoma Enhances Tumor Phagocytosis by Macrophages and Is a Promising Therapeutic Strategy.	Pubmed		0.001006	1	0.003208	0.02935	1	1	CD47
Pubmed	31782546	NuMA assemblies organize microtubule asters to establish spindle bipolarity in acentrosomal human cells.	Pubmed		0.001006	1	0.003208	0.02935	1	1	NUMA1
Pubmed	24637117	Rbfox2 controls autoregulation in RNA-binding protein networks.	Pubmed		0.001006	1	0.003208	0.02935	1	1	RBFOX2
Pubmed	21454502	Conserved noncanonical residue Gly-126 confers instability to the middle part of the tropomyosin molecule.	Pubmed		0.001006	1	0.003208	0.02935	1	1	TPM1
Pubmed	27232934	Prolonged Survival of Pig Skin on Baboons After Administration of Pig Cells Expressing Human CD47.	Pubmed		0.001006	1	0.003208	0.02935	1	1	CD47
Pubmed	23350840	Rare exonic deletions of the RBFOX1 gene increase risk of idiopathic generalized epilepsy.	Pubmed		0.001006	1	0.003208	0.02935	1	1	RBFOX1
Pubmed	21284947	Deprivation of MKK7 in cardiomyocytes provokes heart failure in mice when exposed to pressure overload.	Pubmed		0.001006	1	0.003208	0.02935	1	1	MAP2K7
Pubmed	16367745	The proline-rich protein palladin is a binding partner for profilin.	Pubmed		0.001006	1	0.003208	0.02935	1	1	PALLD
Pubmed	15292209	Loss of autoinhibition of the plasma membrane Ca(2+) pump by substitution of aspartic 170 by asparagin. A ctivation of plasma membrane calcium ATPase 4 without disruption of the interaction between the catalytic core and the C-terminal regulatory domain.	Pubmed		0.001006	1	0.003208	0.02935	1	1	ATP2B4
Pubmed	25847065	The camKK2/camKIV relay is an essential regulator of hepatic cancer.	Pubmed		0.001006	1	0.003208	0.02935	1	1	CAMKK2
Pubmed	34282107	Clinicopathologic and Prognostic Significance of CD47 Expression and Tumor-associated Macrophages in Endometrial Carcinoma.	Pubmed		0.001006	1	0.003208	0.02935	1	1	CD47
Pubmed	17360796	LEF-1 is a decisive transcription factor in neutrophil granulopoiesis.	Pubmed		0.001006	1	0.003208	0.02935	1	1	LEF1
Pubmed	19035355	The lim domain only protein 7 is important in zebrafish heart development.	Pubmed		0.001006	1	0.003208	0.02935	1	1	LMO7
Pubmed	17415588	The P239S palladin variant does not account for a significant fraction of hereditary or early onset pancreas cancer.	Pubmed		0.001006	1	0.003208	0.02935	1	1	PALLD
Pubmed	22451919	Antibody therapy targeting the CD47 protein is effective in a model of aggressive metastatic leiomyosarcoma.	Pubmed		0.001006	1	0.003208	0.02935	1	1	CD47
Pubmed	8833254	Fine mapping of the alpha-NAC gene (Naca) to the distal end (D2-D3) of mouse chromosome 10.	Pubmed		0.001006	1	0.003208	0.02935	1	1	NACA
Pubmed	34269120	Downregulation of LEF1 Impairs Myeloma Cell Growth Through Modulating CYLD/NF-?B Signaling.	Pubmed		0.001006	1	0.003208	0.02935	1	1	LEF1
Pubmed	24938762	Analysis of RBFOX1 gene expression in lymphoblastoid cell lines of Italian discordant autism spectrum disorders sib-pairs.	Pubmed		0.001006	1	0.003208	0.02935	1	1	RBFOX1
Pubmed	27411490	CD47 Promotes Tumor Invasion and Metastasis in Non-small Cell Lung Cancer.	Pubmed		0.001006	1	0.003208	0.02935	1	1	CD47
Pubmed	16767660	[Study on novel mutations of MEF2A gene in Chinese patients with coronary artery disease].	Pubmed		0.001006	1	0.003208	0.02935	1	1	MEF2A
Pubmed	33323539	Erythrocyte membrane protein band 4.1-like 3 inhibits osteosarcoma cell invasion through regulation of Snai1-induced epithelial-to-mesenchymal transition.	Pubmed		0.001006	1	0.003208	0.02935	1	1	EPB41L3
Pubmed	10619715	Homozygosity for a nonsense mutation in the alpha-tropomyosin slow gene TPM3 in a patient with severe infantile nemaline myopathy.	Pubmed		0.001006	1	0.003208	0.02935	1	1	TPM3
Pubmed	31128090	Alternative splicing induces cytoplasmic localization of RBFOX2 protein in calcific tendinopathy.	Pubmed		0.001006	1	0.003208	0.02935	1	1	RBFOX2
Pubmed	35084991	Clonal Expansion of Stem/Progenitor Cells in Cancer, Fibrotic Diseases, and Atherosclerosis, and CD47 Protection of Pathogenic Cells.	Pubmed		0.001006	1	0.003208	0.02935	1	1	CD47
Pubmed	32830120	Positive tumour CD47 expression is an independent prognostic factor for recurrence in resected non-small cell lung cancer.	Pubmed		0.001006	1	0.003208	0.02935	1	1	CD47
Pubmed	15695827	The regulatory effects of tropomyosin and troponin-I on the interaction of myosin loop regions with F-actin.	Pubmed		0.001006	1	0.003208	0.02935	1	1	TPM1
Pubmed	24005378	Alpha-tropomyosin mutations in inherited cardiomyopathies.	Pubmed		0.001006	1	0.003208	0.02935	1	1	TPM1
Pubmed	10835359	Solution structure of the MEF2A-DNA complex: structural basis for the modulation of DNA bending and specificity by MADS-box transcription factors.	Pubmed		0.001006	1	0.003208	0.02935	1	1	MEF2A
Pubmed	1649007	The trk tyrosine protein kinase mediates the mitogenic properties of nerve growth factor and neurotrophin-3.	Pubmed		0.001006	1	0.003208	0.02935	1	1	TPM3
Pubmed	9450542	Transcription of unr (upstream of N-ras) down-modulates N-ras expression in vivo.	Pubmed		0.001006	1	0.003208	0.02935	1	1	CSDE1
Pubmed	10343096	Refined localization of the human alpha-tropomyosin gene (TPM1) by genetic mapping.	Pubmed		0.001006	1	0.003208	0.02935	1	1	TPM1
Pubmed	16442703	Sperm phenotype of mice carrying a gene deletion for the plasma membrane calcium/calmodulin dependent ATPase 4.	Pubmed		0.001006	1	0.003208	0.02935	1	1	ATP2B4
Pubmed	24403311	Integrin ?6A splice variant regulates proliferation and the Wnt/?-catenin pathway in human colorectal cancer cells.	Pubmed		0.001006	1	0.003208	0.02935	1	1	ITGA6
Pubmed	23413262	Novel deletion of lysine 7 expands the clinical, histopathological and genetic spectrum of TPM2-related myopathies.	Pubmed		0.001006	1	0.003208	0.02935	1	1	TPM2
Pubmed	35235353	deletion involves in DG hypoplasia and social recognition deficit: The developmental and neural circuit mechanisms.	Pubmed		0.001006	1	0.003208	0.02935	1	1	AUTS2
Pubmed	10889038	Tropomyosin 3 increases striated muscle isoform diversity.	Pubmed		0.001006	1	0.003208	0.02935	1	1	TPM3
Pubmed	32791096	MiR-1271 regulates glioblastoma cell proliferation and invasion by directly targeting the CAMKK2 gene.	Pubmed		0.001006	1	0.003208	0.02935	1	1	CAMKK2
Pubmed	31806024	Kinesin light chain-1 serine-460 phosphorylation is altered in Alzheimer's disease and regulates axonal transport and processing of the amyloid precursor protein.	Pubmed		0.001006	1	0.003208	0.02935	1	1	KLC1
Pubmed	26619148	Tropomyosin controls sarcomere-like contractions for rigidity sensing and suppressing growth on soft matrices.	Pubmed		0.001006	1	0.003208	0.02935	1	1	TPM2
Pubmed	26400337	Association of MEF2A gene 3'UTR mutations with coronary artery disease.	Pubmed		0.001006	1	0.003208	0.02935	1	1	MEF2A
Pubmed	34363260	Expression of the alternative splicing regulator Rbfox2 during placental development is differentially regulated in preeclampsia mouse models.	Pubmed		0.001006	1	0.003208	0.02935	1	1	RBFOX2
Pubmed	16517082	Location and characterization of the O-GlcNAcase active site.	Pubmed		0.001006	1	0.003208	0.02935	1	1	OGA
Pubmed	19423084	Enzymatic characterization and inhibition of the nuclear variant of human O-GlcNAcase.	Pubmed		0.001006	1	0.003208	0.02935	1	1	OGA
Pubmed	7590742	A sequence analysis of the genomic regions involved in the rearrangements between TPM3 and NTRK1 genes producing TRK oncogenes in papillary thyroid carcinomas.	Pubmed		0.001006	1	0.003208	0.02935	1	1	TPM3
Pubmed	11316766	The MEF2A and MEF2D isoforms are differentially regulated in muscle and adipose tissue during states of insulin deficiency.	Pubmed		0.001006	1	0.003208	0.02935	1	1	MEF2A
Pubmed	9826547	Analysis of a human cDNA containing a tissue-specific alternatively spliced LIM domain.	Pubmed		0.001006	1	0.003208	0.02935	1	1	LMO7
Pubmed	17360712	The effect of mutations in alpha-tropomyosin (E40K and E54K) that cause familial dilated cardiomyopathy on the regulatory mechanism of cardiac muscle thin filaments.	Pubmed		0.001006	1	0.003208	0.02935	1	1	TPM1
Pubmed	27420374	The impact of tropomyosins on actin filament assembly is isoform specific.	Pubmed		0.001006	1	0.003208	0.02935	1	1	TPM1
Pubmed	14993271	Gamma tropomyosin gene products are required for embryonic development.	Pubmed		0.001006	1	0.003208	0.02935	1	1	TPM3
Pubmed	33677883	[A study of LEF1 protein expression in diagnosis and differential diagnosis of lymphoblastic lymphoma/acute lymphoblastic leukemia].	Pubmed		0.001006	1	0.003208	0.02935	1	1	LEF1
Pubmed	31429800	Ischemic axonal injury up-regulates MARK4 in cortical neurons and primes tau phosphorylation and aggregation.	Pubmed		0.001006	1	0.003208	0.02935	1	1	MARK4
Pubmed	19155175	Absence of beta-tropomyosin is a new cause of Escobar syndrome associated with nemaline myopathy.	Pubmed		0.001006	1	0.003208	0.02935	1	1	TPM2
Pubmed	9027498	Mapping of the human ribosomal small subunit protein gene RPS24 to the chromosome 10q22-q23 boundary.	Pubmed		0.001006	1	0.003208	0.02935	1	1	RPS24
Pubmed	21685909	Nuclear overexpression of lymphoid-enhancer-binding factor 1 identifies chronic lymphocytic leukemia/small lymphocytic lymphoma in small B-cell lymphomas.	Pubmed		0.001006	1	0.003208	0.02935	1	1	LEF1
Pubmed	28577753	Cocaine-Induced Chromatin Modifications Associate With Increased Expression and Three-Dimensional Looping of Auts2.	Pubmed		0.001006	1	0.003208	0.02935	1	1	AUTS2
Pubmed	20452317	Integrin alpha 6 regulates glioblastoma stem cells.	Pubmed		0.001006	1	0.003208	0.02935	1	1	ITGA6
Pubmed	32170829	Cold Shock Domain Containing E1 (CSDE1) Protein is Overexpressed and Can be Targeted to Inhibit Invasiveness in Pancreatic Cancer Cells.	Pubmed		0.001006	1	0.003208	0.02935	1	1	CSDE1
Pubmed	28748856	The Short Isoform of Nuclear Mitotic Apparatus Protein 1 Functions as a Putative Tumor Suppressor.	Pubmed		0.001006	1	0.003208	0.02935	1	1	NUMA1
Pubmed	29314250	Inhibition of CaMKK2 Enhances Fracture Healing by Stimulating Indian Hedgehog Signaling and Accelerating Endochondral Ossification.	Pubmed		0.001006	1	0.003208	0.02935	1	1	CAMKK2
Pubmed	24459036	De novo single exon deletion of AUTS2 in a patient with speech and language disorder: a review of disrupted AUTS2 and further evidence for its role in neurodevelopmental disorders.	Pubmed		0.001006	1	0.003208	0.02935	1	1	AUTS2
Pubmed	15517334	Immunolocalization of protein 4.1B/DAL-1 during neoplastic transformation of mouse and human intestinal epithelium.	Pubmed		0.001006	1	0.003208	0.02935	1	1	EPB41L3
Pubmed	31331962	Colocation of Tpm3.1 and myosin IIa heads defines a discrete subdomain in stress fibres.	Pubmed		0.001006	1	0.003208	0.02935	1	1	TPM3
Pubmed	33452399	PMCA4 inhibition does not affect cardiac remodelling following myocardial infarction, but may reduce susceptibility to arrhythmia.	Pubmed		0.001006	1	0.003208	0.02935	1	1	ATP2B4
Pubmed	30052810	Proteomic analysis of the OGT interactome: novel links to epithelial-mesenchymal transition and metastasis of cervical cancer.	Pubmed		0.001006	1	0.003208	0.02935	1	1	OGA
Pubmed	32468064	Supervillin promotes tumor angiogenesis in liver cancer.	Pubmed		0.001006	1	0.003208	0.02935	1	1	SVIL
Pubmed	15215311	Promotion of neurite and filopodium formation by CD47: roles of integrins, Rac, and Cdc42.	Pubmed		0.001006	1	0.003208	0.02935	1	1	CD47
Pubmed	20457903	A myopathy-linked tropomyosin mutation severely alters thin filament conformational changes during activation.	Pubmed		0.001006	1	0.003208	0.02935	1	1	TPM2
Pubmed	34850589	The prognostic value of TPM1-4 in hepatocellular carcinoma.	Pubmed		0.001006	1	0.003208	0.02935	1	1	TPM1
Pubmed	19046961	Gene-environmental effects behind leukoaraiosis: a silent genetic variant of the kinesin protein can be activated in a subject with poorly controlled long-lasting hypertension.	Pubmed		0.001006	1	0.003208	0.02935	1	1	KLC1
Pubmed	23776437	Association of a rare haplotype in Kinesin light chain 1 gene with age-related cataract in a han chinese population.	Pubmed		0.001006	1	0.003208	0.02935	1	1	KLC1
Pubmed	15637283	Spindle multipolarity is prevented by centrosomal clustering.	Pubmed		0.001006	1	0.003208	0.02935	1	1	NUMA1
Pubmed	33844466	Prognostic evidence of LEF1 isoforms in childhood acute lymphoblastic leukemia.	Pubmed		0.001006	1	0.003208	0.02935	1	1	LEF1
Pubmed	15953552	Tropomyosin isoforms: divining rods for actin cytoskeleton function.	Pubmed		0.001006	1	0.003208	0.02935	1	1	TPM3
Pubmed	26448358	Sequence to Medical Phenotypes: A Framework for Interpretation of Human Whole Genome DNA Sequence Data.	Pubmed		0.001006	1	0.003208	0.02935	1	1	ATP2B4
Pubmed	12351399	Mechanisms of CD47-induced caspase-independent cell death in normal and leukemic cells: link between phosphatidylserine exposure and cytoskeleton organization.	Pubmed		0.001006	1	0.003208	0.02935	1	1	CD47
Pubmed	23375451	Aberrant lymphocyte enhancer-binding factor 1 expression is characteristic for sporadic Burkitt's lymphoma.	Pubmed		0.001006	1	0.003208	0.02935	1	1	LEF1
Pubmed	21669867	Ca2+/Calmodulin-dependent protein kinase kinase beta is regulated by multisite phosphorylation.	Pubmed		0.001006	1	0.003208	0.02935	1	1	CAMKK2
Pubmed	17401638	Apoptotic cleavage of NuMA at the C-terminal end is related to nuclear disruption and death amplification.	Pubmed		0.001006	1	0.003208	0.02935	1	1	NUMA1
Pubmed	16407502	Donor centrosome regulation of initial spindle formation in mouse somatic cell nuclear transfer: roles of gamma-tubulin and nuclear mitotic apparatus protein 1.	Pubmed		0.001006	1	0.003208	0.02935	1	1	NUMA1
Pubmed	32576895	CD47 is a negative regulator of intestinal epithelial cell self-renewal following DSS-induced experimental colitis.	Pubmed		0.001006	1	0.003208	0.02935	1	1	CD47
Pubmed	15950489	Disruption of palladin results in neural tube closure defects in mice.	Pubmed		0.001006	1	0.003208	0.02935	1	1	PALLD
Pubmed	20137953	NuMA after 30 years: the matrix revisited.	Pubmed		0.001006	1	0.003208	0.02935	1	1	NUMA1
Pubmed	25593301	CD47 Enhances In Vivo Functionality of Artificial Antigen-Presenting Cells.	Pubmed		0.001006	1	0.003208	0.02935	1	1	CD47
Pubmed	23642736	CD47 is expressed abnormally on hematopoietic cells in myelodysplastic syndrome.	Pubmed		0.001006	1	0.003208	0.02935	1	1	CD47
Pubmed	31493748	CD47 promotes cell growth and motility in epithelial ovarian cancer.	Pubmed		0.001006	1	0.003208	0.02935	1	1	CD47
Pubmed	27020607	The plasma membrane calcium ATPase 4 signalling in cardiac fibroblasts mediates cardiomyocyte hypertrophy.	Pubmed		0.001006	1	0.003208	0.02935	1	1	ATP2B4
Pubmed	34486947	ATP2B1 genotypes rs2070759 and rs2681472 polymorphisms and risk of hypertension in Saudi population.	Pubmed		0.001006	1	0.003208	0.02935	1	1	ATP2B1
Pubmed	22363637	Variants in exon 11 of MEF2A gene and coronary artery disease: evidence from a case-control study, systematic review, and meta-analysis.	Pubmed		0.001006	1	0.003208	0.02935	1	1	MEF2A
Pubmed	23011546	Association study identifying polymorphisms in CD47 and other extracellular matrix pathway genes as putative prognostic markers for colorectal cancer.	Pubmed		0.001006	1	0.003208	0.02935	1	1	CD47
Pubmed	27464680	Impact of cordon-bleu expression on actin cytoskeleton architecture and dynamics.	Pubmed		0.001006	1	0.003208	0.02935	1	1	COBL
Pubmed	31409574	N	Pubmed		0.001006	1	0.003208	0.02935	1	1	ITGA6
Pubmed	19136955	An RNA code for the FOX2 splicing regulator revealed by mapping RNA-protein interactions in stem cells.	Pubmed		0.001006	1	0.003208	0.02935	1	1	RBFOX2
Pubmed	26392310	Deletion of the intestinal plasma membrane calcium pump, isoform 1, Atp2b1, in mice is associated with decreased bone mineral density and impaired responsiveness to 1, 25-dihydroxyvitamin D3.	Pubmed		0.001006	1	0.003208	0.02935	1	1	ATP2B1
Pubmed	24039757	Phenotypes of myopathy-related beta-tropomyosin mutants in human and mouse tissue cultures.	Pubmed		0.001006	1	0.003208	0.02935	1	1	TPM2
Pubmed	8700162	Analysis of mRNA expression and cloning of a novel plasma membrane Ca(2+)-ATPase splice variant in human heart.	Pubmed		0.001006	1	0.003208	0.02935	1	1	ATP2B4
Pubmed	25607779	Coexistence of Digenic Mutations in Both Thin (TPM1) and Thick (MYH7) Filaments of Sarcomeric Genes Leads to Severe Hypertrophic Cardiomyopathy in a South Indian FHCM.	Pubmed		0.001006	1	0.003208	0.02935	1	1	TPM1
Pubmed	20595513	LEF-1 is a prosurvival factor in chronic lymphocytic leukemia and is expressed in the preleukemic state of monoclonal B-cell lymphocytosis.	Pubmed		0.001006	1	0.003208	0.02935	1	1	LEF1
Pubmed	25814384	MEF2D overexpression contributes to the progression of osteosarcoma.	Pubmed		0.001006	1	0.003208	0.02935	1	1	MEF2D
Pubmed	27001519	Rbfox proteins regulate microRNA biogenesis by sequence-specific binding to their precursors and target downstream Dicer.	Pubmed		0.001006	1	0.003208	0.02935	1	1	RBFOX2
Pubmed	35659240	Antagonistic regulatory effects of a single cis-acting expression quantitative trait locus between transcription and translation of the MRPL43 gene.	Pubmed		0.001006	1	0.003208	0.02935	1	1	MRPL43
Pubmed	12119110	Cloning, characterization and chromosome mapping of the human SMAP1 gene.	Pubmed		0.001006	1	0.003208	0.02935	1	1	SMAP1
Pubmed	21376702	Hypertrophic cardiomyopathy-causing Asp175asn and Glu180gly Tpm1 mutations shift tropomyosin strands further towards the open position during the ATPase cycle.	Pubmed		0.001006	1	0.003208	0.02935	1	1	TPM1
Pubmed	25233416	Substrate trajectory through phospholipid-transporting P4-ATPases.	Pubmed		0.001006	1	0.003208	0.02935	1	1	ATP2B4
Pubmed	16456531	Engagement of CD47 inhibits the contact hypersensitivity response via the suppression of motility and B7 expression by Langerhans cells.	Pubmed		0.001006	1	0.003208	0.02935	1	1	CD47
Pubmed	25241052	Energy landscapes reveal the myopathic effects of tropomyosin mutations.	Pubmed		0.001006	1	0.003208	0.02935	1	1	TPM1
Pubmed	11341771	Identification of a nuclear variant of MGEA5, a cytoplasmic hyaluronidase and a beta-N-acetylglucosaminidase.	Pubmed		0.001006	1	0.003208	0.02935	1	1	OGA
Pubmed	23306848	A high level of integrin ?6 expression in human intrahepatic cholangiocarcinoma cells is associated with a migratory and invasive phenotype.	Pubmed		0.001006	1	0.003208	0.02935	1	1	ITGA6
Pubmed	22184459	Mechanisms of activation and repression by the alternative splicing factors RBFOX1/2.	Pubmed		0.001006	1	0.003208	0.02935	1	1	RBFOX1
Pubmed	20811713	Palladin, an actin-associated protein, is required for adherens junction formation and intercellular adhesion in HCT116 colorectal cancer cells.	Pubmed		0.001006	1	0.003208	0.02935	1	1	PALLD
Pubmed	8698236	Differential splicing-in of a proline-rich exon converts alphaNAC into a muscle-specific transcription factor.	Pubmed		0.001006	1	0.003208	0.02935	1	1	NACA
Pubmed	29023784	Plasma membrane Ca	Pubmed		0.001006	1	0.003208	0.02935	1	1	ATP2B1
Pubmed	17917076	A genetic variant in cytoskeleton motors amplifies susceptibility to leukoaraiosis in hypertensive smokers: gene-environmental interactions behind vascular white matter demyelinization.	Pubmed		0.001006	1	0.003208	0.02935	1	1	KLC1
Pubmed	19107504	Differential expression of the integrins alpha6Abeta4 and alpha6Bbeta4 along the crypt-villus axis in the human small intestine.	Pubmed		0.001006	1	0.003208	0.02935	1	1	ITGA6
Pubmed	28346479	Rare variants in fox-1 homolog A (RBFOX1) are associated with lower blood pressure.	Pubmed		0.001006	1	0.003208	0.02935	1	1	RBFOX1
Pubmed	28351836	Structural and biophysical analyses of the skeletal dihydropyridine receptor ? subunit ?1a reveal critical roles of domain interactions for stability.	Pubmed		0.001006	1	0.003208	0.02935	1	1	CACNB1
Pubmed	20833976	Transcription profiling in human platelets reveals LRRFIP1 as a novel protein regulating platelet function.	Pubmed		0.001006	1	0.003208	0.02935	1	1	LRRFIP1
Pubmed	17959722	MEF2: a central regulator of diverse developmental programs.	Pubmed		0.001006	1	0.003208	0.02935	1	1	MEF2D
Pubmed	34639214	LEF1 Enhances the Progression of Colonic Adenocarcinoma via Remodeling the Cell Motility Associated Structures.	Pubmed		0.001006	1	0.003208	0.02935	1	1	LEF1
Pubmed	21157931	Upregulation of liprin-?1 protein in the temporal neocortex of intractable epileptic patients and experimental rats.	Pubmed		0.001006	1	0.003208	0.02935	1	1	PPFIA1
Pubmed	19996092	Calmodulin wraps around its binding domain in the plasma membrane Ca2+ pump anchored by a novel 18-1 motif.	Pubmed		0.001006	1	0.003208	0.02935	1	1	ATP2B4
Pubmed	17846275	Congenital myopathy with nemaline rods and cap structures caused by a mutation in the beta-tropomyosin gene (TPM2).	Pubmed		0.001006	1	0.003208	0.02935	1	1	TPM2
Pubmed	19012741	Role of oxidative stress and caspase 3 in CD47-mediated neuronal cell death.	Pubmed		0.001006	1	0.003208	0.02935	1	1	CD47
Pubmed	28522599	Engineering macrophages to eat cancer: from "marker of self" CD47 and phagocytosis to differentiation.	Pubmed		0.001006	1	0.003208	0.02935	1	1	CD47
Pubmed	35156226	CD47 promotes the proliferation and migration of adamantinomatous craniopharyngioma cells by activating the MAPK/ERK pathway, and CD47 blockade facilitates microglia-mediated phagocytosis.	Pubmed		0.001006	1	0.003208	0.02935	1	1	CD47
Pubmed	20208011	CD47 is required for suppression of allograft rejection by donor-specific transfusion.	Pubmed		0.001006	1	0.003208	0.02935	1	1	CD47
Pubmed	35730583	Rbfox1 expression in amacrine cells is restricted to GABAergic and VGlut3 glycinergic cells.	Pubmed		0.001006	1	0.003208	0.02935	1	1	RBFOX1
Pubmed	22187526	Facilitated cross-bridge interactions with thin filaments by familial hypertrophic cardiomyopathy mutations in ?-tropomyosin.	Pubmed		0.001006	1	0.003208	0.02935	1	1	TPM1
Pubmed	12944246	Decreased PMCA4b expression has no effect on calcium homeostasis in Meg-01 cells.	Pubmed		0.001006	1	0.003208	0.02935	1	1	ATP2B4
Pubmed	20586614	Leucine-rich repeat (in Flightless I) interacting protein-1 regulates a rapid type I interferon response.	Pubmed		0.001006	1	0.003208	0.02935	1	1	LRRFIP1
Pubmed	26786059	Knockdown of Lmo7 inhibits chick myogenesis.	Pubmed		0.001006	1	0.003208	0.02935	1	1	LMO7
Pubmed	25873252	Silencing of the TPM1 gene induces radioresistance of glioma U251 cells.	Pubmed		0.001006	1	0.003208	0.02935	1	1	TPM1
Pubmed	23232082	Tropomyosin Ser-283 pseudo-phosphorylation slows myofibril relaxation.	Pubmed		0.001006	1	0.003208	0.02935	1	1	TPM1
Pubmed	23783522	Trop2 regulates the proliferation and differentiation of murine compact-bone derived MSCs.	Pubmed		0.001006	1	0.003208	0.02935	1	1	TPM2
Pubmed	34496296	Integrin alpha 6 as a stemness driver is a novel promising target for HPV (+) head and neck squamous cell carcinoma.	Pubmed		0.001006	1	0.003208	0.02935	1	1	ITGA6
Pubmed	33397061	Tissue Nuclear Matrix Protein Expression 22 in Various Grades and Stages of Bladder Cancer.	Pubmed		0.001006	1	0.003208	0.02935	1	1	NUMA1
Pubmed	27859055	Identification of a classic nuclear localization signal at the N terminus that regulates the subcellular localization of Rbfox2 isoforms during differentiation of NMuMG and P19 cells.	Pubmed		0.001006	1	0.003208	0.02935	1	1	RBFOX2
Pubmed	18343975	Tom1l2 hypomorphic mice exhibit increased incidence of infections and tumors and abnormal immunologic response.	Pubmed		0.001006	1	0.003208	0.02935	1	1	TOM1L2
Pubmed	27322685	Deregulation of polycomb repressor complex 1 modifier AUTS2 in T-cell leukemia.	Pubmed		0.001006	1	0.003208	0.02935	1	1	AUTS2
Pubmed	31289135	Single-Cell Analysis Reveals a Preexisting Drug-Resistant Subpopulation in the Luminal Breast Cancer Subtype.	Pubmed		0.001006	1	0.003208	0.02935	1	1	LEF1
Pubmed	34319827	Loss of the mitochondrial phosphate carrier SLC25A3 induces remodeling of the cardiac mitochondrial protein acylome.	Pubmed		0.001006	1	0.003208	0.02935	1	1	SLC25A3
Pubmed	14574582	Protein 4.1B in mouse islets of Langerhans and beta-cell tumorigenesis.	Pubmed		0.001006	1	0.003208	0.02935	1	1	EPB41L3
Pubmed	9644265	Involvement of stromal membrane-associated protein (SMAP-1) in erythropoietic microenvironment.	Pubmed		0.001006	1	0.003208	0.02935	1	1	SMAP1
Pubmed	15784678	NACA is a positive regulator of human erythroid-cell differentiation.	Pubmed		0.001006	1	0.003208	0.02935	1	1	NACA
Pubmed	8396145	Structure of the gene encoding the human plasma membrane calcium pump isoform 1.	Pubmed		0.001006	1	0.003208	0.02935	1	1	ATP2B1
Pubmed	19759416	Multiple localization of endogenous MARK4L protein in human glioma.	Pubmed		0.001006	1	0.003208	0.02935	1	1	MARK4
Pubmed	32158445	CD47 Deficiency in Mice Exacerbates Chronic Fatty Diet-Induced Steatohepatitis Through Its Role in Regulating Hepatic Inflammation and Lipid Metabolism.	Pubmed		0.001006	1	0.003208	0.02935	1	1	CD47
Pubmed	25747123	CD47 deficiency protects mice from diet-induced obesity and improves whole body glucose tolerance and insulin sensitivity.	Pubmed		0.001006	1	0.003208	0.02935	1	1	CD47
Pubmed	12735302	The neural progenitor-restricted isoform of the MARK4 gene in 19q13.2 is upregulated in human gliomas and overexpressed in a subset of glioblastoma cell lines.	Pubmed		0.001006	1	0.003208	0.02935	1	1	MARK4
Pubmed	10541465	Impaired memory retention and decreased long-term potentiation in integrin-associated protein-deficient mice.	Pubmed		0.001006	1	0.003208	0.02935	1	1	CD47
Pubmed	22404616	A small peptide sequence is sufficient for initiating kinesin-1 activation through part of TPR region of KLC1.	Pubmed		0.001006	1	0.003208	0.02935	1	1	KLC1
Pubmed	24879151	Disruption of chaperone-mediated autophagy-dependent degradation of MEF2A by oxidative stress-induced lysosome destabilization.	Pubmed		0.001006	1	0.003208	0.02935	1	1	MEF2A
Pubmed	32401815	Low LEF1 expression is a biomarker of early T-cell precursor, an aggressive subtype of T-cell lymphoblastic leukemia.	Pubmed		0.001006	1	0.003208	0.02935	1	1	LEF1
Pubmed	32568366	Association Between Common Variants in RBFOX1, an RNA-Binding Protein, and Brain Amyloidosis in Early and Preclinical Alzheimer Disease.	Pubmed		0.001006	1	0.003208	0.02935	1	1	RBFOX1
Pubmed	32366943	Blocking thrombospondin-1 signaling via CD47 mitigates renal interstitial fibrosis.	Pubmed		0.001006	1	0.003208	0.02935	1	1	CD47
Pubmed	10806115	An isoform of kinesin light chain specific for the Golgi complex.	Pubmed		0.001006	1	0.003208	0.02935	1	1	KLC1
Pubmed	21295541	Several cardiomyopathy causing mutations on tropomyosin either destabilize the active state of actomyosin or alter the binding properties of tropomyosin.	Pubmed		0.001006	1	0.003208	0.02935	1	1	TPM1
Pubmed	17977659	Evaluation of the roles of the A185C and C406T kinesin light-chain 1 variants in the development of leukoaraiosis.	Pubmed		0.001006	1	0.003208	0.02935	1	1	KLC1
Pubmed	22641236	CD47 expression regulated by the miR-133a tumor suppressor is a novel prognostic marker in esophageal squamous cell carcinoma.	Pubmed		0.001006	1	0.003208	0.02935	1	1	CD47
Pubmed	34966389	Significance of CD47 and Its Association With Tumor Immune Microenvironment Heterogeneity in Ovarian Cancer.	Pubmed		0.001006	1	0.003208	0.02935	1	1	CD47
Pubmed	30010110	Integrin ?6 as an invasiveness marker for hepatitis B viral X-driven hepatocellular carcinoma.	Pubmed		0.001006	1	0.003208	0.02935	1	1	ITGA6
Pubmed	21167220	Local signals with global impacts and clinical implications: lessons from the plasma membrane calcium pump (PMCA4).	Pubmed		0.001006	1	0.003208	0.02935	1	1	ATP2B4
Pubmed	10739661	Preferential expression of NuMA in the nuclei of proliferating cells.	Pubmed		0.001006	1	0.003208	0.02935	1	1	NUMA1
Pubmed	33642254	Genotype-phenotype correlations in hypertrophic cardiomyopathy: a multicenter study in Portugal and Spain of the TPM1 p.Arg21Leu variant.	Pubmed		0.001006	1	0.003208	0.02935	1	1	TPM1
Pubmed	12646616	The mechanism of CD47-dependent killing of T cells: heterotrimeric Gi-dependent inhibition of protein kinase A.	Pubmed		0.001006	1	0.003208	0.02935	1	1	CD47
Pubmed	21266195	LIM domains regulate protein kinase C activity: a novel molecular function.	Pubmed		0.001006	1	0.003208	0.02935	1	1	PDLIM5
Pubmed	33999416	Anti-CD47 antibody synergizes with cisplatin against laryngeal cancer by enhancing phagocytic ability of macrophages.	Pubmed		0.001006	1	0.003208	0.02935	1	1	CD47
Pubmed	33562463	Whole Exome Sequencing Reveals a Novel	Pubmed		0.001006	1	0.003208	0.02935	1	1	AUTS2
Pubmed	15725479	Apoptosis inducing bivalent single-chain antibody fragments against CD47 showed antitumor potency for multiple myeloma.	Pubmed		0.001006	1	0.003208	0.02935	1	1	CD47
Pubmed	23106339	Site-specific S-nitrosylation of integrin ?6 increases the extent of prostate cancer cell migration by enhancing integrin ?1 association and weakening adherence to laminin-1.	Pubmed		0.001006	1	0.003208	0.02935	1	1	ITGA6
Pubmed	12427890	Clinical and genetic study of a large Italian family linked to SPG12 locus.	Pubmed		0.001006	1	0.003208	0.02935	1	1	RTN2
Pubmed	7977374	A gene for distal arthrogryposis type I maps to the pericentromeric region of chromosome 9.	Pubmed		0.001006	1	0.003208	0.02935	1	1	TPM2
Pubmed	19491258	Extracellular engagement of alpha6 integrin inhibited urokinase-type plasminogen activator-mediated cleavage and delayed human prostate bone metastasis.	Pubmed		0.001006	1	0.003208	0.02935	1	1	ITGA6
Pubmed	11274363	Role of MEKK2-MEK5 in the regulation of TNF-alpha gene expression and MEKK2-MKK7 in the activation of c-Jun N-terminal kinase in mast cells.	Pubmed		0.001006	1	0.003208	0.02935	1	1	MAP2K7
Pubmed	28739877	PALLD Regulates Phagocytosis by Enabling Timely Actin Polymerization and Depolymerization.	Pubmed		0.001006	1	0.003208	0.02935	1	1	PALLD
Pubmed	27004598	Effect of rs1063843 in the CAMKK2 gene on the dorsolateral prefrontal cortex.	Pubmed		0.001006	1	0.003208	0.02935	1	1	CAMKK2
Pubmed	19632178	CD47 is upregulated on circulating hematopoietic stem cells and leukemia cells to avoid phagocytosis.	Pubmed		0.001006	1	0.003208	0.02935	1	1	CD47
Pubmed	27829174	A chimeric protein composed of NuMA fused to the DNA binding domain of LANA is sufficient for the ori-P-dependent DNA replication.	Pubmed		0.001006	1	0.003208	0.02935	1	1	NUMA1
Pubmed	20031581	Association and functional analyses of MEF2A as a susceptibility gene for premature myocardial infarction and coronary artery disease.	Pubmed		0.001006	1	0.003208	0.02935	1	1	MEF2A
Pubmed	23437340	Possible association between suicide committed under influence of ethanol and a variant in the AUTS2 gene.	Pubmed		0.001006	1	0.003208	0.02935	1	1	AUTS2
Pubmed	32923164	Immune vulnerability of ovarian cancer stem-like cells due to low CD47 expression is protected by surrounding bulk tumor cells.	Pubmed		0.001006	1	0.003208	0.02935	1	1	CD47
Pubmed	25812649	miR-218 suppresses cardiac myxoma proliferation by targeting myocyte enhancer factor 2D.	Pubmed		0.001006	1	0.003208	0.02935	1	1	MEF2D
Pubmed	11136687	Hypertrophic cardiomyopathy caused by a novel alpha-tropomyosin mutation (V95A) is associated with mild cardiac phenotype, abnormal calcium binding to troponin, abnormal myosin cycling, and poor prognosis.	Pubmed		0.001006	1	0.003208	0.02935	1	1	TPM1
Pubmed	18460329	Hypothalamic CaMKK2 contributes to the regulation of energy balance.	Pubmed		0.001006	1	0.003208	0.02935	1	1	CAMKK2
Pubmed	35569139	Over-expression of EPB41L3 promotes apoptosis of human cervical carcinoma cells through PI3K/AKT signaling.	Pubmed		0.001006	1	0.003208	0.02935	1	1	EPB41L3
Pubmed	9535930	Human mitogen-activated protein kinase kinase 7 (MKK7) is a highly conserved c-Jun N-terminal kinase/stress-activated protein kinase (JNK/SAPK) activated by environmental stresses and physiological stimuli.	Pubmed		0.001006	1	0.003208	0.02935	1	1	MAP2K7
Pubmed	12115567	Suppression of growth and increased cellular attachment after expression of DAL-1 in MCF-7 breast cancer cells.	Pubmed		0.001006	1	0.003208	0.02935	1	1	EPB41L3
Pubmed	17640904	Protein 4.1B suppresses prostate cancer progression and metastasis.	Pubmed		0.001006	1	0.003208	0.02935	1	1	EPB41L3
Pubmed	24586890	Comprehensive behavioral analysis of cluster of differentiation 47 knockout mice.	Pubmed		0.001006	1	0.003208	0.02935	1	1	CD47
Pubmed	24064681	Nonsynonymous polymorphisms of the PDLIM5 gene association with the occurrence of both bipolar disorder and schizophrenia.	Pubmed		0.001006	1	0.003208	0.02935	1	1	PDLIM5
Pubmed	18831072	Overexpression of CD49f in precursor B-cell acute lymphoblastic leukemia: potential usefulness in minimal residual disease detection.	Pubmed		0.001006	1	0.003208	0.02935	1	1	ITGA6
Pubmed	23015096	Somatic mosaicism in TPM2-related myopathy with nemaline rods and cap structures.	Pubmed		0.001006	1	0.003208	0.02935	1	1	TPM2
Pubmed	12839500	Alternatively spliced products of the human kinesin light chain 1 (KNS2) gene.	Pubmed		0.001006	1	0.003208	0.02935	1	1	KLC1
Pubmed	2137451	Peptide sequence analysis and molecular cloning reveal two calcium pump isoforms in the human erythrocyte membrane.	Pubmed		0.001006	1	0.003208	0.02935	1	1	ATP2B4
Pubmed	18929409	Phosphatidylserine externalization in caveolae inhibits Ca2+ efflux through plasma membrane Ca2+-ATPase in ECV304.	Pubmed		0.001006	1	0.003208	0.02935	1	1	ATP2B1
Pubmed	20635338	A de novo balanced translocation breakpoint truncating the autism susceptibility candidate 2 (AUTS2) gene in a patient with autism.	Pubmed		0.001006	1	0.003208	0.02935	1	1	AUTS2
Pubmed	8647458	The gene encoding human ribosomal protein S24 and tissue-specific expression of differentially spliced mRNAs.	Pubmed		0.001006	1	0.003208	0.02935	1	1	RPS24
Pubmed	32332789	Elevated O-GlcNAcylation induces an antidepressant-like phenotype and decreased inhibitory transmission in medial prefrontal cortex.	Pubmed		0.001006	1	0.003208	0.02935	1	1	OGA
Pubmed	20817925	Kinesin-1 transport reductions enhance human tau hyperphosphorylation, aggregation and neurodegeneration in animal models of tauopathies.	Pubmed		0.001006	1	0.003208	0.02935	1	1	KLC1
Pubmed	22832343	Mutations in TPM2 and congenital fibre type disproportion.	Pubmed		0.001006	1	0.003208	0.02935	1	1	TPM2
Pubmed	28993448	Aberrant Splicing Induced by Dysregulated Rbfox2 Produces Enhanced Function of CaV1.2 Calcium Channel and Vascular Myogenic Tone in Hypertension.	Pubmed		0.001006	1	0.003208	0.02935	1	1	RBFOX2
Pubmed	1304342	Beta beta homodimers exist in native rabbit skeletal muscle tropomyosin and increase after denaturation-renaturation.	Pubmed		0.001006	1	0.003208	0.02935	1	1	TPM2
Pubmed	18197271	A major single nucleotide polymorphism of the PDLIM5 gene associated with recurrent major depressive disorder.	Pubmed		0.001006	1	0.003208	0.02935	1	1	PDLIM5
Pubmed	19690048	Liprin-alpha1 promotes cell spreading on the extracellular matrix by affecting the distribution of activated integrins.	Pubmed		0.001006	1	0.003208	0.02935	1	1	PPFIA1
Pubmed	34725334	CaMKK2 facilitates Golgi-associated vesicle trafficking to sustain cancer cell proliferation.	Pubmed		0.001006	1	0.003208	0.02935	1	1	CAMKK2
Pubmed	15383618	Smooth muscle archvillin: a novel regulator of signaling and contractility in vascular smooth muscle.	Pubmed		0.001006	1	0.003208	0.02935	1	1	SVIL
Pubmed	10234814	Expression of the alpha 6A integrin splice variant in developing mouse embryonic stem cell aggregates and correlation with cardiac muscle differentiation.	Pubmed		0.001006	1	0.003208	0.02935	1	1	ITGA6
Pubmed	34264190	Functional interdependence of the actin nucleator Cobl and Cobl-like in dendritic arbor development.	Pubmed		0.001006	1	0.003208	0.02935	1	1	COBL
Pubmed	16595163	Gene expression and association analysis of LIM (PDLIM5) in major depression.	Pubmed		0.001006	1	0.003208	0.02935	1	1	PDLIM5
Pubmed	30159600	RNA-binding protein (RBFOX1) inherited polymorphism rs8051518 is not associated with splice factor mutations in myelodysplastic syndromes and myeloproliferative neoplasms.	Pubmed		0.001006	1	0.003208	0.02935	1	1	RBFOX1
Pubmed	34654058	Expression of CD47 in the pancreatic ?-cells of people with recent-onset type 1 diabetes varies according to disease endotype.	Pubmed		0.001006	1	0.003208	0.02935	1	1	CD47
Pubmed	12508117	NuMA and nuclear lamins behave differently in Fas-mediated apoptosis.	Pubmed		0.001006	1	0.003208	0.02935	1	1	NUMA1
Pubmed	8614558	Expression of a MADS box gene, MEF2D, in neurons of the mouse central nervous system: implication of its binary function in myogenic and neurogenic cell lineages.	Pubmed		0.001006	1	0.003208	0.02935	1	1	MEF2D
Pubmed	26785644	Polymorphisms in CAMKK2 may predict sensory neuropathy in African HIV patients.	Pubmed		0.001006	1	0.003208	0.02935	1	1	CAMKK2
Pubmed	16228014	Nrarp functions to modulate neural-crest-cell differentiation by regulating LEF1 protein stability.	Pubmed		0.001006	1	0.003208	0.02935	1	1	LEF1
Pubmed	32216002	Functional analysis of an R311C variant of Ca	Pubmed		0.001006	1	0.003208	0.02935	1	1	CAMKK2
Pubmed	34884689	New Findings on LMO7 Transcripts, Proteins and Regulatory Regions in Human and Vertebrate Model Organisms and the Intracellular Distribution in Skeletal Muscle Cells.	Pubmed		0.001006	1	0.003208	0.02935	1	1	LMO7
Pubmed	22639890	The balance between two isoforms of LEF-1 regulates colon carcinoma growth.	Pubmed		0.001006	1	0.003208	0.02935	1	1	LEF1
Pubmed	1394148	An ovarian tumor marker with homology to vaccinia virus contains an IgV-like region and multiple transmembrane domains.	Pubmed		0.001006	1	0.003208	0.02935	1	1	CD47
Pubmed	26300315	DAL-1/4.1B contributes to epithelial-mesenchymal transition via regulation of transforming growth factor-? in lung cancer cell lines.	Pubmed		0.001006	1	0.003208	0.02935	1	1	EPB41L3
Pubmed	19717019	Evaluation of the genetic variants of kinesin motor protein in ischemic stroke.	Pubmed		0.001006	1	0.003208	0.02935	1	1	KLC1
Pubmed	18496208	PDLIM5 and susceptibility to bipolar disorder: a family-based association study and meta-analysis.	Pubmed		0.001006	1	0.003208	0.02935	1	1	PDLIM5
Pubmed	19109420	Supervillin reorganizes the actin cytoskeleton and increases invadopodial efficiency.	Pubmed		0.001006	1	0.003208	0.02935	1	1	SVIL
Pubmed	29278453	Functional role of the core gap in the middle part of tropomyosin.	Pubmed		0.001006	1	0.003208	0.02935	1	1	TPM1
Pubmed	31115859	CaMKK2 Signaling in Metabolism and Skeletal Disease: a New Axis with Therapeutic Potential.	Pubmed		0.001006	1	0.003208	0.02935	1	1	CAMKK2
Pubmed	30333143	Tropomyosin 3.5 protects the F-actin networks required for tissue biomechanical properties.	Pubmed		0.001006	1	0.003208	0.02935	1	1	TPM3
Pubmed	3368322	Complete nucleotide sequence of the adult skeletal isoform of human skeletal muscle beta-tropomyosin.	Pubmed		0.001006	1	0.003208	0.02935	1	1	TPM2
Pubmed	18496210	A case-control association study of the PDLIM5 gene and bipolar disorder in a Sardinian sample.	Pubmed		0.001006	1	0.003208	0.02935	1	1	PDLIM5
Pubmed	29173006	Systematic analysis of ATG13 domain requirements for autophagy induction.	Pubmed		0.001006	1	0.003208	0.02935	1	1	ATG13
Pubmed	23830917	A C-terminal di-leucine motif controls plasma membrane expression of PMCA4b.	Pubmed		0.001006	1	0.003208	0.02935	1	1	ATP2B4
Pubmed	15539457	Blockade of alpha6 integrin inhibits IL-1beta- but not TNF-alpha-induced neutrophil transmigration in vivo.	Pubmed		0.001006	1	0.003208	0.02935	1	1	ITGA6
Pubmed	17339586	Distal arthrogryposis and muscle weakness associated with a beta-tropomyosin mutation.	Pubmed		0.001006	1	0.003208	0.02935	1	1	TPM2
Pubmed	18497546	Association of CD47 with natural killer cell-mediated cytotoxicity of head-and-neck squamous cell carcinoma lines.	Pubmed		0.001006	1	0.003208	0.02935	1	1	CD47
Pubmed	15031138	alpha-Tropomyosin mutations Asp(175)Asn and Glu(180)Gly affect cardiac function in transgenic rats in different ways.	Pubmed		0.001006	1	0.003208	0.02935	1	1	TPM1
Pubmed	34069539	Mechanical Sensing Element PDLIM5 Promotes Osteogenesis of Human Fibroblasts by Affecting the Activity of Microfilaments.	Pubmed		0.001006	1	0.003208	0.02935	1	1	PDLIM5
Pubmed	28934190	People with the major alleles of ATP2B1 rs17249754 increases the risk of hypertension in high ratio of sodium and potassium, and low calcium intakes.	Pubmed		0.001006	1	0.003208	0.02935	1	1	ATP2B1
Pubmed	20331534	The membrane-associated protein, supervillin, accelerates F-actin-dependent rapid integrin recycling and cell motility.	Pubmed		0.001006	1	0.003208	0.02935	1	1	SVIL
Pubmed	9671491	Differential importin-alpha recognition and nuclear transport by nuclear localization signals within the high-mobility-group DNA binding domains of lymphoid enhancer factor 1 and T-cell factor 1.	Pubmed		0.001006	1	0.003208	0.02935	1	1	LEF1
Pubmed	12467750	De novo missense mutation in a constitutively expressed exon of the slow alpha-tropomyosin gene TPM3 associated with an atypical, sporadic case of nemaline myopathy.	Pubmed		0.001006	1	0.003208	0.02935	1	1	TPM3
Pubmed	32977233	Lymphoid enhancer binding factor 1 (LEF1) expression is significantly higher in Hodgkin lymphoma associated with Richter syndrome relative to de novo classic Hodgkin lymphoma.	Pubmed		0.001006	1	0.003208	0.02935	1	1	LEF1
Pubmed	26015409	Trop-2 is up-regulated in invasive prostate cancer and displaces FAK from focal contacts.	Pubmed		0.001006	1	0.003208	0.02935	1	1	TPM2
Pubmed	17474077	Loss of alpha6 integrins in keratinocytes leads to an increase in TGFbeta and AP1 signaling and in expression of differentiation genes.	Pubmed		0.001006	1	0.003208	0.02935	1	1	ITGA6
Pubmed	33844560	Molecular Profiling Associated with Calcium/Calmodulin-Dependent Protein Kinase Kinase 2 (CAMKK2)-Mediated Carcinogenesis in Gastric Cancer.	Pubmed		0.001006	1	0.003208	0.02935	1	1	CAMKK2
Pubmed	20651987	Microcell-mediated chromosome transfer identifies EPB41L3 as a functional suppressor of epithelial ovarian cancers.	Pubmed		0.001006	1	0.003208	0.02935	1	1	EPB41L3
Pubmed	16374711	The alpha6 integrin subunit in the developing mouse olfactory bulb.	Pubmed		0.001006	1	0.003208	0.02935	1	1	ITGA6
Pubmed	16439681	Contribution of alpha6 integrins to hematopoietic stem and progenitor cell homing to bone marrow and collaboration with alpha4 integrins.	Pubmed		0.001006	1	0.003208	0.02935	1	1	ITGA6
Pubmed	26261180	Microtubule motors transport phagosomes in the RPE, and lack of KLC1 leads to AMD-like pathogenesis.	Pubmed		0.001006	1	0.003208	0.02935	1	1	KLC1
Pubmed	19763792	ERK activation and cell growth require CaM kinases in MCF-7 breast cancer cells.	Pubmed		0.001006	1	0.003208	0.02935	1	1	CAMKK2
Pubmed	16794588	Isoform-specific regulation of the actin-organizing protein palladin during TGF-beta1-induced myofibroblast differentiation.	Pubmed		0.001006	1	0.003208	0.02935	1	1	PALLD
Pubmed	25398668	The evidence for the contribution of the autism susceptibility candidate 2 (AUTS2) gene in heroin dependence susceptibility.	Pubmed		0.001006	1	0.003208	0.02935	1	1	AUTS2
Pubmed	25385345	Large-scale gene-centric analysis identifies polymorphisms for resistant hypertension.	Pubmed		0.001006	1	0.003208	0.02935	1	1	ATP2B1
Pubmed	23099021	Crystal structure of the dimeric coiled-coil domain of the cytosolic nucleic acid sensor LRRFIP1.	Pubmed		0.001006	1	0.003208	0.02935	1	1	LRRFIP1
Pubmed	10756202	The human LEF-1 gene contains a promoter preferentially active in lymphocytes and encodes multiple isoforms derived from alternative splicing.	Pubmed		0.001006	1	0.003208	0.02935	1	1	LEF1
Pubmed	21297155	The nuclear mitotic apparatus (NuMA) protein: localization and dynamics in human oocytes, fertilization and early embryos.	Pubmed		0.001006	1	0.003208	0.02935	1	1	NUMA1
Pubmed	24989798	Actin-associated protein palladin promotes tumor cell invasion by linking extracellular matrix degradation to cell cytoskeleton.	Pubmed		0.001006	1	0.003208	0.02935	1	1	PALLD
Pubmed	27294525	CD47-blocking immunotherapies stimulate macrophage-mediated destruction of small-cell lung cancer.	Pubmed		0.001006	1	0.003208	0.02935	1	1	CD47
Pubmed	14707725	Expression of integrins in intraductal papillary-mucinous tumors of the pancreas as an indicator of malignancy.	Pubmed		0.001006	1	0.003208	0.02935	1	1	ITGA6
Pubmed	17112666	Myocyte enhancing factor-2A in Alzheimer's disease: genetic analysis and association with MEF2A-polymorphisms.	Pubmed		0.001006	1	0.003208	0.02935	1	1	MEF2A
Pubmed	24922625	Cardiac CD47 drives left ventricular heart failure through Ca2+-CaMKII-regulated induction of HDAC3.	Pubmed		0.001006	1	0.003208	0.02935	1	1	CD47
Pubmed	27350677	Bayesian logistic regression in detection of gene-steroid interaction for cancer at PDLIM5 locus.	Pubmed		0.001006	1	0.003208	0.02935	1	1	PDLIM5
Pubmed	19530183	A cytoskeletal tropomyosin can compromise the structural integrity of skeletal muscle.	Pubmed		0.001006	1	0.003208	0.02935	1	1	TPM3
Pubmed	24279793	Loss of MEF2D expression inhibits differentiation and contributes to oncogenesis in rhabdomyosarcoma cells.	Pubmed		0.001006	1	0.003208	0.02935	1	1	MEF2D
Pubmed	14766940	Charged residue changes in the carboxy-terminus of alpha-tropomyosin alter mouse cardiac muscle contractility.	Pubmed		0.001006	1	0.003208	0.02935	1	1	TPM1
Pubmed	18779391	CD47 on experimentally senescent murine RBCs inhibits phagocytosis following Fcgamma receptor-mediated but not scavenger receptor-mediated recognition by macrophages.	Pubmed		0.001006	1	0.003208	0.02935	1	1	CD47
Pubmed	31642979	Three functional variants were identified to affect RPS24 expression and significantly associated with risk of colorectal cancer.	Pubmed		0.001006	1	0.003208	0.02935	1	1	RPS24
Pubmed	31182679	Myocyte enhancer factor 2A delays vascular endothelial cell senescence by activating the PI3K/p-Akt/SIRT1 pathway.	Pubmed		0.001006	1	0.003208	0.02935	1	1	MEF2A
Pubmed	26950276	High LEF1 expression predicts adverse prognosis in chronic lymphocytic leukemia and may be targeted by ethacrynic acid.	Pubmed		0.001006	1	0.003208	0.02935	1	1	LEF1
Pubmed	19299464	A Golgi-associated protein 4.1B variant is required for assimilation of proteins in the membrane.	Pubmed		0.001006	1	0.003208	0.02935	1	1	EPB41L3
Pubmed	18316418	A novel role for Lef-1, a central transcription mediator of Wnt signaling, in leukemogenesis.	Pubmed		0.001006	1	0.003208	0.02935	1	1	LEF1
Pubmed	20724578	Evaluation of A2BP1 as an obesity gene.	Pubmed		0.001006	1	0.003208	0.02935	1	1	RBFOX1
Pubmed	35358416	De novo variants in ATP2B1 lead to neurodevelopmental delay.	Pubmed		0.001006	1	0.003208	0.02935	1	1	ATP2B1
Pubmed	19245655	The regulation and function of mammalian AMPK-related kinases.	Pubmed		0.001006	1	0.003208	0.02935	1	1	MARK4
Pubmed	25955539	Overexpression of lymphoid enhancer-binding factor-1 (LEF1) is a novel favorable prognostic factor in childhood acute lymphoblastic leukemia.	Pubmed		0.001006	1	0.003208	0.02935	1	1	LEF1
Pubmed	16314281	Monitoring the interaction between DNA and a transcription factor (MEF2A) using fluorescence correlation spectroscopy.	Pubmed		0.001006	1	0.003208	0.02935	1	1	MEF2A
Pubmed	31781846	MEF2D-rearranged acute lymphoblastic leukemia resembles Burkitt lymphoma/leukemia.	Pubmed		0.001006	1	0.003208	0.02935	1	1	MEF2D
Pubmed	17699632	Lack of CD47 on nonhematopoietic cells induces split macrophage tolerance to CD47null cells.	Pubmed		0.001006	1	0.003208	0.02935	1	1	CD47
Pubmed	15299025	Integrin-linked kinase regulates the nuclear entry of the c-Jun coactivator alpha-NAC and its coactivation potency.	Pubmed		0.001006	1	0.003208	0.02935	1	1	NACA
Pubmed	30862855	Expression of plasma membrane calcium ATPases confers Ca	Pubmed		0.001006	1	0.003208	0.02935	1	1	ATP2B1
Pubmed	33833053	Overexpression of CD47 is associated with brain overgrowth and 16p11.2 deletion syndrome.	Pubmed		0.001006	1	0.003208	0.02935	1	1	CD47
Pubmed	17393022	Plasma membrane Ca(2+) -ATPase associates with CLP36, alpha-actinin and actin in human platelets.	Pubmed		0.001006	1	0.003208	0.02935	1	1	ATP2B4
Pubmed	19222994	Dilated cardiomyopathy mutations in alpha-tropomyosin inhibit its movement during the ATPase cycle.	Pubmed		0.001006	1	0.003208	0.02935	1	1	TPM1
Pubmed	24913705	TPM3, a strong prognosis predictor, is involved in malignant progression through MMP family members and EMT-like activators in gliomas.	Pubmed		0.001006	1	0.003208	0.02935	1	1	TPM3
Pubmed	23736965	Genetic mapping of agenesis of the third molars in mice.	Pubmed		0.001006	1	0.003208	0.02935	1	1	LEF1
Pubmed	27091975	Durable antitumor responses to CD47 blockade require adaptive immune stimulation.	Pubmed		0.001006	1	0.003208	0.02935	1	1	CD47
Pubmed	25125370	Alternative splicing regulation of APP exon 7 by RBFox proteins.	Pubmed		0.001006	1	0.003208	0.02935	1	1	RBFOX1
Pubmed	10364563	GC factor 2 represses platelet-derived growth factor A-chain gene transcription and is itself induced by arterial injury.	Pubmed		0.001006	1	0.003208	0.02935	1	1	LRRFIP1
Pubmed	29496559	Functional effects of substitutions I92T and V95A in actin-binding period 3 of tropomyosin.	Pubmed		0.001006	1	0.003208	0.02935	1	1	TPM1
Pubmed	21072821	Molecular diagnosis and targeted therapy of a pediatric chronic eosinophilic leukemia patient carrying TPM3-PDGFRB fusion.	Pubmed		0.001006	1	0.003208	0.02935	1	1	TPM3
Pubmed	31219577	Map2k7 Haploinsufficiency Induces Brain Imaging Endophenotypes and Behavioral Phenotypes Relevant to Schizophrenia.	Pubmed		0.001006	1	0.003208	0.02935	1	1	MAP2K7
Pubmed	7956350	Assignment of the human a-tropomyosin gene TPM3 to 1q22-->q23 by fluorescence in situ hybridisation.	Pubmed		0.001006	1	0.003208	0.02935	1	1	TPM3
Pubmed	30630973	LEF-1 drives aberrant ?-catenin nuclear localization in myeloid leukemia cells.	Pubmed		0.001006	1	0.003208	0.02935	1	1	LEF1
Pubmed	2277087	Integrin-associated protein: a 50-kD plasma membrane antigen physically and functionally associated with integrins.	Pubmed		0.001006	1	0.003208	0.02935	1	1	CD47
Pubmed	33917174	Transcriptomic Profiles of CD47 in Breast Tumors Predict Outcome and Are Associated with Immune Activation.	Pubmed		0.001006	1	0.003208	0.02935	1	1	CD47
Pubmed	7004645	Human-specific nuclear protein that associates with the polar region of the mitotic apparatus: distribution in a human/hamster hybrid cell.	Pubmed		0.001006	1	0.003208	0.02935	1	1	NUMA1
Pubmed	34471125	Structure of the human marker of self 5-transmembrane receptor CD47.	Pubmed		0.001006	1	0.003208	0.02935	1	1	CD47
Pubmed	1657644	Cloning and tissue-specific expression of the brain calcium channel beta-subunit.	Pubmed		0.001006	1	0.003208	0.02935	1	1	CACNB1
Pubmed	27075013	A detailed clinical analysis of 13 patients with AUTS2 syndrome further delineates the phenotypic spectrum and underscores the behavioural phenotype.	Pubmed		0.001006	1	0.003208	0.02935	1	1	AUTS2
Pubmed	28076333	Surgical debulking promotes recruitment of macrophages and triggers glioblastoma phagocytosis in combination with CD47 blocking immunotherapy.	Pubmed		0.001006	1	0.003208	0.02935	1	1	CD47
Pubmed	12359146	Analysis of MGEA5 on 10q24.1-q24.3 encoding the beta-O-linked N-acetylglucosaminidase as a candidate gene for type 2 diabetes mellitus in Pima Indians.	Pubmed		0.001006	1	0.003208	0.02935	1	1	OGA
Pubmed	26708479	Myopathy-causing Q147P TPM2 mutation shifts tropomyosin strands further towards the open position and increases the proportion of strong-binding cross-bridges during the ATPase cycle.	Pubmed		0.001006	1	0.003208	0.02935	1	1	TPM2
Pubmed	32761805	Sarcomeric TPM3 expression in human heart and skeletal muscle.	Pubmed		0.001006	1	0.003208	0.02935	1	1	TPM3
Pubmed	26013602	CD49f Acts as an Inflammation Sensor to Regulate Differentiation, Adhesion, and Migration of Human Mesenchymal Stem Cells.	Pubmed		0.001006	1	0.003208	0.02935	1	1	ITGA6
Pubmed	31409608	CD47 Expression Defines Efficacy of Rituximab with CHOP in Non-Germinal Center B-cell (Non-GCB) Diffuse Large B-cell Lymphoma Patients (DLBCL), but Not in GCB DLBCL.	Pubmed		0.001006	1	0.003208	0.02935	1	1	CD47
Pubmed	10824856	Cloning of the lymphoid enhancer binding factor-1 (Lef-1) cDNA from rat kidney: homology to the mouse sequence.	Pubmed		0.001006	1	0.003208	0.02935	1	1	LEF1
Pubmed	31512508	Polymorphisms of rs4787050 and rs8045980 are associated with lung cancer risk in northeast Chinese female nonsmokers.	Pubmed		0.001006	1	0.003208	0.02935	1	1	RBFOX1
Pubmed	2052355	Organization of the human N-ras locus: characterization of a gene located immediately upstream of N-ras.	Pubmed		0.001006	1	0.003208	0.02935	1	1	CSDE1
Pubmed	23394628	Lack of CD47 on donor hepatocytes promotes innate immune cell activation and graft loss: a potential barrier to hepatocyte xenotransplantation.	Pubmed		0.001006	1	0.003208	0.02935	1	1	CD47
Pubmed	26010544	CD47 Promotes Protective Innate and Adaptive Immunity in a Mouse Model of Disseminated Candidiasis.	Pubmed		0.001006	1	0.003208	0.02935	1	1	CD47
Pubmed	27708431	Attenuation of synaptic toxicity and MARK4/PAR1-mediated Tau phosphorylation by methylene blue for Alzheimer's disease treatment.	Pubmed		0.001006	1	0.003208	0.02935	1	1	MARK4
Pubmed	22311909	Mice lacking hypertension candidate gene ATP2B1 in vascular smooth muscle cells show significant blood pressure elevation.	Pubmed		0.001006	1	0.003208	0.02935	1	1	ATP2B1
Pubmed	25450398	Intracellular modifiers of integrin alpha 6p production in aggressive prostate and breast cancer cell lines.	Pubmed		0.001006	1	0.003208	0.02935	1	1	ITGA6
Pubmed	26348319	A genome-wide association study of antidepressant response in Koreans.	Pubmed		0.001006	1	0.003208	0.02935	1	1	AUTS2
Pubmed	26805581	Tropomyosin-1 protects transformed alveolar epithelial cells against cigaret smoke extract through the stabilization of F-actin-dependent cell-cell junctions.	Pubmed		0.001006	1	0.003208	0.02935	1	1	TPM1
Pubmed	8575787	Chromosomal localization of the mitochondrial phosphate carrier gene PHC to 12q23.	Pubmed		0.001006	1	0.003208	0.02935	1	1	SLC25A3
Pubmed	9105688	mRNA expression of the four isoforms of the human plasma membrane Ca(2+)-ATPase in the human hippocampus.	Pubmed		0.001006	1	0.003208	0.02935	1	1	ATP2B4
Pubmed	22686279	LEF-1 regulates proliferation and MMP-7 transcription in breast cancer cells.	Pubmed		0.001006	1	0.003208	0.02935	1	1	LEF1
Pubmed	33887729	[Diagnostic Utility of LEF1 Immunostain in Cytology Specimens of Solid Pseudopapillary Neoplasm of Pancreas].	Pubmed		0.001006	1	0.003208	0.02935	1	1	LEF1
Pubmed	25183197	Tumor suppressor role of protein 4.1B/DAL-1.	Pubmed		0.001006	1	0.003208	0.02935	1	1	EPB41L3
Pubmed	16007173	Protein 4.1B expression is induced in mammary epithelial cells during pregnancy and regulates their proliferation.	Pubmed		0.001006	1	0.003208	0.02935	1	1	EPB41L3
Pubmed	7962183	Nuclear mitotic apparatus protein (NuMA): spindle association, nuclear targeting and differential subcellular localization of various NuMA isoforms.	Pubmed		0.001006	1	0.003208	0.02935	1	1	NUMA1
Pubmed	30572664	Global Interactomics Connect Nuclear Mitotic Apparatus Protein NUMA1 to Influenza Virus Maturation.	Pubmed		0.001006	1	0.003208	0.02935	1	1	NUMA1
Pubmed	33919826	Mutations Q93H and E97K in	Pubmed		0.001006	1	0.003208	0.02935	1	1	TPM2
Pubmed	7694502	Human and rat intestinal plasma membrane calcium pump isoforms.	Pubmed		0.001006	1	0.003208	0.02935	1	1	ATP2B1
Pubmed	15831452	Sequence-specific DNA binding by the alphaNAC coactivator is required for potentiation of c-Jun-dependent transcription of the osteocalcin gene.	Pubmed		0.001006	1	0.003208	0.02935	1	1	NACA
Pubmed	27863402	A fully human anti-CD47 blocking antibody with therapeutic potential for cancer.	Pubmed		0.001006	1	0.003208	0.02935	1	1	CD47
Pubmed	22965424	Downregulation of tropomyosin-1 in squamous cell carcinoma of esophagus, the role of Ras signaling and methylation.	Pubmed		0.001006	1	0.003208	0.02935	1	1	TPM1
Pubmed	21270130	Lef1DeltaN binds beta-catenin and increases osteoblast activity and trabecular bone mass.	Pubmed		0.001006	1	0.003208	0.02935	1	1	LEF1
Pubmed	26339357	Methylprednisolone suppresses the Wnt signaling pathway in chronic lymphocytic leukemia cell line MEC-1 regulated by LEF-1 expression.	Pubmed		0.001006	1	0.003208	0.02935	1	1	LEF1
Pubmed	25001280	S-nitrosylation-mediated redox transcriptional switch modulates neurogenesis and neuronal cell death.	Pubmed		0.001006	1	0.003208	0.02935	1	1	MEF2A
Pubmed	33328190	CD47 differentially regulates white and brown fat function.	Pubmed		0.001006	1	0.003208	0.02935	1	1	CD47
Pubmed	25497834	A comparative analysis of LEF-1 in odontogenic and salivary tumors.	Pubmed		0.001006	1	0.003208	0.02935	1	1	LEF1
Pubmed	9164866	Identification of the cleavage sites in the alpha6A integrin subunit: structural requirements for cleavage and functional analysis of the uncleaved alpha6Abeta1 integrin.	Pubmed		0.001006	1	0.003208	0.02935	1	1	ITGA6
Pubmed	19782985	A study of the role of the Myocyte-specific Enhancer Factor-2A gene in coronary artery disease.	Pubmed		0.001006	1	0.003208	0.02935	1	1	MEF2A
Pubmed	10347227	MEK kinase 3 directly activates MKK6 and MKK7, specific activators of the p38 and c-Jun NH2-terminal kinases.	Pubmed		0.001006	1	0.003208	0.02935	1	1	MAP2K7
Pubmed	19047562	New morphologic and genetic findings in cap disease associated with beta-tropomyosin (TPM2) mutations.	Pubmed		0.001006	1	0.003208	0.02935	1	1	TPM2
Pubmed	30768849	Congenital myopathy-related mutations in tropomyosin disrupt regulatory function through altered actin affinity and tropomodulin binding.	Pubmed		0.001006	1	0.003208	0.02935	1	1	TPM3
Pubmed	20965760	Identification of a novel TPM1 mutation in a family with left ventricular noncompaction and sudden death.	Pubmed		0.001006	1	0.003208	0.02935	1	1	TPM1
Pubmed	22216253	Role of palladin phosphorylation by extracellular signal-regulated kinase in cell migration.	Pubmed		0.001006	1	0.003208	0.02935	1	1	PALLD
Pubmed	33398088	Deficient LEF1 expression is associated with lithium resistance and hyperexcitability in neurons derived from bipolar disorder patients.	Pubmed		0.001006	1	0.003208	0.02935	1	1	LEF1
Pubmed	29720549	The Role of Palladin in Podocytes.	Pubmed		0.001006	1	0.003208	0.02935	1	1	PALLD
Pubmed	33221504	Purification, crystallization, and X-ray diffraction analysis of myocyte enhancer factor 2D and DNA complex.	Pubmed		0.001006	1	0.003208	0.02935	1	1	MEF2D
Pubmed	32431595	Rbfox1 Is Expressed in the Mouse Brain in the Form of Multiple Transcript Variants and Contains Functional E Boxes in Its Alternative Promoters.	Pubmed		0.001006	1	0.003208	0.02935	1	1	RBFOX1
Pubmed	29950683	Reduced secretion of parathyroid hormone and hypocalcemia in systemic heterozygous ATP2B1-null hypertensive mice.	Pubmed		0.001006	1	0.003208	0.02935	1	1	ATP2B1
Pubmed	24448801	Calcium efflux activity of plasma membrane Ca2+ ATPase-4 (PMCA4) mediates cell cycle progression in vascular smooth muscle cells.	Pubmed		0.001006	1	0.003208	0.02935	1	1	ATP2B4
Pubmed	33307294	Effects of myopathy-causing mutations R91P and R245G in the TPM3 gene on structural and functional properties of slow skeletal muscle tropomyosin.	Pubmed		0.001006	1	0.003208	0.02935	1	1	TPM3
Pubmed	31175464	Elevated integrin ?6 expression is involved in the occurrence and development of lung adenocarcinoma, and predicts a poor prognosis: a study based on immunohistochemical analysis and bioinformatics.	Pubmed		0.001006	1	0.003208	0.02935	1	1	ITGA6
Pubmed	24525547	Palladin regulation of the actin structures needed for cancer invasion.	Pubmed		0.001006	1	0.003208	0.02935	1	1	PALLD
Pubmed	22295056	Genome wide association identifies PPFIA1 as a candidate gene for acute lung injury risk following major trauma.	Pubmed		0.001006	1	0.003208	0.02935	1	1	PPFIA1
Pubmed	15555569	Characterization of a new human isoform of the enigma homolog family specifically expressed in skeletal muscle.	Pubmed		0.001006	1	0.003208	0.02935	1	1	PDLIM5
Pubmed	24802970	High CD49f expression is associated with osteosarcoma tumor progression: a study using patient-derived primary cell cultures.	Pubmed		0.001006	1	0.003208	0.02935	1	1	ITGA6
Pubmed	26717414	Heterozygous Disruption of Autism susceptibility candidate 2 Causes Impaired Emotional Control and Cognitive Memory.	Pubmed		0.001006	1	0.003208	0.02935	1	1	AUTS2
Pubmed	25123532	Microtubule-associated protein/microtubule affinity-regulating kinase 4 (MARK4) plays a role in cell cycle progression and cytoskeletal dynamics.	Pubmed		0.001006	1	0.003208	0.02935	1	1	MARK4
Pubmed	26311851	CD47 Receptor Globally Regulates Metabolic Pathways That Control Resistance to Ionizing Radiation.	Pubmed		0.001006	1	0.003208	0.02935	1	1	CD47
Pubmed	24022922	?6-Integrin is required for the adhesion and vasculogenic potential of hemangioma stem cells.	Pubmed		0.001006	1	0.003208	0.02935	1	1	ITGA6
Pubmed	23031404	Peripheral PDLIM5 expression in bipolar disorder and the effect of olanzapine administration.	Pubmed		0.001006	1	0.003208	0.02935	1	1	PDLIM5
Pubmed	25897173	The transcription factor lymphoid enhancer factor 1 controls invariant natural killer T cell expansion and Th2-type effector differentiation.	Pubmed		0.001006	1	0.003208	0.02935	1	1	LEF1
Pubmed	22229515	Polymorphism near the ATP2B1 gene is associated with hypertension risk in East Asians: a meta-analysis involving 15 909 cases and 18 529 controls.	Pubmed		0.001006	1	0.003208	0.02935	1	1	ATP2B1
Pubmed	19609276	alphaNAC depletion as an initiator of ER stress-induced apoptosis in hypoxia.	Pubmed		0.001006	1	0.003208	0.02935	1	1	NACA
Pubmed	30459414	A rare regulatory variant in the MEF2D gene affects gene regulation and splicing and is associated with a SLE sub-phenotype in Swedish cohorts.	Pubmed		0.001006	1	0.003208	0.02935	1	1	MEF2D
Pubmed	32585444	The role of CAMKK2 polymorphisms in HIV-associated sensory neuropathy in South Africans.	Pubmed		0.001006	1	0.003208	0.02935	1	1	CAMKK2
Pubmed	32305031	Association analysis between CAMKK2 rs1063843 and patients with schizophrenia in a Han Chinese population.	Pubmed		0.001006	1	0.003208	0.02935	1	1	CAMKK2
Pubmed	25488052	The use of urinary nuclear matrix protein 22 (NMP22) as a diagnostic adjunct to urine cytology for monitoring of recurrent bladder cancer--institutional experience and review.	Pubmed		0.001006	1	0.003208	0.02935	1	1	NUMA1
Pubmed	15346770	Cloning and identification of a novel human gene PDLIM5, a homolog of AD-associated neuronal thread protein (AD7c-NTP).	Pubmed		0.001006	1	0.003208	0.02935	1	1	PDLIM5
Pubmed	31171904	Protein 4.1B Suppresses Tumor Metastasis by Regulating Epithelial-mesenchymal Transition Progression in Melanoma Cells.	Pubmed		0.001006	1	0.003208	0.02935	1	1	EPB41L3
Pubmed	25548289	Mechanistic heterogeneity in contractile properties of ?-tropomyosin (TPM1) mutants associated with inherited cardiomyopathies.	Pubmed		0.001006	1	0.003208	0.02935	1	1	TPM1
Pubmed	27259369	CD47 regulates renal tubular epithelial cell self-renewal and proliferation following renal ischemia reperfusion.	Pubmed		0.001006	1	0.003208	0.02935	1	1	CD47
Pubmed	19762510	An inducible change in Fox-1/A2BP1 splicing modulates the alternative splicing of downstream neuronal target exons.	Pubmed		0.001006	1	0.003208	0.02935	1	1	RBFOX1
Pubmed	26354101	A genetic variant in CAMKK2 gene is possibly associated with increased risk of bipolar disorder.	Pubmed		0.001006	1	0.003208	0.02935	1	1	CAMKK2
Pubmed	10852968	Antiapoptotic role of the p38 mitogen-activated protein kinase-myocyte enhancer factor 2 transcription factor pathway during neuronal differentiation.	Pubmed		0.001006	1	0.003208	0.02935	1	1	MEF2A
Pubmed	32574757	Effect of AUTS2 gene rs6943555 variant in male patients with schizophrenia in a Turkish population.	Pubmed		0.001006	1	0.003208	0.02935	1	1	AUTS2
Pubmed	22156016	Differential signature of the centrosomal MARK4 isoforms in glioma.	Pubmed		0.001006	1	0.003208	0.02935	1	1	MARK4
Pubmed	20138735	Implication of the CD47 pathway in autoimmune diabetes.	Pubmed		0.001006	1	0.003208	0.02935	1	1	CD47
Pubmed	28939839	Structural insights into the substrate binding adaptability and specificity of human O-GlcNAcase.	Pubmed		0.001006	1	0.003208	0.02935	1	1	OGA
Pubmed	19715310	Probing synergy between two catalytic strategies in the glycoside hydrolase O-GlcNAcase using multiple linear free energy relationships.	Pubmed		0.001006	1	0.003208	0.02935	1	1	OGA
Pubmed	9158140	Homozygous alpha6 integrin mutation in junctional epidermolysis bullosa with congenital duodenal atresia.	Pubmed		0.001006	1	0.003208	0.02935	1	1	ITGA6
Pubmed	18252795	A distinct population of clonogenic and multipotent murine follicular keratinocytes residing in the upper isthmus.	Pubmed		0.001006	1	0.003208	0.02935	1	1	ITGA6
Pubmed	20224190	Role of alpha 6 integrin subunit in branching morphogenesis of fetal mouse submandibular gland: investigation by mesenchyme-free epithelial culture system.	Pubmed		0.001006	1	0.003208	0.02935	1	1	ITGA6
Pubmed	20508204	alpha6-integrin subunit plays a major role in the proangiogenic properties of endothelial progenitor cells.	Pubmed		0.001006	1	0.003208	0.02935	1	1	ITGA6
Pubmed	21102652	Characterization of LRRFIP1.	Pubmed		0.001006	1	0.003208	0.02935	1	1	LRRFIP1
Pubmed	15880429	Novel CD47-dependent intercellular adhesion modulates cell migration.	Pubmed		0.001006	1	0.003208	0.02935	1	1	CD47
Pubmed	26307083	Muscle weakness in TPM3-myopathy is due to reduced Ca2+-sensitivity and impaired acto-myosin cross-bridge cycling in slow fibres.	Pubmed		0.001006	1	0.003208	0.02935	1	1	TPM3
Pubmed	23593136	Experimental evidence for the involvement of PDLIM5 in mood disorders in hetero knockout mice.	Pubmed		0.001006	1	0.003208	0.02935	1	1	PDLIM5
Pubmed	26274327	Generalised Anxiety Disorder--A Twin Study of Genetic Architecture, Genome-Wide Association and Differential Gene Expression.	Pubmed		0.001006	1	0.003208	0.02935	1	1	RBFOX1
Pubmed	35487443	Elevated ATG13 in serum of patients with ME/CFS stimulates oxidative stress response in microglial cells via activation of receptor for advanced glycation end products (RAGE).	Pubmed		0.001006	1	0.003208	0.02935	1	1	ATG13
Pubmed	23559268	Nuclear localization of the actin regulatory protein Palladin in sertoli cells.	Pubmed		0.001006	1	0.003208	0.02935	1	1	PALLD
Pubmed	15479242	Effects of cardiomyopathic mutations on the biochemical and biophysical properties of the human alpha-tropomyosin.	Pubmed		0.001006	1	0.003208	0.02935	1	1	TPM1
Pubmed	33945307	Association Between	Pubmed		0.001006	1	0.003208	0.02935	1	1	TPM1
Pubmed	29193716	Acute inhibition of PMCA4, but not global ablation, reduces blood pressure and arterial contractility via a nNOS-dependent mechanism.	Pubmed		0.001006	1	0.003208	0.02935	1	1	ATP2B4
Pubmed	31304592	Methylation of HPV 16 and EPB41L3 in oral gargles: Associations with oropharyngeal cancer detection and tumor characteristics.	Pubmed		0.001006	1	0.003208	0.02935	1	1	EPB41L3
Pubmed	24690174	Higher LRRFIP1 expression in glioblastoma multiforme is associated with better response to teniposide, a type II topoisomerase inhibitor.	Pubmed		0.001006	1	0.003208	0.02935	1	1	LRRFIP1
Pubmed	9020386	Investigation of the Met-267 Arg exchange in isoform 1 of the human plasma membrane calcium pump in patients with essential hypertension by the amplification-created restriction site technique.	Pubmed		0.001006	1	0.003208	0.02935	1	1	ATP2B1
Pubmed	32807990	Concentration-dependent splicing is enabled by Rbfox motifs of intermediate affinity.	Pubmed		0.001006	1	0.003208	0.02935	1	1	RBFOX2
Pubmed	20153395	A2BP1 as a novel susceptible gene for primary biliary cirrhosis in Japanese patients.	Pubmed		0.001006	1	0.003208	0.02935	1	1	RBFOX1
Pubmed	12594734	High-molecular-weight tropomyosins localize to the contractile rings of dividing CNS cells but are absent from malignant pediatric and adult CNS tumors.	Pubmed		0.001006	1	0.003208	0.02935	1	1	TPM1
Pubmed	22240810	Deletion of CaMKK2 from the liver lowers blood glucose and improves whole-body glucose tolerance in the mouse.	Pubmed		0.001006	1	0.003208	0.02935	1	1	CAMKK2
Pubmed	11326310	Isolation of a novel human gene, MARKL1, homologous to MARK3 and its involvement in hepatocellular carcinogenesis.	Pubmed		0.001006	1	0.003208	0.02935	1	1	MARK4
Pubmed	24119684	Macrocytic anemia and mitochondriopathy resulting from a defect in sideroflexin 4.	Pubmed		0.001006	1	0.003208	0.02935	1	1	SFXN4
Pubmed	19911314	Kinesin light chain 1 gene haplotypes in three conformational diseases.	Pubmed		0.001006	1	0.003208	0.02935	1	1	KLC1
Pubmed	28824318	Urinary UBC Rapid and NMP22 Test for Bladder Cancer Surveillance in Comparison to Urinary Cytology: Results from a Prospective Single-Center Study.	Pubmed		0.001006	1	0.003208	0.02935	1	1	NUMA1
Pubmed	28100392	Replication Study: The CD47-signal regulatory protein alpha (SIRPa) interaction is a therapeutic target for human solid tumors.	Pubmed		0.001006	1	0.003208	0.02935	1	1	CD47
Pubmed	2594368	High frequency of activation of tyrosine kinase oncogenes in human papillary thyroid carcinoma.	Pubmed		0.001006	1	0.003208	0.02935	1	1	TPM3
Pubmed	24763618	The structural analysis of MARK4 and the exploration of specific inhibitors for the MARK family: a computational approach to obstruct the role of MARK4 in prostate cancer progression.	Pubmed		0.001006	1	0.003208	0.02935	1	1	MARK4
Pubmed	12169652	Cardiac dysfunction in hypertrophic cardiomyopathy mutant tropomyosin mice is transgene-dependent, hypertrophy-independent, and improved by beta-blockade.	Pubmed		0.001006	1	0.003208	0.02935	1	1	TPM1
Pubmed	27283989	CD47 deficiency in tumor stroma promotes tumor progression by enhancing angiogenesis.	Pubmed		0.001006	1	0.003208	0.02935	1	1	CD47
Pubmed	21115897	Effect of {beta}4 integrin knockdown by RNA interference in anaplastic thyroid carcinoma.	Pubmed		0.001006	1	0.003208	0.02935	1	1	ITGA6
Pubmed	7998989	Isolation and characterization of CD47 glycoprotein: a multispanning membrane protein which is the same as integrin-associated protein (IAP) and the ovarian tumour marker OA3.	Pubmed		0.001006	1	0.003208	0.02935	1	1	CD47
Pubmed	19147837	Absence of CD47 in vivo influences thymic dendritic cell subset proportions but not negative selection of thymocytes.	Pubmed		0.001006	1	0.003208	0.02935	1	1	CD47
Pubmed	34998671	Immune inactivation by CD47 expression predicts clinical outcomes and therapeutic responses in clear cell renal cell carcinoma patients.	Pubmed		0.001006	1	0.003208	0.02935	1	1	CD47
Pubmed	26895101	Use of integrin alpha 6 transcripts in a stool mRNA assay for the detection of colorectal cancers at curable stages.	Pubmed		0.001006	1	0.003208	0.02935	1	1	ITGA6
Pubmed	16442502	Cloning and expression of human mitogen-activated protein kinase kinase 7gamma1.	Pubmed		0.001006	1	0.003208	0.02935	1	1	MAP2K7
Pubmed	24761896	Knockdown of GCF2/LRRFIP1 by RNAi causes cell growth inhibition and increased apoptosis in human hepatoma HepG2 cells.	Pubmed		0.001006	1	0.003208	0.02935	1	1	LRRFIP1
Pubmed	21393861	Direct regulation of complex I by mitochondrial MEF2D is disrupted in a mouse model of Parkinson disease and in human patients.	Pubmed		0.001006	1	0.003208	0.02935	1	1	MEF2D
Pubmed	32576678	Upregulation of CD47 Is a Host Checkpoint Response to Pathogen Recognition.	Pubmed		0.001006	1	0.003208	0.02935	1	1	CD47
Pubmed	22621853	Role of host reticulon proteins in rearranging membranes for positive-strand RNA virus replication.	Pubmed		0.001006	1	0.003208	0.02935	1	1	RTN2
Pubmed	15132737	ERK5 is targeted to myocyte enhancer factor 2A (MEF2A) through a MAPK docking motif.	Pubmed		0.001006	1	0.003208	0.02935	1	1	MEF2A
Pubmed	25483187	Non-muscle tropomyosin (Tpm3) is crucial for asymmetric cell division and maintenance of cortical integrity in mouse oocytes.	Pubmed		0.001006	1	0.003208	0.02935	1	1	TPM3
Pubmed	26763194	Association between AUTS2 haplotypes and alcohol dependence in a Japanese population.	Pubmed		0.001006	1	0.003208	0.02935	1	1	AUTS2
Pubmed	19402906	Role of hepatitis B surface antigen in the development of hepatocellular carcinoma: regulation of lymphoid enhancer-binding factor 1.	Pubmed		0.001006	1	0.003208	0.02935	1	1	LEF1
Pubmed	22084935	Abnormal actin binding of aberrant ?-tropomyosins is a molecular cause of muscle weakness in TPM2-related nemaline and cap myopathy.	Pubmed		0.001006	1	0.003208	0.02935	1	1	TPM2
Pubmed	16044170	Gene expression and association analyses of LIM (PDLIM5) in bipolar disorder and schizophrenia.	Pubmed		0.001006	1	0.003208	0.02935	1	1	PDLIM5
Pubmed	23524582	Palladin promotes invasion of pancreatic cancer cells by enhancing invadopodia formation in cancer-associated fibroblasts.	Pubmed		0.001006	1	0.003208	0.02935	1	1	PALLD
Pubmed	28684310	Selective inhibition of plasma membrane calcium ATPase 4 improves angiogenesis and vascular reperfusion.	Pubmed		0.001006	1	0.003208	0.02935	1	1	ATP2B4
Pubmed	25394300	LEF-1 is frequently expressed in colorectal carcinoma and not in other gastrointestinal tract adenocarcinomas: an immunohistochemical survey of 602 gastrointestinal tract neoplasms.	Pubmed		0.001006	1	0.003208	0.02935	1	1	LEF1
Pubmed	23958956	Convergent lines of evidence support CAMKK2 as a schizophrenia susceptibility gene.	Pubmed		0.001006	1	0.003208	0.02935	1	1	CAMKK2
Pubmed	31059822	Prenatal onset of mitochondrial disease is associated with sideroflexin 4 deficiency.	Pubmed		0.001006	1	0.003208	0.02935	1	1	SFXN4
Pubmed	24976592	Factors influencing false-positive results for nuclear matrix protein 22.	Pubmed		0.001006	1	0.003208	0.02935	1	1	NUMA1
Pubmed	33044554	The mitotic protein NuMA plays a spindle-independent role in nuclear formation and mechanics.	Pubmed		0.001006	1	0.003208	0.02935	1	1	NUMA1
Pubmed	29105867	Structural destabilization of tropomyosin induced by the cardiomyopathy-linked mutation R21H.	Pubmed		0.001006	1	0.003208	0.02935	1	1	TPM1
Pubmed	26687839	Cytoplasmic Rbfox1 Regulates the Expression of Synaptic and Autism-Related Genes.	Pubmed		0.001006	1	0.003208	0.02935	1	1	RBFOX1
Pubmed	30535593	Tropomyosin Tpm 2.1 loss induces glioblastoma spreading in soft brain-like environments.	Pubmed		0.001006	1	0.003208	0.02935	1	1	TPM2
Pubmed	15005626	GSK3 beta-dependent phosphorylation of the alpha NAC coactivator regulates its nuclear translocation and proteasome-mediated degradation.	Pubmed		0.001006	1	0.003208	0.02935	1	1	NACA
Pubmed	25255457	Cardiac-specific inhibition of kinase activity in calcium/calmodulin-dependent protein kinase kinase-? leads to accelerated left ventricular remodeling and heart failure after transverse aortic constriction in mice.	Pubmed		0.001006	1	0.003208	0.02935	1	1	CAMKK2
Pubmed	25639559	Eyelid sebaceous carcinoma: a novel mutation in lymphoid enhancer-binding factor-1.	Pubmed		0.001006	1	0.003208	0.02935	1	1	LEF1
Pubmed	19070897	Preserved function of the plasma membrane calcium pump of red blood cells from diabetic subjects with high levels of glycated haemoglobin.	Pubmed		0.001006	1	0.003208	0.02935	1	1	ATP2B1
Pubmed	35741020	Systemic Ablation of	Pubmed		0.001006	1	0.003208	0.02935	1	1	CAMKK2
Pubmed	23650183	De novo intragenic deletion of the autism susceptibility candidate 2 (AUTS2) gene in a patient with developmental delay: a case report and literature review.	Pubmed		0.001006	1	0.003208	0.02935	1	1	AUTS2
Pubmed	8491774	Differential regulation of tropomyosin isoform organization and gene expression in response to altered actin gene expression.	Pubmed		0.001006	1	0.003208	0.02935	1	1	TPM3
Pubmed	2844759	Complete primary structure of a human plasma membrane Ca2+ pump.	Pubmed		0.001006	1	0.003208	0.02935	1	1	ATP2B1
Pubmed	33082841	Effects of Single-Nucleotide Polymorphisms in Calmodulin-Dependent Protein Kinase Kinase 2 (CAMKK2): A Comprehensive Study.	Pubmed		0.001006	1	0.003208	0.02935	1	1	CAMKK2
Pubmed	22314054	O-GlcNAcase is essential for embryonic development and maintenance of genomic stability.	Pubmed		0.001006	1	0.003208	0.02935	1	1	OGA
Pubmed	29626422	HCM and DCM cardiomyopathy-linked ?-tropomyosin mutations influence off-state stability and crossbridge interaction on thin filaments.	Pubmed		0.001006	1	0.003208	0.02935	1	1	TPM1
Pubmed	9892180	A novel member of the NF2/ERM/4.1 superfamily with growth suppressing properties in lung cancer.	Pubmed		0.001006	1	0.003208	0.02935	1	1	EPB41L3
Pubmed	28732641	The cardiomyopathy-associated K15N mutation in tropomyosin alters actin filament pointed end dynamics.	Pubmed		0.001006	1	0.003208	0.02935	1	1	TPM1
Pubmed	11782404	Expression of DeltaNLef1 in mouse epidermis results in differentiation of hair follicles into squamous epidermal cysts and formation of skin tumours.	Pubmed		0.001006	1	0.003208	0.02935	1	1	LEF1
Pubmed	28878124	Reversal of pathological cardiac hypertrophy via the MEF2-coregulator interface.	Pubmed		0.001006	1	0.003208	0.02935	1	1	MEF2A
Pubmed	15665111	Platelet homeostasis is regulated by platelet expression of CD47 under normal conditions and in passive immune thrombocytopenia.	Pubmed		0.001006	1	0.003208	0.02935	1	1	CD47
Pubmed	12065096	Tropomyosin-1, a novel suppressor of cellular transformation is downregulated by promoter methylation in cancer cells.	Pubmed		0.001006	1	0.003208	0.02935	1	1	TPM1
Pubmed	24124168	Purification of tropomyosin Br-3 and 5NM1 and characterization of their interactions with actin.	Pubmed		0.001006	1	0.003208	0.02935	1	1	TPM3
Pubmed	12584562	Alpha6beta1 integrin induces proteasome-mediated cleavage of erbB2 in breast cancer cells.	Pubmed		0.001006	1	0.003208	0.02935	1	1	ITGA6
Pubmed	20065163	Molecular and functional characterization of a novel cardiac-specific human tropomyosin isoform.	Pubmed		0.001006	1	0.003208	0.02935	1	1	TPM1
Pubmed	35322590	Diagnostic performance of nuclear matrix protein 22 and urine cytology for bladder cancer: A meta-analysis.	Pubmed		0.001006	1	0.003208	0.02935	1	1	NUMA1
Pubmed	11738357	Mutations in the beta-tropomyosin (TPM2) gene--a rare cause of nemaline myopathy.	Pubmed		0.001006	1	0.003208	0.02935	1	1	TPM2
Pubmed	32856045	High expression of LEF1 correlates with poor prognosis in solid tumors, but not blood tumors: a meta-analysis.	Pubmed		0.001006	1	0.003208	0.02935	1	1	LEF1
Pubmed	17947518	Gene-expression profiles of a hepatitis B small surface antigen-secreting cell line reveal upregulation of lymphoid enhancer-binding factor 1.	Pubmed		0.001006	1	0.003208	0.02935	1	1	LEF1
Pubmed	29105884	Inhibition of IAP (inhibitor of apoptosis) proteins represses inflammatory status via nuclear factor-kappa B pathway in murine endometriosis lesions.	Pubmed		0.001006	1	0.003208	0.02935	1	1	CD47
Pubmed	21816349	Cordon-Bleu uses WH2 domains as multifunctional dynamizers of actin filament assembly.	Pubmed		0.001006	1	0.003208	0.02935	1	1	COBL
Pubmed	27485310	Rbfox2 function in RNA metabolism is impaired in hypoplastic left heart syndrome patient hearts.	Pubmed		0.001006	1	0.003208	0.02935	1	1	RBFOX2
Pubmed	28714864	An erythroid-specific ATP2B4 enhancer mediates red blood cell hydration and malaria susceptibility.	Pubmed		0.001006	1	0.003208	0.02935	1	1	ATP2B4
Pubmed	33129908	Tropomyosin pseudo-phosphorylation can rescue the effects of cardiomyopathy-associated mutations.	Pubmed		0.001006	1	0.003208	0.02935	1	1	TPM1
Pubmed	12851406	Expression, purification, and characterization of isoform 1 of the plasma membrane Ca2+ pump: focus on calpain sensitivity.	Pubmed		0.001006	1	0.003208	0.02935	1	1	ATP2B1
Pubmed	34751461	Myricetin inhibits breast and lung cancer cells proliferation via inhibiting MARK4.	Pubmed		0.001006	1	0.003208	0.02935	1	1	MARK4
Pubmed	19646950	The effect of the dilated cardiomyopathy-causing mutation Glu54Lys of alpha-tropomyosin on actin-myosin interactions during the ATPase cycle.	Pubmed		0.001006	1	0.003208	0.02935	1	1	TPM1
Pubmed	30478446	Chromosomal translocation-mediated evasion from miRNA induces strong MEF2D fusion protein expression, causing inhibition of PAX5 transcriptional activity.	Pubmed		0.001006	1	0.003208	0.02935	1	1	MEF2D
Pubmed	8631745	Cleavage of the alpha6A subunit is essential for activation of the alpha6Abeta1 integrin by phorbol 12-myristate 13-acetate.	Pubmed		0.001006	1	0.003208	0.02935	1	1	ITGA6
Pubmed	27865965	Palladin is involved in platelet activation and arterial thrombosis.	Pubmed		0.001006	1	0.003208	0.02935	1	1	PALLD
Pubmed	16328021	Actin binding LIM protein 3 (abLIM3).	Pubmed		0.001006	1	0.003208	0.02935	1	1	ABLIM3
Pubmed	24805951	Impaired nitric oxide production and increased blood pressure in systemic heterozygous ATP2B1 null mice.	Pubmed		0.001006	1	0.003208	0.02935	1	1	ATP2B1
Pubmed	27607583	Thrombospondin-1 signaling through CD47 inhibits cell cycle progression and induces senescence in endothelial cells.	Pubmed		0.001006	1	0.003208	0.02935	1	1	CD47
Pubmed	16938850	The Salmonella effector protein PipB2 is a linker for kinesin-1.	Pubmed		0.001006	1	0.003208	0.02935	1	1	KLC1
Pubmed	16670282	Deficit of CD47 results in a defect of marginal zone dendritic cells, blunted immune response to particulate antigen and impairment of skin dendritic cell migration.	Pubmed		0.001006	1	0.003208	0.02935	1	1	CD47
Pubmed	16242908	Evolutionarily conserved coupling of transcription and alternative splicing in the EPB41 (protein 4.1R) and EPB41L3 (protein 4.1B) genes.	Pubmed		0.001006	1	0.003208	0.02935	1	1	EPB41L3
Pubmed	7835079	Assignment of the human skeletal muscle alpha-tropomyosin gene (TPM1) to band 15q22 by fluorescence in situ hybridization.	Pubmed		0.001006	1	0.003208	0.02935	1	1	TPM1
Pubmed	20951040	Congenital fibre type disproportion associated with mutations in the tropomyosin 3 (TPM3) gene mimicking congenital myasthenia.	Pubmed		0.001006	1	0.003208	0.02935	1	1	TPM3
Pubmed	26093091	CD47 blockade inhibits tumor progression human osteosarcoma in xenograft models.	Pubmed		0.001006	1	0.003208	0.02935	1	1	CD47
Pubmed	28627871	The Sulfur-Linked Analogue of O-GlcNAc (S-GlcNAc) Is an Enzymatically Stable and Reasonable Structural Surrogate for O-GlcNAc at the Peptide and Protein Levels.	Pubmed		0.001006	1	0.003208	0.02935	1	1	OGA
Pubmed	17244528	Control of macroautophagy by calcium, calmodulin-dependent kinase kinase-beta, and Bcl-2.	Pubmed		0.001006	1	0.003208	0.02935	1	1	CAMKK2
Pubmed	11157795	A mutation in alpha-tropomyosin(slow) affects muscle strength, maturation and hypertrophy in a mouse model for nemaline myopathy.	Pubmed		0.001006	1	0.003208	0.02935	1	1	TPM1
Pubmed	16872533	Lack of MEF2A Delta7aa mutation in Irish families with early onset ischaemic heart disease, a family based study.	Pubmed		0.001006	1	0.003208	0.02935	1	1	MEF2A
Pubmed	2461223	The tropomyosin mRNAs of mouse striated muscles: molecular cloning of beta-tropomyosin.	Pubmed		0.001006	1	0.003208	0.02935	1	1	TPM2
Pubmed	32002807	Molecular and Electrophysiological Analyses of ATP2B4 Gene Variants in Bilateral Adrenal Hyperaldosteronism.	Pubmed		0.001006	1	0.003208	0.02935	1	1	ATP2B4
Pubmed	19209820	Tropomyosins in skeletal muscle diseases.	Pubmed		0.001006	1	0.003208	0.02935	1	1	TPM2
Pubmed	17605078	Semaphorin 6C expression in innervated and denervated skeletal muscle.	Pubmed		0.001006	1	0.003208	0.02935	1	1	SEMA6C
Pubmed	10806359	Comparison of mRNA and protein levels of four members of the protein 4.1 family: the type II brain 4.1/4.1B/KIAA0987 is the most predominant member of the protein 4.1 family in rat brain.	Pubmed		0.001006	1	0.003208	0.02935	1	1	EPB41L3
Pubmed	23713453	Clinical significance of lymphoid enhancer-binding factor 1 expression in acute myeloid leukemia.	Pubmed		0.001006	1	0.003208	0.02935	1	1	LEF1
Pubmed	24371089	Cell cycle-regulated membrane binding of NuMA contributes to efficient anaphase chromosome separation.	Pubmed		0.001006	1	0.003208	0.02935	1	1	NUMA1
Pubmed	34898362	microRNA-378b regulates ethanol-induced hepatic steatosis by targeting CaMKK2 to mediate lipid metabolism.	Pubmed		0.001006	1	0.003208	0.02935	1	1	CAMKK2
Pubmed	28494186	Small interference ITGA6 gene targeting in the human thymic epithelium differentially regulates the expression of immunological synapse-related genes.	Pubmed		0.001006	1	0.003208	0.02935	1	1	ITGA6
Pubmed	31827695	CD47 Deficiency Attenuates Isoproterenol-Induced Cardiac Remodeling in Mice.	Pubmed		0.001006	1	0.003208	0.02935	1	1	CD47
Pubmed	20198314	Elevation of nucleocytoplasmic beta-N-acetylglucosaminidase (O-GlcNAcase) activity in thyroid cancers.	Pubmed		0.001006	1	0.003208	0.02935	1	1	OGA
Pubmed	31579823	Disruptive variants of	Pubmed		0.001006	1	0.003208	0.02935	1	1	CSDE1
Pubmed	29129916	A post-transcriptional program coordinated by CSDE1 prevents intrinsic neural differentiation of human embryonic stem cells.	Pubmed		0.001006	1	0.003208	0.02935	1	1	CSDE1
Pubmed	19967723	Genetic ablation of the alpha 6-integrin subunit in Tie1Cre mice enhances tumour angiogenesis.	Pubmed		0.001006	1	0.003208	0.02935	1	1	ITGA6
Pubmed	15984930	Functional analysis of the promoter of the mitochondrial phosphate carrier human gene: identification of activator and repressor elements and their transcription factors.	Pubmed		0.001006	1	0.003208	0.02935	1	1	SLC25A3
Pubmed	29024827	Left ventricular non-compaction with Ebstein anomaly attributed to a TPM1 mutation.	Pubmed		0.001006	1	0.003208	0.02935	1	1	TPM1
Pubmed	35301709	Checkpoint CD47 expression in classical Hodgkin lymphoma.	Pubmed		0.001006	1	0.003208	0.02935	1	1	CD47
Pubmed	14710356	Insulin-like growth factor-I suppresses degradation of the pro-survival transcription factor myocyte enhancer factor 2D (MEF2D) during neuronal apoptosis.	Pubmed		0.001006	1	0.003208	0.02935	1	1	MEF2D
Pubmed	27988857	Association of LIM Domain 7 Gene Polymorphisms and Plasma Levels of LIM Domain 7 with Dilated Cardiomyopathy in a Chinese Population.	Pubmed		0.001006	1	0.003208	0.02935	1	1	LMO7
Pubmed	32535203	Structural and biochemical investigation of MARK4 inhibitory potential of cholic acid: Towards therapeutic implications in neurodegenerative diseases.	Pubmed		0.001006	1	0.003208	0.02935	1	1	MARK4
Pubmed	34339666	Comparative structural and functional studies of low molecular weight tropomyosin isoforms, the TPM3 gene products.	Pubmed		0.001006	1	0.003208	0.02935	1	1	TPM3
Pubmed	18422639	Beta-tropomyosin mutations alter tropomyosin isoform composition.	Pubmed		0.001006	1	0.003208	0.02935	1	1	TPM2
Pubmed	32365408	Pharmacological inhibition and knockdown of O-GlcNAcase reduces cellular internalization of ?-synuclein preformed fibrils.	Pubmed		0.001006	1	0.003208	0.02935	1	1	OGA
Pubmed	24012837	The control of precerebellar neuron migration by RNA-binding protein Csde1.	Pubmed		0.001006	1	0.003208	0.02935	1	1	CSDE1
Pubmed	25209525	Overexpression of the skNAC gene in human rhabdomyosarcoma cells enhances their differentiation potential and inhibits tumor cell growth and spreading.	Pubmed		0.001006	1	0.003208	0.02935	1	1	NACA
Pubmed	15758180	Differential localization of Src homology 2 domain-containing protein tyrosine phosphatase substrate-1 and CD47 and its molecular mechanisms in cultured hippocampal neurons.	Pubmed		0.001006	1	0.003208	0.02935	1	1	CD47
Pubmed	16328033	Plasma membrane Ca2+ ATPase isoform 1 down-regulated in human oral cancer.	Pubmed		0.001006	1	0.003208	0.02935	1	1	ATP2B1
Pubmed	10400910	Mouse model of a familial hypertrophic cardiomyopathy mutation in alpha-tropomyosin manifests cardiac dysfunction.	Pubmed		0.001006	1	0.003208	0.02935	1	1	TPM1
Pubmed	26077800	CD47 is an adverse prognostic factor and a therapeutic target in gastric cancer.	Pubmed		0.001006	1	0.003208	0.02935	1	1	CD47
Pubmed	16055727	Signal regulatory protein alpha ligation induces macrophage nitric oxide production through JAK/STAT- and phosphatidylinositol 3-kinase/Rac1/NAPDH oxidase/H2O2-dependent pathways.	Pubmed		0.001006	1	0.003208	0.02935	1	1	CD47
Pubmed	31626715	LEF1 supports metastatic brain colonization by regulating glutathione metabolism and increasing ROS resistance in breast cancer.	Pubmed		0.001006	1	0.003208	0.02935	1	1	LEF1
Pubmed	19015263	The actin-associated protein Palladin is required for development of normal contractile properties of smooth muscle cells derived from embryoid bodies.	Pubmed		0.001006	1	0.003208	0.02935	1	1	PALLD
Pubmed	31309408	Polymorphisms in CAMKK2 associate with susceptibility to sensory neuropathy in HIV patients treated without stavudine.	Pubmed		0.001006	1	0.003208	0.02935	1	1	CAMKK2
Pubmed	33764904	PALLD mutation in a European family conveys a stromal predisposition for familial pancreatic cancer.	Pubmed		0.001006	1	0.003208	0.02935	1	1	PALLD
Pubmed	28505313	Structural study of the Fox-1 RRM protein hydration reveals a role for key water molecules in RRM-RNA recognition.	Pubmed		0.001006	1	0.003208	0.02935	1	1	RBFOX1
Pubmed	32576628	Clinicopathological significance of CD47 expression in hepatocellular carcinoma.	Pubmed		0.001006	1	0.003208	0.02935	1	1	CD47
Pubmed	20965608	Conditional ablation of integrin alpha-6 in mouse epidermis leads to skin fragility and inflammation.	Pubmed		0.001006	1	0.003208	0.02935	1	1	ITGA6
Pubmed	19796685	SynCAM1 recruits NMDA receptors via protein 4.1B.	Pubmed		0.001006	1	0.003208	0.02935	1	1	EPB41L3
Pubmed	25194811	Actin-associated protein palladin is required for migration behavior and differentiation potential of C2C12 myoblast cells.	Pubmed		0.001006	1	0.003208	0.02935	1	1	PALLD
Pubmed	27028764	The MKK7 p.Glu116Lys Rare Variant Serves as a Predictor for Lung Cancer Risk and Prognosis in Chinese.	Pubmed		0.001006	1	0.003208	0.02935	1	1	MAP2K7
Pubmed	19643084	Endothelial cells promote the proliferation of lymphocytes partly through the Wnt pathway via LEF-1.	Pubmed		0.001006	1	0.003208	0.02935	1	1	LEF1
Pubmed	19209811	Tropomyosin exons as models for alternative splicing.	Pubmed		0.001006	1	0.003208	0.02935	1	1	TPM2
Pubmed	26334624	The Actin Nucleator Cobl Is Controlled by Calcium and Calmodulin.	Pubmed		0.001006	1	0.003208	0.02935	1	1	COBL
Pubmed	31411112	Structure and dynamics of inactive and active MARK4: conformational switching through the activation process.	Pubmed		0.001006	1	0.003208	0.02935	1	1	MARK4
Pubmed	28378740	A CD47-associated super-enhancer links pro-inflammatory signalling to CD47 upregulation in breast cancer.	Pubmed		0.001006	1	0.003208	0.02935	1	1	CD47
Pubmed	7663526	A mutation in the alpha tropomyosin gene TPM3 associated with autosomal dominant nemaline myopathy NEM1.	Pubmed		0.001006	1	0.003208	0.02935	1	1	TPM3
Pubmed	7606936	Assignment of the human beta tropomyosin gene (TPM2) to band 9p13 by fluorescence in situ hybridisation.	Pubmed		0.001006	1	0.003208	0.02935	1	1	TPM2
Pubmed	7651541	Structural basis for DNA bending by the architectural transcription factor LEF-1.	Pubmed		0.001006	1	0.003208	0.02935	1	1	LEF1
Pubmed	18073218	Myocyte enhancer factor 2A is transcriptionally autoregulated.	Pubmed		0.001006	1	0.003208	0.02935	1	1	MEF2A
Pubmed	1840675	Nucleotide sequences of a cDNA clone encoding mouse ribosomal protein S24.	Pubmed		0.001006	1	0.003208	0.02935	1	1	RPS24
Pubmed	27751944	Hippocampal to basal forebrain transport of Mn	Pubmed		0.001006	1	0.003208	0.02935	1	1	KLC1
Pubmed	15798210	Myocyte enhancer factor 2 activates promoter sequences of the human AbetaH-J-J locus, encoding aspartyl-beta-hydroxylase, junctin, and junctate.	Pubmed		0.001006	1	0.003208	0.02935	1	1	MEF2A
Pubmed	33785876	Downregulation of ITGA6 confers to the invasion of multiple myeloma and promotes progression to plasma cell leukaemia.	Pubmed		0.001006	1	0.003208	0.02935	1	1	ITGA6
Pubmed	18230666	Mutation of ribosomal protein RPS24 in Diamond-Blackfan anemia results in a ribosome biogenesis disorder.	Pubmed		0.001006	1	0.003208	0.02935	1	1	RPS24
Pubmed	1777677	Nucleotide sequence of a human heart cDNA encoding the mitochondrial phosphate carrier.	Pubmed		0.001006	1	0.003208	0.02935	1	1	SLC25A3
Pubmed	28972308	LEF-1: Diagnostic utility in distinguishing basaloid neoplasms of the salivary gland.	Pubmed		0.001006	1	0.003208	0.02935	1	1	LEF1
Pubmed	32265198	Kinesin-1-mediated axonal transport of CB1 receptors is required for cannabinoid-dependent axonal growth and guidance.	Pubmed		0.001006	1	0.003208	0.02935	1	1	KLC1
Pubmed	18958175	The role of alpha 6 integrin in prostate cancer migration and bone pain in a novel xenograft model.	Pubmed		0.001006	1	0.003208	0.02935	1	1	ITGA6
Pubmed	22550155	Human genome-wide association and mouse knockout approaches identify platelet supervillin as an inhibitor of thrombus formation under shear stress.	Pubmed		0.001006	1	0.003208	0.02935	1	1	SVIL
Pubmed	34923028	CD47 expression attenuates Ebola virus-induced immunopathology in mice.	Pubmed		0.001006	1	0.003208	0.02935	1	1	CD47
Pubmed	21126504	Insights into the oligomerization process of the C-terminal domain of human plasma membrane Ca²+-ATPase.	Pubmed		0.001006	1	0.003208	0.02935	1	1	ATP2B1
Pubmed	34195295	Clinicopathological and Prognostic Significance of CD47 Expression in Lung Neuroendocrine Tumors.	Pubmed		0.001006	1	0.003208	0.02935	1	1	CD47
Pubmed	27003444	Research Resource: Roles for Calcium/Calmodulin-Dependent Protein Kinase Kinase 2 (CaMKK2) in Systems Metabolism.	Pubmed		0.001006	1	0.003208	0.02935	1	1	CAMKK2
Pubmed	25043849	Deregulated FOX genes in Hodgkin lymphoma.	Pubmed		0.001006	1	0.003208	0.02935	1	1	RBFOX1
Pubmed	20097676	Splice variants of enigma homolog, differentially expressed during heart development, promote or prevent hypertrophy.	Pubmed		0.001006	1	0.003208	0.02935	1	1	PDLIM5
Pubmed	18287537	Paralemmin-1, a modulator of filopodia induction is required for spine maturation.	Pubmed		0.001006	1	0.003208	0.02935	1	1	PALM
Pubmed	27149052	Interaction according to urinary sodium excretion level on the association between ATP2B1 rs17249754 and incident hypertension: the Korean genome epidemiology study.	Pubmed		0.001006	1	0.003208	0.02935	1	1	ATP2B1
Pubmed	26987717	A crucial role of Cys218 in configuring an unprecedented auto-inhibition form of MAP2K7.	Pubmed		0.001006	1	0.003208	0.02935	1	1	MAP2K7
Pubmed	14528022	Targeting of a tropomyosin isoform to short microfilaments associated with the Golgi complex.	Pubmed		0.001006	1	0.003208	0.02935	1	1	TPM3
Pubmed	21054356	Polymorphism of the palladin gene and cardiovascular outcome in patients with atherosclerosis.	Pubmed		0.001006	1	0.003208	0.02935	1	1	PALLD
Pubmed	17273968	Mitochondrial phosphate-carrier deficiency: a novel disorder of oxidative phosphorylation.	Pubmed		0.001006	1	0.003208	0.02935	1	1	SLC25A3
Pubmed	14983521	Palladin is a novel binding partner for Ena/VASP family members.	Pubmed		0.001006	1	0.003208	0.02935	1	1	PALLD
Pubmed	30696957	Lymphoid enhancer-binding factor-1 promotes stemness and poor differentiation of hepatocellular carcinoma by directly activating the NOTCH pathway.	Pubmed		0.001006	1	0.003208	0.02935	1	1	LEF1
Pubmed	9450959	A specific light chain of kinesin associates with mitochondria in cultured cells.	Pubmed		0.001006	1	0.003208	0.02935	1	1	KLC1
Pubmed	24378360	Lymphoid enhancer binding factor-1 (LEF1) expression as a prognostic factor in adult acute promyelocytic leukemia.	Pubmed		0.001006	1	0.003208	0.02935	1	1	LEF1
Pubmed	27783047	CaMKK2 Suppresses Muscle Regeneration through the Inhibition of Myoblast Proliferation and Differentiation.	Pubmed		0.001006	1	0.003208	0.02935	1	1	CAMKK2
Pubmed	31155291	The molecular mechanisms of a high Ca	Pubmed		0.001006	1	0.003208	0.02935	1	1	TPM3
Pubmed	20863279	Human OGA binds substrates in a conserved peptide recognition groove.	Pubmed		0.001006	1	0.003208	0.02935	1	1	OGA
Pubmed	20467816	Silencing of Nuclear Mitotic Apparatus protein (NuMA) accelerates the apoptotic disintegration of the nucleus.	Pubmed		0.001006	1	0.003208	0.02935	1	1	NUMA1
Pubmed	20522249	Survival and function of CD47-deficient thymic grafts in mice.	Pubmed		0.001006	1	0.003208	0.02935	1	1	CD47
Pubmed	32082304	Enhanced Expression of CD47 Is Associated With Off-Target Resistance to Tyrosine Kinase Inhibitor Gefitinib in NSCLC.	Pubmed		0.001006	1	0.003208	0.02935	1	1	CD47
Pubmed	34879092	The podocyte-specific knockout of palladin in mice with a 129 genetic background affects podocyte morphology and the expression of palladin interacting proteins.	Pubmed		0.001006	1	0.003208	0.02935	1	1	PALLD
Pubmed	18086930	Lack of association between the MEF2A gene and myocardial infarction.	Pubmed		0.001006	1	0.003208	0.02935	1	1	MEF2A
Pubmed	8760366	Lack of integrin alpha-chain endoproteolytic cleavage in furin-deficient human colon adenocarcinoma cells LoVo.	Pubmed		0.001006	1	0.003208	0.02935	1	1	ITGA6
Pubmed	31858526	Association of ATP2B1 gene polymorphism with incidence of eclampsia.	Pubmed		0.001006	1	0.003208	0.02935	1	1	ATP2B1
Pubmed	31880413	Mutations in PDLIM5 are rare in dilated cardiomyopathy but are emerging as potential disease modifiers.	Pubmed		0.001006	1	0.003208	0.02935	1	1	PDLIM5
Pubmed	23666421	Silencing of Atp2b1 increases blood pressure through vasoconstriction.	Pubmed		0.001006	1	0.003208	0.02935	1	1	ATP2B1
Pubmed	33981016	Targeting the actin/tropomyosin cytoskeleton in epithelial ovarian cancer reveals multiple mechanisms of synergy with anti-microtubule agents.	Pubmed		0.001006	1	0.003208	0.02935	1	1	TPM3
Pubmed	34480249	Supervillin Contributes to LPS-induced Inflammatory Response in THP-1 Cell-derived Macrophages.	Pubmed		0.001006	1	0.003208	0.02935	1	1	SVIL
Pubmed	30709060	Multidisciplinary Roles of LRRFIP1/GCF2 in Human Biological Systems and Diseases.	Pubmed		0.001006	1	0.003208	0.02935	1	1	LRRFIP1
Pubmed	23434593	Smap1 deficiency perturbs receptor trafficking and predisposes mice to myelodysplasia.	Pubmed		0.001006	1	0.003208	0.02935	1	1	SMAP1
Pubmed	1476731	An efficient and reliable method for cloning PCR-amplification products: a survey of point mutations in integrin cDNA.	Pubmed		0.001006	1	0.003208	0.02935	1	1	ITGA6
Pubmed	26792422	TPM1 polymorphisms and nonsyndromic orofacial clefts susceptibility in a Chinese Han population.	Pubmed		0.001006	1	0.003208	0.02935	1	1	TPM1
Pubmed	21346316	Developmental expression mapping of a gene implicated in multiple neurodevelopmental disorders, A2bp1 (Fox1).	Pubmed		0.001006	1	0.003208	0.02935	1	1	RBFOX1
Pubmed	28038713	Expression of LEF1 in mantle cell lymphoma.	Pubmed		0.001006	1	0.003208	0.02935	1	1	LEF1
Pubmed	15138999	Allele-specific loss of heterozygosity at the DAL-1/4.1B (EPB41L3) tumor-suppressor gene locus in the absence of mutation.	Pubmed		0.001006	1	0.003208	0.02935	1	1	EPB41L3
Pubmed	22159816	Alpinetin suppresses proliferation of human hepatoma cells by the activation of MKK7 and elevates sensitization to cis-diammined dichloridoplatium.	Pubmed		0.001006	1	0.003208	0.02935	1	1	MAP2K7
Pubmed	1385409	Skeletal muscle and brain isoforms of a beta-subunit of human voltage-dependent calcium channels are encoded by a single gene.	Pubmed		0.001006	1	0.003208	0.02935	1	1	CACNB1
Pubmed	2549640	Primary structure of the beta subunit of the DHP-sensitive calcium channel from skeletal muscle.	Pubmed		0.001006	1	0.003208	0.02935	1	1	CACNB1
Pubmed	22958892	Familial hypertrophic cardiomyopathy related E180G mutation increases flexibility of human cardiac ?-tropomyosin.	Pubmed		0.001006	1	0.003208	0.02935	1	1	TPM1
Pubmed	21450604	Exon 11 deletion in the myocyte enhancer factor (MEF)2A and early onset coronary artery disease gene in a Sicilian family.	Pubmed		0.001006	1	0.003208	0.02935	1	1	MEF2A
Pubmed	17883705	Platelet PMCA- and SERCA-type Ca2+ -ATPase expression in diabetes: a novel signature of abnormal megakaryocytopoiesis.	Pubmed		0.001006	1	0.003208	0.02935	1	1	ATP2B4
Pubmed	16260618	Loss of the putative tumor suppressor band 4.1B/Dal1 gene is dispensable for normal development and does not predispose to cancer.	Pubmed		0.001006	1	0.003208	0.02935	1	1	EPB41L3
Pubmed	29321087	CD47 Promotes Human Glioblastoma Invasion Through Activation of the PI3K/Akt Pathway.	Pubmed		0.001006	1	0.003208	0.02935	1	1	CD47
Pubmed	27305894	Calcium/calmodulin-dependent protein kinase kinase ? is neuroprotective in stroke in aged mice.	Pubmed		0.001006	1	0.003208	0.02935	1	1	CAMKK2
Pubmed	21221740	Expression of tropomyosin-? induces dilated cardiomyopathy and depresses cardiac myofilament tension by mechanisms involving cross-bridge dependent activation and altered tropomyosin phosphorylation.	Pubmed		0.001006	1	0.003208	0.02935	1	1	TPM1
Pubmed	11438684	Deciphering the design of the tropomyosin molecule.	Pubmed		0.001006	1	0.003208	0.02935	1	1	TPM1
Pubmed	22155441	The effect of the Asp175Asn and Glu180Gly TPM1 mutations on actin-myosin interaction during the ATPase cycle.	Pubmed		0.001006	1	0.003208	0.02935	1	1	TPM1
Pubmed	15811259	Advances in the genetic basis of coronary artery disease.	Pubmed		0.001006	1	0.003208	0.02935	1	1	MEF2A
Pubmed	9880546	The expression of plasma membrane Ca2+ pump isoforms in cerebellar granule neurons is modulated by Ca2+.	Pubmed		0.001006	1	0.003208	0.02935	1	1	ATP2B4
Pubmed	26482596	Inhibition of MEF2A prevents hyperglycemia-induced extracellular matrix accumulation by blocking Akt and TGF-?1/Smad activation in cardiac fibroblasts.	Pubmed		0.001006	1	0.003208	0.02935	1	1	MEF2A
Pubmed	2528729	mRNAs for plasma membrane calcium pump isoforms differing in their regulatory domain are generated by alternative splicing that involves two internal donor sites in a single exon.	Pubmed		0.001006	1	0.003208	0.02935	1	1	ATP2B1
Pubmed	22872102	Detection of copy-number variation in AUTS2 gene by targeted exonic array CGH in patients with developmental delay and autistic spectrum disorders.	Pubmed		0.001006	1	0.003208	0.02935	1	1	AUTS2
Pubmed	9811929	Novel immunogenic antigen homologous to hyaluronidase in meningioma.	Pubmed		0.001006	1	0.003208	0.02935	1	1	OGA
Pubmed	8756298	Integrin alpha 6 expression is required for early nervous system development in Xenopus laevis.	Pubmed		0.001006	1	0.003208	0.02935	1	1	ITGA6
Pubmed	18523271	CD47 expression on T cell is a self-control negative regulator of type 1 immune response.	Pubmed		0.001006	1	0.003208	0.02935	1	1	CD47
Pubmed	31337788	Increased lymphocyte activation and atherosclerosis in CD47-deficient mice.	Pubmed		0.001006	1	0.003208	0.02935	1	1	CD47
Pubmed	22079249	Integrin-associated protein (CD47) is a putative mediator for soluble fibrinogen interaction with human red blood cells membrane.	Pubmed		0.001006	1	0.003208	0.02935	1	1	CD47
Pubmed	17725740	Reduced expression of CD47 during murine red blood cell (RBC) senescence and its role in RBC clearance from the circulation.	Pubmed		0.001006	1	0.003208	0.02935	1	1	CD47
Pubmed	27780865	Natural and Induced Mitochondrial Phosphate Carrier Loss: DIFFERENTIAL DEPENDENCE OF MITOCHONDRIAL METABOLISM AND DYNAMICS AND CELL SURVIVAL ON THE EXTENT OF DEPLETION.	Pubmed		0.001006	1	0.003208	0.02935	1	1	SLC25A3
Pubmed	23723416	Tissue-specific splicing of a ubiquitously expressed transcription factor is essential for muscle differentiation.	Pubmed		0.001006	1	0.003208	0.02935	1	1	MEF2D
Pubmed	20538684	Loss of enigma homolog protein results in dilated cardiomyopathy.	Pubmed		0.001006	1	0.003208	0.02935	1	1	PDLIM5
Pubmed	35243414	Genetic resiliency associated with dominant lethal	Pubmed		0.001006	1	0.003208	0.02935	1	1	TPM1
Pubmed	17932326	Dilated and hypertrophic cardiomyopathy mutations in troponin and alpha-tropomyosin have opposing effects on the calcium affinity of cardiac thin filaments.	Pubmed		0.001006	1	0.003208	0.02935	1	1	TPM1
Pubmed	23709172	Paralemmin-1 is expressed in lymphatic endothelial cells and modulates cell migration, cell maturation and tumor lymphangiogenesis.	Pubmed		0.001006	1	0.003208	0.02935	1	1	PALM
Pubmed	22992738	Inactivation of MARK4, an AMP-activated protein kinase (AMPK)-related kinase, leads to insulin hypersensitivity and resistance to diet-induced obesity.	Pubmed		0.001006	1	0.003208	0.02935	1	1	MARK4
Pubmed	35438341	Traumatic-noise-induced hair cell death and hearing loss is mediated by activation of CaMKK?.	Pubmed		0.001006	1	0.003208	0.02935	1	1	CAMKK2
Pubmed	15245424	Characterization of Lef-1 promoter segments that facilitate inductive developmental expression in skin.	Pubmed		0.001006	1	0.003208	0.02935	1	1	LEF1
Pubmed	2059197	A cDNA encoding a muscle-type tropomyosin cloned from a human epithelial cell line: identity with human fibroblast tropomyosin TM1.	Pubmed		0.001006	1	0.003208	0.02935	1	1	TPM2
Pubmed	32326642	Mark4 Inhibited the Browning of White Adipose Tissue by Promoting Adipocytes Autophagy in Mice.	Pubmed		0.001006	1	0.003208	0.02935	1	1	MARK4
Pubmed	22980765	Whole-Body muscle MRI in a series of patients with congenital myopathy related to TPM2 gene mutations.	Pubmed		0.001006	1	0.003208	0.02935	1	1	TPM2
Pubmed	23817774	UVB irradiation-induced dysregulation of plasma membrane calcium ATPase1 and intracellular calcium homeostasis in human lens epithelial cells.	Pubmed		0.001006	1	0.003208	0.02935	1	1	ATP2B1
Pubmed	16488415	Deletions in the A(L) region of the h4xb plasma membrane Ca(2+) pump. High apparent affinity for Ca(2+) of a deletion mutant resembling the alternative spliced form h4zb.	Pubmed		0.001006	1	0.003208	0.02935	1	1	ATP2B1
Pubmed	12586839	Phosphorylation motifs regulating the stability and function of myocyte enhancer factor 2A.	Pubmed		0.001006	1	0.003208	0.02935	1	1	MEF2A
Pubmed	22874763	Activated CD47 regulates multiple vascular and stress responses: implications for acute kidney injury and its management.	Pubmed		0.001006	1	0.003208	0.02935	1	1	CD47
Pubmed	30892078	Vascular TSP1-CD47 signaling promotes sickle cell-associated arterial vasculopathy and pulmonary hypertension in mice.	Pubmed		0.001006	1	0.003208	0.02935	1	1	CD47
Pubmed	27108600	Expression of tropomyosin 2 gene isoforms in human breast cancer cell lines.	Pubmed		0.001006	1	0.003208	0.02935	1	1	TPM2
Pubmed	24381168	A 130-kDa protein 4.1B regulates cell adhesion, spreading, and migration of mouse embryo fibroblasts by influencing actin cytoskeleton organization.	Pubmed		0.001006	1	0.003208	0.02935	1	1	EPB41L3
Pubmed	24848448	Destabilization of survival factor MEF2D mRNA by neurotoxin in models of Parkinson's disease.	Pubmed		0.001006	1	0.003208	0.02935	1	1	MEF2D
Pubmed	33404136	Silencing integrin ?6 enhances the pluripotency-differentiation transition in human dental pulp stem cells.	Pubmed		0.001006	1	0.003208	0.02935	1	1	ITGA6
Pubmed	28247940	Plasma membrane calcium ATPase 4 (PMCA4) co-ordinates calcium and nitric oxide signaling in regulating murine sperm functional activity.	Pubmed		0.001006	1	0.003208	0.02935	1	1	ATP2B4
Pubmed	21211546	The CD47 pathway is deregulated in human immune thrombocytopenia.	Pubmed		0.001006	1	0.003208	0.02935	1	1	CD47
Pubmed	19559673	CD47 promotes both phosphatidylserine-independent and phosphatidylserine-dependent phagocytosis of apoptotic murine thymocytes by non-activated macrophages.	Pubmed		0.001006	1	0.003208	0.02935	1	1	CD47
Pubmed	17108325	NuMA influences higher order chromatin organization in human mammary epithelium.	Pubmed		0.001006	1	0.003208	0.02935	1	1	NUMA1
Pubmed	21527502	LEF1 identifies androgen-independent epithelium in the developing prostate.	Pubmed		0.001006	1	0.003208	0.02935	1	1	LEF1
Pubmed	15236581	The LEF-1 high-mobility group domain undergoes a disorder-to-order transition upon formation of a complex with cognate DNA.	Pubmed		0.001006	1	0.003208	0.02935	1	1	LEF1
Pubmed	25147342	Plasma membrane calcium ATPase isoform 4 inhibits vascular endothelial growth factor-mediated angiogenesis through interaction with calcineurin.	Pubmed		0.001006	1	0.003208	0.02935	1	1	ATP2B4
Pubmed	17455999	Palladin mutation causes familial pancreatic cancer: absence in European families.	Pubmed		0.001006	1	0.003208	0.02935	1	1	PALLD
Pubmed	9488659	Cardiac hypertrophy induced by mitogen-activated protein kinase kinase 7, a specific activator for c-Jun NH2-terminal kinase in ventricular muscle cells.	Pubmed		0.001006	1	0.003208	0.02935	1	1	MAP2K7
Pubmed	27177193	Ebstein anomaly, left ventricular non-compaction, and early onset heart failure associated with a de novo ?-tropomyosin gene mutation.	Pubmed		0.001006	1	0.003208	0.02935	1	1	TPM1
Pubmed	10493800	NMR solution structure of a complex of calmodulin with a binding peptide of the Ca2+ pump.	Pubmed		0.001006	1	0.003208	0.02935	1	1	ATP2B1
Pubmed	25147362	Mfn2 downregulation in excitotoxicity causes mitochondrial dysfunction and delayed neuronal death.	Pubmed		0.001006	1	0.003208	0.02935	1	1	MEF2D
Pubmed	24785257	MicroRNA-26b represses colon cancer cell proliferation by inhibiting lymphoid enhancer factor 1 expression.	Pubmed		0.001006	1	0.003208	0.02935	1	1	LEF1
Pubmed	17687002	Human adipose-derived adult stem cells upregulate palladin during osteogenesis and in response to cyclic tensile strain.	Pubmed		0.001006	1	0.003208	0.02935	1	1	PALLD
Pubmed	11229403	Role of importin-beta in coupling Ran to downstream targets in microtubule assembly.	Pubmed		0.001006	1	0.003208	0.02935	1	1	NUMA1
Pubmed	14756423	Molecular cloning and characterization of a novel human putative transmembrane protein homologous to mouse sideroflexin associated with sideroblastic anemia.	Pubmed		0.001006	1	0.003208	0.02935	1	1	SFXN4
Pubmed	12711699	Archvillin, a muscle-specific isoform of supervillin, is an early expressed component of the costameric membrane skeleton.	Pubmed		0.001006	1	0.003208	0.02935	1	1	SVIL
Pubmed	30888054	Association of single nucleotide polymorphisms in TPM1 rs11071720, rs3803499, rs12148828, and rs1972041 with the risk of nonsyndromic cleft lip with or without cleft palate in a sample of the Iranian population, a preliminary report.	Pubmed		0.001006	1	0.003208	0.02935	1	1	TPM1
Pubmed	16880269	LMP4 regulates Tbx5 protein subcellular localization and activity.	Pubmed		0.001006	1	0.003208	0.02935	1	1	PDLIM5
Pubmed	16213469	A polymorphism in the PDLIM5 gene associated with gene expression and schizophrenia.	Pubmed		0.001006	1	0.003208	0.02935	1	1	PDLIM5
Pubmed	14575301	A mouse model of familial hypertrophic cardiomyopathy caused by a alpha-tropomyosin mutation.	Pubmed		0.001006	1	0.003208	0.02935	1	1	TPM1
Pubmed	10363979	Bone marrow pre-B-1 (Bomb1): a quantitative trait locus inducing bone marrow pre-B-cell expansion in lymphoma-prone SL/Kh mice.	Pubmed		0.001006	1	0.003208	0.02935	1	1	LEF1
Pubmed	33554560	Detection and functional characterization of a novel	Pubmed		0.001006	1	0.003208	0.02935	1	1	MEF2A
Pubmed	24739392	Targeting integrin ?6 stimulates curative-type bone metastasis lesions in a xenograft model.	Pubmed		0.001006	1	0.003208	0.02935	1	1	ITGA6
Pubmed	9440710	Molecular and physiological effects of alpha-tropomyosin ablation in the mouse.	Pubmed		0.001006	1	0.003208	0.02935	1	1	TPM1
Pubmed	28230171	Impact of Genetic Variation on Human CaMKK2 Regulation by Ca	Pubmed		0.001006	1	0.003208	0.02935	1	1	CAMKK2
Pubmed	25747479	CD47-dependent regulation of H?S biosynthesis and signaling in T cells.	Pubmed		0.001006	1	0.003208	0.02935	1	1	CD47
Pubmed	26421691	Linkage and whole genome sequencing identify a locus on 6q25-26 for formal thought disorder and implicate MEF2A regulation.	Pubmed		0.001006	1	0.003208	0.02935	1	1	MEF2A
Pubmed	17228136	Familial pancreatic cancer: hope can become truth.	Pubmed		0.001006	1	0.003208	0.02935	1	1	PALLD
Pubmed	21406448	Dynamic distribution of NuMA and microtubules in human fetal fibroblasts, developing oocytes and somatic cell nuclear transferred embryos.	Pubmed		0.001006	1	0.003208	0.02935	1	1	NUMA1
Pubmed	7681434	Biochemical characterization and tissue distribution of the A and B variants of the integrin alpha 6 subunit.	Pubmed		0.001006	1	0.003208	0.02935	1	1	ITGA6
Pubmed	24989903	Actin dynamics regulate subcellular localization of the F-actin-binding protein PALLD in mouse Sertoli cells.	Pubmed		0.001006	1	0.003208	0.02935	1	1	PALLD
Pubmed	20436683	Isoform-specific upregulation of palladin in human and murine pancreas tumors.	Pubmed		0.001006	1	0.003208	0.02935	1	1	PALLD
Pubmed	22891246	Activation of transcription factor MEF2D by bis(3)-cognitin protects dopaminergic neurons and ameliorates Parkinsonian motor defects.	Pubmed		0.001006	1	0.003208	0.02935	1	1	MEF2D
Pubmed	23918472	Biochemical and morphological characterization of A2BP1 in neuronal tissue.	Pubmed		0.001006	1	0.003208	0.02935	1	1	RBFOX1
Pubmed	31861233	CD47-SIRP? Signaling Induces Epithelial-Mesenchymal Transition and Cancer Stemness and Links to a Poor Prognosis in Patients with Oral Squamous Cell Carcinoma.	Pubmed		0.001006	1	0.003208	0.02935	1	1	CD47
Pubmed	18832672	Cutting edge: CD47 controls the in vivo proliferation and homeostasis of peripheral CD4+ CD25+ Foxp3+ regulatory T cells that express CD103.	Pubmed		0.001006	1	0.003208	0.02935	1	1	CD47
Pubmed	21725280	The functions of the actin nucleator Cobl in cellular morphogenesis critically depend on syndapin I.	Pubmed		0.001006	1	0.003208	0.02935	1	1	COBL
Pubmed	10498680	Submucosal gland development in the airway is controlled by lymphoid enhancer binding factor 1 (LEF1).	Pubmed		0.001006	1	0.003208	0.02935	1	1	LEF1
Pubmed	20223922	Conditional TPM3-ALK and NPM-ALK transgenic mice develop reversible ALK-positive early B-cell lymphoma/leukemia.	Pubmed		0.001006	1	0.003208	0.02935	1	1	TPM3
Pubmed	28600229	The structural basis of alpha-tropomyosin linked (Asp230Asn) familial dilated cardiomyopathy.	Pubmed		0.001006	1	0.003208	0.02935	1	1	TPM1
Pubmed	17143517	Serum anti-myomegalin antibodies in patients with esophageal squamous cell carcinoma.	Pubmed		0.001006	1	0.003208	0.02935	1	1	PDE4DIP
Pubmed	29414807	Hypoxia-Induced TPM2 Methylation is Associated with Chemoresistance and Poor Prognosis in Breast Cancer.	Pubmed		0.001006	1	0.003208	0.02935	1	1	TPM2
Pubmed	19508968	A genome-wide association study suggests that a locus within the ataxin 2 binding protein 1 gene is associated with hand osteoarthritis: the Treat-OA consortium.	Pubmed		0.001006	1	0.003208	0.02935	1	1	RBFOX1
Pubmed	33245988	Expression of lymphoid enhancer-binding factor 1 in breast fibroepithelial lesions.	Pubmed		0.001006	1	0.003208	0.02935	1	1	LEF1
Pubmed	20132824	Structure of the MADS-box/MEF2 domain of MEF2A bound to DNA and its implication for myocardin recruitment.	Pubmed		0.001006	1	0.003208	0.02935	1	1	MEF2A
Pubmed	27101128	Calcium Extrusion Pump PMCA4: A New Player in Renal Calcium Handling?	Pubmed		0.001006	1	0.003208	0.02935	1	1	ATP2B4
Pubmed	30422362	Inhibition of calcium/calmodulin-dependent protein kinase kinase (CaMKK) exacerbates impairment of endothelial cell and blood-brain barrier after stroke.	Pubmed		0.001006	1	0.003208	0.02935	1	1	CAMKK2
Pubmed	18924229	Comparative expression analysis of the murine palladin isoforms.	Pubmed		0.001006	1	0.003208	0.02935	1	1	PALLD
Pubmed	10851025	Normal fertilization occurs with eggs lacking the integrin alpha6beta1 and is CD9-dependent.	Pubmed		0.001006	1	0.003208	0.02935	1	1	ITGA6
Pubmed	10807789	Further demonstration of the diversity of chromosomal changes involving 2p23 in ALK-positive lymphoma: 2 cases expressing ALK kinase fused to CLTCL (clathrin chain polypeptide-like).	Pubmed		0.001006	1	0.003208	0.02935	1	1	TPM3
Pubmed	32226539	Tumor-intrinsic CD47 signal regulates glycolysis and promotes colorectal cancer cell growth and metastasis.	Pubmed		0.001006	1	0.003208	0.02935	1	1	CD47
Pubmed	30320553	Structural basis for isoform-specific kinesin-1 recognition of Y-acidic cargo adaptors.	Pubmed		0.001006	1	0.003208	0.02935	1	1	KLC1
Pubmed	35055125	NACA and LRP6 Are Part of a Common Genetic Pathway Necessary for Full Anabolic Response to Intermittent PTH.	Pubmed		0.001006	1	0.003208	0.02935	1	1	NACA
Pubmed	30390420	Downregulated Expression of Tropomyosin 1 in Intrahepatic Cholangiocarcinoma: A Predictor of Recurrence and Prognosis.	Pubmed		0.001006	1	0.003208	0.02935	1	1	TPM1
Pubmed	25808920	?-Catenin interacts with LEF-1 and negatively regulates its transcriptional activity.	Pubmed		0.001006	1	0.003208	0.02935	1	1	LEF1
Pubmed	30643501	CD47 Expression in Natural Killer Cells Regulates Homeostasis and Modulates Immune Response to Lymphocytic Choriomeningitis Virus.	Pubmed		0.001006	1	0.003208	0.02935	1	1	CD47
Pubmed	16317008	Organization of calcium channel beta1a subunits in triad junctions in skeletal muscle.	Pubmed		0.001006	1	0.003208	0.02935	1	1	CACNB1
Pubmed	21471458	Genome-wide association and genetic functional studies identify autism susceptibility candidate 2 gene (AUTS2) in the regulation of alcohol consumption.	Pubmed		0.001006	1	0.003208	0.02935	1	1	AUTS2
Pubmed	9867483	Cloning, characterization, and chromosomal localization of human superillin (SVIL).	Pubmed		0.001006	1	0.003208	0.02935	1	1	SVIL
Pubmed	11986200	Lethal autoimmune hemolytic anemia in CD47-deficient nonobese diabetic (NOD) mice.	Pubmed		0.001006	1	0.003208	0.02935	1	1	CD47
Pubmed	8274221	Cloning and genetic characterization of the human kinesin light-chain (KLC) gene.	Pubmed		0.001006	1	0.003208	0.02935	1	1	KLC1
Pubmed	24375374	Validation of stem cell markers in clinical prostate cancer: ?6-integrin is predictive for non-aggressive disease.	Pubmed		0.001006	1	0.003208	0.02935	1	1	ITGA6
Pubmed	8786116	Localization of the human kinesin light chain gene (KNS2) to chromosome 14q32.3 by fluorescence in situ hybridization.	Pubmed		0.001006	1	0.003208	0.02935	1	1	KLC1
Pubmed	22447464	Low-grade inflammation and the phenotypic expression of myocardial fibrosis in hypertrophic cardiomyopathy.	Pubmed		0.001006	1	0.003208	0.02935	1	1	TPM1
Pubmed	30713045	The expression of CD47 and its association with 2,3-DPG levels in stored leuco-reduced blood units.	Pubmed		0.001006	1	0.003208	0.02935	1	1	CD47
Pubmed	8898198	A complex of NuMA and cytoplasmic dynein is essential for mitotic spindle assembly.	Pubmed		0.001006	1	0.003208	0.02935	1	1	NUMA1
Pubmed	24726056	Efficacy of anti-CD47 antibody-mediated phagocytosis with macrophages against primary effusion lymphoma.	Pubmed		0.001006	1	0.003208	0.02935	1	1	CD47
Pubmed	14870975	What is the role of tropomyosin in the regulation of muscle contraction?	Pubmed		0.001006	1	0.003208	0.02935	1	1	TPM1
Pubmed	27878731	Effect of Cardiomyopathic Mutations in Tropomyosin on Calcium Regulation of the Actin-Myosin Interaction in Skeletal Muscle.	Pubmed		0.001006	1	0.003208	0.02935	1	1	TPM1
Pubmed	23110126	CaMKK? is involved in AMP-activated protein kinase activation by baicalin in LKB1 deficient cell lines.	Pubmed		0.001006	1	0.003208	0.02935	1	1	CAMKK2
Pubmed	20952675	Innate immune activation during Salmonella infection initiates extramedullary erythropoiesis and splenomegaly.	Pubmed		0.001006	1	0.003208	0.02935	1	1	CD47
Pubmed	12851729	Identification and characterization of mouse Ppfia1 gene in silico.	Pubmed		0.001006	1	0.003208	0.02935	1	1	PPFIA1
Pubmed	19783677	Lymphoid enhancer binding factor 1 regulates transcription through gene looping.	Pubmed		0.001006	1	0.003208	0.02935	1	1	LEF1
Pubmed	24269234	The transcription factor LEF-1 induces an epithelial-mesenchymal transition in MDCK cells independent of ?-catenin.	Pubmed		0.001006	1	0.003208	0.02935	1	1	LEF1
Pubmed	28939615	Regulation of mitotic spindle assembly factor NuMA by Importin-?.	Pubmed		0.001006	1	0.003208	0.02935	1	1	NUMA1
Pubmed	23699388	Plasma membrane Ca2+-ATPase 4 in murine epididymis: secretion of splice variants in the luminal fluid and a role in sperm maturation.	Pubmed		0.001006	1	0.003208	0.02935	1	1	ATP2B4
Pubmed	32636403	The actin nucleator Cobl organises the terminal web of enterocytes.	Pubmed		0.001006	1	0.003208	0.02935	1	1	COBL
Pubmed	16376298	Streptozotocin inhibits O-GlcNAcase via the production of a transition state analog.	Pubmed		0.001006	1	0.003208	0.02935	1	1	OGA
Pubmed	34016744	Exosomal CD47 Plays an Essential Role in Immune Evasion in Ovarian Cancer.	Pubmed		0.001006	1	0.003208	0.02935	1	1	CD47
Pubmed	20096687	Liprin-alpha1 affects the distribution of low-affinity beta1 integrins and stabilizes their permanence at the cell surface.	Pubmed		0.001006	1	0.003208	0.02935	1	1	PPFIA1
Pubmed	21741356	The effect of the dilated cardiomyopathy-causing Glu40Lys TPM1 mutation on actin-myosin interactions during the ATPase cycle.	Pubmed		0.001006	1	0.003208	0.02935	1	1	TPM1
Pubmed	28981105	Calcium/calmodulin-dependent kinase kinase 2 regulates hematopoietic stem and progenitor cell regeneration.	Pubmed		0.001006	1	0.003208	0.02935	1	1	CAMKK2
Pubmed	27415442	Supervillin Is a Component of the Hair Cell's Cuticular Plate and the Head Plates of Organ of Corti Supporting Cells.	Pubmed		0.001006	1	0.003208	0.02935	1	1	SVIL
Pubmed	14586002	Loss of Ca2+/calmodulin kinase kinase beta affects the formation of some, but not all, types of hippocampus-dependent long-term memory.	Pubmed		0.001006	1	0.003208	0.02935	1	1	CAMKK2
Pubmed	18842099	Blockade of alpha6-integrin reveals diversity in homing patterns among human, baboon, and murine cells.	Pubmed		0.001006	1	0.003208	0.02935	1	1	ITGA6
Pubmed	26274783	Ras Transformation Overrides a Proliferation Defect Induced by Tpm3.1 Knockout.	Pubmed		0.001006	1	0.003208	0.02935	1	1	TPM3
Pubmed	32725155	Loss of Mef2D function enhances TLR induced IL-10 production in macrophages.	Pubmed		0.001006	1	0.003208	0.02935	1	1	MEF2D
Pubmed	19688295	Fox-1 family of RNA-binding proteins.	Pubmed		0.001006	1	0.003208	0.02935	1	1	RBFOX1
Pubmed	34563944	LncRNA landscape analysis identified LncRNA LEF-AS1 as an oncogene that upregulates LEF1 and promotes survival in chronic lymphocytic leukemia.	Pubmed		0.001006	1	0.003208	0.02935	1	1	LEF1
Pubmed	35421421	Aberrant expression of lymphoid enhancer-binding factor 1 in Hodgkin lymphoma.	Pubmed		0.001006	1	0.003208	0.02935	1	1	LEF1
Pubmed	15496429	Transcription factor MEF2A mutations in patients with coronary artery disease.	Pubmed		0.001006	1	0.003208	0.02935	1	1	MEF2A
Pubmed	19720795	Functional role of neuroendocrine-specific protein-like 1 in membrane translocation of GLUT4.	Pubmed		0.001006	1	0.003208	0.02935	1	1	RTN2
Pubmed	28787189	Sperm Na	Pubmed		0.001006	1	0.003208	0.02935	1	1	ATP2B4
Pubmed	32748759	Targeting CD47 Inhibits Tumor Development and Increases Phagocytosis in Oral Squamous Cell Carcinoma.	Pubmed		0.001006	1	0.003208	0.02935	1	1	CD47
Pubmed	22990013	Engulfment of hematopoietic stem cells caused by down-regulation of CD47 is critical in the pathogenesis of hemophagocytic lymphohistiocytosis.	Pubmed		0.001006	1	0.003208	0.02935	1	1	CD47
Pubmed	31480863	CD47 limits autophagy to promote acute kidney injury.	Pubmed		0.001006	1	0.003208	0.02935	1	1	CD47
Pubmed	34502205	Overexpression of Tropomyosin Isoform Tpm3.1 Does Not Alter Synaptic Function in Hippocampal Neurons.	Pubmed		0.001006	1	0.003208	0.02935	1	1	TPM3
Pubmed	32957762	[Expression of tropomyosin 2 in aortic dissection tissue].	Pubmed		0.001006	1	0.003208	0.02935	1	1	TPM2
Pubmed	23254774	Genetic and epigenetic alterations are involved in the regulation of TPM1 in cholangiocarcinoma.	Pubmed		0.001006	1	0.003208	0.02935	1	1	TPM1
Pubmed	28972104	The ?6?4 integrin promotes resistance to ferroptosis.	Pubmed		0.001006	1	0.003208	0.02935	1	1	ITGA6
Pubmed	29212769	Functional and structural characterization of a novel malignant hyperthermia-susceptible variant of DHPR-?	Pubmed		0.001006	1	0.003208	0.02935	1	1	CACNB1
Pubmed	18978809	Palladin contributes to invasive motility in human breast cancer cells.	Pubmed		0.001006	1	0.003208	0.02935	1	1	PALLD
Pubmed	20673219	Isoforms of human O-GlcNAcase show distinct catalytic efficiencies.	Pubmed		0.001006	1	0.003208	0.02935	1	1	OGA
Pubmed	23147248	A novel alpha-tropomyosin mutation associates with dilated and non-compaction cardiomyopathy and diminishes actin binding.	Pubmed		0.001006	1	0.003208	0.02935	1	1	TPM1
Pubmed	25902734	Nuclear factor kappa B-mediated CD47 up-regulation promotes sorafenib resistance and its blockade synergizes the effect of sorafenib in hepatocellular carcinoma in mice.	Pubmed		0.001006	1	0.003208	0.02935	1	1	CD47
Pubmed	28745331	CD47 blockade enhances therapeutic activity of TCR mimic antibodies to ultra-low density cancer epitopes.	Pubmed		0.001006	1	0.003208	0.02935	1	1	CD47
Pubmed	30982745	Dual Role of Ribosome-Binding Domain of NAC as a Potent Suppressor of Protein Aggregation and Aging-Related Proteinopathies.	Pubmed		0.001006	1	0.003208	0.02935	1	1	NACA
Pubmed	31242870	Positive association between ATP2B1 rs17249754 and essential hypertension: a case-control study in Burkina Faso, West Africa.	Pubmed		0.001006	1	0.003208	0.02935	1	1	ATP2B1
Pubmed	18453616	CD47 deficiency protects mice from lipopolysaccharide-induced acute lung injury and Escherichia coli pneumonia.	Pubmed		0.001006	1	0.003208	0.02935	1	1	CD47
Pubmed	8505359	Nuclear proteins of the bovine esophageal epithelium. II. The NuMA gene gives rise to multiple mRNAs and gene products reactive with monoclonal antibody W1.	Pubmed		0.001006	1	0.003208	0.02935	1	1	NUMA1
Pubmed	28138712	Proteomic analysis indicates the importance of TPM3 in esophageal squamous cell carcinoma invasion and metastasis.	Pubmed		0.001006	1	0.003208	0.02935	1	1	TPM3
Pubmed	34597364	Transcription factor MEF2D is required for the maintenance of MLL-rearranged acute myeloid leukemia.	Pubmed		0.001006	1	0.003208	0.02935	1	1	MEF2D
Pubmed	31953940	Immunohistochemical Expression of Lymphoid Enhancer Binding Factor 1 in CD5-Positive Marginal Zone, Lymphoplasmacytic, and Follicular Lymphomas.	Pubmed		0.001006	1	0.003208	0.02935	1	1	LEF1
Pubmed	31778749	Genes of the cGMP-PKG-Ca	Pubmed		0.001006	1	0.003208	0.02935	1	1	RBFOX2
Pubmed	34834072	Structural Effects of Disease-Related Mutations in Actin-Binding Period 3 of Tropomyosin.	Pubmed		0.001006	1	0.003208	0.02935	1	1	TPM3
Pubmed	17376686	A second pedigree with autosomal dominant nemaline myopathy caused by TPM3 mutation: a clinical and pathological study.	Pubmed		0.001006	1	0.003208	0.02935	1	1	TPM3
Pubmed	21139678	Plasma membrane calcium-ATPase isoform four distribution changes during corneal epithelial wound healing.	Pubmed		0.001006	1	0.003208	0.02935	1	1	ATP2B4
Pubmed	32219444	Integrin ?6 mediates the drug resistance of acute lymphoblastic B-cell leukemia.	Pubmed		0.001006	1	0.003208	0.02935	1	1	ITGA6
Pubmed	34846059	Less phagocytosis of viral vectors by tethering with CD47 ectodomain.	Pubmed		0.001006	1	0.003208	0.02935	1	1	CD47
Pubmed	15684076	Association of the NuMA region on chromosome 11q13 with breast cancer susceptibility.	Pubmed		0.001006	1	0.003208	0.02935	1	1	NUMA1
Pubmed	18657508	Paired receptor specificity explained by structures of signal regulatory proteins alone and complexed with CD47.	Pubmed		0.001006	1	0.003208	0.02935	1	1	CD47
Pubmed	7691831	Molecular cloning of integrin-associated protein: an immunoglobulin family member with multiple membrane-spanning domains implicated in alpha v beta 3-dependent ligand binding.	Pubmed		0.001006	1	0.003208	0.02935	1	1	CD47
Pubmed	7583007	An alternatively spliced exon in the extracellular domain of the human alpha 6 integrin subunit--functional analysis of the alpha 6 integrin variants.	Pubmed		0.001006	1	0.003208	0.02935	1	1	ITGA6
Pubmed	26174448	Extending the phenotypic spectrum of RBFOX1 deletions: Sporadic focal epilepsy.	Pubmed		0.001006	1	0.003208	0.02935	1	1	RBFOX1
Pubmed	16838028	TPM3/PDGFRB fusion transcript and its reciprocal in chronic eosinophilic leukemia.	Pubmed		0.001006	1	0.003208	0.02935	1	1	TPM3
Pubmed	27221044	Novel 6-bp deletion in MEF2A linked to premature coronary artery disease in a large Chinese family.	Pubmed		0.001006	1	0.003208	0.02935	1	1	MEF2A
Pubmed	15837747	Promoter methylation of DAL-1/4.1B predicts poor prognosis in non-small cell lung cancer.	Pubmed		0.001006	1	0.003208	0.02935	1	1	EPB41L3
Pubmed	18300303	Mutations in TPM3 are a common cause of congenital fiber type disproportion.	Pubmed		0.001006	1	0.003208	0.02935	1	1	TPM3
Pubmed	34573342	Attention Deficit Hyperactivity and Autism Spectrum Disorders as the Core Symptoms of AUTS2 Syndrome: Description of Five New Patients and Update of the Frequency of Manifestations and Genotype-Phenotype Correlation.	Pubmed		0.001006	1	0.003208	0.02935	1	1	AUTS2
Pubmed	34319370	Loss of crossbridge inhibition drives pathological cardiac hypertrophy in patients harboring the TPM1 E192K mutation.	Pubmed		0.001006	1	0.003208	0.02935	1	1	TPM1
Pubmed	23444010	An ATP2B4 polymorphism protects against malaria in pregnancy.	Pubmed		0.001006	1	0.003208	0.02935	1	1	ATP2B4
Pubmed	33098150	MKK7 deficiency in mature neurons impairs parental behavior in mice.	Pubmed		0.001006	1	0.003208	0.02935	1	1	MAP2K7
Pubmed	35628515	CD47 Binding on Vascular Endothelial Cells Inhibits IL-17-Mediated Leukocyte Adhesion.	Pubmed		0.001006	1	0.003208	0.02935	1	1	CD47
Pubmed	8408288	Primary structure and microtubule-interacting domain of the SP-H antigen: a mitotic MAP located at the spindle pole and characterized as a homologous protein to NuMA.	Pubmed		0.001006	1	0.003208	0.02935	1	1	NUMA1
Pubmed	33577136	Germ cell mosaicism for AUTS2 exon 6 deletion.	Pubmed		0.001006	1	0.003208	0.02935	1	1	AUTS2
Pubmed	31270922	ATG13 restricts viral replication by induction of type I interferon.	Pubmed		0.001006	1	0.003208	0.02935	1	1	ATG13
Pubmed	28216081	Decreased calcium pump expression in human erythrocytes is connected to a minor haplotype in the ATP2B4 gene.	Pubmed		0.001006	1	0.003208	0.02935	1	1	ATP2B4
Pubmed	26116573	RNA splicing regulated by RBFOX1 is essential for cardiac function in zebrafish.	Pubmed		0.001006	1	0.003208	0.02935	1	1	RBFOX1
Pubmed	10677333	A locus for autosomal dominant "pure" hereditary spastic paraplegia maps to chromosome 19q13.	Pubmed		0.001006	1	0.003208	0.02935	1	1	RTN2
Pubmed	30256425	Suppression of SEMA6C promotes preantral follicles atresia with decreased cell junctions in mice ovaries.	Pubmed		0.001006	1	0.003208	0.02935	1	1	SEMA6C
Pubmed	35562082	Calcium/calmodulin-dependent protein kinase kinase 2 regulates hepatic fuel metabolism.	Pubmed		0.001006	1	0.003208	0.02935	1	1	CAMKK2
Pubmed	28664938	LEF1 is preferentially expressed in the tubal-peritoneal junctions and is a reliable marker of tubal intraepithelial lesions.	Pubmed		0.001006	1	0.003208	0.02935	1	1	LEF1
Pubmed	22778263	Calcium/calmodulin-dependent protein kinase kinase 2: roles in signaling and pathophysiology.	Pubmed		0.001006	1	0.003208	0.02935	1	1	CAMKK2
Pubmed	14522076	GCF2: expression and molecular analysis of repression.	Pubmed		0.001006	1	0.003208	0.02935	1	1	LRRFIP1
Pubmed	22870271	CD47(low) status on CD4 effectors is necessary for the contraction/resolution of the immune response in humans and mice.	Pubmed		0.001006	1	0.003208	0.02935	1	1	CD47
Pubmed	33066566	Looking for Targets to Restore the Contractile Function in Congenital Myopathy Caused by Gln	Pubmed		0.001006	1	0.003208	0.02935	1	1	TPM2
Pubmed	22592262	Inhibition of integrin ?6 expression by cell-free varicella-zoster virus.	Pubmed		0.001006	1	0.003208	0.02935	1	1	ITGA6
Pubmed	23286373	Analysis of colorectal cancers in British Bangladeshi identifies early onset, frequent mucinous histotype and a high prevalence of RBFOX1 deletion.	Pubmed		0.001006	1	0.003208	0.02935	1	1	RBFOX1
Pubmed	32176716	Comparing genome-scale DNA methylation and CNV marks between adult human cultured ITGA6+ testicular cells and seminomas to assess in vitro genomic stability.	Pubmed		0.001006	1	0.003208	0.02935	1	1	ITGA6
Pubmed	27965462	LEF1 reduces tumor progression and induces myodifferentiation in a subset of rhabdomyosarcoma.	Pubmed		0.001006	1	0.003208	0.02935	1	1	LEF1
Pubmed	19336541	Absence of deleterious palladin mutations in patients with familial pancreatic cancer.	Pubmed		0.001006	1	0.003208	0.02935	1	1	PALLD
Pubmed	9504415	Integrin-associated protein (IAP, also termed CD47) is involved in stroma-supported erythropoiesis.	Pubmed		0.001006	1	0.003208	0.02935	1	1	CD47
Pubmed	20921432	Common variants in the ATP2B1 gene are associated with susceptibility to hypertension: the Japanese Millennium Genome Project.	Pubmed		0.001006	1	0.003208	0.02935	1	1	ATP2B1
Pubmed	15388855	The C terminus of the nuclear protein NuMA: phylogenetic distribution and structure.	Pubmed		0.001006	1	0.003208	0.02935	1	1	NUMA1
Pubmed	15507520	Identification of MEF2-regulated genes during muscle differentiation.	Pubmed		0.001006	1	0.003208	0.02935	1	1	MEF2A
Pubmed	11751908	Plasma membrane Ca2+ATPase isoform 4b is cleaved and activated by caspase-3 during the early phase of apoptosis.	Pubmed		0.001006	1	0.003208	0.02935	1	1	ATP2B4
Pubmed	19487656	TPM3 mutation in one of the original cases of cap disease.	Pubmed		0.001006	1	0.003208	0.02935	1	1	TPM3
Pubmed	8386431	Molecular cloning of a plasma membrane calcium pump from human osteoblasts.	Pubmed		0.001006	1	0.003208	0.02935	1	1	ATP2B1
Pubmed	1733968	Choice of 3' cleavage/polyadenylation site in beta-tropomyosin RNA processing is differentiation-dependent in mouse BC3H1 muscle cells.	Pubmed		0.001006	1	0.003208	0.02935	1	1	TPM2
Pubmed	29902063	Association of ATP2B1 common variants with asymptomatic intracranial and extracranial large artery stenosis in hypertension patients.	Pubmed		0.001006	1	0.003208	0.02935	1	1	ATP2B1
Pubmed	34135314	OGA is associated with deglycosylation of NONO and the KU complex during DNA damage repair.	Pubmed		0.001006	1	0.003208	0.02935	1	1	OGA
Pubmed	17957572	Increased expression of plasma membrane Ca(2+)ATPase 4b in platelets from hypertensives: a new sign of abnormal thrombopoiesis?	Pubmed		0.001006	1	0.003208	0.02935	1	1	ATP2B4
Pubmed	18021463	Positive association between PDLIM5 and schizophrenia in the Chinese Han population.	Pubmed		0.001006	1	0.003208	0.02935	1	1	PDLIM5
Pubmed	29422612	Csde1 binds transcripts involved in protein homeostasis and controls their expression in an erythroid cell line.	Pubmed		0.001006	1	0.003208	0.02935	1	1	CSDE1
Pubmed	31072616	Thermal unfolding of various human non-muscle isoforms of tropomyosin.	Pubmed		0.001006	1	0.003208	0.02935	1	1	TPM1
Pubmed	23071686	CD49f is an efficient marker of monolayer- and spheroid colony-forming cells of the benign and malignant human prostate.	Pubmed		0.001006	1	0.003208	0.02935	1	1	ITGA6
Pubmed	33807093	Deletion of the Actin-Associated Tropomyosin	Pubmed		0.001006	1	0.003208	0.02935	1	1	TPM3
Pubmed	15000148	Lymphoid enhancer factor/T cell factor expression in colorectal cancer.	Pubmed		0.001006	1	0.003208	0.02935	1	1	LEF1
Pubmed	26933664	Gender-Specific Association of ATP2B1 Variants with Susceptibility to Essential Hypertension in the Han Chinese Population.	Pubmed		0.001006	1	0.003208	0.02935	1	1	ATP2B1
Pubmed	35275161	The schizophrenia risk gene Map2k7 regulates responding in a novel contingency-shifting rodent touchscreen gambling task.	Pubmed		0.001006	1	0.003208	0.02935	1	1	MAP2K7
Pubmed	19952055	MicroRNA profiling of multiple sclerosis lesions identifies modulators of the regulatory protein CD47.	Pubmed		0.001006	1	0.003208	0.02935	1	1	CD47
Pubmed	10624822	Structure and alternative splicing of the gene encoding the human beta1 subunit of voltage dependent calcium channels.	Pubmed		0.001006	1	0.003208	0.02935	1	1	CACNB1
Pubmed	23722246	?6 integrin subunit regulates cerebellar development.	Pubmed		0.001006	1	0.003208	0.02935	1	1	ITGA6
Pubmed	29748606	CD47-ligation induced cell death in T-acute lymphoblastic leukemia.	Pubmed		0.001006	1	0.003208	0.02935	1	1	CD47
Pubmed	11440173	A novel isoform of human lymphoid enhancer-binding factor-1 (LEF-1) gene transcript encodes a protein devoid of HMG domain and nuclear localization signal.	Pubmed		0.001006	1	0.003208	0.02935	1	1	LEF1
Pubmed	19345583	Cap disease due to mutation of the beta-tropomyosin gene (TPM2).	Pubmed		0.001006	1	0.003208	0.02935	1	1	TPM2
Pubmed	16213361	Inactivation patterns of NF2 and DAL-1/4.1B (EPB41L3) in sporadic meningioma.	Pubmed		0.001006	1	0.003208	0.02935	1	1	EPB41L3
Pubmed	27023252	Stromal Palladin Expression Is an Independent Prognostic Factor in Pancreatic Ductal Adenocarcinoma.	Pubmed		0.001006	1	0.003208	0.02935	1	1	PALLD
Pubmed	20659708	Role of Lef1 in sustaining self-renewal in mouse embryonic stem cells.	Pubmed		0.001006	1	0.003208	0.02935	1	1	LEF1
Pubmed	32677994	Role of CD47 in Hematological Malignancies.	Pubmed		0.001006	1	0.003208	0.02935	1	1	CD47
Pubmed	16565724	Human sebaceous tumors harbor inactivating mutations in LEF1.	Pubmed		0.001006	1	0.003208	0.02935	1	1	LEF1
Pubmed	17556658	Dilated cardiomyopathy mutant tropomyosin mice develop cardiac dysfunction with significantly decreased fractional shortening and myofilament calcium sensitivity.	Pubmed		0.001006	1	0.003208	0.02935	1	1	TPM1
Pubmed	29972773	CaMKK2 Regulates Mechanosensitive Assembly of Contractile Actin Stress Fibers.	Pubmed		0.001006	1	0.003208	0.02935	1	1	CAMKK2
Pubmed	25470062	Structure of the F-actin-tropomyosin complex.	Pubmed		0.001006	1	0.003208	0.02935	1	1	TPM1
Pubmed	26180241	Ultrastructural and immunohistochemical localization of plasma membrane Ca2+-ATPase 4 in Ca2+-transporting epithelia.	Pubmed		0.001006	1	0.003208	0.02935	1	1	ATP2B4
Pubmed	25713361	CD47 regulates the phagocytic clearance and replication of the Plasmodium yoelii malaria parasite.	Pubmed		0.001006	1	0.003208	0.02935	1	1	CD47
Pubmed	20336778	A novel splice variant of the beta-tropomyosin (TPM2) gene in prostate cancer.	Pubmed		0.001006	1	0.003208	0.02935	1	1	TPM2
Pubmed	17029982	Semaphorin 6C leads to GSK-3-dependent growth cone collapse and redistributes after entorhino-hippocampal axotomy.	Pubmed		0.001006	1	0.003208	0.02935	1	1	SEMA6C
Pubmed	22815426	High expression of lymphoid enhancer-binding factor-1 (LEF1) is a novel favorable prognostic factor in cytogenetically normal acute myeloid leukemia.	Pubmed		0.001006	1	0.003208	0.02935	1	1	LEF1
Pubmed	22267733	Involvement of stress kinase mitogen-activated protein kinase kinase 7 in regulation of mammalian circadian clock.	Pubmed		0.001006	1	0.003208	0.02935	1	1	MAP2K7
Pubmed	14722123	N terminus is essential for tropomyosin functions: N-terminal modification disrupts stress fiber organization and abolishes anti-oncogenic effects of tropomyosin-1.	Pubmed		0.001006	1	0.003208	0.02935	1	1	TPM1
Pubmed	17287082	Gene expression in the peripheral leukocytes and association analysis of PDLIM5 gene in schizophrenia.	Pubmed		0.001006	1	0.003208	0.02935	1	1	PDLIM5
Pubmed	19161138	Mutation analysis of the myocyte enhancer factor 2A gene (MEF2A) in patients with left ventricular hypertrophy/hypertrophic cardiomyopathy.	Pubmed		0.001006	1	0.003208	0.02935	1	1	MEF2A
Pubmed	23828576	Nuclear mitotic apparatus protein, NuMA, modulates p53-mediated transcription in cancer cells.	Pubmed		0.001006	1	0.003208	0.02935	1	1	NUMA1
Pubmed	35031021	Re-wiring and gene expression changes of AC025034.1 and ATP2B1 play complex roles in early-to-late breast cancer progression.	Pubmed		0.001006	1	0.003208	0.02935	1	1	ATP2B1
Pubmed	19211926	skNAC (skeletal Naca), a muscle-specific isoform of Naca (nascent polypeptide-associated complex alpha), is required for myofibril organization.	Pubmed		0.001006	1	0.003208	0.02935	1	1	NACA
Pubmed	32824603	2,4-Diamino-Quinazoline, a Wnt Signaling Inhibitor, Suppresses Gastric Cancer Progression and Metastasis.	Pubmed		0.001006	1	0.003208	0.02935	1	1	LEF1
Pubmed	26614667	Regulation of the expression and activity of Unr in mammalian cells.	Pubmed		0.001006	1	0.003208	0.02935	1	1	CSDE1
Pubmed	25896326	Alternative 3' UTRs act as scaffolds to regulate membrane protein localization.	Pubmed		0.001006	1	0.003208	0.02935	1	1	CD47
Pubmed	33389016	CD47 expression in gastric cancer clinical correlates and association with macrophage infiltration.	Pubmed		0.001006	1	0.003208	0.02935	1	1	CD47
Pubmed	9119739	Overexpression of integrin-associated protein (CD47) in rat kidney treated with a renal carcinogen, ferric nitrilotriacetate.	Pubmed		0.001006	1	0.003208	0.02935	1	1	CD47
Pubmed	23505185	A variant in the LRRFIP1 gene is associated with adiposity and inflammation.	Pubmed		0.001006	1	0.003208	0.02935	1	1	LRRFIP1
Pubmed	8307560	Single-strand conformational polymorphism (SSCP) mapping of the mouse genome: integration of the SSCP, microsatellite, and gene maps of mouse chromosome 1.	Pubmed		0.001006	1	0.003208	0.02935	1	1	ATP2B4
Pubmed	23203922	CD47 deficiency does not impede polymorphonuclear neutrophil transmigration but attenuates granulopoiesis at the postacute stage of colitis.	Pubmed		0.001006	1	0.003208	0.02935	1	1	CD47
Pubmed	24112450	Vardenafil improves penile erection in type 2 diabetes mellitus patients with erectile dysfunction: role of tropomyosin.	Pubmed		0.001006	1	0.003208	0.02935	1	1	TPM1
Pubmed	25200950	CD47 signaling regulates the immunosuppressive activity of VEGF in T cells.	Pubmed		0.001006	1	0.003208	0.02935	1	1	CD47
Pubmed	23708747	CD49f-positive cell population efficiently enriches colon cancer-initiating cells.	Pubmed		0.001006	1	0.003208	0.02935	1	1	ITGA6
Pubmed	32797717	Mechanisms of disturbance of the contractile function of slow skeletal muscles induced by myopathic mutations in the tropomyosin TPM3 gene.	Pubmed		0.001006	1	0.003208	0.02935	1	1	TPM3
Pubmed	11148210	Dynamic O-glycosylation of nuclear and cytosolic proteins: cloning and characterization of a neutral, cytosolic beta-N-acetylglucosaminidase from human brain.	Pubmed		0.001006	1	0.003208	0.02935	1	1	OGA
Pubmed	32320309	ATG13 dynamics in nonselective autophagy and mitophagy: insights from live imaging studies and mathematical modeling.	Pubmed		0.001006	1	0.003208	0.02935	1	1	ATG13
Pubmed	22719996	NuMA overexpression in epithelial ovarian cancer.	Pubmed		0.001006	1	0.003208	0.02935	1	1	NUMA1
Pubmed	35309839	CaMKK2 Promotes the Progression of Ovarian Carcinoma through the PI3K/PDK1/Akt Axis.	Pubmed		0.001006	1	0.003208	0.02935	1	1	CAMKK2
Pubmed	28795531	Reduced expression of PMCA1 is associated with increased blood pressure with age which is preceded by remodelling of resistance arteries.	Pubmed		0.001006	1	0.003208	0.02935	1	1	ATP2B1
Pubmed	23149937	RBFOX2 is an important regulator of mesenchymal tissue-specific splicing in both normal and cancer tissues.	Pubmed		0.001006	1	0.003208	0.02935	1	1	RBFOX2
Pubmed	25609022	DAL-1 attenuates epithelial-to mesenchymal transition in lung cancer.	Pubmed		0.001006	1	0.003208	0.02935	1	1	EPB41L3
Pubmed	34887424	NuMA regulates mitotic spindle assembly, structural dynamics and function via phase separation.	Pubmed		0.001006	1	0.003208	0.02935	1	1	NUMA1
Pubmed	1653650	The trk proto-oncogene rescues NGF responsiveness in mutant NGF-nonresponsive PC12 cell lines.	Pubmed		0.001006	1	0.003208	0.02935	1	1	TPM3
Pubmed	28522907	Droplet digital PCR for quantification of	Pubmed		0.001006	1	0.003208	0.02935	1	1	ITGA6
Pubmed	30544720	The Primary Causes of Muscle Dysfunction Associated with the Point Mutations in Tpm3.12; Conformational Analysis of Mutant Proteins as a Tool for Classification of Myopathies.	Pubmed		0.001006	1	0.003208	0.02935	1	1	TPM3
Pubmed	23680663	Enigma homolog 1 promotes myogenic gene expression and differentiation of C2C12 cells.	Pubmed		0.001006	1	0.003208	0.02935	1	1	PDLIM5
Pubmed	11870593	A new susceptibility locus for autosomal dominant pancreatic cancer maps to chromosome 4q32-34.	Pubmed		0.001006	1	0.003208	0.02935	1	1	PALLD
Pubmed	19005216	Cytoskeletal tropomyosin Tm5NM1 is required for normal excitation-contraction coupling in skeletal muscle.	Pubmed		0.001006	1	0.003208	0.02935	1	1	TPM3
Pubmed	24564203	ITGA6 gene silencing by RNA interference modulates the expression of a large number of cell migration-related genes in human thymic epithelial cells.	Pubmed		0.001006	1	0.003208	0.02935	1	1	ITGA6
Pubmed	32620172	Cloning and promoter analysis of palladin 90-kDa, 140-kDa, and 200-kDa isoforms involved in skeletal muscle cell maturation.	Pubmed		0.001006	1	0.003208	0.02935	1	1	PALLD
Pubmed	32679764	CD47 Promotes Age-Associated Deterioration in Angiogenesis, Blood Flow and Glucose Homeostasis.	Pubmed		0.001006	1	0.003208	0.02935	1	1	CD47
Pubmed	17112468	Dose-dependent inhibitory effect of CD47 in macrophage uptake of IgG-opsonized murine erythrocytes.	Pubmed		0.001006	1	0.003208	0.02935	1	1	CD47
Pubmed	27531620	AUTS2 Syndrome in a 68-year-old female: Natural history and further delineation of the phenotype.	Pubmed		0.001006	1	0.003208	0.02935	1	1	AUTS2
Pubmed	24897388	Expression and proliferation-promoting role of lymphoid enhancer-binding factor 1 in human clear cell renal carcinoma.	Pubmed		0.001006	1	0.003208	0.02935	1	1	LEF1
Pubmed	21868544	Palladin is a marker of liver metastasis in primary pancreatic endocrine carcinomas.	Pubmed		0.001006	1	0.003208	0.02935	1	1	PALLD
Pubmed	23689010	The nemaline myopathy-causing E117K mutation in ?-tropomyosin reduces thin filament activation.	Pubmed		0.001006	1	0.003208	0.02935	1	1	TPM2
Pubmed	19892708	Determination of the dissociation constants for Ca2+ and calmodulin from the plasma membrane Ca2+ pump by a lipid probe that senses membrane domain changes.	Pubmed		0.001006	1	0.003208	0.02935	1	1	ATP2B1
Pubmed	22789852	The flexibility of two tropomyosin mutants, D175N and E180G, that cause hypertrophic cardiomyopathy.	Pubmed		0.001006	1	0.003208	0.02935	1	1	TPM1
Pubmed	15078889	Plasma membrane Ca2+ ATPase 4 is required for sperm motility and male fertility.	Pubmed		0.001006	1	0.003208	0.02935	1	1	ATP2B4
Pubmed	22461697	CD47(high) expression on CD4 effectors identifies functional long-lived memory T cell progenitors.	Pubmed		0.001006	1	0.003208	0.02935	1	1	CD47
Pubmed	19448850	Positive association between the PDLIM5 gene and bipolar disorder in the Chinese Han population.	Pubmed		0.001006	1	0.003208	0.02935	1	1	PDLIM5
Pubmed	8406455	Assignment of the nuclear mitotic apparatus protein NuMA gene to human chromosome 11q13.	Pubmed		0.001006	1	0.003208	0.02935	1	1	NUMA1
Pubmed	24015244	CD49f(high) cells retain sphere-forming and tumor-initiating activities in human gastric tumors.	Pubmed		0.001006	1	0.003208	0.02935	1	1	ITGA6
Pubmed	7840630	The mouse plasma membrane Ca2+ pump isoform 1 promoter: cloning and characterization.	Pubmed		0.001006	1	0.003208	0.02935	1	1	ATP2B1
Pubmed	33310751	Bacterial O-GlcNAcase genes abundance decreases in ulcerative colitis patients and its administration ameliorates colitis in mice.	Pubmed		0.001006	1	0.003208	0.02935	1	1	OGA
Pubmed	22859854	Activation of parenchymal CD47 promotes renal ischemia-reperfusion injury.	Pubmed		0.001006	1	0.003208	0.02935	1	1	CD47
Pubmed	22056510	Terminal differentiation program of skeletal myogenesis is negatively regulated by O-GlcNAc glycosylation.	Pubmed		0.001006	1	0.003208	0.02935	1	1	OGA
Pubmed	22792274	The role of LEF1 in endometrial gland formation and carcinogenesis.	Pubmed		0.001006	1	0.003208	0.02935	1	1	LEF1
Pubmed	25962312	AUTS2 is a potential therapeutic target for pancreatic cancer patients with liver metastases.	Pubmed		0.001006	1	0.003208	0.02935	1	1	AUTS2
Pubmed	24021930	Expression of LEF1 is an independent prognostic factor for patients with oral squamous cell carcinoma.	Pubmed		0.001006	1	0.003208	0.02935	1	1	LEF1
Pubmed	28395058	Diagnostic Utility of Lymphoid Enhancer Binding Factor 1 Immunohistochemistry in Small B-Cell Lymphomas.	Pubmed		0.001006	1	0.003208	0.02935	1	1	LEF1
Pubmed	22995765	Genetic analysis of AUTS2 as a susceptibility gene of heroin dependence.	Pubmed		0.001006	1	0.003208	0.02935	1	1	AUTS2
Pubmed	1827423	LEF-1, a gene encoding a lymphoid-specific protein with an HMG domain, regulates T-cell receptor alpha enhancer function [corrected].	Pubmed		0.001006	1	0.003208	0.02935	1	1	LEF1
Pubmed	20124220	Inactivation of LEF1 in T-cell acute lymphoblastic leukemia.	Pubmed		0.001006	1	0.003208	0.02935	1	1	LEF1
Pubmed	22730328	O-linked ?-N-acetylglucosaminylation (O-GlcNAcylation) in primary and metastatic colorectal cancer clones and effect of N-acetyl-?-D-glucosaminidase silencing on cell phenotype and transcriptome.	Pubmed		0.001006	1	0.003208	0.02935	1	1	OGA
Pubmed	27423627	AUTS2 in the nucleus accumbens is essential for heroin-induced behavioral sensitization.	Pubmed		0.001006	1	0.003208	0.02935	1	1	AUTS2
Pubmed	32979421	Getting out what you put in: Copper in mitochondria and its impacts on human disease.	Pubmed		0.001006	1	0.003208	0.02935	1	1	SLC25A3
Pubmed	27855370	CD47 is a Potential Target for the Treatment of Laryngeal Squamous Cell Carcinoma.	Pubmed		0.001006	1	0.003208	0.02935	1	1	CD47
Pubmed	33772027	Oncolytic virotherapy induced CSDE1 neo-antigenesis restricts VSV replication but can be targeted by immunotherapy.	Pubmed		0.001006	1	0.003208	0.02935	1	1	CSDE1
Pubmed	22749895	Myopathies associated with ?-tropomyosin mutations.	Pubmed		0.001006	1	0.003208	0.02935	1	1	TPM2
Pubmed	23960072	Decreasing tropomyosin phosphorylation rescues tropomyosin-induced familial hypertrophic cardiomyopathy.	Pubmed		0.001006	1	0.003208	0.02935	1	1	TPM1
Pubmed	19153100	CAG repeat polymorphism of the MEF2A gene is not associated with the risk of coronary artery disease among Taiwanese.	Pubmed		0.001006	1	0.003208	0.02935	1	1	MEF2A
Pubmed	17332515	Stem cell activity of human side population and alpha6 integrin-bright keratinocytes defined by a quantitative in vivo assay.	Pubmed		0.001006	1	0.003208	0.02935	1	1	ITGA6
Pubmed	34425695	HIV-1 Vpu Promotes Phagocytosis of Infected CD4	Pubmed		0.001006	1	0.003208	0.02935	1	1	CD47
Pubmed	27535718	Mechanosensing by the ?6-integrin confers an invasive fibroblast phenotype and mediates lung fibrosis.	Pubmed		0.001006	1	0.003208	0.02935	1	1	ITGA6
Pubmed	21320446	Enhanced active cross-bridges during diastole: molecular pathogenesis of tropomyosin's HCM mutations.	Pubmed		0.001006	1	0.003208	0.02935	1	1	TPM1
Pubmed	25890150	Transcription factor myocyte enhancer factor 2D regulates interleukin-10 production in microglia to protect neuronal cells from inflammation-induced death.	Pubmed		0.001006	1	0.003208	0.02935	1	1	MEF2D
Pubmed	31676794	Epithelial CD47 is critical for mucosal repair in the murine intestine in vivo.	Pubmed		0.001006	1	0.003208	0.02935	1	1	CD47
Pubmed	21383983	Comparative profiling of primary colorectal carcinomas and liver metastases identifies LEF1 as a prognostic biomarker.	Pubmed		0.001006	1	0.003208	0.02935	1	1	LEF1
Pubmed	8269842	A fourth human MEF2 transcription factor, hMEF2D, is an early marker of the myogenic lineage.	Pubmed		0.001006	1	0.003208	0.02935	1	1	MEF2D
Pubmed	16146802	Role of NuMA in vertebrate cells: review of an intriguing multifunctional protein.	Pubmed		0.001006	1	0.003208	0.02935	1	1	NUMA1
Pubmed	22535707	Ectopic expression of murine CD47 minimizes macrophage rejection of human hepatocyte xenografts in immunodeficient mice.	Pubmed		0.001006	1	0.003208	0.02935	1	1	CD47
Pubmed	32471155	Bioinformatic Analysis Reveals Phosphodiesterase 4D-Interacting Protein as a Key Frontal Cortex Dementia Switch Gene.	Pubmed		0.001006	1	0.003208	0.02935	1	1	PDE4DIP
Pubmed	18634779	Calcium extrusion by plasma membrane calcium pump is impaired in caveolin-1 knockout mouse small intestine.	Pubmed		0.001006	1	0.003208	0.02935	1	1	ATP2B4
Pubmed	8530495	Molecular and physiological effects of overexpressing striated muscle beta-tropomyosin in the adult murine heart.	Pubmed		0.001006	1	0.003208	0.02935	1	1	TPM2
Pubmed	30885136	MEF2A alters the proliferation, inflammation-related gene expression profiles and its silencing induces cellular senescence in human coronary endothelial cells.	Pubmed		0.001006	1	0.003208	0.02935	1	1	MEF2A
Pubmed	26804624	A small molecule inhibitor of tropomyosin dissociates actin binding from tropomyosin-directed regulation of actin dynamics.	Pubmed		0.001006	1	0.003208	0.02935	1	1	TPM1
Pubmed	25180570	Genome-wide distribution of Auts2 binding localizes with active neurodevelopmental genes.	Pubmed		0.001006	1	0.003208	0.02935	1	1	AUTS2
Pubmed	26644405	Atg13 Is Essential for Autophagy and Cardiac Development in Mice.	Pubmed		0.001006	1	0.003208	0.02935	1	1	ATG13
Pubmed	3477801	Identification and biochemical characterization of p70TRK, product of the human TRK oncogene.	Pubmed		0.001006	1	0.003208	0.02935	1	1	TPM3
Pubmed	25798335	PMCA4 (ATP2B4) mutation in familial spastic paraplegia causes delay in intracellular calcium extrusion.	Pubmed		0.001006	1	0.003208	0.02935	1	1	ATP2B4
Pubmed	25031432	Cordon Bleu serves as a platform at the basal region of microvilli, where it regulates microvillar length through its WH2 domains.	Pubmed		0.001006	1	0.003208	0.02935	1	1	COBL
Pubmed	22028303	The effects of myocyte enhancer factor 2A gene on the proliferation, migration and phenotype of vascular smooth muscle cells.	Pubmed		0.001006	1	0.003208	0.02935	1	1	MEF2A
Pubmed	12160723	Identification of a novel gene on chromosome 7q11.2 interrupted by a translocation breakpoint in a pair of autistic twins.	Pubmed		0.001006	1	0.003208	0.02935	1	1	AUTS2
Pubmed	16142420	Mutational analysis of the DAL-1/4.1B tumour-suppressor gene locus in meningiomas.	Pubmed		0.001006	1	0.003208	0.02935	1	1	EPB41L3
Pubmed	8945637	Human kinesin light (beta) chain gene: DNA sequence and functional characterization of its promoter and first exon.	Pubmed		0.001006	1	0.003208	0.02935	1	1	KLC1
Pubmed	17721995	Role of high-molecular weight tropomyosins in TGF-beta-mediated control of cell motility.	Pubmed		0.001006	1	0.003208	0.02935	1	1	TPM1
Pubmed	29054930	The transcription factor MEF2A fine-tunes gene expression in the atrial and ventricular chambers of the adult heart.	Pubmed		0.001006	1	0.003208	0.02935	1	1	MEF2A
Pubmed	9877153	Unregulated exposure of the ribosomal M-site caused by NAC depletion results in delivery of non-secretory polypeptides to the Sec61 complex.	Pubmed		0.001006	1	0.003208	0.02935	1	1	NACA
Pubmed	15561764	Multiple mechanisms regulate NuMA dynamics at spindle poles.	Pubmed		0.001006	1	0.003208	0.02935	1	1	NUMA1
Pubmed	19276363	CD47 regulates bone mass and tumor metastasis to bone.	Pubmed		0.001006	1	0.003208	0.02935	1	1	CD47
Pubmed	25451259	Identification and characterization of novel NuMA isoforms.	Pubmed		0.001006	1	0.003208	0.02935	1	1	NUMA1
Pubmed	34943872	Targeting CAMKK2 and SOC Channels as a Novel Therapeutic Approach for Sensitizing Acute Promyelocytic Leukemia Cells to All-Trans Retinoic Acid.	Pubmed		0.001006	1	0.003208	0.02935	1	1	CAMKK2
Pubmed	28380460	CD47 promotes ovarian cancer progression by inhibiting macrophage phagocytosis.	Pubmed		0.001006	1	0.003208	0.02935	1	1	CD47
Pubmed	34579655	The rs9953490 polymorphism of DAL-1 gene is associated with gastric cancer risk in the Han population in Northeast China.	Pubmed		0.001006	1	0.003208	0.02935	1	1	EPB41L3
Pubmed	17303120	Integrin alpha6 cleavage: a novel modification to modulate cell migration.	Pubmed		0.001006	1	0.003208	0.02935	1	1	ITGA6
Pubmed	34942531	The effects of the tropomyosin cardiomyopathy mutations on the calcium regulation of actin-myosin interaction in the atrium and ventricle differ.	Pubmed		0.001006	1	0.003208	0.02935	1	1	TPM1
Pubmed	24042193	Integrin alpha 6: a novel therapeutic target in esophageal squamous cell carcinoma.	Pubmed		0.001006	1	0.003208	0.02935	1	1	ITGA6
Pubmed	14645853	Mutation of MEF2A in an inherited disorder with features of coronary artery disease.	Pubmed		0.001006	1	0.003208	0.02935	1	1	MEF2A
Pubmed	20675593	Escherichia coli K1 promotes the ligation of CD47 with thrombospondin-1 to prevent the maturation of dendritic cells in the pathogenesis of neonatal meningitis.	Pubmed		0.001006	1	0.003208	0.02935	1	1	CD47
Pubmed	33781822	Plasma membrane calcium ATPase 1 regulates human umbilical vein endothelial cell angiogenesis and viability.	Pubmed		0.001006	1	0.003208	0.02935	1	1	ATP2B1
Pubmed	23303457	Tropomyosin regulates cell migration during skin wound healing.	Pubmed		0.001006	1	0.003208	0.02935	1	1	TPM3
Pubmed	31359339	Expression of CD47 antigen in Reed-Sternberg cells as a new potential biomarker for classical Hodgkin lymphoma.	Pubmed		0.001006	1	0.003208	0.02935	1	1	CD47
Pubmed	17999208	A cytoskeleton motor protein genetic variant may exert a protective effect on the occurrence of multiple sclerosis: the janus face of the kinesin light-chain 1 56836CC genetic variant.	Pubmed		0.001006	1	0.003208	0.02935	1	1	KLC1
Pubmed	20546016	Structural changes in exon 11 of MEF2A are not related to sporadic coronary artery disease in Han Chinese population.	Pubmed		0.001006	1	0.003208	0.02935	1	1	MEF2A
[truncated: 12,673 more rows]

## Sheet: Toppgene Arc1(Bl) vs Arc3(N)
Category	ID	Name	Source	Selected	p-value	q-value Bonferroni	q-value FDR B&H	q-value FDR B&Y	Hit Count in Query List	Hit Count in Genome	Hit in Query List
[truncated: 54,325 more rows]

[truncated: 2 more sheets: Toppgene Arc2(Str) vs Arc3(N), Chosen terms for figure]
