# Supplementary material for: Characterization of Alternative Splicing in High-Risk Wilms’ Tumors
Source: Int J Mol Sci. 2024 Apr 20;25(8):4520. doi: 10.3390/ijms25084520 (PMC11050615; doi:10.3390/ijms25084520)
Supplement: Supplementary file 1 [file ijms-25-04520-s001.zip › __ Table S5 - Inclusion levels matrix for heatmap.Ver-10.xlsx]

## Sheet: Inclusion levels for heatmap
Event ID from three archetype associated comparisons	Alternative event ID from three archetype associated comparisons		ID	GeneID	geneSymbol	chr	strand	exonStart_0base	exonEnd	1stExonStart_0base	1stExonEnd	2ndExonStart_0base	2ndExonEnd	upstreamES	upstreamEE	downstreamES	downstreamEE		ID.1	IJC_SAMPLE_1	SJC_SAMPLE_1	IJC_SAMPLE_2	SJC_SAMPLE_2	IncFormLen	SkipFormLen	PValue	FDR	IncLevel1	IncLevel2	IncLevelDifference		0426f468_cb4e_454e_b3a0_e8f7e2759090	052a62a7_4abe_4fae_9e02_043845b6a103	07049ec7_b2e0_4047_aadf_c3b5b6094840	09a75bd3_f5ea_4bf5_92ef_4a67b39512a2	0aa9c2f6_1cf2_40cc_a443_8a8a36902bec	0d7fd6f7_d7c0_43bf_b740_ebd57e3f53c1	0ff5f0f2_3e27_4cde_864d_06251fca3c4f	127f26ca_8c9b_451e_b7c0_a213d2751bb2	17095282_6f34_4579_9367_503fb9badffb	182525a6_5342_4b83_892d_1900c2228927	18d03860_6318_456c_981a_ea0d9628434c	1b9babd8_ea95_4f21_bf61_51c1dcb6c9f7	1d90a0f0_3de4_4d83_bf0e_8138b26d5994	1edbfd2d_ede5_46c7_886e_f96ba359b9cb	1eeacf20_8d40_40a3_a5dd_b8614441e4c9	1ff55ea8_f8f9_42cb_9dbc_9edbc84f1d77	20fd9f1f_b51c_4abf_af57_8421b1d10dbd	22b156a4_398b_4db0_8d45_c7bc4ff54586
ABI1--Event_ID: 35809 (Arc1-Arc3:SE)			107350	ABI1	ABI1	chr10	-	26755654	26755741					26751597	26751783	26759061	26759235		107350	240,326,421,285,412,473,92,378,375,264,216,275,122,405,321,463,164,123,242,84,642,248,426,183,406,308,303,29,255,458,279,444,342,483,551,185,277,86,316,267,195,294,596,205,485,436,394,497,341,84,355,76,376,80,325,306,131,75,359,293,29,143,81,358,453,393,347,460,514,58,277	20,16,20,8,9,8,6,120,19,41,7,2,7,31,65,8,18,5,41,20,22,19,18,15,36,21,11,6,7,13,19,14,3,16,11,5,5,6,4,6,5,16,14,70,13,44,8,8,13,1,51,11,11,0,10,48,14,4,15,7,5,7,4,15,7,10,30,4,2,3,2	61,173,207,351,207,201,278,310,344,466,230,267,292,384,396,159,405,388,189,520,384,554,324,284,454,160,507,324,319,181,230,284,188,480,220,58,471,378,422,391,377,315,164,243,356,189,355,386,163,458,255,147,315,415,261,399,187,556,159,153,345,488,302,265,22	0,12,10,16,5,16,14,13,12,42,19,8,2,7,16,4,11,8,24,12,9,32,0,19,4,3,10,11,5,7,7,15,8,14,6,7,9,14,35,52,7,5,23,19,13,7,48,95,8,4,8,8,12,37,13,9,0,7,8,34,64,18,2,2,1	148	74	0.108511	1	0.857,0.911,0.913,0.947,0.958,0.967,0.885,0.612,0.908,0.763,0.939,0.986,0.897,0.867,0.712,0.967,0.82,0.925,0.747,0.677,0.936,0.867,0.922,0.859,0.849,0.88,0.932,0.707,0.948,0.946,0.88,0.941,0.983,0.938,0.962,0.949,0.965,0.878,0.975,0.957,0.951,0.902,0.955,0.594,0.949,0.832,0.961,0.969,0.929,0.977,0.777,0.776,0.945,1.0,0.942,0.761,0.824,0.904,0.923,0.954,0.744,0.911,0.91,0.923,0.97,0.952,0.853,0.98…	1.0,0.878,0.912,0.916,0.954,0.863,0.908,0.923,0.935,0.847,0.858,0.943,0.986,0.965,0.925,0.952,0.948,0.96,0.797,0.956,0.955,0.896,1.0,0.882,0.983,0.964,0.962,0.936,0.97,0.928,0.943,0.904,0.922,0.945,0.948,0.806,0.963,0.931,0.858,0.79,0.964,0.969,0.781,0.865,0.932,0.931,0.787,0.67,0.911,0.983,0.941,0.902,0.929,0.849,0.909,0.957,1.0,0.975,0.909,0.692,0.729,0.931,0.987,0.985,0.917	-0.018		0.857	0.911	0.913	0.947	0.958	0.967	0.885	0.612	0.908	0.763	0.939	0.986	0.897	0.867	0.712	0.967	0.82	0.925
ABLIM3--Event_ID: 14073 (Arc2-Arc3:SE)			47174	ABLIM3	ABLIM3	chr5	+	149240675	149240774					149239758	149239888	149242490	149242538		47174	0,0,0,1,0,0,0,1,0,0,0,0,0,2,0,3,0,0,1,0,18,0,0,0,0,0,0,0,0,0,0,0,0,1,0,0,0,23,1,0,64,1,0,0,0,0,8,1,0,0,0,0,0,0,0,0,1,0,0,260,0,0,0,0,0,0,233,0,3,33,0	2,11,3,16,4,13,1,3,4,8,7,1,0,52,6,3,1,0,5,6,7,1,4,0,10,11,0,0,8,4,24,4,32,9,1,1,13,6,20,1,8,2,8,4,12,0,12,9,0,0,4,0,6,5,3,6,2,0,1,10,0,4,0,4,2,8,5,5,49,4,7	0,21,0,0,0,0,64,0,3,93,0,2,3,2,0,0,2,0,0,0,0,1,0,0,0,0,0,0,309,0,0,0,0,3,0,0,0,0,0,5,0,0,0,0,4,0,1,0,0,270,0,0,559,0,6,136,0,1,0,0,0,0,0,0,0	4,1,1,2,5,6,6,7,0,1,26,0,20,6,6,7,2,1,3,14,6,4,1,8,5,4,1,1,14,4,2,1,3,12,4,1,4,4,0,6,3,0,11,3,21,1,2,6,6,15,0,2,10,3,15,26,2,18,4,1,3,7,4,11,2	148	74	1	1	0.0,0.0,0.0,0.03,0.0,0.0,0.0,0.143,0.0,0.0,0.0,0.0,NA,0.019,0.0,0.333,0.0,NA,0.091,0.0,0.562,0.0,0.0,NA,0.0,0.0,NA,NA,0.0,0.0,0.0,0.0,0.0,0.053,0.0,0.0,0.0,0.657,0.024,0.0,0.8,0.2,0.0,0.0,0.0,NA,0.25,0.053,NA,NA,0.0,NA,0.0,0.0,0.0,0.0,0.2,NA,0.0,0.929,NA,0.0,NA,0.0,0.0,0.0,0.959,0.0,0.03,0.805,0.0	0.0,0.913,0.0,0.0,0.0,0.0,0.842,0.0,1.0,0.979,0.0,1.0,0.07,0.143,0.0,0.0,0.333,0.0,0.0,0.0,0.0,0.111,0.0,0.0,0.0,0.0,0.0,0.0,0.917,0.0,0.0,0.0,0.0,0.111,0.0,0.0,0.0,0.0,NA,0.294,0.0,NA,0.0,0.0,0.087,0.0,0.2,0.0,0.0,0.9,NA,0.0,0.965,0.0,0.167,0.723,0.0,0.027,0.0,0.0,0.0,0.0,0.0,0.0,0.0	-0.054		0	0	0	0.03	0	0	0	0.143	0	0	0	0	0	0.019	0	0.333	0	0
ABLIM3--Event_ID: 16692 (Arc1-Arc2:SE)			47171	ABLIM3	ABLIM3	chr5	+	149239247	149239277					149233228	149233300	149239758	149239888		47171	0,0,0,0,0,0,0,2,0,0,0,0,0,0,0,1,0,0,0,0,3,0,0,0,0,0,0,0,0,0,0,0,0,0,0,0,0,0,0,0,15,0,0,0,0,0,1,0,0,0,0,0,0,0,0,0,0,0,0,57,0,0,0,0,0,0,34,0,0,9,0	0,7,3,22,10,12,1,7,9,11,7,3,0,71,9,3,2,0,19,6,11,1,6,1,16,14,8,0,15,6,44,11,45,15,1,1,20,7,37,2,8,2,9,4,16,5,21,12,1,2,5,0,5,7,6,5,8,0,2,15,0,6,4,3,5,7,39,12,54,17,4	0,2,0,0,0,0,5,0,0,15,0,0,0,0,0,0,0,0,0,0,0,0,0,0,0,0,0,0,67,0,0,0,0,0,0,0,0,1,0,2,0,0,0,0,0,0,0,0,0,22,0,0,59,0,0,24,0,0,0,0,0,0,0,0,0	1,0,8,3,3,8,17,13,1,9,40,0,22,9,10,5,0,5,7,11,11,9,3,15,14,11,4,6,23,10,8,2,2,23,10,1,9,3,0,6,9,3,4,1,39,2,3,3,7,24,0,2,13,6,22,36,8,17,7,2,3,3,3,15,0	103	74	1	1	NA,0.0,0.0,0.0,0.0,0.0,0.0,0.17,0.0,0.0,0.0,0.0,NA,0.0,0.0,0.193,0.0,NA,0.0,0.0,0.164,0.0,0.0,0.0,0.0,0.0,0.0,NA,0.0,0.0,0.0,0.0,0.0,0.0,0.0,0.0,0.0,0.0,0.0,0.0,0.574,0.0,0.0,0.0,0.0,0.0,0.033,0.0,0.0,0.0,0.0,NA,0.0,0.0,0.0,0.0,0.0,NA,0.0,0.732,NA,0.0,0.0,0.0,0.0,0.0,0.385,0.0,0.0,0.276,0.0	0.0,1.0,0.0,0.0,0.0,0.0,0.174,0.0,0.0,0.545,0.0,NA,0.0,0.0,0.0,0.0,NA,0.0,0.0,0.0,0.0,0.0,0.0,0.0,0.0,0.0,0.0,0.0,0.677,0.0,0.0,0.0,0.0,0.0,0.0,0.0,0.0,0.193,NA,0.193,0.0,0.0,0.0,0.0,0.0,0.0,0.0,0.0,0.0,0.397,NA,0.0,0.765,0.0,0.0,0.324,0.0,0.0,0.0,0.0,0.0,0.0,0.0,0.0,NA	-0.032		0	0	0	0	0	0	0	0.17	0	0	0	0	0	0	0	0.193	0	0
ACTN1--Event_ID: 35426 (Arc1-Arc3:SE)			106148	ACTN1	ACTN1	chr14	-	68878988	68879069					68878457	68878523	68879961	68880108		106148	49,134,311,135,285,291,253,596,469,293,302,192,175,330,258,580,262,7,814,176,598,427,317,221,260,220,285,101,359,401,200,410,195,510,320,303,196,84,210,224,172,181,333,311,171,359,454,165,1505,174,262,140,442,171,523,429,168,38,160,239,71,142,470,370,485,357,368,883,832,146,490	4,29,25,15,12,16,8,39,11,78,18,4,12,35,5,24,6,0,38,37,20,10,7,8,38,6,1,11,5,52,14,26,18,30,7,6,13,8,26,23,12,29,8,8,30,14,30,13,8,15,14,11,12,7,7,95,12,10,3,13,0,24,23,20,7,35,13,9,53,10,19	172,66,500,557,243,101,464,239,597,286,330,274,409,615,310,589,468,330,199,704,232,866,232,556,149,77,593,519,119,766,206,261,126,693,148,114,418,586,37,699,206,241,338,988,416,285,406,230,421,394,41,250,781,364,375,573,331,222,313,208,177,497,393,312,84	2,7,34,20,15,33,15,15,1,9,86,2,14,49,21,25,12,7,12,17,30,30,4,176,5,5,25,40,0,89,13,6,15,35,8,10,42,22,0,67,5,37,55,102,21,37,46,34,16,23,3,6,29,7,39,26,13,17,16,65,14,20,24,33,6	148	74	0.048258	1	0.86,0.698,0.861,0.818,0.922,0.901,0.941,0.884,0.955,0.653,0.893,0.96,0.879,0.825,0.963,0.924,0.956,1.0,0.915,0.704,0.937,0.955,0.958,0.932,0.774,0.948,0.993,0.821,0.973,0.794,0.877,0.887,0.844,0.895,0.958,0.962,0.883,0.84,0.802,0.83,0.878,0.757,0.954,0.951,0.74,0.928,0.883,0.864,0.989,0.853,0.903,0.864,0.948,0.924,0.974,0.693,0.875,0.655,0.964,0.902,1.0,0.747,0.911,0.902,0.972,0.836,0.934,0.98,0…	0.977,0.825,0.88,0.933,0.89,0.605,0.939,0.888,0.997,0.941,0.657,0.986,0.936,0.863,0.881,0.922,0.951,0.959,0.892,0.954,0.795,0.935,0.967,0.612,0.937,0.885,0.922,0.866,1.0,0.811,0.888,0.956,0.808,0.908,0.902,0.851,0.833,0.93,1.0,0.839,0.954,0.765,0.754,0.829,0.908,0.794,0.815,0.772,0.929,0.895,0.872,0.954,0.931,0.963,0.828,0.917,0.927,0.867,0.907,0.615,0.863,0.926,0.891,0.825,0.875	0.007		0.86	0.698	0.861	0.818	0.922	0.901	0.941	0.884	0.955	0.653	0.893	0.96	0.879	0.825	0.963	0.924	0.956	1
AFMID--Event_ID: 40387 (Arc2-Arc3:SE)			133094	AFMID	AFMID	chr17	+	78205092	78205190					78204827	78204900	78205945	78206050		133094	1,1,1,2,2,1,6,3,8,43,0,0,0,1,2,1,0,0,2,26,4,1,1,2,7,1,11,0,0,4,2,2,3,2,1,1,1,1,0,0,0,4,3,3,5,2,2,2,4,1,0,1,1,0,0,36,0,0,1,1,0,1,1,0,2,1,3,1,2,0,7	14,6,12,6,9,2,4,12,9,2,9,11,4,5,10,13,2,1,31,1,7,12,6,10,3,8,10,3,2,7,3,7,10,4,14,16,9,3,9,3,10,2,5,4,9,11,1,7,10,8,7,7,4,5,18,11,2,8,5,14,2,9,4,7,11,12,2,2,9,0,12	0,0,0,3,0,2,0,1,1,0,1,0,2,1,1,2,0,0,0,0,2,6,1,4,3,0,4,0,0,0,0,3,3,4,0,1,3,1,6,1,3,0,15,27,1,3,1,1,0,3,0,0,1,2,6,0,2,3,2,41,5,2,1,1,0	1,1,4,3,0,16,7,11,12,19,17,17,9,8,4,5,5,12,5,12,13,12,10,8,4,3,15,3,12,3,13,4,7,5,2,2,5,15,7,3,1,8,0,9,1,5,15,9,6,6,8,10,15,20,7,7,10,6,23,7,6,22,10,16,3	148	74	1	1	0.034,0.077,0.04,0.143,0.1,0.2,0.429,0.111,0.308,0.915,0.0,0.0,0.0,0.091,0.091,0.037,0.0,0.0,0.031,0.929,0.222,0.04,0.077,0.091,0.538,0.059,0.355,0.0,0.0,0.222,0.25,0.125,0.13,0.2,0.034,0.03,0.053,0.143,0.0,0.0,0.0,0.5,0.231,0.273,0.217,0.083,0.5,0.125,0.167,0.059,0.0,0.067,0.111,0.0,0.0,0.621,0.0,0.0,0.091,0.034,0.0,0.053,0.111,0.0,0.083,0.04,0.429,0.2,0.1,NA,0.226	0.0,0.0,0.0,0.333,NA,0.059,0.0,0.043,0.04,0.0,0.029,0.0,0.1,0.059,0.111,0.167,0.0,0.0,0.0,0.0,0.071,0.2,0.048,0.2,0.273,0.0,0.118,0.0,0.0,0.0,0.0,0.273,0.176,0.286,0.0,0.2,0.231,0.032,0.3,0.143,0.6,0.0,1.0,0.6,0.333,0.231,0.032,0.053,0.0,0.2,0.0,0.0,0.032,0.048,0.3,0.0,0.091,0.2,0.042,0.745,0.294,0.043,0.048,0.03,0.0	0.017		0.034	0.077	0.04	0.143	0.1	0.2	0.429	0.111	0.308	0.915	0	0	0	0.091	0.091	0.037	0	0
AFMID--Event_ID: 44382 (Arc1-Arc3:SE)			133104	AFMID	AFMID	chr17	+	78205602	78205738					78202702	78202751	78205945	78206050		133104	0,3,1,4,3,5,4,1,2,31,7,4,0,6,3,0,0,0,5,18,5,0,2,3,2,2,6,1,1,1,4,4,1,0,2,7,6,0,0,0,3,3,4,9,0,1,3,3,4,0,0,1,1,0,1,33,0,0,3,6,0,0,3,1,0,2,0,0,3,2,0	65,11,33,30,20,14,20,22,38,57,36,39,9,11,47,76,6,24,48,22,76,19,37,34,41,14,45,11,32,21,41,40,32,44,34,48,31,28,51,21,40,47,34,16,51,13,42,19,38,19,15,12,37,5,44,47,16,11,37,16,28,23,51,40,56,47,21,47,38,11,33	1,0,5,2,4,3,8,5,4,2,1,4,4,0,1,3,2,7,2,2,6,5,1,9,3,2,2,1,1,0,3,4,1,4,0,0,5,2,6,2,1,0,14,28,4,6,5,1,0,1,1,2,2,2,4,1,0,0,8,34,3,1,4,0,0	14,33,39,32,17,38,27,36,40,40,24,33,42,64,24,26,60,51,22,98,40,96,43,42,25,9,86,40,51,26,39,26,16,38,39,13,23,37,56,58,18,20,9,45,36,19,30,35,18,40,57,27,49,61,29,110,43,35,44,39,32,72,44,32,7	148	74	0.738965	1	0.0,0.12,0.015,0.062,0.07,0.152,0.091,0.022,0.026,0.214,0.089,0.049,0.0,0.214,0.031,0.0,0.0,0.0,0.05,0.29,0.032,0.0,0.026,0.042,0.024,0.067,0.062,0.043,0.015,0.023,0.047,0.048,0.015,0.0,0.029,0.068,0.088,0.0,0.0,0.0,0.036,0.031,0.056,0.22,0.0,0.037,0.034,0.073,0.05,0.0,0.0,0.04,0.013,0.0,0.011,0.26,0.0,0.0,0.039,0.158,0.0,0.0,0.029,0.012,0.0,0.021,0.0,0.0,0.038,0.083,0.0	0.034,0.0,0.06,0.03,0.105,0.038,0.129,0.065,0.048,0.024,0.02,0.057,0.045,0.0,0.02,0.055,0.016,0.064,0.043,0.01,0.07,0.025,0.011,0.097,0.057,0.1,0.011,0.012,0.01,0.0,0.037,0.071,0.03,0.05,0.0,0.0,0.098,0.026,0.051,0.017,0.027,0.0,0.438,0.237,0.053,0.136,0.077,0.014,0.0,0.012,0.009,0.036,0.02,0.016,0.065,0.005,0.0,0.0,0.083,0.304,0.045,0.007,0.043,0.0,0.0	-0.003		0	0.12	0.015	0.062	0.07	0.152	0.091	0.022	0.026	0.214	0.089	0.049	0	0.214	0.031	0	0	0
AKAP8L--Event_ID: 45698 (Arc2-Arc3:SE)			151848	AKAP8L	AKAP8L	chr19	-	15398629	15398766					15397713	15397855	15399301	15399410		151848	95,68,35,87,71,110,109,29,62,106,53,61,11,95,64,145,35,2,88,44,65,114,56,47,61,76,188,78,32,73,34,155,50,79,69,98,76,20,40,79,17,69,36,50,100,61,56,96,55,31,50,55,29,15,87,121,63,39,73,15,54,50,60,51,67,83,56,37,102,46,105	49,218,417,304,332,299,110,272,277,118,223,186,89,360,480,369,251,7,430,78,322,190,316,262,206,322,307,118,340,294,518,554,177,386,303,234,320,35,161,257,186,242,480,303,274,507,312,293,212,57,370,288,295,85,271,114,242,128,127,283,22,263,235,384,304,272,166,444,392,134,218	84,7,122,105,54,49,66,44,47,321,29,38,92,104,123,75,170,178,38,176,58,78,79,113,58,84,43,37,7,8,17,23,75,89,21,106,37,128,71,32,42,38,35,144,90,94,25,26,64,41,20,66,87,61,61,107,42,42,29,94,57,104,90,124,105	149,31,353,233,164,241,294,272,341,709,95,240,196,266,332,297,529,214,330,364,287,396,209,316,374,188,366,468,211,78,194,213,282,248,215,137,278,343,72,378,350,248,100,121,167,209,376,400,253,271,18,256,233,291,166,217,281,428,233,82,354,325,397,279,179	148	74	0.860208	1	0.492,0.135,0.04,0.125,0.097,0.155,0.331,0.051,0.101,0.31,0.106,0.141,0.058,0.117,0.062,0.164,0.065,0.125,0.093,0.22,0.092,0.231,0.081,0.082,0.129,0.106,0.234,0.248,0.045,0.11,0.032,0.123,0.124,0.093,0.102,0.173,0.106,0.222,0.11,0.133,0.044,0.125,0.036,0.076,0.154,0.057,0.082,0.141,0.115,0.214,0.063,0.087,0.047,0.081,0.138,0.347,0.115,0.132,0.223,0.026,0.551,0.087,0.113,0.062,0.099,0.132,0.144,0.…	0.22,0.101,0.147,0.184,0.141,0.092,0.101,0.075,0.064,0.185,0.132,0.073,0.19,0.164,0.156,0.112,0.138,0.294,0.054,0.195,0.092,0.09,0.159,0.152,0.072,0.183,0.055,0.038,0.016,0.049,0.042,0.051,0.117,0.152,0.047,0.279,0.062,0.157,0.33,0.041,0.057,0.071,0.149,0.373,0.212,0.184,0.032,0.031,0.112,0.07,0.357,0.114,0.157,0.095,0.155,0.198,0.07,0.047,0.059,0.364,0.075,0.138,0.102,0.182,0.227	0.002		0.492	0.135	0.04	0.125	0.097	0.155	0.331	0.051	0.101	0.31	0.106	0.141	0.058	0.117	0.062	0.164	0.065	0.125
AKAP9--Event_ID: 39298 (Arc2-Arc3:SE)			129709	AKAP9	AKAP9	chr7	+	92042045	92042186					92040673	92040898	92042667	92042771		129709	6,67,54,104,95,90,16,64,55,25,54,29,25,85,56,166,38,0,54,6,168,49,16,102,23,91,24,0,31,171,96,86,62,26,75,97,48,3,62,59,41,31,64,29,101,74,71,36,14,14,74,50,47,3,63,13,48,15,79,42,2,43,54,101,116,146,102,69,291,43,68	2,14,28,24,73,70,22,10,13,25,29,7,0,40,13,18,21,0,27,12,25,8,15,43,32,32,15,28,2,16,32,19,16,31,22,2,16,1,11,11,0,0,43,1,23,17,22,8,9,1,7,8,15,1,7,20,3,5,20,1,0,10,11,41,42,13,5,1,48,8,7	55,4,83,17,22,63,56,112,74,136,43,22,39,142,122,14,98,68,78,128,81,102,63,41,75,28,62,76,106,24,171,21,84,186,14,42,133,70,9,85,41,201,9,25,65,21,127,121,31,109,0,21,88,58,52,115,36,152,61,4,43,30,57,44,27	5,0,26,21,5,23,18,12,4,12,16,26,57,7,69,26,2,18,24,22,18,37,16,5,21,28,8,16,0,3,1,9,20,28,17,0,77,11,6,1,34,2,12,17,20,28,33,38,6,16,1,14,16,40,15,20,11,19,8,28,9,93,38,2,0	148	74	1	1	0.6,0.705,0.491,0.684,0.394,0.391,0.267,0.762,0.679,0.333,0.482,0.674,1.0,0.515,0.683,0.822,0.475,NA,0.5,0.2,0.771,0.754,0.348,0.543,0.264,0.587,0.444,0.0,0.886,0.842,0.6,0.694,0.66,0.295,0.63,0.96,0.6,0.6,0.738,0.728,1.0,1.0,0.427,0.935,0.687,0.685,0.617,0.692,0.438,0.875,0.841,0.758,0.61,0.6,0.818,0.245,0.889,0.6,0.664,0.955,1.0,0.683,0.711,0.552,0.58,0.849,0.911,0.972,0.752,0.729,0.829	0.846,1.0,0.615,0.288,0.688,0.578,0.609,0.824,0.902,0.85,0.573,0.297,0.255,0.91,0.469,0.212,0.961,0.654,0.619,0.744,0.692,0.58,0.663,0.804,0.641,0.333,0.795,0.704,1.0,0.8,0.988,0.538,0.677,0.769,0.292,1.0,0.463,0.761,0.429,0.977,0.376,0.98,0.273,0.424,0.619,0.273,0.658,0.614,0.721,0.773,0.0,0.429,0.733,0.42,0.634,0.742,0.621,0.8,0.792,0.067,0.705,0.139,0.429,0.917,1.0	0.02		0.6	0.705	0.491	0.684	0.394	0.391	0.267	0.762	0.679	0.333	0.482	0.674	1	0.515	0.683	0.822	0.475	0
ALDOA--Event_ID: 9481 (Arc2-Arc3:SE)			32149	ALDOA	ALDOA	chr16	+	30066884	30067038					30064496	30064784	30067233	30067366		32149	2,1,9,7,2,3,0,10,8,11,3,5,0,1,7,4,0,0,11,9,4,4,4,2,4,14,1,0,2,10,0,7,5,3,5,2,8,0,6,2,1,9,7,3,11,4,1,10,1,0,12,6,2,0,1,18,0,0,2,10,1,1,1,3,8,2,2,7,2,0,3	225,89,150,290,447,39,18,383,136,3,178,501,151,106,141,444,277,15,1422,5,156,71,380,96,4,389,236,50,694,326,49,136,82,66,1068,216,133,16,27,115,213,341,613,50,216,86,125,394,112,33,172,81,154,59,55,2,236,65,86,872,10,189,307,46,289,148,174,34,221,73,222	2,0,9,9,3,1,2,1,3,6,2,0,8,4,5,4,5,2,4,3,7,21,4,12,8,2,5,0,10,7,7,4,11,3,1,3,4,1,7,4,6,0,11,11,0,1,5,2,1,1,0,27,10,6,1,2,0,9,9,22,9,4,0,3,2	35,44,149,245,185,612,125,112,265,646,57,93,339,154,25,128,500,79,215,291,234,173,294,180,114,29,620,98,338,278,207,218,69,213,18,74,88,200,270,93,157,34,0,8,204,3,65,169,365,278,64,37,186,202,225,210,436,169,390,4,120,33,318,175,9	148	74	0.0530107	1	0.004,0.006,0.029,0.012,0.002,0.037,0.0,0.013,0.029,0.647,0.008,0.005,0.0,0.005,0.024,0.004,0.0,0.0,0.004,0.474,0.013,0.027,0.005,0.01,0.333,0.018,0.002,0.0,0.001,0.015,0.0,0.025,0.03,0.022,0.002,0.005,0.029,0.0,0.1,0.009,0.002,0.013,0.006,0.029,0.025,0.023,0.004,0.013,0.004,0.0,0.034,0.036,0.006,0.0,0.009,0.818,0.0,0.0,0.011,0.006,0.048,0.003,0.002,0.032,0.014,0.007,0.006,0.093,0.005,0.0,0.007	0.028,0.0,0.029,0.018,0.008,0.001,0.008,0.004,0.006,0.005,0.017,0.0,0.012,0.013,0.091,0.015,0.005,0.013,0.009,0.005,0.015,0.057,0.007,0.032,0.034,0.033,0.004,0.0,0.015,0.012,0.017,0.009,0.074,0.007,0.027,0.02,0.022,0.002,0.013,0.021,0.019,0.0,1.0,0.407,0.0,0.143,0.037,0.006,0.001,0.002,0.0,0.267,0.026,0.015,0.002,0.005,0.0,0.026,0.011,0.733,0.036,0.057,0.0,0.008,0.1	-0.01		0.004	0.006	0.029	0.012	0.002	0.037	0	0.013	0.029	0.647	0.008	0.005	0	0.005	0.024	0.004	0	0
ANKRD11--Event_ID: 50506 (Arc2-Arc3:SE)	ANKRD11--Event_ID: 55526 (Arc1-Arc3:SE)		167861	ANKRD11	ANKRD11	chr16	-	89291680	89291777					89291012	89291183	89305205	89305344		167861	1,38,56,56,68,59,44,59,87,96,31,19,7,63,42,64,17,0,69,15,59,36,51,25,61,20,12,9,28,63,16,73,35,58,115,44,32,0,17,21,16,16,38,20,104,71,41,105,35,20,40,22,57,0,20,70,40,2,12,9,0,61,68,30,74,16,51,14,24,13,16	7,176,169,156,237,311,141,205,206,77,60,90,21,276,239,205,105,2,180,28,303,105,180,64,214,145,64,51,121,140,195,284,170,220,393,66,175,8,67,176,53,44,292,97,249,195,257,220,87,43,217,52,229,18,175,55,67,19,79,40,0,131,153,104,267,186,150,153,182,56,124	10,3,65,52,36,86,14,72,24,25,24,32,26,77,61,23,18,45,77,85,83,103,52,70,57,11,19,13,4,14,15,34,29,112,8,19,86,81,10,17,58,41,42,52,76,34,46,97,64,71,1,13,59,24,34,37,24,36,15,44,17,31,87,54,11	50,16,179,221,58,104,61,153,171,175,98,132,194,193,251,156,164,153,166,295,297,317,183,160,278,71,152,92,117,88,82,147,71,302,70,15,189,218,25,136,261,172,41,64,189,83,189,128,126,263,7,121,214,177,91,228,218,178,58,35,94,262,298,118,16	148	74	1	1	0.067,0.097,0.142,0.152,0.125,0.087,0.135,0.126,0.174,0.384,0.205,0.095,0.143,0.102,0.081,0.135,0.075,0.0,0.161,0.211,0.089,0.146,0.124,0.163,0.125,0.065,0.086,0.081,0.104,0.184,0.039,0.114,0.093,0.116,0.128,0.25,0.084,0.0,0.113,0.056,0.131,0.154,0.061,0.093,0.173,0.154,0.074,0.193,0.167,0.189,0.084,0.175,0.111,0.0,0.054,0.389,0.23,0.05,0.071,0.101,NA,0.189,0.182,0.126,0.122,0.041,0.145,0.044,0.0…	0.091,0.086,0.154,0.105,0.237,0.293,0.103,0.19,0.066,0.067,0.109,0.108,0.063,0.166,0.108,0.069,0.052,0.128,0.188,0.126,0.123,0.14,0.124,0.179,0.093,0.072,0.059,0.066,0.017,0.074,0.084,0.104,0.17,0.156,0.054,0.388,0.185,0.157,0.167,0.059,0.1,0.106,0.339,0.289,0.167,0.17,0.108,0.275,0.203,0.119,0.067,0.051,0.121,0.063,0.157,0.075,0.052,0.092,0.115,0.386,0.083,0.056,0.127,0.186,0.256	-0.012		0.067	0.097	0.142	0.152	0.125	0.087	0.135	0.126	0.174	0.384	0.205	0.095	0.143	0.102	0.081	0.135	0.075	0
APP--Event_ID: 70452 (Arc1-Arc3:SE)			214711	APP	APP	chr21	-	25997359	25997416					25982343	25982477	26021839	26022042		214711	175,517,1121,648,588,1003,350,472,940,1512,154,261,93,542,294,1285,250,39,444,427,1286,300,806,489,1346,384,453,39,534,771,1567,531,851,640,771,518,780,51,778,511,153,406,597,847,1132,724,856,755,558,105,290,136,777,93,571,1876,172,82,404,704,27,280,377,269,952,429,587,421,1554,145,485	223,115,668,302,179,491,254,250,309,187,68,70,17,281,235,565,149,16,258,26,256,102,103,230,218,263,257,18,92,174,379,81,141,129,251,241,175,29,94,105,77,142,201,409,222,223,201,375,155,24,199,107,306,38,171,179,101,39,101,129,10,111,108,150,133,209,643,127,374,20,92	26,115,893,542,520,453,811,434,558,1039,377,202,518,659,1044,203,346,600,1036,898,621,791,573,416,460,175,1385,588,455,477,626,552,570,1492,195,34,847,587,59,2508,547,123,994,1894,859,373,387,464,247,1106,34,314,646,366,504,731,297,795,1094,751,399,850,842,649,40	4,129,204,446,75,121,295,89,169,334,104,120,152,157,343,148,158,80,291,176,177,207,165,145,197,88,192,116,129,56,152,153,451,329,56,41,347,252,44,160,256,49,71,151,156,94,94,206,184,266,6,135,226,298,177,257,57,258,226,87,140,318,184,135,15	130	74	0.176808	1	0.309,0.719,0.489,0.55,0.652,0.538,0.44,0.518,0.634,0.822,0.563,0.68,0.757,0.523,0.416,0.564,0.489,0.581,0.495,0.903,0.741,0.626,0.817,0.548,0.778,0.454,0.501,0.552,0.768,0.716,0.702,0.789,0.775,0.738,0.636,0.55,0.717,0.5,0.825,0.735,0.531,0.619,0.628,0.541,0.744,0.649,0.708,0.534,0.672,0.713,0.453,0.42,0.591,0.582,0.655,0.856,0.492,0.545,0.695,0.756,0.606,0.589,0.665,0.505,0.803,0.539,0.342,0.65…	0.787,0.337,0.714,0.409,0.798,0.681,0.61,0.735,0.653,0.639,0.674,0.489,0.66,0.705,0.634,0.438,0.555,0.81,0.67,0.744,0.666,0.685,0.664,0.62,0.571,0.531,0.804,0.743,0.668,0.829,0.701,0.673,0.418,0.721,0.665,0.321,0.581,0.57,0.433,0.899,0.549,0.588,0.889,0.877,0.758,0.693,0.701,0.562,0.433,0.703,0.763,0.57,0.619,0.411,0.618,0.618,0.748,0.637,0.734,0.831,0.619,0.603,0.723,0.732,0.603	-0.021		0.309	0.719	0.489	0.55	0.652	0.538	0.44	0.518	0.634	0.822	0.563	0.68	0.757	0.523	0.416	0.564	0.489	0.581
ARFIP1--Event_ID: 23687 (Arc1-Arc3:SE)			71408	ARFIP1	ARFIP1	chr4	+	152870752	152870848					152863605	152863714	152872451	152872564		71408	29,56,25,65,60,134,21,30,75,73,10,19,4,57,61,41,9,21,19,24,128,18,46,35,117,12,17,1,29,43,46,37,69,103,40,28,39,2,42,27,7,7,67,71,54,65,46,23,11,3,14,1,52,2,16,73,1,9,45,22,1,16,2,63,126,13,44,24,55,2,32	42,18,34,63,38,58,23,15,40,10,32,18,6,45,70,76,7,4,38,3,69,15,41,48,11,18,28,0,12,28,25,28,45,27,78,16,39,1,9,17,11,6,43,23,31,51,36,50,34,1,12,1,45,7,23,6,8,4,17,12,2,19,9,36,40,32,30,19,52,0,22	0,23,42,41,44,9,18,34,26,37,7,8,20,69,55,11,25,53,22,101,34,66,53,27,62,16,62,16,52,25,41,32,64,69,15,0,48,24,6,60,40,20,32,57,47,13,31,17,12,36,9,10,35,47,43,45,10,55,23,67,35,51,32,50,2	2,19,54,13,17,31,17,37,32,24,21,34,22,36,19,7,9,19,23,38,49,44,59,6,73,8,39,22,6,16,24,25,78,92,6,2,44,38,15,28,63,22,8,7,41,6,24,18,23,23,9,2,23,64,41,22,19,76,19,5,18,55,31,11,0	148	74	0.935518	1	0.257,0.609,0.269,0.34,0.441,0.536,0.313,0.5,0.484,0.785,0.135,0.345,0.25,0.388,0.303,0.212,0.391,0.724,0.2,0.8,0.481,0.375,0.359,0.267,0.842,0.25,0.233,1.0,0.547,0.434,0.479,0.398,0.434,0.656,0.204,0.467,0.333,0.5,0.7,0.443,0.241,0.368,0.438,0.607,0.466,0.389,0.39,0.187,0.139,0.6,0.368,0.333,0.366,0.125,0.258,0.859,0.059,0.529,0.57,0.478,0.2,0.296,0.1,0.467,0.612,0.169,0.423,0.387,0.346,1.0,0.421	0.0,0.377,0.28,0.612,0.564,0.127,0.346,0.315,0.289,0.435,0.143,0.105,0.312,0.489,0.591,0.44,0.581,0.582,0.324,0.571,0.258,0.429,0.31,0.692,0.298,0.5,0.443,0.267,0.812,0.439,0.461,0.39,0.291,0.273,0.556,0.0,0.353,0.24,0.167,0.517,0.241,0.312,0.667,0.803,0.364,0.52,0.392,0.321,0.207,0.439,0.333,0.714,0.432,0.269,0.344,0.506,0.208,0.266,0.377,0.87,0.493,0.317,0.34,0.694,1.0	0.011		0.257	0.609	0.269	0.34	0.441	0.536	0.313	0.5	0.484	0.785	0.135	0.345	0.25	0.388	0.303	0.212	0.391	0.724
ARHGEF10L--Event_ID: 53406 (Arc1-Arc3:SE)			161147	ARHGEF10L	ARHGEF10L	chr1	+	17634547	17634562					17632320	17632466	17634834	17635016		161147	0,0,9,1,2,0,1,7,0,140,0,1,0,2,1,6,12,0,1,38,23,0,0,1,4,0,3,0,1,1,0,1,1,1,1,0,0,3,5,0,0,0,6,3,5,4,1,0,1,4,0,0,2,0,0,121,2,0,3,4,0,0,0,0,1,0,2,0,4,2,0	4,13,50,60,71,55,15,27,34,54,31,31,5,91,17,44,18,8,37,12,62,5,43,26,50,28,19,7,23,48,24,71,34,33,62,37,52,0,16,30,7,27,52,45,59,41,47,23,33,3,25,11,22,5,44,38,24,5,19,11,5,41,12,38,36,37,58,34,54,4,12	2,0,2,2,1,3,6,0,3,3,1,2,1,9,1,2,1,0,1,4,0,1,0,3,0,1,1,3,5,0,0,0,1,14,3,0,0,3,0,17,0,1,69,95,7,1,4,11,1,2,0,3,4,0,16,6,1,0,1,118,14,5,0,3,8	3,7,46,29,31,25,21,22,34,65,17,22,9,45,41,25,22,33,33,30,61,43,48,16,61,9,45,27,35,10,15,17,38,43,9,16,46,50,0,24,60,12,27,11,30,25,67,88,29,53,0,12,48,13,37,21,9,34,31,24,34,34,60,42,13	88	74	1	1	0.0,0.0,0.131,0.014,0.023,0.0,0.053,0.179,0.0,0.686,0.0,0.026,0.0,0.018,0.047,0.103,0.359,0.0,0.022,0.727,0.238,0.0,0.0,0.031,0.063,0.0,0.117,0.0,0.035,0.017,0.0,0.012,0.024,0.025,0.013,0.0,0.0,1.0,0.208,0.0,0.0,0.0,0.088,0.053,0.067,0.076,0.018,0.0,0.025,0.529,0.0,0.0,0.071,0.0,0.0,0.728,0.065,0.0,0.117,0.234,0.0,0.0,0.0,0.0,0.023,0.0,0.028,0.0,0.059,0.296,0.0	0.359,0.0,0.035,0.055,0.026,0.092,0.194,0.0,0.069,0.037,0.047,0.071,0.085,0.144,0.02,0.063,0.037,0.0,0.025,0.101,0.0,0.019,0.0,0.136,0.0,0.085,0.018,0.085,0.107,0.0,0.0,0.0,0.022,0.215,0.219,0.0,0.0,0.048,NA,0.373,0.0,0.065,0.682,0.879,0.164,0.033,0.048,0.095,0.028,0.031,NA,0.174,0.065,0.0,0.267,0.194,0.085,0.0,0.026,0.805,0.257,0.11,0.0,0.057,0.341	-0.021		0	0	0.131	0.014	0.023	0	0.053	0.179	0	0.686	0	0.026	0	0.018	0.047	0.103	0.359	0
ARHGEF11--Event_ID: 24739 (Arc2-Arc3:SE)			81702	ARHGEF11	ARHGEF11	chr1	-	156938417	156938513					156937248	156937496	156939547	156939910		81702	42,642,399,291,491,1435,121,617,919,162,392,178,68,1084,352,510,27,2,374,65,373,270,394,400,358,382,339,5,253,475,127,367,202,555,273,244,621,38,314,538,150,117,139,208,554,452,348,290,414,106,337,128,374,72,1060,100,188,117,242,221,4,190,486,713,336,420,395,309,353,75,250	1,26,70,13,31,49,33,72,21,65,13,14,2,112,15,29,146,0,70,18,45,2,15,82,14,35,123,50,9,12,52,24,17,10,74,17,46,7,16,87,7,9,149,6,19,49,24,8,17,9,32,14,41,2,12,78,30,16,32,3,2,33,84,60,13,16,8,3,18,2,3	61,34,621,267,176,449,87,259,262,483,254,189,331,481,575,78,314,365,278,477,527,1577,324,565,434,401,242,213,204,149,331,271,890,362,293,115,415,793,35,755,581,423,44,102,397,180,542,308,180,397,16,250,441,299,354,522,208,425,318,50,189,63,506,394,72	8,0,69,12,8,12,40,32,26,16,25,102,26,6,92,78,10,5,37,20,19,15,21,10,29,17,14,106,3,4,3,40,88,41,40,2,44,45,9,5,129,2,64,66,23,6,60,42,10,10,2,7,7,30,58,51,2,9,28,52,75,286,134,2,0	148	74	0.522786	1	0.955,0.925,0.74,0.918,0.888,0.936,0.647,0.811,0.956,0.555,0.938,0.864,0.944,0.829,0.921,0.898,0.085,1.0,0.728,0.644,0.806,0.985,0.929,0.709,0.927,0.845,0.579,0.048,0.934,0.952,0.55,0.884,0.856,0.965,0.648,0.878,0.871,0.731,0.908,0.756,0.915,0.867,0.318,0.945,0.936,0.822,0.879,0.948,0.924,0.855,0.84,0.821,0.82,0.947,0.978,0.391,0.758,0.785,0.791,0.974,0.5,0.742,0.743,0.856,0.928,0.929,0.961,0.981…	0.792,1.0,0.818,0.918,0.917,0.949,0.521,0.802,0.834,0.938,0.836,0.481,0.864,0.976,0.758,0.333,0.94,0.973,0.79,0.923,0.933,0.981,0.885,0.966,0.882,0.922,0.896,0.501,0.971,0.949,0.982,0.772,0.835,0.815,0.786,0.966,0.825,0.898,0.66,0.987,0.692,0.991,0.256,0.436,0.896,0.938,0.819,0.786,0.9,0.952,0.8,0.947,0.969,0.833,0.753,0.837,0.981,0.959,0.85,0.325,0.558,0.099,0.654,0.99,1.0	0.001		0.955	0.925	0.74	0.918	0.888	0.936	0.647	0.811	0.956	0.555	0.938	0.864	0.944	0.829	0.921	0.898	0.085	1
ARHGEF40--Event_ID: 17840 (Arc2-Arc3:SE)	ARHGEF40--Event_ID: 19624 (Arc1-Arc3:SE)		59432	ARHGEF40	ARHGEF40	chr14	+	21087319	21087463					21087000	21087105	21087967	21088098		59432	69,369,522,412,319,524,625,750,2030,533,132,184,63,325,892,359,716,29,536,142,547,871,657,240,1030,234,816,284,343,512,160,439,167,433,285,354,212,149,609,262,166,195,175,708,791,422,265,447,346,339,210,527,231,92,383,453,185,194,230,323,75,175,481,288,461,377,716,280,316,356,334	35,168,288,263,342,184,138,405,713,29,136,118,58,292,1018,178,119,4,378,12,187,410,262,138,206,244,233,156,220,159,66,236,127,199,257,194,163,42,145,240,64,89,165,238,295,282,149,221,168,91,186,277,212,55,229,18,134,133,94,161,47,73,256,312,219,217,212,245,132,54,156	187,157,603,877,385,211,252,114,224,254,326,73,349,493,340,513,794,858,140,514,208,415,493,1014,95,151,310,551,152,183,100,202,659,395,589,381,189,439,56,690,267,329,564,807,369,1000,189,262,315,590,64,731,681,231,508,666,148,178,306,288,199,324,407,825,943	140,90,254,227,128,132,81,80,128,192,92,101,147,222,186,265,487,397,128,342,173,253,262,217,130,96,221,290,48,70,52,133,383,158,173,308,130,229,29,165,220,283,7,21,151,234,227,273,128,196,44,238,225,98,140,194,205,147,133,12,45,158,274,153,102	148	74	0.414025	1	0.496,0.523,0.475,0.439,0.318,0.587,0.694,0.481,0.587,0.902,0.327,0.438,0.352,0.358,0.305,0.502,0.751,0.784,0.415,0.855,0.594,0.515,0.556,0.465,0.714,0.324,0.637,0.477,0.438,0.617,0.548,0.482,0.397,0.521,0.357,0.477,0.394,0.639,0.677,0.353,0.565,0.523,0.347,0.598,0.573,0.428,0.471,0.503,0.507,0.651,0.361,0.488,0.353,0.455,0.455,0.926,0.408,0.422,0.55,0.501,0.444,0.545,0.484,0.316,0.513,0.465,0.62…	0.4,0.466,0.543,0.659,0.601,0.444,0.609,0.416,0.467,0.398,0.639,0.265,0.543,0.526,0.478,0.492,0.449,0.519,0.354,0.429,0.375,0.451,0.485,0.7,0.268,0.44,0.412,0.487,0.613,0.567,0.49,0.432,0.462,0.556,0.63,0.382,0.421,0.489,0.491,0.676,0.378,0.368,0.976,0.951,0.55,0.681,0.294,0.324,0.552,0.601,0.421,0.606,0.602,0.541,0.645,0.632,0.265,0.377,0.535,0.923,0.689,0.506,0.426,0.729,0.822	-0.009		0.496	0.523	0.475	0.439	0.318	0.587	0.694	0.481	0.587	0.902	0.327	0.438	0.352	0.358	0.305	0.502	0.751	0.784
ARHGEF40--Event_ID: 4247 (Arc2-Arc3:MXE)			26544	ARHGEF40	ARHGEF40	chr14	+			21085688	21085866	21087000	21087105	21084752	21084923	21087967	21088098		26544	36,207,431,442,431,425,309,476,1302,183,174,112,64,415,1239,248,237,13,487,41,376,419,350,213,606,299,404,69,182,258,119,368,192,303,370,251,272,53,220,292,85,124,225,380,518,358,290,367,221,88,244,277,289,34,314,113,133,114,149,218,19,123,358,381,429,318,365,289,203,101,212	35,168,288,263,342,184,138,405,713,29,136,118,58,292,1018,178,119,4,378,12,187,410,262,138,206,244,233,156,220,159,66,235,127,202,257,194,163,42,145,240,64,89,165,238,295,282,149,221,168,91,186,277,212,55,229,18,134,133,95,161,47,73,256,312,219,217,212,245,132,54,156	87,64,442,410,198,186,154,164,160,210,125,134,225,321,341,254,415,540,189,504,202,330,369,321,190,78,284,349,89,91,83,212,718,305,309,174,214,278,24,370,303,329,127,206,310,462,251,337,172,354,22,320,437,133,324,350,151,200,226,93,104,225,381,363,206	140,90,254,227,128,132,81,80,128,192,92,101,147,222,186,265,487,397,128,342,173,253,262,218,130,96,221,290,48,70,52,133,383,158,173,308,130,229,29,167,220,282,7,21,151,234,227,274,128,196,44,238,225,98,140,194,205,147,133,12,45,158,274,153,102	148	148	0.455119	1	0.507,0.552,0.599,0.627,0.558,0.698,0.691,0.54,0.646,0.863,0.561,0.487,0.525,0.587,0.549,0.582,0.666,0.765,0.563,0.774,0.668,0.505,0.572,0.607,0.746,0.551,0.634,0.307,0.453,0.619,0.643,0.61,0.602,0.6,0.59,0.564,0.625,0.558,0.603,0.549,0.57,0.582,0.577,0.615,0.637,0.559,0.661,0.624,0.568,0.492,0.567,0.5,0.577,0.382,0.578,0.863,0.498,0.462,0.611,0.575,0.288,0.628,0.583,0.55,0.662,0.594,0.633,0.541,…	0.383,0.416,0.635,0.644,0.607,0.585,0.655,0.672,0.556,0.522,0.576,0.57,0.605,0.591,0.647,0.489,0.46,0.576,0.596,0.596,0.539,0.566,0.585,0.596,0.594,0.448,0.562,0.546,0.65,0.565,0.615,0.614,0.652,0.659,0.641,0.361,0.622,0.548,0.453,0.689,0.579,0.538,0.948,0.907,0.672,0.664,0.525,0.552,0.573,0.644,0.333,0.573,0.66,0.576,0.698,0.643,0.424,0.576,0.63,0.886,0.698,0.587,0.582,0.703,0.669	-0.008		0.507	0.552	0.599	0.627	0.558	0.698	0.691	0.54	0.646	0.863	0.561	0.487	0.525	0.587	0.549	0.582	0.666	0.765
ARHGEF40--Event_ID: 5113 (Arc1-Arc3:MXE)			26549	ARHGEF40	ARHGEF40	chr14	+			21087000	21087105	21087319	21087463	21085688	21085866	21087967	21088098		26549	79,430,704,654,739,580,442,957,2187,230,307,260,114,743,2284,460,412,15,904,56,579,921,703,359,765,550,698,306,497,449,190,620,314,540,597,474,442,105,416,569,167,216,371,692,817,663,400,598,422,211,447,597,488,126,561,177,283,250,236,381,105,196,591,735,636,518,648,561,355,181,377	47,200,270,211,155,278,343,391,1064,310,71,105,38,160,499,198,390,21,274,68,305,443,345,128,562,132,449,158,184,285,82,219,89,240,158,201,125,83,322,146,84,112,104,381,419,222,142,272,187,182,102,273,123,57,223,243,98,94,121,186,53,106,274,168,232,212,376,153,173,203,187	243,191,731,696,350,338,234,224,307,450,244,208,387,562,506,610,1026,1092,303,848,414,642,632,618,294,214,506,676,122,170,132,318,1043,473,499,558,327,566,66,512,522,626,160,259,453,729,500,590,320,614,84,634,633,227,446,591,415,343,358,121,150,413,664,514,303	100,92,314,497,214,115,151,53,115,136,190,46,195,266,183,277,433,521,74,285,107,235,265,532,46,80,162,316,81,98,56,109,352,217,346,213,118,237,31,378,134,181,304,442,208,546,102,143,194,324,34,421,348,131,274,385,81,90,172,158,102,182,221,426,502	148	148	0.426779	1	0.627,0.683,0.723,0.756,0.827,0.676,0.563,0.71,0.673,0.426,0.812,0.712,0.75,0.823,0.821,0.699,0.514,0.417,0.767,0.452,0.655,0.675,0.671,0.737,0.576,0.806,0.609,0.659,0.73,0.612,0.699,0.739,0.779,0.692,0.791,0.702,0.78,0.559,0.564,0.796,0.665,0.659,0.781,0.645,0.661,0.749,0.738,0.687,0.693,0.537,0.814,0.686,0.799,0.689,0.716,0.421,0.743,0.727,0.661,0.672,0.665,0.649,0.683,0.814,0.733,0.71,0.633,0.…	0.708,0.675,0.7,0.583,0.621,0.746,0.608,0.809,0.727,0.768,0.562,0.819,0.665,0.679,0.734,0.688,0.703,0.677,0.804,0.748,0.795,0.732,0.705,0.537,0.865,0.728,0.757,0.681,0.601,0.634,0.702,0.745,0.748,0.686,0.591,0.724,0.735,0.705,0.68,0.575,0.796,0.776,0.345,0.369,0.685,0.572,0.831,0.805,0.623,0.655,0.712,0.601,0.645,0.634,0.619,0.606,0.837,0.792,0.675,0.434,0.595,0.694,0.75,0.547,0.376	0.007		0.627	0.683	0.723	0.756	0.827	0.676	0.563	0.71	0.673	0.426	0.812	0.712	0.75	0.823	0.821	0.699	0.514	0.417
ASAP2--Event_ID: 35576 (Arc1-Arc3:SE)			106622	ASAP2	ASAP2	chr2	+	9391061	9391196					9388293	9388546	9393481	9393647		106622	20,134,247,147,163,18,75,47,134,575,126,94,10,183,60,91,27,8,103,97,170,59,127,67,153,93,79,29,68,261,36,30,51,112,230,25,64,6,63,56,55,55,187,78,198,80,44,128,46,23,88,18,65,9,63,380,57,19,116,90,2,53,20,267,72,71,217,46,92,23,48	32,68,160,34,93,79,16,123,56,114,44,51,17,98,141,187,26,6,176,17,196,73,55,36,43,85,82,8,47,141,90,186,62,42,190,46,75,10,78,48,40,36,243,17,72,119,70,66,56,15,92,28,90,11,117,47,29,36,93,48,6,39,53,126,93,102,82,119,229,20,59	29,20,158,67,73,53,25,86,46,124,84,44,69,129,59,65,46,138,111,110,127,204,124,116,213,27,80,83,31,20,93,36,60,195,11,11,76,105,31,18,82,139,177,222,101,26,274,290,51,52,29,43,59,82,131,78,10,164,79,393,98,120,123,92,48	19,21,154,122,17,52,54,60,86,74,43,33,105,153,71,42,94,71,50,151,85,94,59,66,79,31,137,50,19,57,20,109,44,131,36,20,77,134,56,165,114,126,30,30,106,15,79,98,60,113,8,20,84,48,66,104,67,117,44,20,58,133,79,39,4	148	74	0.412652	1	0.238,0.496,0.436,0.684,0.467,0.102,0.701,0.16,0.545,0.716,0.589,0.48,0.227,0.483,0.175,0.196,0.342,0.4,0.226,0.74,0.302,0.288,0.536,0.482,0.64,0.354,0.325,0.644,0.42,0.481,0.167,0.075,0.291,0.571,0.377,0.214,0.299,0.231,0.288,0.368,0.407,0.433,0.278,0.696,0.579,0.252,0.239,0.492,0.291,0.434,0.324,0.243,0.265,0.29,0.212,0.802,0.496,0.209,0.384,0.484,0.143,0.405,0.159,0.514,0.279,0.258,0.57,0.162,…	0.433,0.323,0.339,0.215,0.682,0.338,0.188,0.417,0.211,0.456,0.494,0.4,0.247,0.297,0.294,0.436,0.197,0.493,0.526,0.267,0.428,0.52,0.512,0.468,0.574,0.303,0.226,0.454,0.449,0.149,0.699,0.142,0.405,0.427,0.133,0.216,0.33,0.282,0.217,0.052,0.265,0.355,0.747,0.787,0.323,0.464,0.634,0.597,0.298,0.187,0.644,0.518,0.26,0.461,0.498,0.273,0.069,0.412,0.473,0.908,0.458,0.311,0.438,0.541,0.857	-0.022		0.238	0.496	0.436	0.684	0.467	0.102	0.701	0.16	0.545	0.716	0.589	0.48	0.227	0.483	0.175	0.196	0.342	0.4
ATP5C1--Event_ID: 11957 (Arc2-Arc3:SE)	ATP5C1--Event_ID: 13120 (Arc1-Arc3:SE)		39988	ATP5C1	ATP5C1	chr10	+	7806973	7807010					7802757	7802854	7807658	7807799		39988	4750,1896,3589,1586,1417,1176,1245,2844,2325,3014,1743,3198,1840,1302,3049,1891,1939,2610,1770,5581,1291,4190,3193,1362,1752,1585,2651,4638,2431,1777,1876,1016,725,1672,1883,2351,1475,2573,1512,2162,2464,3264,3334,1734,1787,2845,1216,1536,2952,2014,2061,5360,1202,2095,1486,4722,2261,3634,2085,1447,387,1428,1192,1697,842,2528,1163,828,1079,3099,2412	418,243,107,158,394,363,54,289,537,155,477,528,150,246,164,399,224,532,186,121,547,180,643,297,116,212,346,168,901,141,380,608,304,296,425,108,653,1609,1442,183,838,2400,414,155,360,490,542,268,503,1439,715,398,187,318,238,176,197,867,452,2045,2043,220,349,115,626,305,613,1456,970,1771,950	5953,2937,835,2087,2076,1561,2455,962,2181,1313,1611,2402,1190,802,1349,5110,3793,2878,2540,2027,1873,1542,1755,3018,2057,2039,1927,2208,292,846,1067,981,1193,1471,1499,8452,1186,1452,6268,576,1090,1486,1964,4089,1242,2112,2005,3514,2118,575,4976,3232,1783,1690,1166,1600,1737,1540,1593,3464,2862,2530,2834,1692,2928	2705,1180,273,324,909,244,768,602,748,1030,421,625,531,844,368,564,1994,681,352,1144,352,619,177,3232,254,676,1117,1252,4059,433,125,400,95,260,1658,226,901,697,201,1582,349,741,125,278,588,147,259,292,331,895,543,1109,1287,719,179,1408,989,419,348,76,527,103,736,727,103	110	74	0.000291724	0.12828	0.884,0.84,0.958,0.871,0.708,0.685,0.939,0.869,0.744,0.929,0.711,0.803,0.892,0.781,0.926,0.761,0.853,0.767,0.865,0.969,0.614,0.94,0.77,0.755,0.91,0.834,0.838,0.949,0.645,0.894,0.769,0.529,0.616,0.792,0.749,0.936,0.603,0.518,0.414,0.888,0.664,0.478,0.844,0.883,0.77,0.796,0.601,0.794,0.798,0.485,0.66,0.901,0.812,0.816,0.808,0.948,0.885,0.738,0.756,0.322,0.113,0.814,0.697,0.908,0.475,0.848,0.561,0.2…	0.597,0.626,0.673,0.812,0.606,0.811,0.683,0.518,0.662,0.462,0.72,0.721,0.601,0.39,0.711,0.859,0.561,0.74,0.829,0.544,0.782,0.626,0.87,0.386,0.845,0.67,0.537,0.543,0.046,0.568,0.852,0.623,0.894,0.792,0.378,0.962,0.47,0.584,0.955,0.197,0.678,0.574,0.914,0.908,0.587,0.906,0.839,0.89,0.811,0.302,0.86,0.662,0.482,0.613,0.814,0.433,0.542,0.712,0.755,0.968,0.785,0.943,0.721,0.61,0.95	0.067		0.884	0.84	0.958	0.871	0.708	0.685	0.939	0.869	0.744	0.929	0.711	0.803	0.892	0.781	0.926	0.761	0.853	0.767
ATP6V1H--Event_ID: 41336 (Arc1-Arc3:SE)	ATP6V1H--Event_ID: 37526 (Arc2-Arc3:SE)		124013	ATP6V1H	ATP6V1H	chr8	-	53811163	53811217					53801798	53801896	53814661	53814766		124013	198,298,374,251,344,389,195,161,352,553,142,131,81,163,266,187,268,49,294,251,347,271,293,161,294,317,186,22,152,350,456,245,243,408,366,222,287,47,163,478,219,177,322,236,378,431,218,281,405,26,286,86,358,52,212,605,119,65,161,219,4,219,209,309,213,398,208,174,239,32,134	64,31,175,35,67,14,15,47,37,19,59,36,34,26,89,61,41,13,85,12,98,31,56,33,38,100,41,6,70,53,82,51,49,73,174,12,66,10,25,86,59,64,168,80,41,114,68,89,51,16,87,12,49,3,26,12,47,12,35,124,12,58,41,55,74,63,71,124,84,11,56	38,75,377,331,194,365,109,152,200,248,158,123,216,242,352,76,255,270,309,292,308,351,264,193,279,127,378,210,203,115,137,207,298,289,123,42,306,265,276,304,280,175,238,267,156,142,473,327,191,182,65,109,222,232,137,186,171,255,140,473,242,375,390,275,28	16,43,44,44,30,75,74,32,60,82,10,44,62,55,42,62,58,37,114,79,69,44,42,0,158,14,150,41,72,26,73,35,58,48,22,7,67,47,90,49,80,31,7,17,21,18,63,73,63,57,22,29,50,55,25,29,47,102,44,23,61,64,100,22,3	127	74	0.681913	1	0.643,0.849,0.555,0.807,0.749,0.942,0.883,0.666,0.847,0.944,0.584,0.68,0.581,0.785,0.635,0.641,0.792,0.687,0.668,0.924,0.674,0.836,0.753,0.74,0.818,0.649,0.726,0.681,0.559,0.794,0.764,0.737,0.743,0.765,0.551,0.915,0.717,0.733,0.792,0.764,0.684,0.617,0.528,0.632,0.843,0.688,0.651,0.648,0.822,0.486,0.657,0.807,0.81,0.91,0.826,0.967,0.596,0.759,0.728,0.507,0.163,0.688,0.748,0.766,0.626,0.786,0.631,0…	0.581,0.504,0.833,0.814,0.79,0.739,0.462,0.735,0.66,0.638,0.902,0.62,0.67,0.719,0.83,0.417,0.719,0.81,0.612,0.683,0.722,0.823,0.786,1.0,0.507,0.841,0.595,0.749,0.622,0.72,0.522,0.775,0.75,0.778,0.765,0.778,0.727,0.767,0.641,0.783,0.671,0.767,0.952,0.901,0.812,0.821,0.814,0.723,0.639,0.65,0.633,0.687,0.721,0.711,0.762,0.789,0.679,0.593,0.65,0.923,0.698,0.773,0.694,0.879,0.845	-0.015		0.643	0.849	0.555	0.807	0.749	0.942	0.883	0.666	0.847	0.944	0.584	0.68	0.581	0.785	0.635	0.641	0.792	0.687
AUTS2--Event_ID: 11013 (Arc1-Arc3:MXE)			56779	AUTS2	AUTS2	chr7	+			70771548	70771644	70775356	70775386	70766113	70766334	70777102	70777174		56779	7,34,252,67,269,27,15,43,41,15,119,37,22,244,117,298,62,5,178,0,278,19,56,73,16,127,92,14,48,73,94,292,125,81,161,36,132,1,37,33,46,29,203,16,136,178,135,58,33,26,159,38,89,8,86,1,84,21,77,34,1,77,137,180,94,117,117,124,445,14,57	15,128,361,207,638,206,58,210,210,83,117,98,61,460,153,466,180,10,264,15,415,92,133,121,103,235,88,30,103,272,104,376,262,386,223,69,182,9,118,123,97,99,369,66,405,263,175,129,136,57,264,22,171,26,170,33,153,17,147,99,0,148,327,327,198,254,314,91,894,37,107	17,26,128,81,15,28,113,39,125,144,52,102,153,162,174,64,75,57,95,68,182,66,182,52,166,35,90,82,118,37,232,105,61,209,30,11,316,128,40,124,224,119,5,4,73,10,335,134,61,167,3,42,86,118,84,92,113,352,59,3,93,165,154,26,0	27,27,314,202,141,147,100,73,98,380,73,84,186,291,348,132,136,164,119,150,318,201,251,54,270,57,155,85,231,79,316,170,110,286,45,20,255,256,63,335,313,189,29,31,165,43,448,253,141,319,10,48,170,165,208,258,147,306,88,74,176,303,232,166,4	148	103	0.0036581	0.403165	0.245,0.156,0.327,0.184,0.227,0.084,0.153,0.125,0.12,0.112,0.414,0.208,0.201,0.27,0.347,0.308,0.193,0.258,0.319,0.0,0.318,0.126,0.227,0.296,0.098,0.273,0.421,0.245,0.245,0.157,0.386,0.351,0.249,0.127,0.334,0.266,0.335,0.072,0.179,0.157,0.248,0.169,0.277,0.144,0.189,0.32,0.349,0.238,0.144,0.241,0.295,0.546,0.266,0.176,0.26,0.021,0.276,0.462,0.267,0.193,1.0,0.266,0.226,0.277,0.248,0.243,0.206,0.487…	0.305,0.401,0.221,0.218,0.069,0.117,0.44,0.271,0.47,0.209,0.331,0.458,0.364,0.279,0.258,0.252,0.277,0.195,0.357,0.24,0.285,0.186,0.335,0.401,0.3,0.299,0.288,0.402,0.262,0.246,0.338,0.301,0.278,0.337,0.317,0.277,0.463,0.258,0.306,0.205,0.332,0.305,0.107,0.082,0.235,0.139,0.342,0.269,0.231,0.267,0.173,0.378,0.26,0.332,0.219,0.199,0.349,0.445,0.318,0.027,0.269,0.275,0.316,0.098,0.0	-0.022		0.245	0.156	0.327	0.184	0.227	0.084	0.153	0.125	0.12	0.112	0.414	0.208	0.201	0.27	0.347	0.308	0.193	0.258
AUTS2--Event_ID: 12469 (Arc1-Arc2:MXE)			56785	AUTS2	AUTS2	chr7	+			70771548	70771644	70777102	70777174	70768023	70768068	70781614	70781756		56785	10,187,336,250,486,270,57,253,263,116,69,65,63,342,150,353,201,16,241,13,440,105,98,145,187,176,88,34,76,285,112,290,309,483,82,97,129,9,178,133,90,109,159,82,418,313,113,105,115,67,300,57,175,15,216,51,110,38,200,124,0,78,235,258,244,290,398,72,643,66,64	24,220,641,425,910,374,111,300,306,211,281,127,122,707,344,759,254,10,519,41,768,168,219,332,222,344,189,43,299,400,283,640,584,653,380,164,394,21,236,259,141,144,562,99,614,578,438,198,225,95,505,90,401,28,314,72,255,47,245,154,3,254,561,517,427,422,547,241,1384,83,189	25,31,271,249,161,160,102,91,38,415,53,79,139,245,414,137,104,179,132,180,220,272,166,136,149,19,156,98,542,58,375,94,75,248,87,20,168,268,33,467,217,168,31,31,118,70,315,268,74,258,10,103,143,125,189,307,58,157,83,70,186,221,187,192,11	80,42,492,350,223,218,293,244,213,568,161,225,285,516,791,259,255,374,323,301,649,362,561,180,477,111,269,237,478,167,680,306,198,655,118,62,625,449,97,511,623,378,67,62,339,111,643,422,223,568,11,193,342,358,295,502,264,674,246,92,279,587,470,250,14	148	145	0.00613444	0.579145	0.29,0.454,0.339,0.366,0.344,0.414,0.335,0.452,0.457,0.35,0.194,0.334,0.336,0.322,0.299,0.313,0.437,0.611,0.313,0.237,0.36,0.38,0.305,0.3,0.452,0.334,0.313,0.437,0.199,0.411,0.279,0.307,0.341,0.42,0.175,0.367,0.243,0.296,0.425,0.335,0.385,0.426,0.217,0.448,0.4,0.347,0.202,0.342,0.334,0.409,0.368,0.383,0.3,0.344,0.403,0.41,0.297,0.442,0.444,0.441,0.0,0.231,0.291,0.328,0.359,0.402,0.416,0.226,0.313…	0.234,0.42,0.351,0.411,0.414,0.418,0.254,0.268,0.149,0.417,0.244,0.256,0.323,0.317,0.339,0.341,0.285,0.319,0.286,0.369,0.249,0.424,0.225,0.425,0.234,0.144,0.362,0.288,0.526,0.254,0.351,0.231,0.271,0.271,0.419,0.24,0.208,0.369,0.25,0.472,0.254,0.303,0.312,0.329,0.254,0.382,0.324,0.384,0.245,0.308,0.471,0.343,0.291,0.255,0.386,0.375,0.177,0.186,0.248,0.427,0.395,0.269,0.28,0.429,0.435	0.026		0.29	0.454	0.339	0.366	0.344	0.414	0.335	0.452	0.457	0.35	0.194	0.334	0.336	0.322	0.299	0.313	0.437	0.611
AUTS2--Event_ID: 45747 (Arc1-Arc2:SE)	AUTS2--Event_ID: 42433 (Arc1-Arc3:SE)		127437	AUTS2	AUTS2	chr7	+	70768023	70768068					70766113	70766334	70771548	70771644		127437	15,274,514,409,668,377,75,390,356,171,100,91,84,495,236,454,280,13,335,17,599,137,120,220,279,239,107,44,115,389,182,419,434,691,121,132,188,13,249,187,126,161,225,119,622,445,162,136,155,100,394,81,237,25,263,87,150,50,288,185,0,106,315,385,367,390,523,108,865,85,92	3,26,152,49,193,11,8,21,14,1,92,33,17,193,75,200,36,5,101,0,140,11,47,45,0,81,53,14,40,45,50,161,88,33,139,11,95,1,9,25,32,20,182,4,93,91,95,42,22,13,86,22,55,6,40,0,59,17,20,16,0,45,88,139,40,51,59,77,331,12,42	39,47,340,302,219,214,155,127,55,537,82,93,219,351,593,183,154,255,181,255,323,378,227,176,215,24,206,139,805,87,604,142,102,330,120,23,241,347,34,618,315,255,41,49,161,99,419,385,105,359,12,144,207,160,260,410,84,226,146,93,239,323,262,271,12	15,13,80,44,8,16,72,25,94,64,42,77,89,91,126,34,47,31,53,27,146,37,141,38,142,20,55,36,5,31,144,72,45,129,16,7,197,66,19,22,167,82,0,0,45,0,235,77,49,106,2,16,42,80,51,50,95,220,36,0,43,138,135,12,0	118	74	1	1	0.758,0.869,0.68,0.84,0.685,0.956,0.855,0.921,0.941,0.991,0.405,0.634,0.756,0.617,0.664,0.587,0.83,0.62,0.675,1.0,0.728,0.886,0.616,0.754,1.0,0.649,0.559,0.663,0.643,0.844,0.695,0.62,0.756,0.929,0.353,0.883,0.554,0.891,0.946,0.824,0.712,0.835,0.437,0.949,0.807,0.754,0.517,0.67,0.815,0.828,0.742,0.698,0.73,0.723,0.805,1.0,0.615,0.648,0.9,0.879,NA,0.596,0.692,0.635,0.852,0.827,0.848,0.468,0.621,0.8…	0.62,0.694,0.727,0.811,0.945,0.893,0.574,0.761,0.268,0.84,0.55,0.431,0.607,0.708,0.747,0.771,0.673,0.838,0.682,0.856,0.581,0.865,0.502,0.744,0.487,0.429,0.701,0.708,0.99,0.638,0.725,0.553,0.587,0.616,0.825,0.673,0.434,0.767,0.529,0.946,0.542,0.661,1.0,1.0,0.692,1.0,0.528,0.758,0.573,0.68,0.79,0.849,0.756,0.556,0.762,0.837,0.357,0.392,0.718,1.0,0.777,0.595,0.549,0.934,1.0	0.042		0.758	0.869	0.68	0.84	0.685	0.956	0.855	0.921	0.941	0.991	0.405	0.634	0.756	0.617	0.664	0.587	0.83	0.62
BAIAP2--Event_ID: 71835 (Arc1-Arc3:SE)			219068	BAIAP2	BAIAP2	chr17	+	81110913	81110959					81108474	81108509	81115769	81117432		219068	6,17,77,5,15,4,23,80,25,192,18,24,14,22,55,8,82,0,38,193,36,27,23,24,29,9,41,134,76,9,35,8,8,58,11,17,16,3,23,39,4,1,73,32,19,12,25,2,2,7,9,17,27,19,1,276,17,14,21,38,2,12,11,24,15,13,16,5,14,47,19	20,116,214,134,131,84,109,150,129,69,129,176,22,132,138,118,97,11,155,52,84,119,141,119,262,98,122,107,237,107,115,98,78,443,114,117,81,29,154,150,121,92,116,271,194,111,125,85,137,97,77,144,143,10,85,74,131,68,80,160,32,85,45,131,149,95,96,100,200,68,93	18,3,3,13,20,10,43,4,27,22,32,32,47,21,17,126,15,7,22,31,14,60,13,48,23,10,27,68,27,6,11,9,5,35,8,30,14,3,0,56,23,9,79,346,15,16,44,25,14,5,15,19,5,37,10,34,10,11,22,192,66,201,23,40,104	85,60,143,177,112,63,164,21,103,109,85,66,138,84,80,189,242,130,88,165,113,329,101,127,104,108,233,57,99,49,54,53,45,116,127,20,73,100,34,194,122,75,43,98,93,146,166,213,138,76,35,134,96,97,63,94,85,134,115,36,307,174,124,207,171	119	74	0.146624	1	0.157,0.084,0.183,0.023,0.066,0.029,0.116,0.249,0.108,0.634,0.08,0.078,0.284,0.094,0.199,0.04,0.345,0.0,0.132,0.698,0.21,0.124,0.092,0.111,0.064,0.054,0.173,0.438,0.166,0.05,0.159,0.048,0.06,0.075,0.057,0.083,0.109,0.06,0.085,0.139,0.02,0.007,0.281,0.068,0.057,0.063,0.111,0.014,0.009,0.043,0.068,0.068,0.105,0.542,0.007,0.699,0.075,0.113,0.14,0.129,0.037,0.081,0.132,0.102,0.059,0.078,0.094,0.03,0.…	0.116,0.03,0.013,0.044,0.1,0.09,0.14,0.106,0.14,0.112,0.19,0.232,0.175,0.135,0.117,0.293,0.037,0.032,0.135,0.105,0.072,0.102,0.074,0.19,0.121,0.054,0.067,0.426,0.145,0.071,0.112,0.096,0.065,0.158,0.038,0.483,0.107,0.018,0.0,0.152,0.105,0.069,0.533,0.687,0.091,0.064,0.142,0.068,0.059,0.039,0.21,0.081,0.031,0.192,0.09,0.184,0.068,0.049,0.106,0.768,0.118,0.418,0.103,0.107,0.274	-0.011		0.157	0.084	0.183	0.023	0.066	0.029	0.116	0.249	0.108	0.634	0.08	0.078	0.284	0.094	0.199	0.04	0.345	0
BIN1--Event_ID: 39196 (Arc1-Arc3:SE)			117814	BIN1	BIN1	chr2	-	127052254	127052362					127051153	127051243	127057472	127057601		117814	1,1,5,15,7,4,8,4,12,18,2,7,5,7,1,23,2,0,11,17,10,11,33,1,13,2,29,7,16,24,0,0,9,22,20,2,6,1,3,9,139,1,9,16,12,34,5,42,28,6,5,7,4,2,3,34,38,0,3,123,3,3,15,14,4,16,77,6,20,100,6	18,93,75,64,93,60,22,82,216,21,60,185,34,76,97,236,95,11,159,30,145,168,201,61,70,29,145,113,203,255,113,69,90,73,171,204,84,57,170,153,141,89,81,96,156,187,129,206,195,107,90,63,81,14,120,35,96,59,86,242,30,42,133,137,114,180,203,173,239,108,125	16,4,18,18,7,27,94,4,3,68,6,16,13,6,1,6,12,6,7,13,8,12,12,4,16,8,22,8,166,4,26,21,15,5,2,3,6,19,1,10,11,53,26,21,10,13,16,6,17,40,1,20,137,9,45,43,2,27,6,30,6,35,23,10,1	81,28,166,124,100,67,184,47,100,264,21,75,123,144,113,105,168,108,84,223,147,91,181,217,172,61,261,145,488,36,179,147,138,179,63,95,52,211,35,472,72,194,36,41,80,73,168,17,96,218,26,222,141,62,119,332,145,254,240,28,40,166,136,341,57	148	74	0.0358002	1	0.027,0.005,0.032,0.105,0.036,0.032,0.154,0.024,0.027,0.3,0.016,0.019,0.068,0.044,0.005,0.046,0.01,0.0,0.033,0.221,0.033,0.032,0.076,0.008,0.085,0.033,0.091,0.03,0.038,0.045,0.0,0.0,0.048,0.131,0.055,0.005,0.034,0.009,0.009,0.029,0.33,0.006,0.053,0.077,0.037,0.083,0.019,0.093,0.067,0.027,0.027,0.053,0.024,0.067,0.012,0.327,0.165,0.0,0.017,0.203,0.048,0.034,0.053,0.049,0.017,0.043,0.159,0.017,0.04…	0.09,0.067,0.051,0.068,0.034,0.168,0.203,0.041,0.015,0.114,0.125,0.096,0.05,0.02,0.004,0.028,0.034,0.027,0.04,0.028,0.026,0.062,0.032,0.009,0.044,0.062,0.04,0.027,0.145,0.053,0.068,0.067,0.052,0.014,0.016,0.016,0.055,0.043,0.014,0.01,0.071,0.12,0.265,0.204,0.059,0.082,0.045,0.15,0.081,0.084,0.019,0.043,0.327,0.068,0.159,0.061,0.007,0.05,0.012,0.349,0.07,0.095,0.078,0.014,0.009	-0.009		0.027	0.005	0.032	0.105	0.036	0.032	0.154	0.024	0.027	0.3	0.016	0.019	0.068	0.044	0.005	0.046	0.01	0
BLCAP--Event_ID: 15878 (Arc2-Arc3:SE)			53138	BLCAP	BLCAP	chr20	-	37521318	37521451					37517416	37519350	37527792	37527931		53138	1,3,12,5,5,4,5,22,15,8,10,2,3,15,24,8,6,0,17,4,17,3,3,2,8,10,2,0,4,5,10,3,0,2,8,2,0,2,10,0,45,5,9,2,11,9,5,11,1,4,22,1,7,0,4,7,3,0,1,128,4,1,5,25,7,6,84,3,3,6,2	8,21,34,22,20,26,24,53,46,87,9,13,6,50,59,68,17,8,63,18,70,19,47,14,33,38,21,5,35,48,10,64,25,30,32,15,11,9,48,5,12,22,64,39,55,43,16,33,14,8,24,10,15,1,26,81,21,2,14,85,3,14,23,27,29,22,101,28,53,9,19	0,9,7,8,6,5,15,1,4,467,1,2,18,12,20,2,3,4,7,5,6,11,1,6,11,3,6,10,21,0,6,6,8,9,2,4,9,5,3,41,12,5,3,4,4,1,6,5,3,16,0,7,14,10,7,103,2,1,1,4,5,1,1,5,1	4,13,80,36,14,28,13,13,32,135,27,12,28,55,35,19,35,33,17,29,18,55,20,34,13,10,51,21,48,10,2,22,4,65,16,3,17,48,30,53,31,22,37,48,32,8,40,27,25,45,5,9,29,33,33,104,20,14,11,70,48,21,15,24,6	148	74	0.647774	1	0.059,0.067,0.15,0.102,0.111,0.071,0.094,0.172,0.14,0.044,0.357,0.071,0.2,0.13,0.169,0.056,0.15,0.0,0.119,0.1,0.108,0.073,0.031,0.067,0.108,0.116,0.045,0.0,0.054,0.05,0.333,0.023,0.0,0.032,0.111,0.062,0.0,0.1,0.094,0.0,0.652,0.102,0.066,0.025,0.091,0.095,0.135,0.143,0.034,0.2,0.314,0.048,0.189,0.0,0.071,0.041,0.067,0.0,0.034,0.43,0.4,0.034,0.098,0.316,0.108,0.12,0.294,0.051,0.028,0.25,0.05	0.0,0.257,0.042,0.1,0.176,0.082,0.366,0.037,0.059,0.634,0.018,0.077,0.243,0.098,0.222,0.05,0.041,0.057,0.171,0.079,0.143,0.091,0.024,0.081,0.297,0.13,0.056,0.192,0.179,0.0,0.6,0.12,0.5,0.065,0.059,0.4,0.209,0.05,0.048,0.279,0.162,0.102,0.039,0.04,0.059,0.059,0.07,0.085,0.057,0.151,0.0,0.28,0.194,0.132,0.096,0.331,0.048,0.034,0.043,0.028,0.05,0.023,0.032,0.094,0.077	-0.016		0.059	0.067	0.15	0.102	0.111	0.071	0.094	0.172	0.14	0.044	0.357	0.071	0.2	0.13	0.169	0.056	0.15	0
BOLA3--Event_ID: 8307 (Arc1-Arc3:SE)			25371	BOLA3	BOLA3	chr2	-	74142271	74142360					74135400	74135658	74145188	74145303		25371	705,119,325,213,183,70,251,441,169,330,144,232,110,182,418,257,246,197,473,793,216,319,286,51,132,224,386,274,286,124,44,169,110,228,244,177,130,268,361,179,380,393,342,161,205,60,143,151,305,189,141,250,139,157,119,580,324,195,346,434,186,133,112,151,159,259,231,176,195,367,203	456,142,224,109,97,74,101,234,138,123,49,206,52,61,245,149,129,122,249,166,104,190,145,43,55,166,363,157,228,48,107,72,42,78,147,130,66,158,160,147,133,382,183,95,133,41,81,86,149,161,77,160,94,62,122,137,133,128,172,148,145,80,185,47,101,167,97,150,133,160,162	358,355,237,241,286,162,174,88,193,271,166,183,210,237,146,496,561,282,163,311,224,310,132,401,121,180,302,302,265,196,144,112,71,183,262,234,106,141,450,372,141,190,143,537,180,145,299,139,197,135,712,356,303,203,152,453,283,120,123,457,352,302,220,221,365	241,120,148,121,141,119,190,53,117,85,115,114,82,152,54,184,242,176,108,164,130,114,78,371,45,94,195,128,314,87,94,90,38,91,111,324,47,96,194,344,74,122,44,171,67,62,84,79,97,101,257,143,172,166,70,201,174,84,133,97,143,144,166,149,171	148	74	0.188701	1	0.436,0.295,0.42,0.494,0.485,0.321,0.554,0.485,0.38,0.573,0.595,0.36,0.514,0.599,0.46,0.463,0.488,0.447,0.487,0.705,0.509,0.456,0.497,0.372,0.545,0.403,0.347,0.466,0.385,0.564,0.171,0.54,0.567,0.594,0.454,0.405,0.496,0.459,0.53,0.378,0.588,0.34,0.483,0.459,0.435,0.423,0.469,0.467,0.506,0.37,0.478,0.439,0.425,0.559,0.328,0.679,0.549,0.432,0.501,0.595,0.391,0.454,0.232,0.616,0.44,0.437,0.544,0.37,0…	0.426,0.597,0.445,0.499,0.504,0.405,0.314,0.454,0.452,0.615,0.419,0.445,0.561,0.438,0.575,0.574,0.537,0.445,0.43,0.487,0.463,0.576,0.458,0.351,0.573,0.489,0.436,0.541,0.297,0.53,0.434,0.384,0.483,0.501,0.541,0.265,0.53,0.423,0.537,0.351,0.488,0.438,0.619,0.611,0.573,0.539,0.64,0.468,0.504,0.401,0.581,0.555,0.468,0.379,0.521,0.53,0.448,0.417,0.316,0.702,0.552,0.512,0.399,0.426,0.516	-0.017		0.436	0.295	0.42	0.494	0.485	0.321	0.554	0.485	0.38	0.573	0.595	0.36	0.514	0.599	0.46	0.463	0.488	0.447
BZRAP1--Event_ID: 5044 (Arc1-Arc3:SE)			15602	BZRAP1	BZRAP1	chr17	-	58308540	58309380					58307841	58307941	58309966	58310158		15602	10,35,37,67,3,23,37,20,39,74,10,19,1,15,53,36,56,1,7,19,60,65,17,20,46,14,37,7,12,82,31,32,56,105,1,81,4,1,48,9,19,3,6,33,45,33,7,21,37,0,14,34,9,4,12,54,30,0,22,4,0,12,14,44,38,19,2,29,21,11,27	6,19,36,30,74,14,6,1,40,0,37,21,5,94,19,37,8,3,23,0,38,18,27,48,6,11,21,36,31,18,32,15,39,23,72,17,39,1,8,20,5,7,83,6,34,16,41,44,19,16,10,15,32,7,12,0,36,9,11,2,0,39,41,47,37,13,16,29,35,5,11	7,2,28,22,36,48,11,20,11,9,2,1,11,37,13,8,13,148,31,25,6,75,18,8,3,4,60,15,5,6,25,7,5,72,23,41,3,31,1,3,2,59,49,37,16,31,5,34,10,17,4,13,18,7,49,36,2,34,32,56,27,37,2,51,28	15,2,68,16,14,12,25,66,25,13,8,31,16,52,29,20,23,33,18,55,60,39,63,29,48,15,49,44,0,6,12,27,32,33,20,1,42,49,3,1,40,43,0,0,49,6,45,35,13,36,2,5,14,6,18,9,25,38,21,0,10,93,44,26,2	148	74	1	1	0.455,0.479,0.339,0.528,0.02,0.451,0.755,0.909,0.328,1.0,0.119,0.311,0.091,0.074,0.582,0.327,0.778,0.143,0.132,1.0,0.441,0.644,0.239,0.172,0.793,0.389,0.468,0.089,0.162,0.695,0.326,0.516,0.418,0.695,0.007,0.704,0.049,0.333,0.75,0.184,0.655,0.176,0.035,0.733,0.398,0.508,0.079,0.193,0.493,0.0,0.412,0.531,0.123,0.222,0.333,1.0,0.294,0.0,0.5,0.5,NA,0.133,0.146,0.319,0.339,0.422,0.059,0.333,0.231,0.52…	0.189,0.333,0.171,0.407,0.562,0.667,0.18,0.132,0.18,0.257,0.111,0.016,0.256,0.262,0.183,0.167,0.22,0.692,0.463,0.185,0.048,0.49,0.125,0.121,0.03,0.118,0.38,0.146,1.0,0.333,0.51,0.115,0.072,0.522,0.365,0.953,0.034,0.24,0.143,0.6,0.024,0.407,1.0,1.0,0.14,0.721,0.053,0.327,0.278,0.191,0.5,0.565,0.391,0.368,0.576,0.667,0.038,0.309,0.432,1.0,0.574,0.166,0.022,0.495,0.875	0.032		0.455	0.479	0.339	0.528	0.02	0.451	0.755	0.909	0.328	1	0.119	0.311	0.091	0.074	0.582	0.327	0.778	0.143
C16orf13--Event_ID: 41635 (Arc2-Arc3:SE)			137686	C16orf13	C16orf13	chr16	-	635611	635774					635280	635340	636093	636366		137686	1321,955,965,768,549,558,964,1068,1644,926,552,1399,397,551,708,1025,779,241,762,824,748,1385,1336,607,628,715,1717,2290,1284,1063,729,403,481,1111,849,1162,524,849,949,769,604,483,607,760,1091,670,609,741,1209,1190,622,1601,617,514,488,1280,992,784,667,1052,318,702,1048,476,501,501,694,993,1300,1034,1097	152,177,320,142,79,115,72,286,205,34,91,140,68,116,313,102,464,80,616,118,93,249,64,69,29,184,183,372,273,45,85,68,59,71,92,185,138,106,173,182,129,345,148,121,149,98,46,58,344,335,70,356,63,151,230,43,454,623,139,306,116,113,335,97,63,182,68,138,98,307,181	1908,472,951,1015,1407,817,1466,414,830,220,692,571,590,867,698,2071,1181,1322,457,1015,1007,1105,740,2390,556,696,1980,374,776,510,450,698,486,817,721,2735,499,982,741,257,213,573,723,1321,624,649,397,513,976,628,577,1285,760,841,639,1045,1397,748,1245,740,1066,1432,793,1251,2695	421,87,90,107,107,166,188,68,136,95,232,178,93,138,114,270,287,84,118,182,267,124,63,283,77,253,271,44,194,65,122,70,32,106,111,734,54,139,137,87,28,128,11,22,48,41,96,261,119,70,154,113,167,355,59,170,437,29,166,37,152,315,199,84,363	148	74	0.0260128	1	0.813,0.73,0.601,0.73,0.777,0.708,0.87,0.651,0.8,0.932,0.752,0.833,0.745,0.704,0.531,0.834,0.456,0.601,0.382,0.777,0.801,0.736,0.913,0.815,0.915,0.66,0.824,0.755,0.702,0.922,0.811,0.748,0.803,0.887,0.822,0.758,0.655,0.8,0.733,0.679,0.701,0.412,0.672,0.758,0.785,0.774,0.869,0.865,0.637,0.64,0.816,0.692,0.83,0.63,0.515,0.937,0.522,0.386,0.706,0.632,0.578,0.756,0.61,0.71,0.799,0.579,0.836,0.783,0.86…	0.694,0.731,0.841,0.826,0.868,0.711,0.796,0.753,0.753,0.537,0.599,0.616,0.76,0.759,0.754,0.793,0.673,0.887,0.659,0.736,0.653,0.817,0.855,0.809,0.783,0.579,0.785,0.81,0.667,0.797,0.648,0.833,0.884,0.794,0.765,0.651,0.822,0.779,0.73,0.596,0.792,0.691,0.97,0.968,0.867,0.888,0.674,0.496,0.804,0.818,0.652,0.85,0.695,0.542,0.844,0.755,0.615,0.928,0.789,0.909,0.778,0.694,0.666,0.882,0.788	-0.029		0.813	0.73	0.601	0.73	0.777	0.708	0.87	0.651	0.8	0.932	0.752	0.833	0.745	0.704	0.531	0.834	0.456	0.601
C17orf62--Event_ID: 23525 (Arc1-Arc3:SE)			70896	C17orf62	C17orf62	chr17	-	82447579	82447621					82446622	82446696	82449169	82449292		70896	27,92,143,120,127,136,46,226,144,158,75,74,28,172,96,120,62,5,176,55,198,75,115,58,78,77,143,20,88,241,48,749,90,271,135,46,114,4,181,91,64,42,200,86,164,124,80,127,121,43,39,38,75,21,116,142,91,22,69,95,1,84,66,194,77,101,145,91,186,28,65	2,6,19,6,8,19,5,32,8,4,17,12,1,11,24,34,6,2,27,0,44,13,9,7,5,14,17,7,21,23,11,126,18,42,21,12,18,2,19,18,6,21,25,13,18,27,14,18,8,2,12,3,8,1,21,3,12,2,8,8,0,12,13,15,11,16,8,39,39,4,7	9,34,174,174,136,130,50,41,98,200,74,73,102,143,111,95,64,96,93,72,105,237,92,76,75,39,150,78,91,111,32,89,56,212,76,15,68,156,48,206,111,70,136,178,124,47,97,195,112,154,33,97,130,74,85,229,89,66,81,110,126,147,183,163,26	3,2,22,21,11,20,23,10,23,16,7,12,20,20,11,13,17,8,22,8,20,28,26,5,24,3,32,11,6,10,4,13,7,31,19,1,10,20,0,75,7,16,4,3,12,4,8,12,13,30,5,4,6,17,6,33,21,23,24,5,10,33,24,9,2	115	74	0.919453	1	0.897,0.908,0.829,0.928,0.911,0.822,0.855,0.82,0.921,0.962,0.74,0.799,0.947,0.91,0.72,0.694,0.869,0.617,0.807,1.0,0.743,0.788,0.892,0.842,0.909,0.78,0.844,0.648,0.729,0.871,0.737,0.793,0.763,0.806,0.805,0.712,0.803,0.563,0.86,0.765,0.873,0.563,0.837,0.81,0.854,0.747,0.786,0.819,0.907,0.933,0.677,0.891,0.858,0.931,0.78,0.968,0.83,0.876,0.847,0.884,1.0,0.818,0.766,0.893,0.818,0.802,0.921,0.6,0.754,…	0.659,0.916,0.836,0.842,0.888,0.807,0.583,0.725,0.733,0.889,0.872,0.797,0.766,0.821,0.867,0.825,0.708,0.885,0.731,0.853,0.772,0.845,0.695,0.907,0.668,0.893,0.751,0.82,0.907,0.877,0.837,0.815,0.837,0.815,0.72,0.906,0.814,0.834,1.0,0.639,0.911,0.738,0.956,0.974,0.869,0.883,0.886,0.913,0.847,0.768,0.809,0.94,0.933,0.737,0.901,0.817,0.732,0.649,0.685,0.934,0.89,0.741,0.831,0.921,0.893	-0.002		0.897	0.908	0.829	0.928	0.911	0.822	0.855	0.82	0.921	0.962	0.74	0.799	0.947	0.91	0.72	0.694	0.869	0.617
C1orf123--Event_ID: 41 (Arc2-Arc3:MXE)			221	C1orf123	C1orf123	chr1	-			53218413	53218495	53218866	53218923	53216781	53216859	53220260	53220344		221	92,152,211,86,107,82,87,115,179,128,76,138,42,88,106,138,65,107,179,69,151,169,137,91,132,56,85,70,126,208,48,139,78,133,161,116,90,60,136,78,113,118,124,134,170,151,96,100,159,69,114,98,97,72,76,176,131,74,96,137,14,106,88,120,119,90,109,145,163,100,98	12,33,55,7,12,20,4,29,9,3,21,8,23,9,35,2,21,20,33,6,11,23,21,6,3,19,19,1,10,20,3,25,4,27,16,6,5,2,17,32,31,46,56,19,28,23,18,22,12,3,33,17,21,5,15,6,20,10,21,16,7,5,16,32,22,27,28,57,28,22,11	74,73,124,145,161,113,100,100,131,102,83,82,76,178,98,170,185,172,120,206,132,152,121,151,114,94,167,129,78,71,50,99,62,135,42,155,64,106,115,47,69,110,94,188,116,115,109,173,97,124,143,64,193,87,90,93,94,127,85,123,147,143,125,180,91	43,8,7,28,10,33,20,7,20,27,2,9,9,54,17,29,30,14,24,32,15,12,9,2,39,10,37,52,56,3,14,14,10,9,20,22,22,10,21,43,4,21,3,5,12,6,30,34,18,27,12,9,35,12,5,20,7,14,7,2,20,11,9,6,5	130	148	0.263075	1	0.897,0.84,0.814,0.933,0.91,0.824,0.961,0.819,0.958,0.98,0.805,0.952,0.675,0.918,0.775,0.987,0.779,0.859,0.861,0.929,0.94,0.893,0.881,0.945,0.98,0.77,0.836,0.988,0.935,0.922,0.948,0.864,0.957,0.849,0.92,0.957,0.953,0.972,0.901,0.735,0.806,0.745,0.716,0.889,0.874,0.882,0.859,0.838,0.938,0.963,0.797,0.868,0.84,0.943,0.852,0.971,0.882,0.894,0.839,0.907,0.695,0.96,0.862,0.81,0.86,0.791,0.816,0.743,0.…	0.662,0.912,0.953,0.855,0.948,0.796,0.851,0.942,0.882,0.811,0.979,0.912,0.906,0.79,0.868,0.87,0.875,0.933,0.851,0.88,0.909,0.935,0.939,0.988,0.769,0.915,0.837,0.739,0.613,0.964,0.803,0.89,0.876,0.945,0.705,0.889,0.768,0.923,0.862,0.554,0.952,0.856,0.973,0.977,0.917,0.956,0.805,0.853,0.86,0.839,0.931,0.89,0.863,0.892,0.953,0.841,0.939,0.912,0.933,0.986,0.893,0.937,0.941,0.972,0.954	-0.004		0.897	0.84	0.814	0.933	0.91	0.824	0.961	0.819	0.958	0.98	0.805	0.952	0.675	0.918	0.775	0.987	0.779	0.859
C9orf89--Event_ID: 1469 (Arc2-Arc3:MXE)			9075	C9orf89	C9orf89	chr9	+			93110567	93110721	93111878	93111938	93096167	93096352	93112217	93112289		9075	64,18,117,32,29,30,9,58,38,24,43,98,45,12,55,71,28,35,37,10,85,71,74,54,30,28,46,59,56,49,80,33,31,108,27,97,33,47,102,37,56,29,15,56,73,97,42,39,39,61,46,107,29,32,48,15,58,36,28,86,70,41,56,123,33,44,40,93,69,56,45	52,69,184,54,105,28,57,168,102,177,70,76,61,95,71,46,118,38,115,167,69,146,131,29,77,59,144,227,91,83,28,86,20,245,78,39,48,69,116,79,64,121,85,54,78,98,63,73,108,59,67,136,44,29,42,193,164,104,41,139,36,34,60,167,35,28,59,82,87,130,59	60,43,62,42,90,24,106,59,46,63,26,7,75,79,39,55,81,70,45,73,55,94,41,13,42,42,124,69,101,9,22,29,29,52,51,107,44,63,75,70,26,38,31,27,22,20,32,59,76,53,45,36,65,31,22,108,62,59,50,10,37,45,45,9,100	149,37,81,99,157,92,111,32,57,94,112,46,38,75,48,241,88,115,56,94,84,218,69,228,87,90,83,91,68,40,41,62,29,49,71,144,50,57,74,105,112,32,155,251,77,65,53,89,122,55,111,42,92,61,45,137,78,47,47,176,125,118,71,176,218	148	133	0.385226	1	0.525,0.19,0.364,0.347,0.199,0.491,0.124,0.237,0.251,0.109,0.356,0.537,0.399,0.102,0.41,0.581,0.176,0.453,0.224,0.051,0.525,0.304,0.337,0.626,0.259,0.299,0.223,0.189,0.356,0.347,0.72,0.256,0.582,0.284,0.237,0.691,0.382,0.38,0.441,0.296,0.44,0.177,0.137,0.482,0.457,0.471,0.375,0.324,0.245,0.482,0.382,0.414,0.372,0.498,0.507,0.065,0.241,0.237,0.38,0.357,0.636,0.52,0.456,0.398,0.459,0.585,0.379,0.50…	0.266,0.511,0.408,0.276,0.34,0.19,0.462,0.624,0.42,0.376,0.173,0.12,0.639,0.486,0.422,0.17,0.453,0.354,0.419,0.411,0.37,0.279,0.348,0.049,0.303,0.295,0.573,0.405,0.572,0.168,0.325,0.296,0.473,0.488,0.392,0.4,0.442,0.498,0.477,0.375,0.173,0.516,0.152,0.088,0.204,0.217,0.352,0.373,0.359,0.464,0.267,0.435,0.388,0.314,0.305,0.415,0.417,0.53,0.489,0.049,0.21,0.255,0.363,0.044,0.292	0.016		0.525	0.19	0.364	0.347	0.199	0.491	0.124	0.237	0.251	0.109	0.356	0.537	0.399	0.102	0.41	0.581	0.176	0.453
C9orf89--Event_ID: 6669 (Arc1-Arc3:SE)	C9orf89--Event_ID: 6084 (Arc2-Arc3:SE)		20394	C9orf89	C9orf89	chr9	+	93111878	93111938					93110567	93110721	93112217	93112289		20394	138,164,369,112,201,75,127,339,226,337,142,154,105,213,175,114,252,80,244,400,139,339,241,70,150,126,286,470,184,162,51,187,62,502,160,92,99,135,216,165,143,283,173,114,165,211,115,154,256,114,161,273,80,79,100,400,380,212,87,284,83,88,98,350,81,54,129,176,199,303,161	64,18,116,32,29,30,9,58,38,24,43,98,45,12,55,71,28,32,37,10,85,71,73,54,30,28,46,59,56,48,80,33,31,107,27,97,33,47,102,37,56,26,14,56,73,97,42,39,39,61,46,107,29,32,48,15,58,36,28,85,70,41,56,123,33,44,40,93,69,56,45	324,69,169,197,300,190,252,59,113,212,201,86,96,159,94,538,194,249,109,200,164,452,140,519,200,183,176,180,163,73,96,114,54,127,148,278,100,111,117,235,233,73,371,500,143,141,109,204,219,134,195,104,211,134,121,255,147,91,90,347,258,273,176,348,440	60,43,62,42,90,24,106,59,46,64,26,7,75,79,39,55,81,70,45,73,54,93,41,13,42,42,124,69,101,9,22,29,29,52,51,107,43,63,75,70,26,38,31,27,22,20,32,59,76,53,45,36,65,31,22,107,62,59,50,10,35,45,45,9,100	133	74	0.608403	1	0.545,0.835,0.639,0.661,0.794,0.582,0.887,0.765,0.768,0.887,0.648,0.466,0.565,0.908,0.639,0.472,0.834,0.582,0.786,0.957,0.476,0.727,0.647,0.419,0.736,0.715,0.776,0.816,0.646,0.653,0.262,0.759,0.527,0.723,0.767,0.345,0.625,0.615,0.541,0.713,0.587,0.858,0.873,0.531,0.557,0.548,0.604,0.687,0.785,0.51,0.661,0.587,0.606,0.579,0.537,0.937,0.785,0.766,0.634,0.65,0.397,0.544,0.493,0.613,0.577,0.406,0.642…	0.75,0.472,0.603,0.723,0.65,0.815,0.569,0.357,0.577,0.648,0.811,0.872,0.416,0.528,0.573,0.845,0.571,0.664,0.574,0.604,0.628,0.73,0.655,0.957,0.726,0.708,0.441,0.592,0.473,0.819,0.708,0.686,0.509,0.576,0.618,0.591,0.564,0.495,0.465,0.651,0.833,0.517,0.869,0.912,0.783,0.797,0.655,0.658,0.616,0.584,0.707,0.616,0.644,0.706,0.754,0.57,0.569,0.462,0.5,0.951,0.804,0.771,0.685,0.956,0.71	-0.008		0.545	0.835	0.639	0.661	0.794	0.582	0.887	0.765	0.768	0.887	0.648	0.466	0.565	0.908	0.639	0.472	0.834	0.582
CA12--Event_ID: 30411 (Arc1-Arc3:SE)			91131	CA12	CA12	chr15	-	63328097	63328130					63327148	63327233	63338818	63338945		91131	0,12,14,11,10,48,53,6,59,2035,3,4,3,10,10,7,4,4,14,257,25,1,9,18,175,9,7,7,12,16,6,35,3,20,5,0,0,4,1,3,2,6,127,13,32,11,17,21,27,0,0,6,10,0,2,1173,0,4,7,2,0,5,1,1,52,0,30,0,12,6,1	9,70,48,57,80,64,13,7,66,3,13,36,18,50,10,51,8,5,18,0,59,1,50,25,2,78,24,0,23,120,90,48,29,22,67,30,29,0,27,26,5,4,111,14,92,88,24,105,15,9,45,6,22,3,40,0,2,6,12,4,4,21,25,19,57,11,45,30,51,0,21	0,13,11,41,3,8,10,2,4,2,12,8,18,8,0,7,7,27,7,18,2,11,9,1,68,1,7,6,0,26,2,9,0,232,7,0,3,4,0,0,8,0,120,73,39,24,96,336,2,1,0,3,0,6,29,6,0,3,12,799,23,121,3,5,6	0,16,34,19,1,19,20,36,41,7,24,8,138,97,27,0,8,26,44,51,43,28,83,9,149,18,174,25,4,28,19,31,7,61,22,0,8,80,1,1,47,9,0,0,27,1,26,20,10,41,1,17,35,22,11,30,15,72,26,0,20,38,35,24,2	106	74	1	1	0.0,0.107,0.169,0.119,0.08,0.344,0.74,0.374,0.384,0.998,0.139,0.072,0.104,0.123,0.411,0.087,0.259,0.358,0.352,1.0,0.228,0.411,0.112,0.335,0.984,0.075,0.169,1.0,0.267,0.085,0.044,0.337,0.067,0.388,0.05,0.0,0.0,1.0,0.025,0.075,0.218,0.512,0.444,0.393,0.195,0.08,0.331,0.123,0.557,0.0,0.0,0.411,0.241,0.0,0.034,1.0,0.0,0.318,0.289,0.259,0.0,0.143,0.027,0.035,0.389,0.0,0.318,0.0,0.141,1.0,0.032	NA,0.362,0.184,0.601,0.677,0.227,0.259,0.037,0.064,0.166,0.259,0.411,0.083,0.054,0.0,1.0,0.379,0.42,0.1,0.198,0.031,0.215,0.07,0.072,0.242,0.037,0.027,0.144,0.0,0.393,0.068,0.169,0.0,0.726,0.182,NA,0.207,0.034,0.0,0.0,0.106,0.0,1.0,1.0,0.502,0.944,0.72,0.921,0.123,0.017,0.0,0.11,0.0,0.16,0.648,0.123,0.0,0.028,0.244,1.0,0.445,0.69,0.056,0.127,0.677	-0.009		0	0.107	0.169	0.119	0.08	0.344	0.74	0.374	0.384	0.998	0.139	0.072	0.104	0.123	0.411	0.087	0.259	0.358
CA12--Event_ID: 7877 (Arc1-Arc3:MXE)			40403	CA12	CA12	chr15	-			63327148	63327233	63328097	63328130	63323530	63326357	63338818	63338945		40403	0,5,5,4,3,10,11,4,16,575,3,1,0,4,2,3,0,0,6,74,6,1,0,7,56,1,4,3,6,3,0,8,2,3,2,0,0,0,0,0,2,0,39,5,7,6,5,8,9,0,0,1,2,0,1,350,0,2,1,0,0,1,0,1,20,0,12,0,6,0,0	18,145,119,127,158,162,64,22,195,1527,40,72,33,118,45,114,16,8,50,229,137,7,120,67,147,182,55,6,82,219,168,138,59,58,149,63,60,2,65,48,13,16,305,45,202,168,67,244,45,26,97,22,50,3,82,863,4,11,39,15,4,53,64,45,158,18,103,46,103,4,63	0,2,3,12,0,2,3,1,0,1,5,3,8,4,0,2,2,7,2,3,0,3,4,0,18,0,3,1,0,8,0,1,0,84,2,0,0,1,0,0,3,0,30,19,12,8,38,114,0,0,0,2,0,5,9,2,0,1,7,259,2,38,1,2,3	1,36,95,51,21,43,44,74,67,13,47,29,275,194,51,4,17,66,110,130,102,61,174,24,374,35,382,53,5,75,53,73,23,295,44,5,19,151,3,3,95,22,102,89,87,24,103,273,26,82,1,26,72,62,48,64,31,123,49,616,52,160,68,42,22	106	148	0.328872	1	0.0,0.046,0.055,0.042,0.026,0.079,0.194,0.202,0.103,0.345,0.095,0.019,0.0,0.045,0.058,0.035,0.0,0.0,0.144,0.311,0.058,0.166,0.0,0.127,0.347,0.008,0.092,0.411,0.093,0.019,0.0,0.075,0.045,0.067,0.018,0.0,0.0,0.0,0.0,0.0,0.177,0.0,0.151,0.134,0.046,0.047,0.094,0.044,0.218,0.0,0.0,0.06,0.053,0.0,0.017,0.362,0.0,0.202,0.035,0.0,0.0,0.026,0.0,0.03,0.15,0.0,0.14,0.0,0.075,0.0,0.0	0.0,0.072,0.042,0.247,0.0,0.061,0.087,0.019,0.0,0.097,0.129,0.126,0.039,0.028,0.0,0.411,0.141,0.129,0.025,0.031,0.0,0.064,0.031,0.0,0.063,0.0,0.011,0.026,0.0,0.13,0.0,0.019,0.0,0.284,0.06,0.0,0.0,0.009,0.0,0.0,0.042,0.0,0.291,0.23,0.161,0.318,0.34,0.368,0.0,0.0,0.0,0.097,0.0,0.101,0.207,0.042,0.0,0.011,0.166,0.37,0.051,0.249,0.02,0.062,0.16	-0.011		0	0.046	0.055	0.042	0.026	0.079	0.194	0.202	0.103	0.345	0.095	0.019	0	0.045	0.058	0.035	0	0
CAB39L--Event_ID: 48662 (Arc1-Arc3:SE)			146390	CAB39L	CAB39L	chr13	-	49401132	49401270					49382799	49382941	49433317	49433393		146390	3,4,3,0,0,13,0,2,0,24,0,0,0,6,5,2,0,0,1,12,19,0,0,0,1,1,0,0,0,1,1,0,26,1,2,0,1,4,3,2,0,1,1,0,2,2,3,1,3,0,1,0,0,0,7,28,0,0,1,1,0,0,0,0,0,1,3,2,0,0,0	79,42,59,38,31,38,4,19,24,23,19,29,2,38,47,85,12,32,22,3,41,14,52,26,24,14,25,1,14,39,22,14,13,21,58,23,11,11,9,42,10,10,27,25,30,67,31,78,46,7,27,7,51,0,51,10,8,0,25,12,3,13,7,42,53,66,42,39,61,5,8	0,1,0,12,4,0,8,0,1,0,0,0,3,18,2,1,0,0,4,1,0,0,0,0,0,0,1,11,4,0,0,0,1,1,0,0,4,0,0,1,2,1,2,13,0,2,33,0,0,28,0,20,11,1,1,4,5,3,1,24,8,10,0,0,0	5,27,41,53,9,29,37,27,33,45,13,11,3,54,61,12,19,21,36,30,15,16,45,9,46,18,42,30,41,6,44,26,58,54,9,29,33,35,94,18,19,18,4,9,33,4,80,42,13,45,12,7,22,17,16,8,16,54,19,14,35,65,22,21,1	148	74	1	1	0.019,0.045,0.025,0.0,0.0,0.146,0.0,0.05,0.0,0.343,0.0,0.0,0.0,0.073,0.051,0.012,0.0,0.0,0.022,0.667,0.188,0.0,0.0,0.0,0.02,0.034,0.0,0.0,0.0,0.013,0.022,0.0,0.5,0.023,0.017,0.0,0.043,0.154,0.143,0.023,0.0,0.048,0.018,0.0,0.032,0.015,0.046,0.006,0.032,0.0,0.018,0.0,0.0,NA,0.064,0.583,0.0,NA,0.02,0.04,0.0,0.0,0.0,0.0,0.0,0.008,0.034,0.025,0.0,0.0,0.0	0.0,0.018,0.0,0.102,0.182,0.0,0.098,0.0,0.015,0.0,0.0,0.0,0.333,0.143,0.016,0.04,0.0,0.0,0.053,0.016,0.0,0.0,0.0,0.0,0.0,0.0,0.012,0.155,0.047,0.0,0.0,0.0,0.009,0.009,0.0,0.0,0.057,0.0,0.0,0.027,0.05,0.027,0.2,0.419,0.0,0.2,0.171,0.0,0.0,0.237,0.0,0.588,0.2,0.029,0.03,0.2,0.135,0.027,0.026,0.462,0.103,0.071,0.0,0.0,0.0	-0.017		0.019	0.045	0.025	0	0	0.146	0	0.05	0	0.343	0	0	0	0.073	0.051	0.012	0	0
CACNB1--Event_ID: 14879 (Arc1-Arc2:SE)	CACNB1--Event_ID: 12547 (Arc2-Arc3:SE)		41926	CACNB1	CACNB1	chr17	-	39185949	39186104					39184783	39184864	39186495	39186572		41926	0,4,6,8,2,2,0,4,7,0,4,2,0,6,5,3,2,0,1,0,9,1,3,2,1,0,0,1,2,6,6,1,0,3,3,2,3,11,2,4,187,2,4,1,7,8,4,2,3,5,0,2,4,0,2,0,4,1,0,545,0,1,2,8,4,1,74,2,5,263,0	0,12,22,20,21,12,17,6,20,3,3,5,2,19,20,27,5,4,6,2,10,12,10,8,16,13,16,6,15,8,16,10,16,28,24,20,16,5,9,13,18,2,14,16,30,19,9,15,18,6,5,6,10,5,9,3,5,1,6,14,5,7,14,20,18,16,19,12,20,10,3	2,0,4,1,2,4,61,5,1,454,0,3,4,1,3,3,0,4,5,4,4,5,5,9,4,0,0,0,2561,0,3,3,3,2,1,0,2,2,0,42,6,4,2,2,2,0,1,1,5,56,0,0,292,1,6,59,0,2,4,1,0,1,4,15,0	6,2,32,7,10,18,21,25,7,34,5,5,9,19,17,19,17,27,12,25,20,22,23,11,10,11,19,18,5,2,12,14,10,10,16,10,18,14,0,12,19,15,10,8,20,11,7,4,9,27,3,14,23,13,2,20,8,13,17,3,3,26,33,12,7	148	74	1	1	NA,0.143,0.12,0.167,0.045,0.077,0.0,0.25,0.149,0.0,0.4,0.167,0.0,0.136,0.111,0.053,0.167,0.0,0.077,0.0,0.31,0.04,0.13,0.111,0.03,0.0,0.0,0.077,0.062,0.273,0.158,0.048,0.0,0.051,0.059,0.048,0.086,0.524,0.1,0.133,0.839,0.333,0.125,0.03,0.104,0.174,0.182,0.062,0.077,0.294,0.0,0.143,0.167,0.0,0.1,0.0,0.286,0.333,0.0,0.951,0.0,0.067,0.067,0.167,0.1,0.03,0.661,0.077,0.111,0.929,0.0	0.143,0.0,0.059,0.067,0.091,0.1,0.592,0.091,0.067,0.87,0.0,0.231,0.182,0.026,0.081,0.073,0.0,0.069,0.172,0.074,0.091,0.102,0.098,0.29,0.167,0.0,0.0,0.0,0.996,0.0,0.111,0.097,0.13,0.091,0.03,0.0,0.053,0.067,NA,0.636,0.136,0.118,0.091,0.111,0.048,0.0,0.067,0.111,0.217,0.509,0.0,0.0,0.864,0.037,0.6,0.596,0.0,0.071,0.105,0.143,0.0,0.019,0.057,0.385,0.0	-0.007		0	0.143	0.12	0.167	0.045	0.077	0	0.25	0.149	0	0.4	0.167	0	0.136	0.111	0.053	0.167	0
CACNB1--Event_ID: 4086 (Arc1-Arc2:MXE)			18611	CACNB1	CACNB1	chr17	-			39184324	39184383	39184783	39184864	39184030	39184140	39185949	39186104		18611	0,1,4,3,1,1,0,4,5,0,1,1,0,5,4,1,2,0,1,0,7,0,0,2,1,0,0,0,2,2,1,0,0,1,1,0,0,2,1,1,91,0,2,1,3,4,2,1,2,0,0,1,0,0,1,0,2,1,0,271,0,1,1,5,4,1,32,1,1,158,0	0,21,39,57,45,25,27,16,26,14,16,23,4,37,26,27,9,4,27,3,35,19,31,46,32,9,41,9,18,37,25,33,40,56,40,38,28,11,20,21,145,15,36,37,57,47,31,34,14,13,13,20,22,5,19,9,20,4,30,388,9,13,24,53,32,34,97,25,51,243,21	2,0,1,0,1,2,33,3,1,198,0,2,2,0,2,0,0,2,1,1,1,3,2,2,2,0,0,0,1286,0,2,3,1,2,0,0,1,1,0,18,1,3,1,2,1,0,1,0,4,21,0,0,168,0,5,36,0,2,1,0,0,0,1,6,0	11,10,44,22,21,40,94,38,24,366,17,14,25,41,21,29,39,48,29,40,44,33,48,26,30,15,35,28,1611,10,19,24,37,18,14,15,21,30,4,39,32,16,12,10,30,12,22,15,38,60,3,42,221,24,10,113,11,28,26,9,11,35,56,32,9	148	132	1	1	NA,0.041,0.084,0.045,0.019,0.034,0.0,0.182,0.146,0.0,0.053,0.037,0.0,0.108,0.121,0.032,0.165,0.0,0.032,0.0,0.151,0.0,0.0,0.037,0.027,0.0,0.0,0.0,0.09,0.046,0.034,0.0,0.0,0.016,0.022,0.0,0.0,0.14,0.043,0.041,0.359,0.0,0.047,0.024,0.045,0.071,0.054,0.026,0.113,0.0,0.0,0.043,0.0,0.0,0.045,0.0,0.082,0.182,0.0,0.384,0.0,0.064,0.036,0.078,0.1,0.026,0.227,0.034,0.017,0.367,0.0	0.14,0.0,0.02,0.0,0.041,0.043,0.238,0.066,0.036,0.325,0.0,0.113,0.067,0.0,0.078,0.0,0.0,0.036,0.03,0.022,0.02,0.075,0.036,0.064,0.056,0.0,0.0,0.0,0.416,0.0,0.086,0.1,0.024,0.09,0.0,0.0,0.041,0.029,0.0,0.292,0.027,0.143,0.069,0.151,0.029,0.0,0.039,0.0,0.086,0.238,0.0,0.0,0.404,0.0,0.308,0.221,0.0,0.06,0.033,0.0,0.0,0.0,0.016,0.143,0.0	-0.01		0	0.041	0.084	0.045	0.019	0.034	0	0.182	0.146	0	0.053	0.037	0	0.108	0.121	0.032	0.165	0
CAMKK2--Event_ID: 37056 (Arc1-Arc2:SE)			103325	CAMKK2	CAMKK2	chr12	-	121244572	121244615					121237691	121240869	121245139	121245240		103325	0,2,1,6,4,3,0,1,3,24,4,2,1,4,0,11,3,0,2,7,18,1,2,2,2,14,13,1,3,6,1,2,6,6,4,1,8,2,14,5,8,20,2,2,32,0,4,4,7,8,4,0,7,0,6,11,1,0,8,14,0,4,1,2,6,13,10,1,18,5,3	11,149,180,137,212,197,51,64,121,36,66,44,9,180,71,131,47,4,84,13,139,38,89,85,78,118,124,13,70,148,57,89,96,227,152,58,112,2,84,77,35,66,198,86,259,212,68,115,109,35,96,33,163,19,70,22,71,25,96,51,6,57,100,132,135,166,49,71,153,12,58	0,0,16,3,3,7,7,1,3,22,4,1,24,9,2,3,8,4,1,4,1,4,5,10,4,0,2,6,25,3,2,3,5,24,14,0,5,12,0,37,1,6,8,1,28,5,3,3,4,14,0,4,16,11,18,31,4,3,7,2,3,2,3,4,0	19,16,121,106,54,95,45,109,54,75,43,53,62,123,64,29,108,87,85,133,115,231,106,72,149,37,86,69,20,75,69,93,122,145,48,13,89,79,16,45,147,48,21,18,128,33,150,86,84,93,15,54,69,57,109,70,57,147,65,12,51,121,121,70,11	116	74	7.07851e-07	0.000885818	0.0,0.008,0.004,0.027,0.012,0.01,0.0,0.01,0.016,0.298,0.037,0.028,0.066,0.014,0.0,0.051,0.039,0.0,0.015,0.256,0.076,0.017,0.014,0.015,0.016,0.07,0.063,0.047,0.027,0.025,0.011,0.014,0.038,0.017,0.017,0.011,0.044,0.389,0.096,0.04,0.127,0.162,0.006,0.015,0.073,0.0,0.036,0.022,0.039,0.127,0.026,0.0,0.027,0.0,0.052,0.242,0.009,0.0,0.05,0.149,0.0,0.043,0.006,0.01,0.028,0.048,0.115,0.009,0.07,0.21,0.032	0.0,0.0,0.078,0.018,0.034,0.045,0.09,0.006,0.034,0.158,0.056,0.012,0.198,0.045,0.02,0.062,0.045,0.028,0.007,0.019,0.006,0.011,0.029,0.081,0.017,0.0,0.015,0.053,0.444,0.025,0.018,0.02,0.025,0.096,0.157,0.0,0.035,0.088,0.0,0.344,0.004,0.074,0.196,0.034,0.122,0.088,0.013,0.022,0.029,0.088,0.0,0.045,0.129,0.11,0.095,0.22,0.043,0.013,0.064,0.096,0.036,0.01,0.016,0.035,0.0	-0.01		0	0.008	0.004	0.027	0.012	0.01	0	0.01	0.016	0.298	0.037	0.028	0.066	0.014	0	0.051	0.039	0
CARM1--Event_ID: 12051 (Arc1-Arc3:SE)			36566	CARM1	CARM1	chr19	+	10921374	10921443					10921049	10921127	10921614	10922772		36566	182,507,714,604,743,518,327,377,673,163,788,789,202,596,1215,1018,303,52,882,111,654,688,902,496,221,1052,693,415,700,675,793,364,419,605,1070,632,779,99,421,565,619,751,975,201,582,1076,629,702,545,317,689,459,414,178,518,182,409,295,344,648,143,408,711,711,618,596,738,723,967,289,678	27,135,143,125,270,137,106,104,171,243,207,201,42,136,166,328,334,9,364,119,300,163,313,115,122,158,355,123,279,277,274,66,139,296,158,252,166,31,356,268,184,251,257,75,258,294,186,187,192,114,235,163,156,72,203,289,212,71,154,233,16,129,141,298,176,110,226,202,454,159,273	319,122,672,665,399,291,703,418,853,683,323,703,364,622,1031,901,1252,553,734,1117,1008,705,674,1034,684,542,1028,517,580,245,315,625,485,652,217,503,553,774,150,1161,573,333,73,162,547,196,633,613,609,749,44,555,806,775,469,1012,782,867,666,118,317,530,1094,767,100	112,41,341,203,174,186,146,162,246,127,116,151,156,200,309,196,321,239,195,327,241,314,182,286,243,154,411,405,121,117,201,122,101,357,272,90,136,290,71,538,172,220,218,310,189,85,295,299,257,225,41,138,300,237,176,236,280,288,258,230,241,353,279,198,91	142	74	0.0154114	1	0.778,0.662,0.722,0.716,0.589,0.663,0.617,0.654,0.672,0.259,0.665,0.672,0.715,0.695,0.792,0.618,0.321,0.751,0.558,0.327,0.532,0.687,0.6,0.692,0.486,0.776,0.504,0.637,0.567,0.559,0.601,0.742,0.611,0.516,0.779,0.567,0.71,0.625,0.381,0.524,0.637,0.609,0.664,0.583,0.54,0.656,0.638,0.662,0.597,0.592,0.604,0.595,0.58,0.563,0.571,0.247,0.501,0.684,0.538,0.592,0.823,0.622,0.724,0.554,0.647,0.738,0.63,0.6…	0.597,0.608,0.507,0.631,0.544,0.449,0.715,0.573,0.644,0.737,0.592,0.708,0.549,0.618,0.635,0.706,0.67,0.547,0.662,0.64,0.686,0.539,0.659,0.653,0.595,0.647,0.566,0.399,0.714,0.522,0.45,0.727,0.714,0.488,0.294,0.744,0.679,0.582,0.524,0.529,0.635,0.441,0.149,0.214,0.601,0.546,0.528,0.517,0.553,0.634,0.359,0.677,0.583,0.63,0.581,0.691,0.593,0.611,0.574,0.211,0.407,0.439,0.671,0.669,0.364	0.04		0.778	0.662	0.722	0.716	0.589	0.663	0.617	0.654	0.672	0.259	0.665	0.672	0.715	0.695	0.792	0.618	0.321	0.751
CASP9--Event_ID: 74016 (Arc1-Arc3:SE)			225787	CASP9	CASP9	chr1	-	15504610	15504758					15495272	15495452	15518109	15518395		225787	4,80,67,64,83,88,18,127,99,84,31,32,13,96,40,54,77,1,63,35,73,86,82,19,76,19,6,27,68,89,26,86,50,109,63,49,43,8,27,45,41,48,66,82,85,87,35,73,67,21,50,40,47,19,40,109,56,13,21,68,2,47,39,87,57,40,44,41,79,29,51	8,11,12,4,20,22,5,21,16,5,7,17,3,5,14,11,6,0,20,2,10,11,13,5,4,5,6,4,8,16,11,22,8,8,24,10,9,7,6,4,9,22,11,4,3,15,6,15,11,7,8,12,8,3,12,0,12,3,8,9,0,7,10,6,14,7,8,16,20,1,13	17,14,113,24,82,38,27,42,61,107,45,28,13,71,56,67,36,97,55,73,71,92,74,96,77,28,69,48,20,24,45,52,63,57,28,77,38,51,20,40,83,36,43,56,53,39,75,81,32,74,23,39,35,25,55,47,32,43,36,75,106,54,81,109,61	0,8,20,16,5,13,10,11,11,15,5,6,0,8,10,10,7,11,5,17,11,11,10,8,12,4,21,4,6,2,4,14,15,12,11,7,4,9,12,19,16,2,2,1,7,5,7,18,14,13,0,4,15,3,7,2,6,21,4,1,17,15,22,11,0	148	74	0.259517	1	0.2,0.784,0.736,0.889,0.675,0.667,0.643,0.751,0.756,0.894,0.689,0.485,0.684,0.906,0.588,0.711,0.865,1.0,0.612,0.897,0.785,0.796,0.759,0.655,0.905,0.655,0.333,0.771,0.81,0.736,0.542,0.662,0.758,0.872,0.568,0.71,0.705,0.364,0.692,0.849,0.695,0.522,0.75,0.911,0.934,0.744,0.745,0.709,0.753,0.6,0.758,0.625,0.746,0.76,0.625,1.0,0.7,0.684,0.568,0.791,1.0,0.77,0.661,0.879,0.671,0.741,0.733,0.562,0.664,0.…	1.0,0.467,0.739,0.429,0.891,0.594,0.574,0.656,0.735,0.781,0.818,0.7,1.0,0.816,0.737,0.77,0.72,0.815,0.846,0.682,0.763,0.807,0.787,0.857,0.762,0.778,0.622,0.857,0.625,0.857,0.849,0.65,0.677,0.704,0.56,0.846,0.826,0.739,0.455,0.513,0.722,0.9,0.915,0.966,0.791,0.796,0.843,0.692,0.533,0.74,1.0,0.83,0.538,0.806,0.797,0.922,0.727,0.506,0.818,0.974,0.757,0.643,0.648,0.832,1.0	-0.032		0.2	0.784	0.736	0.889	0.675	0.667	0.643	0.751	0.756	0.894	0.689	0.485	0.684	0.906	0.588	0.711	0.865	1
CAST--Event_ID: 4001 (Arc1-Arc3:MXE)			20925	CAST	CAST	chr5	+			96722638	96722698	96727488	96727530	96695835	96695907	96729611	96729725		20925	13,37,39,51,60,152,26,80,32,218,14,14,11,94,33,26,33,11,54,65,151,15,25,13,76,30,54,18,27,53,70,34,63,64,20,10,29,11,98,8,7,26,59,36,98,34,46,30,50,14,38,26,38,3,24,260,10,14,37,70,2,11,17,34,54,65,93,26,60,29,25	6,26,43,53,24,49,8,33,24,45,9,11,3,46,63,34,26,2,52,15,56,18,16,19,36,30,26,6,14,38,18,21,29,41,24,5,21,2,16,19,6,14,22,34,51,37,21,29,51,5,47,10,26,0,12,24,25,3,13,21,0,15,5,16,38,20,18,17,39,13,1	1,37,29,38,20,25,120,38,61,77,52,11,54,101,29,13,22,23,57,100,23,104,32,33,49,14,29,31,37,80,35,29,16,166,15,9,118,38,19,29,44,17,92,184,87,12,135,59,29,77,3,18,41,20,71,37,12,39,16,155,183,36,19,20,29	19,9,24,25,19,40,49,26,17,22,12,9,30,54,30,10,12,34,28,30,21,53,23,8,32,8,45,21,18,19,27,21,23,38,12,8,35,15,3,15,23,10,7,37,22,12,41,33,14,33,11,9,11,38,27,24,8,30,26,35,74,25,19,11,13	133	115	0.879858	1	0.652,0.552,0.44,0.454,0.684,0.728,0.738,0.677,0.536,0.807,0.574,0.524,0.76,0.639,0.312,0.398,0.523,0.826,0.473,0.789,0.7,0.419,0.575,0.372,0.646,0.464,0.642,0.722,0.625,0.547,0.771,0.583,0.653,0.574,0.419,0.634,0.544,0.826,0.841,0.267,0.502,0.616,0.699,0.478,0.624,0.443,0.654,0.472,0.459,0.708,0.411,0.692,0.558,1.0,0.634,0.904,0.257,0.801,0.711,0.742,1.0,0.388,0.746,0.648,0.551,0.738,0.817,0.569…	0.044,0.78,0.511,0.568,0.476,0.351,0.679,0.558,0.756,0.752,0.789,0.514,0.609,0.618,0.455,0.529,0.613,0.369,0.638,0.742,0.486,0.629,0.546,0.781,0.57,0.602,0.358,0.561,0.64,0.785,0.528,0.544,0.376,0.791,0.519,0.493,0.745,0.687,0.846,0.626,0.623,0.595,0.919,0.811,0.774,0.464,0.74,0.607,0.642,0.669,0.191,0.634,0.763,0.313,0.695,0.571,0.565,0.529,0.347,0.793,0.681,0.555,0.464,0.611,0.659	0.024		0.652	0.552	0.44	0.454	0.684	0.728	0.738	0.677	0.536	0.807	0.574	0.524	0.76	0.639	0.312	0.398	0.523	0.826
CCDC50--Event_ID: 36260 (Arc2-Arc3:SE)	CCDC50--Event_ID: 39903 (Arc1-Arc3:SE)		119931	CCDC50	CCDC50	chr3	+	191375061	191375589					191369918	191370036	191380158	191380274		119931	5,11,13,10,10,6,11,3,4,143,3,5,3,24,17,18,17,0,7,47,15,1,4,2,10,5,15,3,10,6,3,20,7,5,16,0,5,2,3,36,1,6,48,7,11,11,15,8,5,0,6,4,13,0,5,127,11,8,4,9,3,14,3,19,1,6,3,7,7,3,2	289,312,436,149,410,301,160,339,284,102,226,200,68,311,399,256,157,118,273,57,378,246,259,242,233,289,216,58,217,249,427,232,277,204,446,106,173,91,113,290,86,146,627,258,398,369,271,321,194,67,160,111,555,85,160,117,166,75,113,207,55,297,317,334,259,340,210,332,343,89,189	0,1,2,5,2,10,9,2,3,12,5,14,8,8,4,14,3,6,4,6,7,13,6,8,65,4,16,14,3,6,12,2,24,33,8,3,9,2,11,9,13,3,40,35,8,3,6,35,8,3,1,7,9,24,18,9,5,15,8,99,19,24,5,6,2	37,122,308,245,249,229,192,137,257,324,143,178,408,278,309,127,122,280,159,296,280,306,301,193,400,93,419,165,105,184,207,195,191,318,123,67,511,168,288,183,245,129,137,248,199,149,286,384,125,241,119,60,195,338,195,222,150,371,162,144,216,405,216,212,42	148	74	0.0144538	1	0.009,0.017,0.015,0.032,0.012,0.01,0.033,0.004,0.007,0.412,0.007,0.012,0.022,0.037,0.021,0.034,0.051,0.0,0.013,0.292,0.019,0.002,0.008,0.004,0.021,0.009,0.034,0.025,0.023,0.012,0.004,0.041,0.012,0.012,0.018,0.0,0.014,0.011,0.013,0.058,0.006,0.02,0.037,0.013,0.014,0.015,0.027,0.012,0.013,0.0,0.018,0.018,0.012,0.0,0.015,0.352,0.032,0.051,0.017,0.021,0.027,0.023,0.005,0.028,0.002,0.009,0.007,0.01,0.…	0.0,0.004,0.003,0.01,0.004,0.021,0.023,0.007,0.006,0.018,0.017,0.038,0.01,0.014,0.006,0.052,0.012,0.011,0.012,0.01,0.012,0.021,0.01,0.02,0.075,0.021,0.019,0.041,0.014,0.016,0.028,0.005,0.059,0.049,0.031,0.022,0.009,0.006,0.019,0.024,0.026,0.011,0.127,0.066,0.02,0.01,0.01,0.044,0.031,0.006,0.004,0.055,0.023,0.034,0.044,0.02,0.016,0.02,0.024,0.256,0.042,0.029,0.011,0.014,0.023	0.004		0.009	0.017	0.015	0.032	0.012	0.01	0.033	0.004	0.007	0.412	0.007	0.012	0.022	0.037	0.021	0.034	0.051	0
CD151--Event_ID: 44286 (Arc1-Arc3:SE)			132912	CD151	CD151	chr11	+	834529	834591					832951	833026	836062	836153		132912	22,182,453,230,113,129,207,406,355,944,111,152,37,195,131,200,43,26,327,349,241,137,287,1,451,127,219,37,176,264,111,260,123,523,186,42,89,42,172,80,90,232,192,459,324,361,155,199,416,57,123,66,238,34,101,1040,137,77,112,153,14,90,83,170,145,39,145,204,274,67,122	151,250,391,182,225,121,272,403,373,261,133,180,35,201,149,245,184,49,460,116,204,238,226,54,437,230,238,48,238,240,173,182,131,449,161,66,126,32,150,129,118,222,253,650,266,344,152,289,365,60,291,128,155,42,118,356,196,72,144,333,33,109,138,215,190,172,155,295,375,93,143	30,49,236,721,274,160,225,7,80,252,130,81,96,130,104,234,121,104,310,253,207,435,135,224,202,54,250,136,181,242,63,153,98,246,33,19,125,160,35,311,160,94,1086,1700,153,235,199,338,156,186,39,86,180,41,95,113,117,165,134,588,477,298,154,273,54	32,91,221,612,391,224,200,239,76,268,111,86,92,165,119,239,127,239,333,232,132,322,131,309,252,46,442,101,111,204,85,173,89,195,73,38,121,153,88,235,187,102,273,507,134,234,179,359,243,179,70,35,210,80,123,100,88,182,144,225,422,239,199,337,128	135	74	0.0302873	1	0.074,0.285,0.388,0.409,0.216,0.369,0.294,0.356,0.343,0.665,0.314,0.316,0.367,0.347,0.325,0.309,0.114,0.225,0.28,0.623,0.393,0.24,0.41,0.01,0.361,0.232,0.335,0.297,0.288,0.376,0.26,0.439,0.34,0.39,0.388,0.259,0.279,0.418,0.386,0.254,0.295,0.364,0.294,0.279,0.4,0.365,0.359,0.274,0.385,0.342,0.188,0.22,0.457,0.307,0.319,0.616,0.277,0.37,0.299,0.201,0.189,0.312,0.248,0.302,0.295,0.111,0.339,0.275,0.…	0.339,0.228,0.369,0.392,0.278,0.281,0.381,0.016,0.366,0.34,0.391,0.34,0.364,0.302,0.324,0.349,0.343,0.193,0.338,0.374,0.462,0.425,0.361,0.284,0.305,0.392,0.237,0.425,0.472,0.394,0.289,0.326,0.376,0.409,0.199,0.215,0.362,0.364,0.179,0.42,0.319,0.336,0.686,0.648,0.385,0.355,0.379,0.34,0.26,0.363,0.234,0.574,0.32,0.219,0.297,0.382,0.422,0.332,0.338,0.589,0.383,0.406,0.298,0.308,0.188	-0.03		0.074	0.285	0.388	0.409	0.216	0.369	0.294	0.356	0.343	0.665	0.314	0.316	0.367	0.347	0.325	0.309	0.114	0.225
CD47--Event_ID: 1036 (Arc1-Arc2:SE)			2976	CD47	CD47	chr3	-	108049618	108049651					108043093	108047292	108051938	108051970		2976	13,35,30,21,22,23,27,18,30,7,23,35,11,28,10,19,17,21,37,12,66,72,36,25,12,27,33,87,29,81,11,14,13,32,70,11,59,61,10,30,12,15,25,12,30,15,15,45,31,41,19,20,50,15,37,30,47,26,40,25,3,28,114,33,20,40,25,17,46,25,29	155,258,128,61,98,171,190,187,266,128,90,113,34,235,156,82,42,170,204,179,345,574,152,67,237,52,78,116,122,154,32,53,74,280,92,33,69,364,234,87,100,211,68,327,133,122,68,77,215,340,78,115,125,108,110,210,68,148,122,245,61,88,97,53,142,124,209,239,110,302,98	60,57,76,15,2,20,41,23,26,4,41,17,5,40,16,38,45,50,24,54,29,82,39,77,37,30,17,45,8,4,40,26,29,55,11,84,30,19,20,4,16,10,12,43,22,4,21,40,22,11,83,14,41,4,20,86,22,32,12,15,32,58,49,24,78	231,412,128,141,169,85,95,68,89,94,251,53,91,268,77,194,156,341,80,235,93,532,53,986,86,45,131,158,237,115,77,74,27,169,104,221,74,69,75,334,75,49,213,219,112,238,73,173,72,119,357,61,129,66,92,254,65,104,73,113,228,107,37,247,1190	106	74	0.905944	1	0.055,0.087,0.141,0.194,0.135,0.086,0.09,0.063,0.073,0.037,0.151,0.178,0.184,0.077,0.043,0.139,0.22,0.079,0.112,0.045,0.118,0.081,0.142,0.207,0.034,0.266,0.228,0.344,0.142,0.269,0.194,0.156,0.109,0.074,0.347,0.189,0.374,0.105,0.029,0.194,0.077,0.047,0.204,0.025,0.136,0.079,0.133,0.29,0.091,0.078,0.145,0.108,0.218,0.088,0.19,0.091,0.325,0.109,0.186,0.066,0.033,0.182,0.451,0.303,0.09,0.184,0.077,0.…	0.153,0.088,0.293,0.069,0.008,0.141,0.232,0.191,0.169,0.029,0.102,0.183,0.037,0.094,0.127,0.12,0.168,0.093,0.173,0.138,0.179,0.097,0.339,0.052,0.231,0.318,0.083,0.166,0.023,0.024,0.266,0.197,0.429,0.185,0.069,0.21,0.221,0.161,0.157,0.008,0.13,0.125,0.038,0.121,0.121,0.012,0.167,0.139,0.176,0.061,0.14,0.138,0.182,0.041,0.132,0.191,0.191,0.177,0.103,0.085,0.089,0.275,0.48,0.064,0.044	0		0.055	0.087	0.141	0.194	0.135	0.086	0.09	0.063	0.073	0.037	0.151	0.178	0.184	0.077	0.043	0.139	0.22	0.079
CD47--Event_ID: 260 (Arc1-Arc3:MXE)			1376	CD47	CD47	chr3	-			108049618	108049651	108050577	108050602	108043093	108047292	108051938	108051970		1376	20,32,26,19,35,22,48,25,41,88,37,44,10,35,20,31,26,27,44,53,100,64,39,30,46,36,25,74,30,82,14,13,15,44,52,5,47,71,21,32,20,31,25,34,26,22,14,45,57,53,31,10,42,9,33,95,32,29,33,31,1,27,124,41,18,47,30,20,49,44,31	13,35,30,21,22,23,27,18,30,7,23,35,11,28,10,19,17,21,37,12,66,72,36,25,12,27,33,87,29,81,11,14,13,32,70,11,59,61,10,30,12,15,25,12,30,15,15,45,31,41,19,20,50,15,37,30,47,26,40,25,3,28,114,33,20,40,25,17,46,25,29	66,84,49,11,15,30,39,23,30,13,56,12,7,45,17,43,37,44,20,50,31,82,31,33,28,18,24,42,11,9,34,30,19,75,11,51,15,32,20,16,20,12,95,141,23,30,25,58,24,9,93,22,25,17,24,97,10,14,8,52,64,61,56,31,113	60,57,76,15,2,20,41,23,26,4,41,17,5,40,16,38,45,50,24,54,29,82,39,77,37,30,17,45,8,4,40,26,29,55,11,84,30,19,20,4,16,10,12,43,22,4,21,40,22,11,83,14,41,4,20,86,22,32,12,15,32,58,49,24,78	98	106	0.404425	1	0.625,0.497,0.484,0.495,0.632,0.509,0.658,0.6,0.596,0.931,0.635,0.576,0.496,0.575,0.684,0.638,0.623,0.582,0.563,0.827,0.621,0.49,0.54,0.565,0.806,0.591,0.45,0.479,0.528,0.523,0.579,0.501,0.555,0.598,0.446,0.33,0.463,0.557,0.694,0.536,0.643,0.691,0.52,0.754,0.484,0.613,0.502,0.52,0.665,0.583,0.638,0.351,0.476,0.394,0.491,0.774,0.424,0.547,0.472,0.573,0.265,0.511,0.541,0.573,0.493,0.56,0.565,0.56,0…	0.543,0.614,0.411,0.442,0.89,0.619,0.507,0.52,0.555,0.779,0.596,0.433,0.602,0.549,0.535,0.55,0.471,0.488,0.474,0.5,0.536,0.52,0.462,0.317,0.45,0.394,0.604,0.502,0.598,0.709,0.479,0.555,0.415,0.596,0.52,0.396,0.351,0.646,0.52,0.812,0.575,0.565,0.895,0.78,0.531,0.89,0.563,0.611,0.541,0.469,0.548,0.63,0.397,0.821,0.565,0.55,0.33,0.321,0.419,0.789,0.684,0.532,0.553,0.583,0.61	0.006		0.625	0.497	0.484	0.495	0.632	0.509	0.658	0.6	0.596	0.931	0.635	0.576	0.496	0.575	0.684	0.638	0.623	0.582
CD47--Event_ID: 955 (Arc1-Arc3:SE)	CD47--Event_ID: 902 (Arc2-Arc3:SE)		2975	CD47	CD47	chr3	-	108049618	108049651					108043093	108047292	108050577	108050602		2975	47,117,73,55,79,60,103,66,92,20,62,112,28,114,54,71,59,80,120,33,231,211,120,91,31,93,83,291,82,240,48,34,37,117,181,28,141,176,50,100,47,74,78,31,94,64,44,105,108,122,61,79,163,30,109,77,136,83,82,56,18,85,357,96,61,120,69,52,126,139,72	3,4,4,2,0,8,13,5,2,48,2,4,4,1,7,1,1,0,8,36,15,10,5,0,19,2,0,2,1,4,0,0,2,8,4,1,3,10,6,0,2,8,2,11,1,4,4,3,2,10,7,7,2,1,0,46,4,6,0,5,0,2,1,0,2,6,6,2,1,18,1	243,166,224,37,15,81,143,101,97,21,127,52,23,128,55,124,107,133,79,184,83,230,122,253,95,85,75,126,24,19,101,82,73,169,31,256,74,75,73,21,55,46,27,87,62,17,63,125,59,31,229,39,106,21,66,300,62,73,38,43,90,181,158,86,237	12,7,0,6,3,4,6,0,1,1,14,1,0,5,2,12,3,4,2,7,3,14,1,7,4,0,1,5,2,3,3,3,0,7,1,0,1,4,5,8,3,2,64,79,1,18,2,14,0,2,10,3,1,4,3,4,2,0,0,28,17,10,1,2,24	106	74	0.707289	1	0.916,0.953,0.927,0.95,1.0,0.84,0.847,0.902,0.97,0.225,0.956,0.951,0.83,0.988,0.843,0.98,0.976,1.0,0.913,0.39,0.915,0.936,0.944,1.0,0.532,0.97,1.0,0.99,0.983,0.977,1.0,1.0,0.928,0.911,0.969,0.951,0.97,0.925,0.853,1.0,0.943,0.866,0.965,0.663,0.985,0.918,0.885,0.961,0.974,0.895,0.859,0.887,0.983,0.954,1.0,0.539,0.96,0.906,1.0,0.887,1.0,0.967,0.996,1.0,0.955,0.933,0.889,0.948,0.989,0.844,0.98	0.934,0.943,1.0,0.811,0.777,0.934,0.943,1.0,0.985,0.936,0.864,0.973,1.0,0.947,0.95,0.878,0.961,0.959,0.965,0.948,0.951,0.92,0.988,0.962,0.943,1.0,0.981,0.946,0.893,0.816,0.959,0.95,1.0,0.944,0.956,1.0,0.981,0.929,0.911,0.647,0.928,0.941,0.228,0.435,0.977,0.397,0.957,0.862,1.0,0.915,0.941,0.901,0.987,0.786,0.939,0.981,0.956,1.0,1.0,0.517,0.787,0.927,0.991,0.968,0.873	0.009		0.916	0.953	0.927	0.95	1	0.84	0.847	0.902	0.97	0.225	0.956	0.951	0.83	0.988	0.843	0.98	0.976	1
CHTF8--Event_ID: 23359 (Arc2-Arc3:SE)			77151	CHTF8	CHTF8	chr16	-	69121052	69121170					69118008	69120649	69121435	69121493		77151	12,99,87,168,155,183,44,70,153,174,42,57,11,264,151,144,26,2,91,50,212,15,131,20,175,83,81,11,63,156,42,214,138,180,218,15,174,10,43,65,34,144,244,112,170,102,91,148,86,4,82,10,158,8,81,151,22,10,68,58,1,56,13,96,179,84,95,72,125,8,53	16,72,63,46,84,97,12,80,76,29,27,23,13,107,151,59,14,0,114,8,98,10,56,22,44,64,45,0,29,31,47,70,48,79,79,10,66,0,28,20,27,53,118,21,101,57,45,45,65,8,57,5,103,3,46,14,4,9,33,35,1,31,7,30,74,65,55,41,52,2,19	16,30,81,127,65,27,64,74,93,94,47,28,116,169,70,21,42,61,78,153,110,160,119,84,234,23,107,56,20,106,61,136,37,214,46,1,142,114,53,66,171,44,72,44,189,40,190,103,73,120,24,30,125,68,56,54,101,80,39,179,154,147,159,60,12	5,6,34,41,22,32,36,45,51,75,29,23,60,90,53,7,43,24,30,83,98,88,51,34,109,9,45,27,41,34,27,50,26,72,4,2,60,44,25,55,77,33,12,6,71,5,94,47,42,62,9,9,53,85,14,35,76,46,29,12,30,83,54,32,2	148	74	0.720929	1	0.273,0.407,0.408,0.646,0.48,0.485,0.647,0.304,0.502,0.75,0.437,0.553,0.297,0.552,0.333,0.55,0.481,1.0,0.285,0.758,0.52,0.429,0.539,0.312,0.665,0.393,0.474,1.0,0.521,0.716,0.309,0.605,0.59,0.533,0.58,0.429,0.569,1.0,0.434,0.619,0.386,0.576,0.508,0.727,0.457,0.472,0.503,0.622,0.398,0.2,0.418,0.5,0.434,0.571,0.468,0.844,0.733,0.357,0.507,0.453,0.333,0.475,0.481,0.615,0.547,0.393,0.463,0.468,0.546,0…	0.615,0.714,0.544,0.608,0.596,0.297,0.471,0.451,0.477,0.385,0.448,0.378,0.492,0.484,0.398,0.6,0.328,0.56,0.565,0.48,0.359,0.476,0.538,0.553,0.518,0.561,0.543,0.509,0.196,0.609,0.53,0.576,0.416,0.598,0.852,0.2,0.542,0.564,0.515,0.375,0.526,0.4,0.75,0.786,0.571,0.8,0.503,0.523,0.465,0.492,0.571,0.625,0.541,0.286,0.667,0.435,0.399,0.465,0.402,0.882,0.72,0.47,0.596,0.484,0.75	-0.001		0.273	0.407	0.408	0.646	0.48	0.485	0.647	0.304	0.502	0.75	0.437	0.553	0.297	0.552	0.333	0.55	0.481	1
CLSTN1--Event_ID: 40157 (Arc1-Arc3:SE)			120682	CLSTN1	CLSTN1	chr1	-	9737497	9737554					9735884	9736042	9741093	9741256		120682	17,984,948,1348,1221,1654,128,378,1326,214,385,472,38,901,289,1431,243,6,711,34,1045,234,824,193,668,573,305,4,647,1504,541,808,1049,1263,1400,279,1017,32,576,686,189,441,819,421,941,976,590,1179,533,151,901,56,1020,37,818,199,333,69,346,442,5,450,517,1094,1391,986,521,580,1289,36,371	11,96,660,41,133,100,36,230,36,435,108,23,17,197,328,110,86,5,158,59,100,42,43,49,249,80,66,22,37,37,175,85,26,77,47,41,22,2,19,49,27,18,330,297,64,278,23,49,15,7,101,23,165,12,28,445,82,2,50,18,0,73,25,190,33,36,150,2,33,7,6	16,70,1422,395,504,941,649,622,471,647,237,169,455,930,1041,118,385,667,655,882,891,1059,1038,356,1462,123,840,378,190,466,695,671,717,1054,257,17,1000,915,53,1279,666,395,142,159,908,167,768,481,459,1017,28,129,591,345,694,264,361,883,637,64,437,314,1028,570,28	0,18,35,42,4,26,83,29,44,340,82,65,10,7,122,59,39,7,204,41,49,58,111,27,316,4,17,25,2,17,91,4,87,125,12,15,47,10,34,15,140,0,172,161,30,82,252,603,19,6,7,1,21,55,92,18,5,37,57,393,231,483,22,11,15	130	74	0.00763203	1	0.468,0.854,0.45,0.949,0.839,0.904,0.669,0.483,0.954,0.219,0.67,0.921,0.56,0.722,0.334,0.881,0.617,0.406,0.719,0.247,0.856,0.76,0.916,0.692,0.604,0.803,0.725,0.094,0.909,0.959,0.638,0.844,0.958,0.903,0.944,0.795,0.963,0.901,0.945,0.889,0.799,0.933,0.586,0.447,0.893,0.666,0.936,0.932,0.953,0.925,0.835,0.581,0.779,0.637,0.943,0.203,0.698,0.952,0.798,0.933,1.0,0.778,0.922,0.766,0.96,0.94,0.664,0.994…	1.0,0.689,0.959,0.843,0.986,0.954,0.817,0.924,0.859,0.52,0.622,0.597,0.963,0.987,0.829,0.532,0.849,0.982,0.646,0.925,0.912,0.912,0.842,0.882,0.725,0.946,0.966,0.896,0.982,0.94,0.813,0.99,0.824,0.828,0.924,0.392,0.924,0.981,0.47,0.98,0.73,1.0,0.32,0.36,0.945,0.537,0.634,0.312,0.932,0.99,0.695,0.987,0.941,0.781,0.811,0.893,0.976,0.931,0.864,0.085,0.519,0.27,0.964,0.967,0.515	-0.032		0.468	0.854	0.45	0.949	0.839	0.904	0.669	0.483	0.954	0.219	0.67	0.921	0.56	0.722	0.334	0.881	0.617	0.406
CMTM7--Event_ID: 12663 (Arc2-Arc3:SE)			42265	CMTM7	CMTM7	chr3	+	32449453	32449552					32441839	32442013	32452391	32452473		42265	125,502,790,365,687,562,341,636,968,138,429,567,214,548,474,658,490,56,892,59,502,917,969,316,478,657,535,453,552,668,360,847,397,513,472,213,521,154,317,836,355,406,877,503,672,1151,416,532,801,319,595,362,1176,122,399,185,672,451,317,499,63,367,1627,665,439,543,392,329,912,208,477	52,115,238,101,121,88,77,83,172,6,104,180,38,133,291,210,187,14,151,3,135,170,180,118,68,237,297,101,216,104,183,209,144,83,143,87,153,39,41,148,149,211,270,126,148,269,139,144,158,107,224,119,293,17,80,7,149,95,126,79,16,104,427,127,142,241,34,153,228,72,128	484,135,859,837,643,950,408,365,700,491,448,399,203,350,615,634,565,774,601,719,748,536,551,1249,845,203,464,436,141,504,459,335,505,647,295,271,286,614,408,704,429,183,437,651,514,541,673,374,433,218,141,434,468,279,381,338,526,600,402,84,719,814,1039,1012,349	111,49,218,246,175,206,200,147,239,134,45,63,79,104,147,173,216,239,243,187,188,57,186,73,153,186,279,135,37,148,87,114,58,137,127,70,114,173,69,164,130,71,17,36,98,76,100,95,149,121,26,110,116,78,79,118,155,195,118,2,114,147,308,20,76	148	74	0.366593	1	0.546,0.686,0.624,0.644,0.74,0.762,0.689,0.793,0.738,0.92,0.673,0.612,0.738,0.673,0.449,0.61,0.567,0.667,0.747,0.908,0.65,0.73,0.729,0.572,0.779,0.581,0.474,0.692,0.561,0.763,0.496,0.67,0.58,0.756,0.623,0.55,0.63,0.664,0.794,0.739,0.544,0.49,0.619,0.666,0.694,0.681,0.599,0.649,0.717,0.598,0.57,0.603,0.667,0.782,0.714,0.93,0.693,0.704,0.557,0.76,0.663,0.638,0.656,0.724,0.607,0.53,0.852,0.518,0.667…	0.686,0.579,0.663,0.63,0.648,0.698,0.505,0.554,0.594,0.647,0.833,0.76,0.562,0.627,0.677,0.647,0.567,0.618,0.553,0.658,0.665,0.825,0.597,0.895,0.734,0.353,0.454,0.618,0.656,0.63,0.725,0.595,0.813,0.702,0.537,0.659,0.556,0.64,0.747,0.682,0.623,0.563,0.928,0.9,0.724,0.781,0.771,0.663,0.592,0.474,0.731,0.664,0.669,0.641,0.707,0.589,0.629,0.606,0.63,0.955,0.759,0.735,0.628,0.962,0.697	-0.004		0.546	0.686	0.624	0.644	0.74	0.762	0.689	0.793	0.738	0.92	0.673	0.612	0.738	0.673	0.449	0.61	0.567	0.667
COASY--Event_ID: 6349 (Arc2-Arc3:MXE)			38898	COASY	COASY	chr17	+			42562611	42563322	42563960	42564175	42562073	42562219	42564445	42564577		38898	2,21,106,49,54,12,28,10,14,157,27,31,10,33,24,39,12,2,54,75,40,12,26,23,44,28,21,5,11,56,22,37,19,100,21,20,12,3,16,12,4,10,17,53,50,25,12,21,33,0,26,16,29,6,11,243,29,5,5,63,0,29,15,40,23,14,48,8,32,6,7	31,133,332,160,196,124,106,145,167,194,120,141,52,145,332,246,103,13,137,111,257,115,176,184,153,127,140,29,164,221,95,304,128,324,172,158,105,18,110,83,50,100,215,235,185,102,153,147,143,30,86,73,140,26,131,301,116,40,78,147,8,94,110,188,203,101,129,181,186,24,108	1,16,39,8,30,18,4,17,12,14,16,8,26,26,11,6,29,28,27,22,37,111,14,7,6,8,25,11,7,14,7,19,4,33,11,2,25,18,20,0,35,18,88,137,23,13,18,155,25,13,5,6,9,29,49,18,6,32,11,177,31,24,14,4,10	40,37,210,79,107,31,107,85,119,139,59,92,154,155,106,145,164,182,98,211,175,301,149,106,136,81,207,101,65,64,80,145,92,189,102,50,159,168,47,126,136,111,119,231,121,93,73,310,120,150,29,95,126,126,178,271,100,190,123,199,116,173,153,152,37	148	148	0.0197048	1	0.061,0.136,0.242,0.234,0.216,0.088,0.209,0.065,0.077,0.447,0.184,0.18,0.161,0.185,0.067,0.137,0.104,0.133,0.283,0.403,0.135,0.094,0.129,0.111,0.223,0.181,0.13,0.147,0.063,0.202,0.188,0.109,0.129,0.236,0.109,0.112,0.103,0.143,0.127,0.126,0.074,0.091,0.073,0.184,0.213,0.197,0.073,0.125,0.188,0.0,0.232,0.18,0.172,0.188,0.077,0.447,0.2,0.111,0.06,0.3,0.0,0.236,0.12,0.175,0.102,0.122,0.271,0.042,0.14…	0.024,0.302,0.157,0.092,0.219,0.367,0.036,0.167,0.092,0.092,0.213,0.08,0.144,0.144,0.094,0.04,0.15,0.133,0.216,0.094,0.175,0.269,0.086,0.062,0.042,0.09,0.108,0.098,0.097,0.179,0.08,0.116,0.042,0.149,0.097,0.038,0.136,0.097,0.299,0.0,0.205,0.14,0.425,0.372,0.16,0.123,0.198,0.333,0.172,0.08,0.147,0.059,0.067,0.187,0.216,0.062,0.057,0.144,0.082,0.471,0.211,0.122,0.084,0.026,0.213	0.01		0.061	0.136	0.242	0.234	0.216	0.088	0.209	0.065	0.077	0.447	0.184	0.18	0.161	0.185	0.067	0.137	0.104	0.133
COBL--Event_ID: 56020 (Arc1-Arc2:SE)			156969	COBL	COBL	chr7	-	51083057	51083228					51070828	51073385	51085165	51085304		156969	0,13,17,1,12,24,4,3,9,69,3,1,0,19,11,1,6,0,17,7,5,2,3,1,12,16,6,0,1,3,7,5,0,5,2,0,2,0,4,5,5,2,34,5,11,2,4,3,27,0,2,0,38,3,0,36,0,0,1,1,0,8,3,6,10,5,14,0,2,0,0	0,0,0,0,0,0,0,0,0,0,0,1,0,0,0,0,1,0,0,0,6,0,0,0,0,0,0,0,0,0,0,0,0,0,0,0,0,8,0,0,75,0,2,0,0,0,0,0,0,0,0,0,0,0,0,0,0,0,0,148,2,0,0,0,0,0,89,0,0,91,0	0,2,6,1,3,6,2,16,0,27,5,3,11,3,4,1,0,3,9,8,3,4,10,25,16,0,5,2,16,3,27,44,3,11,4,0,3,0,5,1,21,0,15,13,3,3,60,36,1,0,2,0,1,1,3,2,0,4,1,57,12,9,7,1,0	0,5,0,0,0,0,27,0,0,181,0,0,0,0,0,0,0,0,0,0,0,0,0,0,0,0,0,0,594,0,0,0,0,0,0,0,0,0,0,23,0,0,0,0,0,0,2,1,0,33,0,0,57,0,2,46,0,0,0,1,0,0,0,0,1	148	74	1	1	NA,1.0,1.0,1.0,1.0,1.0,1.0,1.0,1.0,1.0,1.0,0.333,NA,1.0,1.0,1.0,0.75,NA,1.0,1.0,0.294,1.0,1.0,1.0,1.0,1.0,1.0,NA,1.0,1.0,1.0,1.0,NA,1.0,1.0,NA,1.0,0.0,1.0,1.0,0.032,1.0,0.895,1.0,1.0,1.0,1.0,1.0,1.0,NA,1.0,NA,1.0,1.0,NA,1.0,NA,NA,1.0,0.003,0.0,1.0,1.0,1.0,1.0,1.0,0.073,NA,1.0,0.0,NA	NA,0.167,1.0,1.0,1.0,1.0,0.036,1.0,NA,0.069,1.0,1.0,1.0,1.0,1.0,1.0,NA,1.0,1.0,1.0,1.0,1.0,1.0,1.0,1.0,NA,1.0,1.0,0.013,1.0,1.0,1.0,1.0,1.0,1.0,NA,1.0,NA,1.0,0.021,1.0,NA,1.0,1.0,1.0,1.0,0.938,0.947,1.0,0.0,1.0,NA,0.009,1.0,0.429,0.021,NA,1.0,1.0,0.966,1.0,1.0,1.0,1.0,0.0	0.036		0	1	1	1	1	1	1	1	1	1	1	0.333	0	1	1	1	0.75	0
COL5A1--Event_ID: 13519 (Arc2-Arc3:MXE)			84121	COL5A1	COL5A1	chr9	+			134829975	134830044	134830107	134830176	134825791	134825904	134834970	134835204		84121	19,312,1315,288,1056,737,150,366,317,392,506,266,63,1940,442,931,236,0,1564,42,2440,249,285,362,226,212,977,129,701,294,648,246,279,1152,158,536,178,45,3542,414,490,88,139,168,1453,191,848,203,295,1755,1040,326,696,37,680,303,411,66,442,3841,106,185,117,135,764,647,2077,679,1055,598,466	3,85,47,13,32,34,10,40,14,131,39,24,4,106,6,21,1,0,99,11,42,7,28,11,16,28,87,0,22,102,56,12,15,26,2,24,9,0,143,18,7,0,4,7,137,6,8,26,0,28,57,10,19,9,23,100,5,18,14,38,3,69,24,5,8,36,29,30,44,13,23	83,45,517,532,179,683,591,371,835,2045,1642,201,951,1855,509,311,1027,65,426,1468,355,1330,87,1563,350,183,890,1375,1129,4161,199,439,185,1281,514,21,984,1390,29,3045,529,627,194,302,1230,263,343,371,626,3262,26,194,2256,940,1017,2212,141,145,692,66,202,627,227,376,38	0,1,18,27,20,22,14,8,2,10,537,2,86,27,20,7,13,8,15,50,38,157,2,46,7,14,17,30,6,660,8,2,38,34,42,3,36,36,4,23,16,33,99,158,57,11,12,123,11,85,1,12,66,56,107,14,16,21,21,14,24,55,15,52,0	142	142	1	1	0.864,0.786,0.965,0.957,0.971,0.956,0.938,0.901,0.958,0.75,0.928,0.917,0.94,0.948,0.987,0.978,0.996,NA,0.94,0.792,0.983,0.973,0.911,0.971,0.934,0.883,0.918,1.0,0.97,0.742,0.92,0.953,0.949,0.978,0.988,0.957,0.952,1.0,0.961,0.958,0.986,1.0,0.972,0.96,0.914,0.97,0.991,0.886,1.0,0.984,0.948,0.97,0.973,0.804,0.967,0.752,0.988,0.786,0.969,0.99,0.972,0.728,0.83,0.964,0.99,0.947,0.986,0.958,0.96,0.979,0.…	1.0,0.978,0.966,0.952,0.899,0.969,0.977,0.979,0.998,0.995,0.754,0.99,0.917,0.986,0.962,0.978,0.987,0.89,0.966,0.967,0.903,0.894,0.978,0.971,0.98,0.929,0.981,0.979,0.995,0.863,0.961,0.995,0.83,0.974,0.924,0.875,0.965,0.975,0.879,0.993,0.971,0.95,0.662,0.657,0.956,0.96,0.966,0.751,0.983,0.975,0.963,0.942,0.972,0.944,0.905,0.994,0.898,0.873,0.971,0.825,0.894,0.919,0.938,0.879,1.0	0.001		0.864	0.786	0.965	0.957	0.971	0.956	0.938	0.901	0.958	0.75	0.928	0.917	0.94	0.948	0.987	0.978	0.996	0
COX20--Event_ID: 13269 (Arc1-Arc3:SE)			40418	COX20	COX20	chr1	+	244841943	244842058					244835336	244835756	244842194	244842258		40418	628,453,391,376,333,842,329,646,848,591,516,300,101,217,384,492,534,214,643,403,444,477,310,483,296,363,328,268,468,258,374,503,251,419,218,436,280,680,438,859,236,564,293,387,523,389,228,192,404,576,278,639,385,406,1008,807,537,511,395,860,146,366,721,380,367,724,374,456,412,522,372	205,120,83,70,72,366,107,187,275,488,93,168,42,78,117,217,219,40,268,460,133,203,138,140,116,122,137,120,223,151,52,164,97,127,85,299,88,298,265,333,87,78,100,196,239,153,82,79,206,248,89,358,122,140,387,936,222,203,97,251,75,142,385,114,138,313,123,133,163,280,177	807,425,242,439,273,553,322,459,381,493,551,619,334,582,313,809,612,380,277,691,560,1694,222,854,123,190,422,886,577,224,393,145,470,258,199,1425,475,674,1023,434,219,545,200,619,319,362,382,855,233,247,362,477,360,617,335,653,451,247,713,439,337,436,335,384,531	555,124,111,263,132,254,165,106,169,317,478,118,200,214,69,444,237,183,66,194,208,552,98,235,34,126,116,206,432,108,171,36,120,130,93,778,112,265,270,221,60,164,178,654,59,151,76,250,167,74,316,226,127,336,177,284,82,71,170,510,128,201,114,222,427	148	74	0.198265	1	0.605,0.654,0.702,0.729,0.698,0.535,0.606,0.633,0.607,0.377,0.735,0.472,0.546,0.582,0.621,0.531,0.549,0.728,0.545,0.305,0.625,0.54,0.529,0.633,0.561,0.598,0.545,0.528,0.512,0.461,0.782,0.605,0.564,0.623,0.562,0.422,0.614,0.533,0.452,0.563,0.576,0.783,0.594,0.497,0.522,0.56,0.582,0.549,0.495,0.537,0.61,0.472,0.612,0.592,0.566,0.301,0.547,0.557,0.671,0.631,0.493,0.563,0.484,0.625,0.571,0.536,0.603,…	0.421,0.632,0.522,0.455,0.508,0.521,0.494,0.684,0.53,0.437,0.366,0.724,0.455,0.576,0.694,0.477,0.564,0.509,0.677,0.64,0.574,0.605,0.531,0.645,0.644,0.43,0.645,0.683,0.4,0.509,0.535,0.668,0.662,0.498,0.517,0.478,0.68,0.56,0.655,0.495,0.646,0.624,0.36,0.321,0.73,0.545,0.715,0.631,0.411,0.625,0.364,0.513,0.586,0.479,0.486,0.535,0.733,0.635,0.677,0.301,0.568,0.52,0.595,0.464,0.383	0.018		0.605	0.654	0.702	0.729	0.698	0.535	0.606	0.633	0.607	0.377	0.735	0.472	0.546	0.582	0.621	0.531	0.549	0.728
CRACR2B--Event_ID: 48701 (Arc2-Arc3:SE)			161784	CRACR2B	CRACR2B	chr11	+	830865	831032					830620	830713	831223	831295		161784	16,29,28,23,58,19,104,37,22,138,27,19,0,18,10,13,31,0,42,162,35,8,61,5,26,77,82,107,40,19,10,88,7,28,32,12,13,5,32,8,31,28,50,49,66,9,32,45,47,10,13,46,16,7,9,172,23,30,7,10,0,43,10,31,3,13,63,6,32,36,29	9,5,8,4,11,3,14,23,7,10,18,18,0,3,2,3,10,13,52,3,9,2,17,4,10,39,24,20,10,7,9,16,1,8,8,3,5,0,0,14,28,26,33,11,17,7,4,4,10,2,12,11,18,5,3,0,10,22,7,5,0,5,8,13,0,2,5,1,12,12,7	23,5,38,41,27,33,54,1,29,47,34,77,30,7,15,137,34,31,36,21,21,44,9,58,16,8,59,80,12,12,1,5,16,49,25,3,17,27,14,72,18,22,66,78,45,37,33,208,69,27,10,35,16,12,23,34,86,32,16,183,83,109,40,46,36	4,6,4,1,4,12,24,2,3,22,2,23,1,3,4,25,15,2,20,5,3,17,3,7,9,2,72,8,6,3,3,6,10,7,6,2,0,7,3,83,14,5,0,1,4,0,14,24,19,0,5,4,2,8,4,9,53,1,10,3,18,58,18,0,9	148	74	1	1	0.471,0.744,0.636,0.742,0.725,0.76,0.788,0.446,0.611,0.873,0.429,0.345,NA,0.75,0.714,0.684,0.608,0.0,0.288,0.964,0.66,0.667,0.642,0.385,0.565,0.497,0.631,0.728,0.667,0.576,0.357,0.733,0.778,0.636,0.667,0.667,0.565,1.0,1.0,0.222,0.356,0.35,0.431,0.69,0.66,0.391,0.8,0.849,0.701,0.714,0.351,0.676,0.308,0.412,0.6,1.0,0.535,0.405,0.333,0.5,NA,0.811,0.385,0.544,1.0,0.765,0.863,0.75,0.571,0.6,0.674	0.742,0.294,0.826,0.953,0.771,0.579,0.529,0.2,0.829,0.516,0.895,0.626,0.938,0.538,0.652,0.733,0.531,0.886,0.474,0.677,0.778,0.564,0.6,0.806,0.471,0.667,0.291,0.833,0.5,0.667,0.143,0.294,0.444,0.778,0.676,0.429,1.0,0.659,0.7,0.303,0.391,0.688,1.0,0.975,0.849,1.0,0.541,0.812,0.645,1.0,0.5,0.814,0.8,0.429,0.742,0.654,0.448,0.941,0.444,0.968,0.697,0.484,0.526,1.0,0.667	-0.046		0.471	0.744	0.636	0.742	0.725	0.76	0.788	0.446	0.611	0.873	0.429	0.345	0	0.75	0.714	0.684	0.608	0
CSDE1--Event_ID: 74788 (Arc1-Arc2:SE)	CSDE1--Event_ID: 62767 (Arc2-Arc3:SE)		210638	CSDE1	CSDE1	chr1	-	114741526	114741673					114739691	114739890	114749820	114750207		210638	4,11,10,17,18,28,8,7,7,8,22,3,0,38,6,19,6,6,4,1,47,0,6,12,6,7,8,0,3,25,10,7,10,12,36,1,15,1,9,5,67,23,6,1,17,25,9,12,11,0,14,0,18,1,16,4,8,0,3,379,3,7,4,15,21,13,158,5,23,27,5	408,782,2004,1590,1764,1890,324,1054,1061,474,769,629,136,1605,1536,2097,674,186,1545,76,1958,270,1092,569,812,880,818,12,591,1585,1964,1324,1213,915,2301,535,1256,66,316,637,215,922,2353,765,1355,2155,927,1798,704,56,1783,165,1483,78,1182,350,374,83,517,752,33,690,435,2072,1654,1253,720,862,890,42,528	0,10,31,6,14,7,52,49,15,1082,2,2,2,27,27,0,9,6,9,12,8,28,10,6,29,11,11,4,717,7,4,2,15,6,0,0,25,22,7,139,35,3,0,0,14,1,12,24,10,162,0,0,141,2,12,54,9,7,2,5,7,6,17,6,0	42,166,1438,1139,347,767,1110,1930,1137,1432,494,546,1725,1117,1204,202,395,751,1317,1439,1385,1190,1150,364,1973,210,1451,400,207,698,1152,985,1003,1904,151,39,1707,1236,759,652,1687,499,164,162,1142,181,1710,1964,599,1215,157,81,691,749,828,437,631,1834,995,233,870,1643,1056,491,35	148	74	8.65978e-07	0.00104283	0.005,0.007,0.002,0.005,0.005,0.007,0.012,0.003,0.003,0.008,0.014,0.002,0.0,0.012,0.002,0.005,0.004,0.016,0.001,0.007,0.012,0.0,0.003,0.01,0.004,0.004,0.005,0.0,0.003,0.008,0.003,0.003,0.004,0.007,0.008,0.001,0.006,0.008,0.014,0.004,0.135,0.012,0.001,0.001,0.006,0.006,0.005,0.003,0.008,0.0,0.004,0.0,0.006,0.006,0.007,0.006,0.011,0.0,0.003,0.201,0.043,0.005,0.005,0.004,0.006,0.005,0.099,0.003,0.01…	0.0,0.029,0.011,0.003,0.02,0.005,0.023,0.013,0.007,0.274,0.002,0.002,0.001,0.012,0.011,0.0,0.011,0.004,0.003,0.004,0.003,0.012,0.004,0.008,0.007,0.026,0.004,0.005,0.634,0.005,0.002,0.001,0.007,0.002,0.0,0.0,0.007,0.009,0.005,0.096,0.01,0.003,0.0,0.0,0.006,0.003,0.003,0.006,0.008,0.062,0.0,0.0,0.093,0.001,0.007,0.058,0.007,0.002,0.001,0.011,0.004,0.002,0.008,0.006,0.0	-0.009		0.005	0.007	0.002	0.005	0.005	0.007	0.012	0.003	0.003	0.008	0.014	0.002	0	0.012	0.002	0.005	0.004	0.016
CSNK1D--Event_ID: 39365 (Arc2-Arc3:SE)	CSNK1D--Event_ID: 43239 (Arc1-Arc3:SE)		129879	CSNK1D	CSNK1D	chr17	-	82245975	82246039					82242660	82244831	82248874	82249014		129879	110,432,696,523,361,576,301,466,475,348,397,404,116,445,317,597,470,32,747,234,401,485,534,260,412,239,536,320,370,674,258,1215,377,521,353,322,306,122,345,431,241,305,448,227,498,612,377,270,494,234,207,257,305,176,359,472,307,148,180,331,69,278,267,507,488,325,335,235,377,332,454	51,136,141,132,123,138,27,167,110,32,150,158,26,177,192,234,17,4,181,12,124,64,186,171,78,85,109,47,187,103,114,250,106,167,199,101,91,16,40,106,68,98,129,170,169,328,157,172,113,82,134,65,111,26,131,17,118,54,78,188,29,69,181,175,141,119,111,100,188,21,79	271,88,707,438,348,451,348,133,278,450,379,237,302,339,348,566,292,342,534,358,412,719,282,659,298,229,368,427,166,286,282,199,251,522,300,336,286,427,117,543,330,278,457,689,387,254,187,799,312,292,104,254,402,422,427,400,166,239,345,374,464,839,473,565,286	50,44,100,112,38,188,123,89,105,187,107,86,48,113,61,43,103,80,97,227,239,262,136,84,194,64,139,74,51,55,140,77,116,165,48,120,108,211,15,94,174,90,12,15,122,41,142,240,101,107,14,70,70,162,79,133,133,87,177,18,34,82,128,60,86	137	74	0.264708	1	0.538,0.632,0.727,0.682,0.613,0.693,0.858,0.601,0.7,0.855,0.588,0.58,0.707,0.576,0.471,0.579,0.937,0.812,0.69,0.913,0.636,0.804,0.608,0.451,0.74,0.603,0.726,0.786,0.517,0.779,0.55,0.724,0.658,0.628,0.489,0.633,0.645,0.805,0.823,0.687,0.657,0.627,0.652,0.419,0.614,0.502,0.565,0.459,0.703,0.607,0.455,0.681,0.597,0.785,0.597,0.937,0.584,0.597,0.555,0.487,0.562,0.685,0.443,0.61,0.652,0.596,0.62,0.559…	0.745,0.519,0.792,0.679,0.832,0.564,0.604,0.447,0.588,0.565,0.657,0.598,0.773,0.618,0.755,0.877,0.605,0.698,0.748,0.46,0.482,0.597,0.528,0.809,0.453,0.659,0.588,0.757,0.637,0.737,0.521,0.583,0.539,0.631,0.771,0.602,0.589,0.522,0.808,0.757,0.506,0.625,0.954,0.961,0.631,0.77,0.416,0.643,0.625,0.596,0.8,0.662,0.756,0.585,0.745,0.619,0.403,0.597,0.513,0.918,0.881,0.847,0.666,0.836,0.642	-0.012		0.538	0.632	0.727	0.682	0.613	0.693	0.858	0.601	0.7	0.855	0.588	0.58	0.707	0.576	0.471	0.579	0.937	0.812
CTNND1--Event_ID: 1059 (Arc1-Arc3:MXE)			5453	CTNND1	CTNND1	chr11	+			57789036	57789155	57794009	57794081	57761761	57762046	57795576	57795729		5453	17,103,941,272,203,176,16,112,107,54,47,40,7,233,235,380,3,4,171,7,345,12,72,15,147,154,66,4,43,219,58,160,166,212,371,10,188,2,27,47,25,59,227,97,227,170,112,296,89,1,126,3,156,0,210,15,13,3,56,78,2,79,19,213,256,203,126,182,325,1,31	59,151,1404,303,334,234,34,165,216,289,73,70,7,303,305,452,106,3,308,42,610,45,113,78,256,261,209,32,79,248,227,227,251,281,481,43,276,3,76,98,30,93,708,141,341,399,145,339,157,18,188,10,300,15,278,177,43,12,101,87,1,109,78,379,395,234,159,179,408,18,59	2,11,194,145,24,117,54,131,81,311,44,14,102,247,47,9,39,72,57,118,137,178,112,42,187,9,56,22,31,132,117,175,109,312,14,2,212,224,50,138,185,85,16,6,159,11,102,97,74,274,3,1,111,81,126,84,29,208,56,8,68,40,114,47,11	11,23,316,224,40,162,186,211,134,253,63,54,176,239,109,34,40,135,157,162,200,251,177,31,266,21,209,99,41,181,125,264,181,470,23,5,295,272,65,192,274,91,86,85,241,43,139,268,94,295,17,7,157,174,220,147,73,271,149,130,152,346,206,38,65	148	145	0.57478	1	0.22,0.401,0.396,0.468,0.373,0.424,0.316,0.399,0.327,0.155,0.387,0.359,0.495,0.43,0.43,0.452,0.027,0.566,0.352,0.14,0.357,0.207,0.384,0.159,0.36,0.366,0.236,0.109,0.348,0.464,0.2,0.408,0.393,0.425,0.43,0.186,0.4,0.395,0.258,0.32,0.449,0.383,0.239,0.403,0.395,0.294,0.431,0.461,0.357,0.052,0.396,0.227,0.338,0.0,0.425,0.077,0.229,0.197,0.352,0.468,0.662,0.415,0.193,0.355,0.388,0.459,0.437,0.499,0.43…	0.151,0.319,0.376,0.388,0.37,0.414,0.221,0.378,0.372,0.546,0.406,0.203,0.362,0.503,0.297,0.206,0.489,0.343,0.262,0.416,0.402,0.41,0.383,0.57,0.408,0.296,0.208,0.179,0.426,0.417,0.478,0.394,0.371,0.394,0.374,0.282,0.413,0.447,0.43,0.413,0.398,0.478,0.154,0.065,0.393,0.2,0.418,0.262,0.435,0.476,0.147,0.123,0.409,0.313,0.359,0.359,0.28,0.429,0.269,0.057,0.305,0.102,0.352,0.548,0.142	-0.004		0.22	0.401	0.396	0.468	0.373	0.424	0.316	0.399	0.327	0.155	0.387	0.359	0.495	0.43	0.43	0.452	0.027	0.566
CTNND1--Event_ID: 3879 (Arc1-Arc3:SE)			12049	CTNND1	CTNND1	chr11	+	57789036	57789155					57761761	57762046	57794009	57794081		12049	17,104,941,273,203,177,16,112,107,54,47,40,7,233,235,380,3,4,170,7,346,12,72,15,147,154,66,4,43,219,58,160,166,212,372,10,188,2,27,47,25,59,223,97,231,170,112,296,89,1,126,3,157,0,210,15,13,3,56,78,2,79,19,213,257,203,126,183,322,1,31	20,23,449,41,60,28,6,44,42,78,7,21,1,55,98,98,54,1,91,10,147,9,31,26,47,67,69,23,14,33,77,77,39,32,122,10,59,0,13,20,2,16,313,20,58,118,25,50,24,7,53,5,45,3,50,67,12,7,26,15,0,30,21,120,79,41,11,23,86,10,7	2,11,194,144,24,117,57,129,81,311,44,14,102,247,46,9,39,72,57,117,137,179,112,42,187,9,56,22,31,132,117,175,109,312,14,2,212,224,50,139,185,85,16,6,159,11,102,97,74,274,3,1,111,81,126,84,29,208,56,8,68,40,114,47,11	4,1,80,52,7,21,74,29,32,30,21,12,39,31,25,6,6,15,60,12,34,37,36,2,47,5,54,33,3,31,32,64,21,83,6,3,48,47,10,54,69,11,21,31,48,8,28,87,14,25,5,2,9,49,67,32,16,56,46,52,56,147,39,1,32	148	74	0.282217	1	0.298,0.693,0.512,0.769,0.628,0.76,0.571,0.56,0.56,0.257,0.77,0.488,0.778,0.679,0.545,0.66,0.027,0.667,0.483,0.259,0.541,0.4,0.537,0.224,0.61,0.535,0.324,0.08,0.606,0.768,0.274,0.51,0.68,0.768,0.604,0.333,0.614,1.0,0.509,0.54,0.862,0.648,0.263,0.708,0.666,0.419,0.691,0.747,0.65,0.067,0.543,0.231,0.636,0.0,0.677,0.101,0.351,0.176,0.519,0.722,1.0,0.568,0.311,0.47,0.619,0.712,0.851,0.799,0.652,0.048…	0.2,0.846,0.548,0.581,0.632,0.736,0.278,0.69,0.559,0.838,0.512,0.368,0.567,0.799,0.479,0.429,0.765,0.706,0.322,0.83,0.668,0.708,0.609,0.913,0.665,0.474,0.341,0.25,0.838,0.68,0.646,0.578,0.722,0.653,0.538,0.25,0.688,0.704,0.714,0.563,0.573,0.794,0.276,0.088,0.624,0.407,0.646,0.358,0.725,0.846,0.231,0.2,0.86,0.453,0.485,0.568,0.475,0.65,0.378,0.071,0.378,0.12,0.594,0.959,0.147	-0.018		0.298	0.693	0.512	0.769	0.628	0.76	0.571	0.56	0.56	0.257	0.77	0.488	0.778	0.679	0.545	0.66	0.027	0.667
DAB2--Event_ID: 26552 (Arc2-Arc3:SE)			87372	DAB2	DAB2	chr5	-	39382617	39383271					39381453	39381616	39388304	39388367		87372	33,156,200,184,89,253,88,109,122,389,109,82,34,604,115,390,53,11,132,126,273,73,115,117,482,93,156,41,215,255,273,42,148,304,31,179,188,15,305,251,98,101,127,186,418,275,311,117,69,130,70,51,110,16,232,251,91,43,114,349,27,121,65,387,380,299,382,664,265,60,190	0,0,1,1,1,1,0,0,0,128,1,0,0,13,2,2,0,0,4,31,4,0,0,0,17,0,0,0,0,1,1,0,1,5,0,0,0,0,4,0,0,0,0,0,4,0,4,0,0,6,0,1,0,0,0,67,1,0,0,2,0,0,0,1,0,1,12,0,0,0,0	40,47,388,111,48,137,141,176,56,450,297,105,283,1286,162,62,148,35,101,433,106,266,40,97,84,79,345,112,153,213,133,22,184,530,153,7,200,232,13,524,100,152,218,245,264,134,148,161,175,401,13,66,179,299,242,205,149,365,219,154,126,75,263,218,5	0,0,2,2,0,2,0,0,0,0,9,3,0,0,0,0,0,1,0,1,0,0,0,5,2,3,1,0,0,2,2,0,0,0,2,0,0,1,0,0,1,0,43,52,2,2,3,11,1,2,0,0,0,0,2,0,1,2,4,55,0,0,0,1,0	148	74	0.301801	1	1.0,1.0,0.99,0.989,0.978,0.992,1.0,1.0,1.0,0.603,0.982,1.0,1.0,0.959,0.966,0.99,1.0,1.0,0.943,0.67,0.972,1.0,1.0,1.0,0.934,1.0,1.0,1.0,1.0,0.992,0.993,1.0,0.987,0.968,1.0,1.0,1.0,1.0,0.974,1.0,1.0,1.0,1.0,1.0,0.981,1.0,0.975,1.0,1.0,0.915,1.0,0.962,1.0,1.0,1.0,0.652,0.978,1.0,1.0,0.989,1.0,1.0,1.0,0.995,1.0,0.993,0.941,1.0,1.0,1.0,1.0	1.0,1.0,0.99,0.965,1.0,0.972,1.0,1.0,1.0,1.0,0.943,0.946,1.0,1.0,1.0,1.0,1.0,0.946,1.0,0.995,1.0,1.0,1.0,0.907,0.955,0.929,0.994,1.0,1.0,0.982,0.971,1.0,1.0,1.0,0.975,1.0,1.0,0.991,1.0,1.0,0.98,1.0,0.717,0.702,0.985,0.971,0.961,0.88,0.989,0.99,1.0,1.0,1.0,1.0,0.984,1.0,0.987,0.989,0.965,0.583,1.0,1.0,1.0,0.991,1.0	0.004		1	1	0.99	0.989	0.978	0.992	1	1	1	0.603	0.982	1	1	0.959	0.966	0.99	1	1
DEPDC5--Event_ID: 9328 (Arc1-Arc3:SE)			28463	DEPDC5	DEPDC5	chr22	+	31861367	31861433					31857444	31857553	31870589	31870744		28463	2,8,14,28,34,9,14,12,19,5,27,16,7,20,7,28,1,0,13,0,17,3,31,13,8,23,5,10,15,23,1,40,14,16,89,4,38,3,4,8,7,18,68,23,24,13,29,65,7,1,24,3,34,10,13,0,11,5,11,12,0,27,23,22,33,36,29,10,35,3,14	1,20,15,27,15,28,8,10,35,27,6,4,1,31,11,19,22,0,7,3,33,6,13,16,25,22,13,2,15,28,21,26,27,31,23,11,28,1,13,22,3,6,31,16,37,25,10,23,11,1,8,1,15,8,21,28,6,4,7,9,0,8,13,47,20,18,13,16,27,1,17	8,5,15,7,6,16,1,13,25,34,22,12,14,30,9,15,15,9,19,32,33,26,38,12,32,0,4,24,5,8,10,20,31,18,4,1,19,22,0,11,22,13,0,0,18,2,58,15,17,25,5,10,23,14,14,36,15,21,12,0,12,10,51,22,0	8,1,36,22,16,17,9,12,9,15,15,16,16,15,17,6,11,24,17,35,27,33,14,11,15,5,21,18,6,3,21,17,26,36,14,5,18,31,0,15,21,11,6,18,25,12,23,20,9,31,1,14,23,15,21,14,16,28,19,14,24,47,24,14,7	139	74	1	1	0.516,0.176,0.332,0.356,0.547,0.146,0.482,0.39,0.224,0.09,0.706,0.68,0.788,0.256,0.253,0.44,0.024,NA,0.497,0.0,0.215,0.21,0.559,0.302,0.146,0.358,0.17,0.727,0.347,0.304,0.025,0.45,0.216,0.216,0.673,0.162,0.419,0.615,0.141,0.162,0.554,0.615,0.539,0.434,0.257,0.217,0.607,0.601,0.253,0.347,0.615,0.615,0.547,0.4,0.248,0.0,0.494,0.4,0.456,0.415,NA,0.642,0.485,0.199,0.468,0.516,0.543,0.25,0.408,0.615,0…	0.347,0.727,0.182,0.145,0.166,0.334,0.056,0.366,0.597,0.547,0.438,0.285,0.318,0.516,0.22,0.571,0.421,0.166,0.373,0.327,0.394,0.295,0.591,0.367,0.532,0.0,0.092,0.415,0.307,0.587,0.202,0.385,0.388,0.21,0.132,0.096,0.36,0.274,NA,0.281,0.358,0.386,0.0,0.0,0.277,0.081,0.573,0.285,0.501,0.3,0.727,0.276,0.347,0.332,0.262,0.578,0.333,0.285,0.252,0.0,0.21,0.102,0.531,0.456,0.0	0.062		0.516	0.176	0.332	0.356	0.547	0.146	0.482	0.39	0.224	0.09	0.706	0.68	0.788	0.256	0.253	0.44	0.024	0
DHRS12--Event_ID: 44805 (Arc2-Arc3:SE)			148471	DHRS12	DHRS12	chr13	-	51797825	51797908					51791164	51791257	51799533	51799667		148471	40,22,10,34,21,19,36,10,36,94,13,29,0,16,4,21,9,3,9,26,26,17,66,15,79,7,50,16,8,28,31,15,22,38,13,2,18,25,21,18,9,6,12,44,51,25,15,25,61,23,4,16,22,11,7,172,6,6,16,3,0,26,7,12,28,7,23,19,19,10,20	17,14,28,30,40,25,22,30,50,42,8,16,4,21,28,26,22,3,15,12,27,35,12,19,14,9,15,16,15,16,28,26,32,27,24,16,12,19,40,24,16,18,19,35,23,24,25,37,34,4,26,8,22,26,13,32,7,6,26,29,6,17,22,24,24,38,20,26,21,9,15	0,12,27,9,51,29,8,12,24,15,32,14,31,24,11,13,15,49,12,17,26,61,41,65,18,3,24,10,23,8,8,17,17,20,8,5,16,14,15,1,18,13,47,101,38,67,16,29,6,25,17,20,18,22,25,19,6,53,26,111,39,26,17,50,19	13,10,21,12,38,7,14,19,11,31,7,12,22,18,30,24,25,44,24,32,23,17,30,15,24,16,51,16,32,16,10,25,23,14,27,19,11,21,2,22,10,17,8,30,15,26,24,14,11,27,17,13,24,14,7,44,22,24,15,29,30,11,10,30,3	148	74	0.0673278	1	0.541,0.44,0.152,0.362,0.208,0.275,0.45,0.143,0.265,0.528,0.448,0.475,0.0,0.276,0.067,0.288,0.17,0.333,0.231,0.52,0.325,0.195,0.733,0.283,0.738,0.28,0.625,0.333,0.211,0.467,0.356,0.224,0.256,0.413,0.213,0.059,0.429,0.397,0.208,0.273,0.22,0.143,0.24,0.386,0.526,0.342,0.231,0.253,0.473,0.742,0.071,0.5,0.333,0.175,0.212,0.729,0.3,0.333,0.235,0.049,0.0,0.433,0.137,0.2,0.368,0.084,0.365,0.268,0.311,0.…	0.0,0.375,0.391,0.273,0.402,0.674,0.222,0.24,0.522,0.195,0.696,0.368,0.413,0.4,0.155,0.213,0.231,0.358,0.2,0.21,0.361,0.642,0.406,0.684,0.273,0.086,0.19,0.238,0.264,0.2,0.286,0.254,0.27,0.417,0.129,0.116,0.421,0.25,0.789,0.022,0.474,0.277,0.746,0.627,0.559,0.563,0.25,0.509,0.214,0.316,0.333,0.435,0.273,0.44,0.641,0.178,0.12,0.525,0.464,0.657,0.394,0.542,0.459,0.455,0.76	-0.052		0.541	0.44	0.152	0.362	0.208	0.275	0.45	0.143	0.265	0.528	0.448	0.475	0	0.276	0.067	0.288	0.17	0.333
DMPK--Event_ID: 68518 (Arc1-Arc3:SE)			208749	DMPK	DMPK	chr19	-	45770970	45771056					45769708	45770640	45771567	45771665		208749	21,177,384,264,262,175,161,205,144,121,181,95,50,256,194,269,262,5,253,65,194,260,179,155,100,84,249,137,229,163,191,111,114,253,155,184,121,39,298,144,311,28,262,121,237,116,174,133,118,109,237,261,106,52,163,117,194,112,175,324,31,141,231,277,121,150,343,147,208,270,178	2,4,21,5,4,4,7,6,0,20,8,0,5,0,8,1,11,0,18,13,3,5,1,3,3,3,8,3,8,6,2,3,1,10,3,0,0,1,7,0,10,0,8,5,2,8,4,4,5,10,8,14,7,0,4,19,16,5,2,5,0,2,1,27,1,9,3,14,1,5,5	154,39,185,211,141,211,189,146,121,488,132,154,197,229,273,202,370,300,169,244,189,333,134,230,115,312,167,230,614,24,37,94,106,123,184,189,146,206,76,136,198,186,86,146,142,94,252,119,164,331,24,267,618,179,124,403,195,220,122,69,108,227,210,150,119	8,0,3,8,0,11,2,7,1,13,4,3,2,8,2,2,11,1,5,3,3,2,0,8,37,11,2,7,3,0,5,5,4,4,27,4,3,1,3,14,1,16,7,29,7,5,12,5,8,6,0,16,9,2,3,5,5,3,4,20,5,2,6,4,6	148	74	0.587698	1	0.84,0.957,0.901,0.964,0.97,0.956,0.92,0.945,1.0,0.752,0.919,1.0,0.833,1.0,0.924,0.993,0.923,1.0,0.875,0.714,0.97,0.963,0.989,0.963,0.943,0.933,0.94,0.958,0.935,0.931,0.979,0.949,0.983,0.927,0.963,1.0,1.0,0.951,0.955,1.0,0.94,1.0,0.942,0.924,0.983,0.879,0.956,0.943,0.922,0.845,0.937,0.903,0.883,1.0,0.953,0.755,0.858,0.918,0.978,0.97,1.0,0.972,0.991,0.837,0.984,0.893,0.983,0.84,0.99,0.964,0.947	0.906,1.0,0.969,0.93,1.0,0.906,0.979,0.912,0.984,0.949,0.943,0.963,0.98,0.935,0.986,0.981,0.944,0.993,0.944,0.976,0.969,0.988,1.0,0.935,0.608,0.934,0.977,0.943,0.99,1.0,0.787,0.904,0.93,0.939,0.773,0.959,0.961,0.99,0.927,0.829,0.99,0.853,0.86,0.716,0.91,0.904,0.913,0.922,0.911,0.965,1.0,0.893,0.972,0.978,0.954,0.976,0.951,0.973,0.938,0.633,0.915,0.983,0.946,0.949,0.908	0.007		0.84	0.957	0.901	0.964	0.97	0.956	0.92	0.945	1	0.752	0.919	1	0.833	1	0.924	0.993	0.923	1
DNASE1--Event_ID: 56537 (Arc1-Arc3:SE)			170962	DNASE1	DNASE1	chr16	+	3655848	3655937					3655372	3655520	3656101	3656185		170962	4,14,2,8,4,6,10,28,15,876,4,9,2,11,17,12,4,1,2,553,15,7,8,8,15,11,21,2,13,8,9,59,1,4,13,7,4,6,7,2,0,1,19,8,4,9,7,9,3,20,16,7,6,0,13,1081,4,2,3,4,1,6,3,7,6,4,9,6,6,4,1	8,39,18,24,40,26,21,19,39,54,30,11,5,58,21,45,28,7,24,24,34,6,15,14,23,17,17,12,36,35,12,10,19,36,36,19,6,4,21,40,2,2,38,16,21,14,30,18,6,15,14,11,21,6,13,35,24,3,16,15,3,14,17,17,27,13,16,19,25,23,9	2,5,4,18,5,7,12,3,19,6,7,11,11,9,7,15,8,9,6,3,5,12,10,14,6,4,8,3,4,0,3,2,10,5,8,4,7,16,2,13,13,0,10,301,6,2,3,3,5,16,0,7,10,22,14,27,8,5,8,794,18,10,10,4,4	10,3,36,10,18,15,21,21,23,15,8,24,10,25,36,32,21,28,22,30,12,31,31,49,30,6,14,39,5,14,13,13,27,16,16,19,25,30,2,14,23,21,7,27,29,11,21,12,12,40,6,12,33,7,21,25,16,34,19,47,12,16,16,33,5	148	74	0.814413	1	0.2,0.152,0.053,0.143,0.048,0.103,0.192,0.424,0.161,0.89,0.062,0.29,0.167,0.087,0.288,0.118,0.067,0.067,0.04,0.92,0.181,0.368,0.211,0.222,0.246,0.244,0.382,0.077,0.153,0.103,0.273,0.747,0.026,0.053,0.153,0.156,0.25,0.429,0.143,0.024,0.0,0.2,0.2,0.2,0.087,0.243,0.104,0.2,0.2,0.4,0.364,0.241,0.125,0.0,0.333,0.939,0.077,0.25,0.086,0.118,0.143,0.176,0.081,0.171,0.1,0.133,0.22,0.136,0.107,0.08,0.053	0.091,0.455,0.053,0.474,0.122,0.189,0.222,0.067,0.292,0.167,0.304,0.186,0.355,0.153,0.089,0.19,0.16,0.138,0.12,0.048,0.172,0.162,0.139,0.125,0.091,0.25,0.222,0.037,0.286,0.0,0.103,0.071,0.156,0.135,0.2,0.095,0.123,0.211,0.333,0.317,0.22,0.0,0.417,0.848,0.094,0.083,0.067,0.111,0.172,0.167,0.0,0.226,0.132,0.611,0.25,0.351,0.2,0.068,0.174,0.894,0.429,0.238,0.238,0.057,0.286	0		0.2	0.152	0.053	0.143	0.048	0.103	0.192	0.424	0.161	0.89	0.062	0.29	0.167	0.087	0.288	0.118	0.067	0.067
DNM2--Event_ID: 15299 (Arc2-Arc3:SE)			51387	DNM2	DNM2	chr19	+	10808568	10808580					10805915	10805967	10812263	10812377		51387	84,185,321,228,290,139,159,132,237,571,225,173,43,244,405,249,298,9,322,245,224,147,198,221,232,251,206,55,167,287,312,62,153,223,237,216,145,11,114,296,94,45,397,244,233,404,133,212,118,8,109,79,247,34,101,479,147,38,96,86,4,164,74,356,153,158,188,40,204,55,90	21,152,81,250,177,365,48,126,306,209,74,93,29,196,122,220,78,1,234,66,284,95,190,58,226,297,85,3,107,315,127,203,142,222,287,60,150,22,170,124,109,220,231,66,240,306,264,185,217,50,223,52,127,18,236,190,90,46,93,192,20,81,146,73,255,207,191,300,318,18,147	11,29,187,103,124,112,166,71,157,126,142,207,171,106,351,162,151,142,309,164,182,277,337,185,300,43,176,188,27,54,174,115,195,291,70,65,162,116,72,69,215,79,333,730,149,81,340,356,135,85,19,84,98,178,203,111,69,264,145,439,301,441,340,228,59	22,31,330,267,130,181,100,183,139,239,58,74,171,290,260,37,273,188,141,298,207,377,112,127,188,133,199,101,175,146,34,178,113,277,138,8,239,249,21,480,208,126,139,221,249,154,212,282,152,276,16,97,307,120,139,266,161,210,78,109,290,48,276,172,17	85	74	0.0972418	1	0.777,0.514,0.775,0.443,0.588,0.249,0.743,0.477,0.403,0.704,0.726,0.618,0.563,0.52,0.743,0.496,0.769,0.887,0.545,0.764,0.407,0.574,0.476,0.768,0.472,0.424,0.678,0.941,0.576,0.442,0.681,0.21,0.484,0.467,0.418,0.758,0.457,0.303,0.369,0.675,0.429,0.151,0.599,0.763,0.458,0.535,0.305,0.499,0.321,0.122,0.299,0.569,0.629,0.622,0.271,0.687,0.587,0.418,0.473,0.281,0.148,0.638,0.306,0.809,0.343,0.399,0.461…	0.303,0.449,0.33,0.251,0.454,0.35,0.591,0.252,0.496,0.315,0.681,0.709,0.465,0.241,0.54,0.792,0.325,0.397,0.656,0.324,0.434,0.39,0.724,0.559,0.581,0.22,0.435,0.618,0.118,0.244,0.817,0.36,0.6,0.478,0.306,0.876,0.371,0.289,0.749,0.111,0.474,0.353,0.676,0.742,0.343,0.314,0.583,0.524,0.436,0.211,0.508,0.43,0.217,0.564,0.56,0.266,0.272,0.523,0.618,0.778,0.475,0.889,0.517,0.536,0.751	0.041		0.777	0.514	0.775	0.443	0.588	0.249	0.743	0.477	0.403	0.704	0.726	0.618	0.563	0.52	0.743	0.496	0.769	0.887
DNM2--Event_ID: 3652 (Arc2-Arc3:MXE)			22942	DNM2	DNM2	chr19	+			10802287	10802358	10805915	10805967	10798485	10798572	10812263	10812377		22942	128,337,405,517,476,617,246,255,570,791,329,254,75,468,559,512,372,11,578,305,562,265,408,333,506,603,349,66,323,647,528,228,343,435,589,268,342,36,296,408,218,337,674,316,515,752,424,441,396,31,334,142,437,61,354,738,231,75,191,280,21,256,212,450,492,374,346,385,591,61,270	14,115,62,178,129,271,35,93,223,160,62,76,15,156,100,162,54,1,170,40,206,65,122,41,168,225,65,1,67,226,99,157,89,170,208,43,117,19,119,90,89,172,176,49,192,228,178,135,165,39,174,41,91,14,170,132,65,38,71,146,10,54,109,60,177,161,138,217,232,10,120	45,53,553,375,308,316,310,300,344,369,216,293,337,405,697,212,411,347,415,518,465,631,447,198,530,170,396,299,180,221,223,298,345,641,231,66,428,380,89,573,405,227,494,964,393,267,525,702,290,402,29,179,409,326,317,318,225,527,276,571,570,503,699,363,60	12,20,250,185,99,127,69,137,96,172,43,57,130,221,188,26,213,141,109,219,142,272,87,67,121,94,156,73,133,109,21,141,81,210,95,8,179,193,20,376,153,94,98,166,191,116,169,205,106,179,12,65,240,80,94,197,109,147,60,77,213,36,203,123,14	144	125	0.0372702	1	0.888,0.718,0.85,0.716,0.762,0.664,0.859,0.704,0.689,0.811,0.822,0.744,0.813,0.723,0.829,0.733,0.857,0.905,0.747,0.869,0.703,0.78,0.744,0.876,0.723,0.699,0.823,0.983,0.807,0.713,0.822,0.558,0.77,0.69,0.711,0.844,0.717,0.622,0.683,0.797,0.68,0.63,0.769,0.848,0.7,0.741,0.674,0.739,0.676,0.408,0.625,0.75,0.807,0.791,0.644,0.829,0.755,0.631,0.7,0.625,0.646,0.805,0.628,0.867,0.707,0.668,0.685,0.606,0.…	0.765,0.697,0.658,0.638,0.73,0.684,0.796,0.655,0.757,0.651,0.813,0.817,0.692,0.614,0.763,0.876,0.626,0.681,0.768,0.672,0.74,0.668,0.817,0.72,0.792,0.611,0.688,0.78,0.54,0.638,0.902,0.647,0.787,0.726,0.679,0.877,0.675,0.631,0.794,0.569,0.697,0.677,0.814,0.834,0.641,0.666,0.729,0.748,0.704,0.661,0.677,0.705,0.597,0.78,0.745,0.584,0.642,0.757,0.8,0.866,0.699,0.924,0.749,0.719,0.788	0.02		0.888	0.718	0.85	0.716	0.762	0.664	0.859	0.704	0.689	0.811	0.822	0.744	0.813	0.723	0.829	0.733	0.857	0.905
DNMT3B--Event_ID: 18461 (Arc1-Arc3:SE)			56140	DNMT3B	DNMT3B	chr20	+	32793535	32793595					32792625	32792770	32795408	32795534		56140	0,0,1,0,1,3,0,0,3,7,0,0,0,0,3,0,0,0,12,0,2,0,1,0,6,0,2,0,0,0,0,6,0,2,0,0,0,0,0,0,0,2,2,0,1,0,1,0,0,0,0,0,2,0,0,10,0,0,0,0,0,0,0,0,0,0,1,0,3,0,0	6,25,104,47,57,33,10,26,35,1,16,18,6,35,82,38,7,0,116,1,28,14,20,14,16,17,33,2,11,33,16,66,26,32,135,7,38,1,14,13,25,8,136,6,40,34,21,39,24,6,20,2,61,0,28,2,12,2,13,12,2,35,13,46,37,45,32,25,44,0,26	0,0,0,0,1,1,0,0,0,4,0,4,0,0,0,3,0,0,2,3,3,0,1,1,1,0,0,0,0,0,0,0,0,1,1,0,2,0,0,1,1,0,6,11,2,0,9,14,0,0,0,1,0,0,0,0,0,0,0,4,1,0,0,0,0	7,0,57,20,14,32,4,47,18,57,14,19,38,45,40,13,35,21,35,39,48,41,22,33,38,10,21,15,1,8,9,41,42,56,5,1,47,25,5,23,51,14,0,0,16,4,59,16,39,20,1,16,28,46,11,20,17,23,6,1,12,23,113,20,0	133	74	1	1	0.0,0.0,0.005,0.0,0.01,0.048,0.0,0.0,0.046,0.796,0.0,0.0,0.0,0.0,0.02,0.0,0.0,NA,0.054,0.0,0.038,0.0,0.027,0.0,0.173,0.0,0.033,0.0,0.0,0.0,0.0,0.048,0.0,0.034,0.0,0.0,0.0,0.0,0.0,0.0,0.0,0.122,0.008,0.0,0.014,0.0,0.026,0.0,0.0,0.0,0.0,0.0,0.018,NA,0.0,0.736,0.0,0.0,0.0,0.0,0.0,0.0,0.0,0.0,0.0,0.0,0.017,0.0,0.037,NA,0.0	0.0,NA,0.0,0.0,0.038,0.017,0.0,0.0,0.0,0.038,0.0,0.105,0.0,0.0,0.0,0.114,0.0,0.0,0.031,0.041,0.034,0.0,0.025,0.017,0.014,0.0,0.0,0.0,0.0,0.0,0.0,0.0,0.0,0.01,0.1,0.0,0.023,0.0,0.0,0.024,0.011,0.0,1.0,1.0,0.065,0.0,0.078,0.327,0.0,0.0,0.0,0.034,0.0,0.0,0.0,0.0,0.0,0.0,0.0,0.69,0.044,0.0,0.0,0.0,NA	-0.028		0	0	0.005	0	0.01	0.048	0	0	0.046	0.796	0	0	0	0	0.02	0	0	0
DST--Event_ID: 62722 (Arc1-Arc3:SE)			190246	DST	DST	chr6	-	56468981	56468999					56466077	56466195	56469882	56469957		190246	7,86,120,66,96,285,17,121,79,293,23,10,22,217,87,11,34,15,90,57,110,83,27,50,95,28,58,23,37,42,32,77,52,239,8,17,47,5,79,48,43,19,75,84,163,109,30,23,63,9,46,15,44,15,42,222,19,10,29,114,1,61,21,112,81,75,290,52,80,15,30	7,13,18,44,17,11,0,10,8,7,9,14,2,59,33,11,13,0,50,2,26,11,16,13,1,18,49,4,11,14,17,43,16,12,8,46,30,2,1,42,8,9,46,1,28,38,18,18,9,5,79,3,10,8,51,12,14,3,10,19,7,26,22,100,12,32,120,63,27,6,23	9,42,39,115,18,84,45,50,24,259,89,50,101,121,39,2,29,47,93,146,45,322,9,47,53,29,25,75,391,52,3,10,19,61,60,3,64,67,2,67,86,74,151,221,65,28,50,125,7,102,3,25,101,80,62,115,20,41,27,127,211,48,41,53,10	12,11,26,9,0,22,21,14,52,39,23,53,49,65,51,0,19,7,34,43,91,26,6,0,39,32,14,44,5,0,5,3,74,101,8,6,41,57,4,8,65,57,1,7,12,0,72,23,3,60,0,7,22,34,20,46,27,21,25,2,26,29,46,5,0	91	74	0.45362	1	0.448,0.843,0.844,0.55,0.821,0.955,1.0,0.908,0.889,0.971,0.675,0.367,0.899,0.749,0.682,0.448,0.68,1.0,0.594,0.959,0.775,0.86,0.578,0.758,0.987,0.558,0.49,0.824,0.732,0.709,0.605,0.593,0.725,0.942,0.448,0.231,0.56,0.67,0.985,0.482,0.814,0.632,0.57,0.986,0.826,0.7,0.575,0.51,0.851,0.594,0.321,0.803,0.782,0.604,0.401,0.938,0.525,0.731,0.702,0.83,0.104,0.656,0.437,0.477,0.846,0.656,0.663,0.402,0.707,…	0.379,0.756,0.55,0.912,1.0,0.756,0.635,0.744,0.273,0.844,0.759,0.434,0.626,0.602,0.383,1.0,0.554,0.845,0.69,0.734,0.287,0.91,0.55,1.0,0.525,0.424,0.592,0.581,0.985,1.0,0.328,0.731,0.173,0.329,0.859,0.289,0.559,0.489,0.289,0.872,0.518,0.514,0.992,0.963,0.815,1.0,0.361,0.815,0.655,0.58,1.0,0.744,0.789,0.657,0.716,0.67,0.376,0.614,0.468,0.981,0.868,0.574,0.42,0.896,1.0	0.02		0.448	0.843	0.844	0.55	0.821	0.955	1	0.908	0.889	0.971	0.675	0.367	0.899	0.749	0.682	0.448	0.68	1
DTNB--Event_ID: 27281 (Arc2-Arc3:SE)			89647	DTNB	DTNB	chr2	-	25419514	25419535					25388201	25388361	25427534	25427631		89647	0,2,5,4,9,7,1,3,14,3,7,11,0,4,5,24,4,0,8,1,30,2,17,2,5,4,16,0,21,17,0,21,11,6,14,0,12,11,18,27,12,17,20,1,14,0,16,6,16,25,4,4,12,1,19,2,5,0,8,22,8,1,17,5,14,11,48,41,43,18,18	33,133,117,119,123,79,97,143,139,146,70,153,48,72,92,93,127,2,111,78,138,158,186,64,97,61,109,120,134,126,84,145,67,108,178,47,57,34,112,66,80,148,314,90,108,191,98,137,92,36,168,129,90,27,104,128,88,41,59,55,11,65,79,102,79,97,45,124,149,53,99	24,3,27,5,6,9,13,7,29,10,0,9,8,39,6,10,37,6,7,34,6,36,2,95,7,6,16,47,9,5,5,11,3,31,41,2,7,38,0,36,6,30,1,2,18,1,2,5,10,35,5,23,36,6,15,38,21,11,6,0,3,4,34,72,0	65,15,128,71,146,34,96,66,107,62,37,120,66,84,100,145,208,145,209,131,128,92,76,81,149,79,209,106,27,32,76,108,73,79,67,94,70,213,36,52,86,92,93,144,87,74,117,139,98,97,20,113,67,59,64,79,95,175,80,124,154,162,159,50,123	94	74	1.61488e-05	0.0119231	0.0,0.012,0.033,0.026,0.054,0.065,0.008,0.016,0.073,0.016,0.073,0.054,0.0,0.042,0.041,0.169,0.024,0.0,0.054,0.01,0.146,0.01,0.067,0.024,0.039,0.049,0.104,0.0,0.11,0.096,0.0,0.102,0.114,0.042,0.058,0.0,0.142,0.203,0.112,0.244,0.106,0.083,0.048,0.009,0.093,0.0,0.114,0.033,0.12,0.353,0.018,0.024,0.095,0.028,0.126,0.012,0.043,0.0,0.096,0.239,0.364,0.012,0.145,0.037,0.122,0.082,0.456,0.207,0.185,0.211…	0.225,0.136,0.142,0.053,0.031,0.172,0.096,0.077,0.176,0.113,0.0,0.056,0.087,0.268,0.045,0.051,0.123,0.032,0.026,0.17,0.036,0.236,0.02,0.48,0.036,0.056,0.057,0.259,0.208,0.11,0.049,0.074,0.031,0.236,0.325,0.016,0.073,0.123,0.0,0.353,0.052,0.204,0.008,0.011,0.14,0.011,0.013,0.028,0.074,0.221,0.164,0.138,0.297,0.074,0.156,0.275,0.148,0.047,0.056,0.0,0.015,0.019,0.144,0.531,0.0	-0.033		0	0.012	0.033	0.026	0.054	0.065	0.008	0.016	0.073	0.016	0.073	0.054	0	0.042	0.041	0.169	0.024	0
DTYMK--Event_ID: 304 (Arc2-Arc3:SE)	DTYMK--Event_ID: 313 (Arc1-Arc3:SE)		863	DTYMK	DTYMK	chr2	-	241680228	241680319					241678451	241678649	241685768	241685877		863	484,355,935,319,318,197,249,611,516,179,389,499,219,331,419,683,446,543,719,91,406,373,742,171,224,349,344,231,467,525,59,553,199,368,473,215,290,173,333,478,504,266,243,229,431,456,330,380,537,281,370,205,391,369,346,206,418,300,307,384,52,252,417,552,379,556,239,467,582,182,504	108,61,136,47,108,47,88,52,75,19,56,114,59,65,74,114,76,180,155,1,88,66,91,65,39,107,89,54,110,82,40,51,35,77,98,67,79,74,64,89,152,74,56,60,112,171,81,54,138,65,101,74,75,6,57,12,115,73,110,80,26,60,163,113,65,175,55,86,139,17,78	122,315,428,341,427,364,242,139,399,564,214,204,289,521,287,519,494,329,411,763,505,354,284,696,343,315,380,281,147,242,212,259,385,486,145,160,170,385,806,384,246,198,130,244,341,216,373,268,488,186,892,520,615,261,338,471,425,406,249,169,575,474,594,460,108	33,79,91,84,76,73,88,79,93,112,28,68,87,66,63,55,198,78,94,114,98,118,80,138,50,99,147,160,29,47,29,68,57,63,33,59,78,90,291,134,54,146,6,16,76,38,200,129,95,49,203,148,83,75,80,83,101,49,53,8,98,76,147,52,30	148	74	0.18666	1	0.691,0.744,0.775,0.772,0.596,0.677,0.586,0.855,0.775,0.825,0.776,0.686,0.65,0.718,0.739,0.75,0.746,0.601,0.699,0.978,0.698,0.739,0.803,0.568,0.742,0.62,0.659,0.681,0.68,0.762,0.424,0.844,0.74,0.705,0.707,0.616,0.647,0.539,0.722,0.729,0.624,0.643,0.685,0.656,0.658,0.571,0.671,0.779,0.661,0.684,0.647,0.581,0.723,0.969,0.752,0.896,0.645,0.673,0.583,0.706,0.5,0.677,0.561,0.71,0.745,0.614,0.685,0.731…	0.649,0.666,0.702,0.67,0.737,0.714,0.579,0.468,0.682,0.716,0.793,0.6,0.624,0.798,0.695,0.825,0.555,0.678,0.686,0.77,0.72,0.6,0.64,0.716,0.774,0.614,0.564,0.468,0.717,0.72,0.785,0.656,0.772,0.794,0.687,0.576,0.521,0.681,0.581,0.589,0.695,0.404,0.915,0.884,0.692,0.74,0.483,0.51,0.72,0.655,0.687,0.637,0.787,0.635,0.679,0.739,0.678,0.806,0.701,0.914,0.746,0.757,0.669,0.816,0.643	0.016		0.691	0.744	0.775	0.772	0.596	0.677	0.586	0.855	0.775	0.825	0.776	0.686	0.65	0.718	0.739	0.75	0.746	0.601
DYRK1B--Event_ID: 31459 (Arc2-Arc3:SE)			103655	DYRK1B	DYRK1B	chr19	-	39826951	39826987					39826671	39826867	39827284	39827425		103655	14,99,128,145,104,101,60,255,140,40,108,102,164,95,92,198,127,6,98,33,105,88,149,64,86,138,153,62,117,116,42,73,82,105,58,89,77,16,54,182,146,47,182,52,128,113,116,95,141,15,131,67,80,27,106,35,117,52,70,127,5,88,180,155,79,85,70,93,198,82,85	39,260,162,370,161,209,155,217,297,165,150,202,370,166,71,343,203,15,165,118,169,248,280,128,152,208,287,209,213,411,72,68,140,269,137,238,172,41,128,346,114,91,295,87,181,214,203,191,245,68,157,268,168,106,195,177,248,130,65,122,7,209,330,221,164,126,142,104,265,138,242	47,14,76,121,86,71,73,53,73,281,58,98,55,50,115,148,159,98,74,103,107,111,114,99,112,117,113,93,107,28,89,47,133,116,81,84,63,113,25,99,78,93,37,85,90,41,72,97,92,100,16,75,75,120,134,96,65,129,86,27,272,165,96,245,19	230,12,226,211,214,194,86,62,156,100,118,136,112,136,310,394,223,193,137,250,228,232,204,79,206,223,186,161,60,61,92,65,269,205,113,218,156,281,34,159,108,123,208,284,216,94,146,235,288,194,22,137,233,120,225,101,102,176,145,126,485,326,297,185,30	109	74	0.46982	1	0.196,0.205,0.349,0.21,0.305,0.247,0.208,0.444,0.242,0.141,0.328,0.255,0.231,0.28,0.468,0.282,0.298,0.214,0.287,0.16,0.297,0.194,0.265,0.253,0.278,0.311,0.266,0.168,0.272,0.161,0.284,0.422,0.285,0.209,0.223,0.202,0.233,0.209,0.223,0.263,0.465,0.26,0.295,0.289,0.324,0.264,0.28,0.252,0.281,0.13,0.362,0.145,0.244,0.147,0.27,0.118,0.243,0.214,0.422,0.414,0.327,0.222,0.27,0.323,0.246,0.314,0.251,0.378…	0.122,0.442,0.186,0.28,0.214,0.199,0.366,0.367,0.241,0.656,0.25,0.329,0.25,0.2,0.201,0.203,0.326,0.256,0.268,0.219,0.242,0.245,0.275,0.46,0.27,0.263,0.292,0.282,0.548,0.238,0.396,0.329,0.251,0.278,0.327,0.207,0.215,0.214,0.333,0.297,0.329,0.339,0.108,0.169,0.221,0.228,0.251,0.219,0.178,0.259,0.331,0.271,0.179,0.404,0.288,0.392,0.302,0.332,0.287,0.127,0.276,0.256,0.18,0.473,0.301	-0.014		0.196	0.205	0.349	0.21	0.305	0.247	0.208	0.444	0.242	0.141	0.328	0.255	0.231	0.28	0.468	0.282	0.298	0.214
DYSF--Event_ID: 62431 (Arc2-Arc3:SE)			209501	DYSF	DYSF	chr2	+	71549349	71549391					71539156	71539239	71551040	71551156		209501	0,1,1,3,3,3,0,1,0,1,0,0,0,4,0,0,0,0,0,0,8,1,1,2,0,2,1,0,0,2,2,1,4,2,0,0,3,0,2,9,6,0,1,0,5,2,0,2,6,0,0,0,7,0,2,0,0,0,0,21,0,1,3,4,1,13,12,0,1,3,1	0,9,13,11,16,23,0,5,10,63,4,1,1,25,8,1,0,0,15,5,23,0,1,1,17,16,3,0,6,15,28,8,22,19,13,3,21,0,37,3,2,3,16,4,32,12,8,9,6,1,4,2,23,0,11,27,3,0,4,3,0,2,0,2,12,8,11,6,18,0,3	0,0,7,2,0,2,2,1,1,157,0,2,3,1,0,0,5,0,0,6,2,1,11,0,4,1,0,2,90,4,4,3,2,0,0,0,4,0,0,19,3,0,0,0,1,0,3,1,0,15,0,0,25,5,0,7,0,4,0,0,2,0,3,1,0	0,1,19,15,0,7,5,10,0,15,17,1,8,13,5,0,2,0,6,14,8,7,3,3,9,1,8,6,7,27,4,4,10,37,5,0,27,7,0,7,8,0,16,18,19,1,9,6,6,14,1,0,3,2,10,1,17,2,8,5,3,3,8,1,0	115	74	1	1	NA,0.067,0.047,0.149,0.108,0.077,NA,0.114,0.0,0.01,0.0,0.0,0.0,0.093,0.0,0.0,NA,NA,0.0,0.0,0.183,1.0,0.392,0.563,0.0,0.074,0.177,NA,0.0,0.079,0.044,0.074,0.105,0.063,0.0,0.0,0.084,NA,0.034,0.659,0.659,0.0,0.039,0.0,0.091,0.097,0.0,0.125,0.392,0.0,0.0,0.0,0.164,NA,0.105,0.0,0.0,NA,0.0,0.818,NA,0.243,1.0,0.563,0.051,0.511,0.412,0.0,0.035,1.0,0.177	NA,0.0,0.192,0.079,NA,0.155,0.205,0.06,1.0,0.871,0.0,0.563,0.194,0.047,0.0,NA,0.617,NA,0.0,0.216,0.139,0.084,0.702,0.0,0.222,0.392,0.0,0.177,0.892,0.087,0.392,0.326,0.114,0.0,0.0,NA,0.087,0.0,NA,0.636,0.194,NA,0.0,0.0,0.033,0.0,0.177,0.097,0.0,0.408,0.0,NA,0.843,0.617,0.0,0.818,0.0,0.563,0.0,0.0,0.3,0.0,0.194,0.392,NA	-0.061		0	0.067	0.047	0.149	0.108	0.077	0	0.114	0	0.01	0	0	0	0.093	0	0	0	0
ECHDC2--Event_ID: 47069 (Arc2-Arc3:SE)			156362	ECHDC2	ECHDC2	chr1	-	52906518	52906611					52904645	52904833	52907867	52907954		156362	9,19,29,2,29,26,55,23,44,289,8,16,7,40,7,35,17,7,17,132,48,33,38,1,69,13,9,25,43,39,14,29,30,60,53,18,9,13,5,32,37,10,45,40,46,42,28,38,13,24,24,13,12,3,24,303,30,5,9,35,0,20,33,53,13,0,13,40,54,18,33	13,11,70,14,6,3,12,33,7,9,3,11,2,12,27,31,13,4,20,1,22,33,10,0,13,14,27,8,19,13,13,22,8,30,9,35,0,3,3,21,16,5,37,10,38,28,13,14,7,15,30,10,13,1,34,8,32,8,22,43,10,17,19,18,8,0,7,46,69,0,16	7,6,85,25,35,12,12,28,28,45,17,17,20,40,30,32,1,53,11,22,44,28,33,27,28,23,29,5,4,14,27,23,0,56,10,4,14,40,8,5,33,0,86,158,57,46,78,69,20,52,2,6,41,4,53,23,13,44,32,235,15,60,16,70,9	0,7,13,1,10,42,31,15,30,34,0,4,3,23,17,12,0,17,24,12,42,22,3,2,65,11,22,4,1,2,24,8,0,23,3,4,12,20,11,7,7,1,6,4,26,4,14,31,17,18,6,4,33,13,18,14,17,21,19,3,16,30,1,12,1	148	74	1	1	0.257,0.463,0.172,0.067,0.707,0.812,0.696,0.258,0.759,0.941,0.571,0.421,0.636,0.625,0.115,0.361,0.395,0.467,0.298,0.985,0.522,0.333,0.655,1.0,0.726,0.317,0.143,0.61,0.531,0.6,0.35,0.397,0.652,0.5,0.746,0.205,1.0,0.684,0.455,0.432,0.536,0.5,0.378,0.667,0.377,0.429,0.519,0.576,0.481,0.444,0.286,0.394,0.316,0.6,0.261,0.95,0.319,0.238,0.17,0.289,0.0,0.37,0.465,0.596,0.448,NA,0.481,0.303,0.281,1.0,0.5…	1.0,0.3,0.766,0.926,0.636,0.125,0.162,0.483,0.318,0.398,1.0,0.68,0.769,0.465,0.469,0.571,1.0,0.609,0.186,0.478,0.344,0.389,0.846,0.871,0.177,0.511,0.397,0.385,0.667,0.778,0.36,0.59,NA,0.549,0.625,0.333,0.368,0.5,0.267,0.263,0.702,0.0,0.878,0.952,0.523,0.852,0.736,0.527,0.37,0.591,0.143,0.429,0.383,0.133,0.596,0.451,0.277,0.512,0.457,0.975,0.319,0.5,0.889,0.745,0.818	-0.05		0.257	0.463	0.172	0.067	0.707	0.812	0.696	0.258	0.759	0.941	0.571	0.421	0.636	0.625	0.115	0.361	0.395	0.467
EHBP1--Event_ID: 33548 (Arc1-Arc3:SE)			100372	EHBP1	EHBP1	chr2	+	62987930	62988038					62979187	62979335	62990715	62990840		100372	47,82,175,144,136,199,134,174,135,57,58,64,19,107,183,238,85,7,146,19,151,119,121,96,62,135,226,45,89,138,107,131,122,75,162,109,99,19,91,132,95,27,257,47,204,117,127,138,105,23,167,71,126,19,192,66,106,38,111,64,8,60,126,164,73,178,278,105,255,13,88	8,17,49,36,63,50,41,33,61,69,23,21,15,49,72,35,12,0,73,20,66,49,43,21,85,10,14,0,39,28,11,38,33,69,62,20,23,5,64,21,14,20,49,35,56,28,56,40,25,17,37,17,25,13,28,72,17,15,33,42,8,17,4,26,78,53,79,124,70,11,32	13,34,193,60,21,174,100,52,136,181,101,116,140,184,162,55,182,77,150,129,235,103,142,46,217,73,217,87,27,22,83,99,204,225,71,39,80,185,60,198,95,123,30,54,107,31,150,96,55,149,25,76,86,231,122,234,79,139,83,44,84,230,184,95,14	18,27,25,29,28,12,15,23,33,47,31,26,48,144,62,29,53,21,30,97,28,89,22,48,41,24,59,38,13,15,10,31,14,35,36,10,43,31,5,21,67,60,44,71,42,19,40,28,28,87,14,22,58,41,19,58,24,45,16,58,14,18,41,35,13	148	74	0.578689	1	0.746,0.707,0.641,0.667,0.519,0.666,0.62,0.725,0.525,0.292,0.558,0.604,0.388,0.522,0.56,0.773,0.78,1.0,0.5,0.322,0.534,0.548,0.585,0.696,0.267,0.871,0.89,1.0,0.533,0.711,0.829,0.633,0.649,0.352,0.566,0.732,0.683,0.655,0.416,0.759,0.772,0.403,0.724,0.402,0.646,0.676,0.531,0.633,0.677,0.404,0.693,0.676,0.716,0.422,0.774,0.314,0.757,0.559,0.627,0.432,0.333,0.638,0.94,0.759,0.319,0.627,0.638,0.297,0.…	0.265,0.386,0.794,0.508,0.273,0.879,0.769,0.531,0.673,0.658,0.62,0.69,0.593,0.39,0.566,0.487,0.632,0.647,0.714,0.399,0.808,0.367,0.763,0.324,0.726,0.603,0.648,0.534,0.509,0.423,0.806,0.615,0.879,0.763,0.497,0.661,0.482,0.749,0.857,0.825,0.415,0.506,0.254,0.276,0.56,0.449,0.652,0.632,0.495,0.461,0.472,0.633,0.426,0.738,0.762,0.669,0.622,0.607,0.722,0.275,0.75,0.865,0.692,0.576,0.35	0.018		0.746	0.707	0.641	0.667	0.519	0.666	0.62	0.725	0.525	0.292	0.558	0.604	0.388	0.522	0.56	0.773	0.78	1
EPB41--Event_ID: 42840 (Arc2-Arc3:SE)	EPB41--Event_ID: 47139 (Arc1-Arc3:SE)		141669	EPB41	EPB41	chr1	+	29060421	29060484					29058588	29058645	29064981	29065158		141669	21,288,894,399,466,483,38,272,257,6,246,252,40,382,463,845,89,3,309,3,534,80,541,132,120,223,196,21,220,1207,184,532,397,340,1043,63,417,18,82,184,116,136,1105,53,452,355,347,1268,218,53,334,44,406,16,433,10,157,74,183,134,2,194,156,394,518,322,174,176,743,18,283	1,11,70,21,34,64,4,15,15,9,10,7,1,24,19,34,18,1,4,5,30,4,7,7,7,40,10,1,8,15,131,52,23,22,62,20,24,1,7,8,4,2,63,1,30,32,6,37,14,0,62,0,30,1,13,7,28,1,8,3,0,26,27,37,13,15,5,1,55,0,10	53,21,485,116,106,367,237,236,541,275,147,302,194,334,369,140,188,186,375,381,638,225,718,137,589,106,292,175,13,145,239,328,341,856,54,31,575,467,105,126,380,192,6,9,340,35,559,313,161,288,17,87,262,210,318,143,357,614,130,12,224,597,595,145,19	0,2,35,12,2,16,29,27,21,11,9,17,5,4,66,7,10,15,28,7,39,11,30,27,15,3,17,9,3,11,2,24,16,58,4,4,54,15,5,1,31,7,5,8,18,8,44,84,74,24,0,4,8,24,23,3,13,17,3,10,7,75,31,6,0	136	74	0.56304	1	0.92,0.934,0.874,0.912,0.882,0.804,0.838,0.908,0.903,0.266,0.93,0.951,0.956,0.896,0.93,0.931,0.729,0.62,0.977,0.246,0.906,0.916,0.977,0.911,0.903,0.752,0.914,0.92,0.937,0.978,0.433,0.848,0.904,0.894,0.902,0.632,0.904,0.907,0.864,0.926,0.94,0.974,0.905,0.966,0.891,0.858,0.969,0.949,0.894,1.0,0.746,1.0,0.88,0.897,0.948,0.437,0.753,0.976,0.926,0.96,1.0,0.802,0.759,0.853,0.956,0.921,0.95,0.99,0.88,1.…	1.0,0.851,0.883,0.84,0.966,0.926,0.816,0.826,0.933,0.932,0.899,0.906,0.955,0.978,0.753,0.916,0.911,0.871,0.879,0.967,0.899,0.918,0.929,0.734,0.955,0.951,0.903,0.914,0.702,0.878,0.985,0.881,0.921,0.889,0.88,0.808,0.853,0.944,0.92,0.986,0.87,0.937,0.395,0.38,0.911,0.704,0.874,0.67,0.542,0.867,1.0,0.922,0.947,0.826,0.883,0.963,0.937,0.952,0.959,0.395,0.946,0.812,0.913,0.929,1.0	0.001		0.92	0.934	0.874	0.912	0.882	0.804	0.838	0.908	0.903	0.266	0.93	0.951	0.956	0.896	0.93	0.931	0.729	0.62
EPB41L1--Event_ID: 1424 (Arc2-Arc3:SE)			4717	EPB41L1	EPB41L1	chr20	+	36209487	36209898					36197858	36198041	36212271	36212376		4717	30,164,271,277,383,185,39,248,272,212,319,165,51,463,312,228,276,0,257,37,252,192,338,264,107,290,288,18,256,222,154,490,290,235,311,147,158,23,201,111,85,92,321,48,331,213,245,224,130,48,298,111,180,25,165,211,140,23,99,130,6,118,171,418,219,133,257,166,326,79,160	5,48,217,45,95,69,17,100,51,532,77,29,3,116,149,35,90,2,108,142,27,58,75,90,55,27,50,31,37,75,65,96,24,48,59,52,40,3,29,46,21,15,39,28,81,70,28,42,28,16,45,38,27,7,17,538,27,3,8,35,0,32,29,159,31,18,59,13,42,9,13	29,34,663,169,160,233,121,152,163,142,121,65,208,233,284,147,200,277,195,299,232,223,227,299,233,162,234,124,73,104,100,156,203,361,126,32,253,184,12,263,449,203,131,175,197,39,262,72,114,290,13,133,227,125,163,228,80,486,130,111,141,173,300,258,11	8,13,92,35,47,24,18,37,16,60,38,20,35,38,68,24,26,35,53,46,34,53,43,49,52,44,36,27,29,8,45,28,80,57,18,25,29,39,9,12,100,5,162,284,24,12,55,52,12,21,2,29,21,16,31,25,5,66,44,418,40,85,40,62,11	148	74	0.21091	1	0.75,0.631,0.384,0.755,0.668,0.573,0.534,0.554,0.727,0.166,0.674,0.74,0.895,0.666,0.511,0.765,0.605,0.0,0.543,0.115,0.824,0.623,0.693,0.595,0.493,0.843,0.742,0.225,0.776,0.597,0.542,0.718,0.858,0.71,0.725,0.586,0.664,0.793,0.776,0.547,0.669,0.754,0.805,0.462,0.671,0.603,0.814,0.727,0.699,0.6,0.768,0.594,0.769,0.641,0.829,0.164,0.722,0.793,0.861,0.65,1.0,0.648,0.747,0.568,0.779,0.787,0.685,0.865,0…	0.644,0.567,0.783,0.707,0.63,0.829,0.771,0.673,0.836,0.542,0.614,0.619,0.748,0.754,0.676,0.754,0.794,0.798,0.648,0.765,0.773,0.678,0.725,0.753,0.691,0.648,0.765,0.697,0.557,0.867,0.526,0.736,0.559,0.76,0.778,0.39,0.814,0.702,0.4,0.916,0.692,0.953,0.288,0.236,0.804,0.619,0.704,0.409,0.826,0.873,0.765,0.696,0.844,0.796,0.724,0.82,0.889,0.786,0.596,0.117,0.638,0.504,0.789,0.675,0.333	-0.023		0.75	0.631	0.384	0.755	0.668	0.573	0.534	0.554	0.727	0.166	0.674	0.74	0.895	0.666	0.511	0.765	0.605	0
EPB41L1--Event_ID: 1507 (Arc1-Arc3:SE)			4698	EPB41L1	EPB41L1	chr20	+	36173763	36173954					36112425	36112480	36175550	36175715		4698	7,39,113,97,82,77,3,66,45,229,57,25,1,113,123,57,35,5,47,39,52,16,66,52,44,64,93,5,29,71,45,130,63,57,89,25,47,0,27,28,22,7,52,23,110,65,43,72,21,4,46,12,36,1,28,198,30,5,17,31,0,32,37,101,54,48,82,29,57,7,14	0,1,2,0,9,2,0,2,1,58,1,0,1,2,5,1,1,0,3,7,9,1,0,0,3,4,5,2,5,0,1,3,3,1,0,0,1,0,2,2,0,0,1,0,3,1,2,0,0,0,3,0,3,2,2,57,0,0,1,0,0,0,0,5,0,1,5,0,3,0,0	1,12,162,39,26,66,43,42,39,67,25,14,45,37,50,13,18,29,56,41,71,44,54,44,55,27,55,21,10,29,35,34,82,112,22,5,64,46,4,34,116,42,90,94,39,6,71,43,23,54,8,18,25,40,42,49,11,146,35,179,27,61,63,37,6	0,0,2,0,5,0,0,0,0,4,1,0,1,1,1,3,0,1,1,1,1,1,0,0,1,0,4,0,1,3,1,0,1,13,1,0,0,2,3,1,1,1,11,28,9,1,0,5,0,2,0,0,5,3,6,5,2,1,0,42,2,4,0,0,0	148	74	1	1	1.0,0.951,0.966,1.0,0.82,0.951,1.0,0.943,0.957,0.664,0.966,1.0,0.333,0.966,0.925,0.966,0.946,1.0,0.887,0.736,0.743,0.889,1.0,1.0,0.88,0.889,0.903,0.556,0.744,1.0,0.957,0.956,0.913,0.966,1.0,1.0,0.959,NA,0.871,0.875,1.0,1.0,0.963,1.0,0.948,0.97,0.915,1.0,1.0,1.0,0.885,1.0,0.857,0.2,0.875,0.635,1.0,1.0,0.895,1.0,NA,1.0,1.0,0.91,1.0,0.96,0.891,1.0,0.905,1.0,1.0	1.0,1.0,0.976,1.0,0.722,1.0,1.0,1.0,1.0,0.893,0.926,1.0,0.957,0.949,0.962,0.684,1.0,0.935,0.966,0.953,0.973,0.957,1.0,1.0,0.965,1.0,0.873,1.0,0.833,0.829,0.946,1.0,0.976,0.812,0.917,1.0,1.0,0.92,0.4,0.944,0.983,0.955,0.804,0.627,0.684,0.75,1.0,0.811,1.0,0.931,1.0,1.0,0.714,0.87,0.778,0.831,0.733,0.986,1.0,0.681,0.871,0.884,1.0,1.0,1.0	0.001		1	0.951	0.966	1	0.82	0.951	1	0.943	0.957	0.664	0.966	1	0.333	0.966	0.925	0.966	0.946	1
EPB41L1--Event_ID: 424 (Arc1-Arc3:MXE)			2155	EPB41L1	EPB41L1	chr20	+			36112425	36112480	36173763	36173954	36092709	36092813	36175550	36175715		2155	0,2,6,1,12,3,1,3,2,126,2,0,1,3,9,1,1,0,9,29,14,1,0,0,7,4,6,2,6,1,5,9,3,5,0,2,1,2,2,2,0,0,1,0,6,1,4,0,0,0,6,0,4,2,3,114,0,2,5,1,0,3,1,6,1,5,9,0,6,2,0	8,38,111,97,81,76,3,66,47,211,56,25,1,113,122,57,35,5,47,36,53,16,66,52,40,63,95,5,28,71,45,130,62,57,89,25,47,0,28,28,22,7,52,23,110,67,43,72,21,4,45,10,38,1,29,189,28,5,17,26,0,32,37,101,54,48,75,29,57,7,14	0,0,7,4,7,0,1,0,2,6,2,0,3,2,2,6,0,1,2,4,1,0,0,2,2,0,6,0,1,7,1,2,2,14,1,0,1,3,3,2,2,3,21,42,14,1,1,13,0,3,0,0,6,4,8,7,3,2,0,103,3,8,2,1,0	1,12,163,40,27,66,43,43,39,67,26,14,45,37,50,11,19,29,56,41,71,42,54,46,54,29,58,21,10,29,35,34,82,114,22,5,64,46,4,34,115,40,80,92,37,6,70,42,23,54,8,18,25,40,41,49,11,146,35,154,28,61,64,38,6	128	148	1	1	0.0,0.057,0.059,0.012,0.146,0.044,0.278,0.05,0.047,0.408,0.04,0.0,0.536,0.03,0.079,0.02,0.032,0.0,0.181,0.482,0.234,0.067,0.0,0.0,0.168,0.068,0.068,0.316,0.199,0.016,0.114,0.074,0.053,0.092,0.0,0.085,0.024,1.0,0.076,0.076,0.0,0.0,0.022,0.0,0.059,0.017,0.097,0.0,0.0,0.0,0.134,0.0,0.109,0.698,0.107,0.411,0.0,0.316,0.254,0.043,NA,0.098,0.03,0.064,0.021,0.107,0.122,0.0,0.109,0.248,0.0	0.0,0.0,0.047,0.104,0.231,0.0,0.026,0.0,0.056,0.094,0.082,0.0,0.072,0.059,0.044,0.387,0.0,0.038,0.04,0.101,0.016,0.0,0.0,0.048,0.041,0.0,0.107,0.0,0.104,0.218,0.032,0.064,0.027,0.124,0.05,0.0,0.018,0.07,0.464,0.064,0.02,0.08,0.233,0.345,0.304,0.162,0.016,0.264,0.0,0.06,0.0,0.0,0.217,0.104,0.184,0.142,0.24,0.016,0.0,0.436,0.11,0.132,0.035,0.03,0.0	0.027		0	0.057	0.059	0.012	0.146	0.044	0.278	0.05	0.047	0.408	0.04	0	0.536	0.03	0.079	0.02	0.032	0
EPB41L3--Event_ID: 3627 (Arc2-Arc3:SE)			12214	EPB41L3	EPB41L3	chr18	-	5394676	5394793					5392380	5393478	5395066	5395147		12214	53,397,442,433,560,463,430,421,442,58,377,130,127,317,272,681,199,18,204,16,248,351,249,365,186,319,326,92,358,381,583,450,422,150,284,238,244,68,225,612,371,91,845,209,400,294,491,309,292,79,269,188,154,11,271,48,98,68,279,578,2,178,134,428,688,390,372,240,791,78,356	4,26,23,75,81,125,186,72,81,99,25,3,8,23,17,24,16,3,43,19,11,24,33,28,144,74,33,26,24,15,20,167,29,30,20,9,5,11,5,45,9,9,80,22,34,10,49,30,59,0,20,33,15,0,19,143,11,6,13,16,0,21,57,42,39,25,44,4,62,8,10	197,70,894,242,291,218,441,234,423,609,85,218,385,422,549,99,342,369,314,778,370,280,482,402,491,261,398,516,456,82,303,289,540,678,134,69,334,252,76,858,278,185,80,70,316,64,1071,127,294,682,36,196,536,125,284,467,125,296,110,33,175,531,493,313,273	12,15,47,74,13,71,12,47,13,39,13,22,40,27,33,86,16,52,31,45,21,28,29,31,41,16,8,27,10,6,3,35,31,30,14,1,51,18,4,6,29,7,23,20,38,78,255,141,43,7,9,20,7,18,46,35,1,6,4,84,55,85,19,15,3	148	74	0.172051	1	0.869,0.884,0.906,0.743,0.776,0.649,0.536,0.745,0.732,0.227,0.883,0.956,0.888,0.873,0.889,0.934,0.861,0.75,0.703,0.296,0.919,0.88,0.79,0.867,0.392,0.683,0.832,0.639,0.882,0.927,0.936,0.574,0.879,0.714,0.877,0.93,0.961,0.756,0.957,0.872,0.954,0.835,0.841,0.826,0.855,0.936,0.834,0.837,0.712,1.0,0.871,0.74,0.837,1.0,0.877,0.144,0.817,0.85,0.915,0.948,1.0,0.809,0.54,0.836,0.898,0.886,0.809,0.968,0.86…	0.891,0.7,0.905,0.621,0.918,0.606,0.948,0.713,0.942,0.886,0.766,0.832,0.828,0.887,0.893,0.365,0.914,0.78,0.835,0.896,0.898,0.833,0.893,0.866,0.857,0.891,0.961,0.905,0.958,0.872,0.981,0.805,0.897,0.919,0.827,0.972,0.766,0.875,0.905,0.986,0.827,0.93,0.635,0.636,0.806,0.291,0.677,0.311,0.774,0.98,0.667,0.831,0.975,0.776,0.755,0.87,0.984,0.961,0.932,0.164,0.614,0.757,0.928,0.913,0.978	-0.007		0.869	0.884	0.906	0.743	0.776	0.649	0.536	0.745	0.732	0.227	0.883	0.956	0.888	0.873	0.889	0.934	0.861	0.75
EPB41L3--Event_ID: 4288 (Arc1-Arc2:SE)			12225	EPB41L3	EPB41L3	chr18	-	5407700	5407736					5406776	5406968	5410565	5410619		12225	0,0,0,0,1,0,0,1,0,0,1,0,0,0,0,2,0,0,2,0,6,1,0,0,0,0,0,0,0,0,0,2,0,0,0,0,0,0,0,1,10,0,2,0,1,0,3,0,0,0,0,0,0,0,0,0,0,0,0,44,0,0,0,0,0,0,39,0,0,3,0	15,131,146,214,227,274,213,173,212,84,110,40,33,146,116,260,53,0,93,12,82,106,102,119,167,184,112,16,96,140,278,243,194,92,105,69,104,6,85,191,90,29,349,77,173,96,171,125,103,8,92,28,69,6,101,86,26,16,89,97,0,90,41,163,287,159,83,76,319,6,97	0,6,1,0,0,0,7,2,12,53,0,0,0,0,0,0,0,0,1,0,0,0,0,0,0,0,0,2,108,0,0,0,0,1,0,0,6,0,0,9,1,0,1,0,0,0,0,0,2,20,0,0,23,0,3,43,0,0,0,0,0,0,0,0,0	22,21,309,117,95,126,139,111,148,143,18,72,149,133,228,51,79,130,146,252,119,113,177,113,189,46,114,156,58,35,105,142,230,287,44,3,157,96,16,237,125,53,36,26,146,55,539,148,123,204,5,60,150,29,151,108,46,93,48,68,103,264,177,78,31	109	74	1	1	0.0,0.0,0.0,0.0,0.003,0.0,0.0,0.004,0.0,0.0,0.006,0.0,0.0,0.0,0.0,0.005,0.0,NA,0.014,0.0,0.047,0.006,0.0,0.0,0.0,0.0,0.0,0.0,0.0,0.0,0.0,0.006,0.0,0.0,0.0,0.0,0.0,0.0,0.0,0.004,0.07,0.0,0.004,0.0,0.004,0.0,0.012,0.0,0.0,0.0,0.0,0.0,0.0,0.0,0.0,0.0,0.0,0.0,0.0,0.235,NA,0.0,0.0,0.0,0.0,0.0,0.242,0.0,0.0,0.253,0.0	0.0,0.162,0.002,0.0,0.0,0.0,0.033,0.012,0.052,0.201,0.0,0.0,0.0,0.0,0.0,0.0,0.0,0.0,0.005,0.0,0.0,0.0,0.0,0.0,0.0,0.0,0.0,0.009,0.558,0.0,0.0,0.0,0.0,0.002,0.0,0.0,0.025,0.0,0.0,0.025,0.005,0.0,0.019,0.0,0.0,0.0,0.0,0.0,0.011,0.062,0.0,0.0,0.094,0.0,0.013,0.213,0.0,0.0,0.0,0.0,0.0,0.0,0.0,0.0,0.0	-0.01		0	0	0	0	0.003	0	0	0.004	0	0	0.006	0	0	0	0	0.005	0	0
EPB41L3--Event_ID: 912 (Arc2-Arc3:MXE)			5541	EPB41L3	EPB41L3	chr18	-			5395066	5395147	5395608	5395707	5392380	5393478	5396200	5396332		5541	19,236,255,335,431,439,366,320,366,145,167,67,64,233,155,447,116,14,152,38,151,157,165,240,253,278,247,42,223,232,398,396,268,116,191,107,156,27,126,378,222,31,514,112,267,192,296,165,210,32,149,111,132,3,195,163,41,11,140,240,0,124,118,271,486,222,192,138,454,33,204	4,26,23,75,81,125,186,72,81,99,25,3,8,23,17,24,16,3,43,19,11,24,33,28,144,75,33,26,24,15,20,167,29,30,20,9,5,11,5,45,9,9,80,22,35,10,49,30,59,0,20,33,15,0,20,143,11,6,13,16,0,23,58,42,39,25,44,4,62,8,10	91,42,536,177,172,195,266,206,223,392,37,122,259,263,362,116,183,243,222,435,188,180,335,346,320,123,257,262,226,43,168,213,311,393,74,16,251,165,42,434,180,107,55,52,216,118,873,230,206,351,25,116,337,72,204,299,83,169,82,114,178,409,260,170,97	12,15,47,76,15,71,12,47,13,40,13,22,40,27,33,86,16,52,31,45,21,28,29,24,41,16,8,27,10,6,3,35,31,30,14,1,52,18,4,6,29,7,24,20,41,78,255,141,45,7,9,20,7,18,46,35,1,6,4,84,55,85,19,15,3	148	148	1	1	0.826,0.901,0.917,0.817,0.842,0.778,0.663,0.816,0.819,0.594,0.87,0.957,0.889,0.91,0.901,0.949,0.879,0.824,0.779,0.667,0.932,0.867,0.833,0.896,0.637,0.788,0.882,0.618,0.903,0.939,0.952,0.703,0.902,0.795,0.905,0.922,0.969,0.711,0.962,0.894,0.961,0.775,0.865,0.836,0.884,0.95,0.858,0.846,0.781,1.0,0.882,0.771,0.898,1.0,0.907,0.533,0.788,0.647,0.915,0.938,NA,0.844,0.67,0.866,0.926,0.899,0.814,0.972,0.…	0.883,0.737,0.919,0.7,0.92,0.733,0.957,0.814,0.945,0.907,0.74,0.847,0.866,0.907,0.916,0.574,0.92,0.824,0.877,0.906,0.9,0.865,0.92,0.935,0.886,0.885,0.97,0.907,0.958,0.878,0.982,0.859,0.909,0.929,0.841,0.941,0.828,0.902,0.913,0.986,0.861,0.939,0.696,0.722,0.84,0.602,0.774,0.62,0.821,0.98,0.735,0.853,0.98,0.8,0.816,0.895,0.988,0.966,0.953,0.576,0.764,0.828,0.932,0.919,0.97	-0.014		0.826	0.901	0.917	0.817	0.842	0.778	0.663	0.816	0.819	0.594	0.87	0.957	0.889	0.91	0.901	0.949	0.879	0.824
EPN3--Event_ID: 45289 (Arc1-Arc3:SE)			136059	EPN3	EPN3	chr17	+	50538883	50538964					50538078	50538197	50539186	50539315		136059	4,87,19,3,27,61,18,20,709,246,4,5,3,23,25,4,36,0,12,160,38,187,2,16,229,4,44,37,26,11,6,2,50,9,0,28,24,5,9,112,6,9,19,20,31,44,6,1,18,0,11,10,4,4,1,375,6,2,4,6,0,8,10,47,23,10,8,3,4,19,0	2,72,20,19,72,54,10,11,676,2,12,7,8,59,27,8,1,0,6,5,12,312,8,34,80,12,97,26,62,36,22,7,127,5,4,88,65,13,8,162,2,4,10,17,76,44,21,2,28,2,39,36,14,9,8,10,8,3,4,7,0,15,40,133,16,37,6,3,12,9,4	9,1,81,57,136,14,7,9,6,27,1,4,10,6,31,95,2,187,32,6,2,9,18,38,10,3,49,11,4,3,9,65,17,8,27,7,0,1,0,1,27,18,47,212,14,60,0,4,8,2,1,9,4,11,12,30,0,0,5,316,37,164,51,163,38	11,0,202,152,116,20,11,23,3,42,3,11,8,6,117,44,15,252,56,1,23,3,60,63,37,36,70,9,0,9,20,102,57,2,55,14,5,17,0,0,67,67,1,3,20,36,1,4,10,11,1,3,31,3,12,6,9,7,5,7,4,149,118,162,14	148	74	1	1	0.5,0.377,0.322,0.073,0.158,0.361,0.474,0.476,0.344,0.984,0.143,0.263,0.158,0.163,0.316,0.2,0.947,NA,0.5,0.941,0.613,0.231,0.111,0.19,0.589,0.143,0.185,0.416,0.173,0.133,0.12,0.125,0.164,0.474,0.0,0.137,0.156,0.161,0.36,0.257,0.6,0.529,0.487,0.37,0.169,0.333,0.125,0.2,0.243,0.0,0.124,0.122,0.125,0.182,0.059,0.949,0.273,0.25,0.333,0.3,NA,0.211,0.111,0.15,0.418,0.119,0.4,0.333,0.143,0.514,0.0	0.29,1.0,0.167,0.158,0.37,0.259,0.241,0.164,0.5,0.243,0.143,0.154,0.385,0.333,0.117,0.519,0.062,0.271,0.222,0.75,0.042,0.6,0.13,0.232,0.119,0.04,0.259,0.379,1.0,0.143,0.184,0.242,0.13,0.667,0.197,0.2,0.0,0.029,NA,1.0,0.168,0.118,0.959,0.972,0.259,0.455,0.0,0.333,0.286,0.083,0.333,0.6,0.061,0.647,0.333,0.714,0.0,0.0,0.333,0.958,0.822,0.355,0.178,0.335,0.576	-0.042		0.5	0.377	0.322	0.073	0.158	0.361	0.474	0.476	0.344	0.984	0.143	0.263	0.158	0.163	0.316	0.2	0.947	0
EXOC7--Event_ID: 25943 (Arc2-Arc3:SE)			85572	EXOC7	EXOC7	chr17	-	76090328	76090397					76089174	76089320	76091142	76091235		85572	15,19,58,35,38,15,46,49,19,126,37,7,14,51,58,26,14,0,95,32,48,10,24,36,32,8,36,14,6,36,10,23,11,58,48,14,21,4,19,10,36,6,21,38,30,66,23,37,53,4,18,0,69,4,29,107,35,0,12,33,0,30,17,80,19,29,30,8,52,13,6	8,9,48,32,14,21,12,91,16,13,26,6,14,32,46,24,5,3,46,4,16,1,11,19,43,8,14,2,12,44,2,9,7,51,18,9,15,1,5,9,36,5,8,61,5,24,17,28,31,6,23,4,11,1,26,4,20,0,8,38,0,10,5,38,15,16,65,17,21,4,3	1,2,42,45,17,61,16,6,18,140,41,25,29,34,21,43,11,8,24,22,42,61,28,48,28,4,10,63,1,19,22,19,27,67,7,3,29,27,3,2,59,17,30,69,27,18,44,87,63,18,9,7,46,31,51,47,6,25,5,88,42,133,78,59,2	0,2,19,13,7,55,16,15,11,103,8,16,15,18,16,10,11,9,18,18,12,76,14,8,22,1,10,7,40,8,5,11,9,32,3,6,21,30,0,22,25,20,2,8,16,7,25,57,35,16,1,9,41,22,15,34,0,31,8,13,21,5,34,6,4	142	74	1	1	0.494,0.524,0.386,0.363,0.586,0.271,0.666,0.219,0.382,0.835,0.426,0.378,0.343,0.454,0.397,0.361,0.593,0.0,0.518,0.807,0.61,0.839,0.532,0.497,0.279,0.343,0.573,0.785,0.207,0.299,0.723,0.571,0.45,0.372,0.582,0.448,0.422,0.676,0.664,0.367,0.343,0.385,0.578,0.245,0.758,0.589,0.414,0.408,0.471,0.258,0.29,0.0,0.766,0.676,0.368,0.933,0.477,NA,0.439,0.312,NA,0.61,0.639,0.523,0.398,0.486,0.194,0.197,0.563…	1.0,0.343,0.535,0.643,0.559,0.366,0.343,0.172,0.46,0.415,0.728,0.449,0.502,0.496,0.406,0.691,0.343,0.317,0.41,0.389,0.646,0.295,0.51,0.758,0.399,0.676,0.343,0.824,0.013,0.553,0.696,0.474,0.61,0.522,0.549,0.207,0.418,0.319,1.0,0.045,0.552,0.307,0.887,0.818,0.468,0.573,0.478,0.443,0.484,0.37,0.824,0.288,0.369,0.423,0.639,0.419,1.0,0.296,0.246,0.779,0.51,0.933,0.545,0.837,0.207	-0.036		0.494	0.524	0.386	0.363	0.586	0.271	0.666	0.219	0.382	0.835	0.426	0.378	0.343	0.454	0.397	0.361	0.593	0
EXOC7--Event_ID: 28563 (Arc1-Arc3:SE)			85573	EXOC7	EXOC7	chr17	-	76090328	76090397					76089174	76089320	76094413	76094581		85573	5,5,38,25,20,10,43,28,8,119,23,5,10,28,37,13,33,1,61,28,47,4,15,33,16,8,40,24,2,20,7,21,10,45,44,6,11,1,12,10,33,5,27,25,12,58,21,19,42,0,10,1,54,5,17,116,34,0,8,25,0,25,9,53,13,18,18,5,33,19,8	46,174,189,326,243,249,86,88,294,167,100,127,30,214,415,361,124,23,217,41,397,81,202,160,263,173,171,9,155,339,189,267,206,399,380,201,183,25,220,177,70,118,384,223,348,400,181,289,158,34,137,30,260,15,219,94,83,17,112,192,1,123,135,308,338,192,174,267,370,33,99	1,2,25,30,15,37,20,7,11,67,29,34,15,22,14,43,6,9,15,15,21,35,28,22,25,3,4,85,1,17,13,8,28,45,4,1,19,7,3,2,37,13,50,86,31,13,35,62,42,9,4,7,34,38,45,39,5,17,3,74,38,202,51,29,1	14,21,388,276,175,288,159,194,194,162,72,102,184,315,166,54,164,193,182,245,230,349,222,102,224,57,298,105,78,134,115,181,130,444,125,26,224,253,34,351,238,150,106,81,253,99,198,252,101,315,32,57,295,210,140,243,104,281,223,45,187,160,266,199,29	142	74	0.0291518	1	0.054,0.015,0.095,0.038,0.041,0.02,0.207,0.142,0.014,0.271,0.107,0.02,0.148,0.064,0.044,0.018,0.122,0.022,0.128,0.262,0.058,0.025,0.037,0.097,0.031,0.024,0.109,0.582,0.007,0.03,0.019,0.039,0.025,0.056,0.057,0.015,0.03,0.02,0.028,0.029,0.197,0.022,0.035,0.055,0.018,0.07,0.057,0.033,0.122,0.0,0.037,0.017,0.098,0.148,0.039,0.391,0.176,0.0,0.036,0.064,0.0,0.096,0.034,0.082,0.02,0.047,0.051,0.01,0.044…	0.036,0.047,0.032,0.054,0.043,0.063,0.062,0.018,0.029,0.177,0.173,0.148,0.041,0.035,0.042,0.293,0.019,0.024,0.041,0.031,0.045,0.05,0.062,0.101,0.055,0.027,0.007,0.297,0.007,0.062,0.056,0.023,0.101,0.05,0.016,0.02,0.042,0.014,0.044,0.003,0.075,0.043,0.197,0.356,0.06,0.064,0.084,0.114,0.178,0.015,0.061,0.06,0.057,0.086,0.143,0.077,0.024,0.031,0.007,0.461,0.096,0.397,0.091,0.071,0.018	-0.006		0.054	0.015	0.095	0.038	0.041	0.02	0.207	0.142	0.014	0.271	0.107	0.02	0.148	0.064	0.044	0.018	0.122	0.022
EXOC7--Event_ID: 6179 (Arc2-Arc3:MXE)			38018	EXOC7	EXOC7	chr17	-			76090328	76090397	76091142	76091235	76089174	76089320	76094413	76094581		38018	19,34,138,74,54,42,52,216,36,60,67,13,21,86,113,60,13,6,135,17,61,19,26,42,103,30,29,5,29,99,4,29,22,143,47,19,39,3,13,18,66,23,31,139,24,85,49,64,91,13,53,10,44,2,61,37,57,0,23,95,0,26,19,118,33,56,140,30,64,11,10	5,5,38,25,20,10,43,28,8,119,23,5,10,28,37,13,33,1,61,28,47,4,15,33,16,8,40,24,2,20,7,21,10,45,44,6,11,1,12,10,33,5,27,25,12,58,21,19,42,0,10,1,54,5,17,116,34,0,8,25,0,25,9,53,13,18,18,5,33,19,8	0,10,52,45,14,140,30,34,33,302,25,27,45,49,34,35,30,23,50,39,42,180,36,49,52,8,26,18,97,23,30,28,32,86,14,11,44,68,0,53,74,52,5,28,38,25,70,139,110,50,6,21,113,48,53,72,7,69,13,45,64,35,95,36,15	1,2,25,30,15,37,20,7,11,67,29,34,15,22,14,43,6,9,15,15,21,35,28,22,25,3,4,85,1,17,13,8,28,45,4,1,19,7,3,2,37,13,50,86,31,13,35,62,42,9,4,7,34,38,45,39,5,17,3,74,38,202,51,29,1	148	142	1	1	0.785,0.867,0.777,0.74,0.721,0.801,0.537,0.881,0.812,0.326,0.736,0.714,0.668,0.747,0.746,0.816,0.274,0.852,0.68,0.368,0.555,0.82,0.624,0.55,0.861,0.783,0.41,0.167,0.933,0.826,0.354,0.57,0.679,0.753,0.506,0.752,0.773,0.742,0.51,0.633,0.657,0.815,0.524,0.842,0.657,0.584,0.691,0.764,0.675,1.0,0.836,0.906,0.439,0.277,0.775,0.234,0.617,NA,0.734,0.785,NA,0.499,0.669,0.681,0.709,0.749,0.882,0.852,0.65,0…	0.0,0.828,0.666,0.59,0.472,0.784,0.59,0.823,0.742,0.812,0.453,0.432,0.742,0.681,0.7,0.439,0.828,0.71,0.762,0.714,0.657,0.831,0.552,0.681,0.666,0.719,0.862,0.169,0.989,0.565,0.689,0.771,0.523,0.647,0.771,0.913,0.69,0.903,0.0,0.962,0.657,0.793,0.088,0.238,0.54,0.649,0.657,0.683,0.715,0.842,0.59,0.742,0.761,0.548,0.531,0.639,0.573,0.796,0.806,0.368,0.618,0.143,0.641,0.544,0.935	0.03		0.785	0.867	0.777	0.74	0.721	0.801	0.537	0.881	0.812	0.326	0.736	0.714	0.668	0.747	0.746	0.816	0.274	0.852
FAM13A--Event_ID: 66670 (Arc1-Arc3:SE)			202863	FAM13A	FAM13A	chr4	-	88737471	88737555					88732001	88732198	88739029	88739125		202863	1,33,24,72,63,35,17,18,51,133,12,21,5,97,51,88,33,2,32,17,83,20,32,41,90,30,29,9,39,47,60,55,53,89,52,63,22,0,5,45,6,3,82,31,69,32,57,22,10,3,12,0,41,2,18,114,19,2,14,21,1,23,16,48,70,37,72,95,136,18,18	7,17,18,30,39,7,1,5,14,2,5,10,0,18,16,30,7,0,15,0,25,6,7,21,14,17,18,0,13,9,11,11,25,15,20,17,13,0,2,20,3,4,16,10,33,10,39,10,8,0,22,4,7,0,7,0,6,5,5,3,1,5,3,23,25,22,20,56,75,2,11	2,10,119,38,23,38,43,14,30,52,18,25,17,106,19,19,28,44,23,55,31,70,37,13,37,10,60,18,11,15,21,13,67,61,10,8,68,31,17,83,46,20,13,45,48,38,59,23,24,92,9,2,66,49,64,40,19,40,41,79,51,52,29,46,23	0,4,23,12,8,7,30,13,19,18,0,4,12,41,13,4,14,17,3,17,8,13,20,4,29,7,38,4,18,3,17,10,25,19,7,2,46,9,4,13,18,14,2,1,17,1,15,8,7,49,1,1,27,19,9,24,14,43,30,2,19,8,8,7,4	148	74	1	1	0.067,0.493,0.4,0.545,0.447,0.714,0.895,0.643,0.646,0.971,0.545,0.512,1.0,0.729,0.614,0.595,0.702,1.0,0.516,1.0,0.624,0.625,0.696,0.494,0.763,0.469,0.446,1.0,0.6,0.723,0.732,0.714,0.515,0.748,0.565,0.649,0.458,NA,0.556,0.529,0.5,0.273,0.719,0.608,0.511,0.615,0.422,0.524,0.385,1.0,0.214,0.0,0.745,1.0,0.562,1.0,0.613,0.167,0.583,0.778,0.333,0.697,0.727,0.511,0.583,0.457,0.643,0.459,0.476,0.818,0.45	1.0,0.556,0.721,0.613,0.59,0.731,0.417,0.35,0.441,0.591,1.0,0.758,0.415,0.564,0.422,0.704,0.5,0.564,0.793,0.618,0.66,0.729,0.481,0.619,0.389,0.417,0.441,0.692,0.234,0.714,0.382,0.394,0.573,0.616,0.417,0.667,0.425,0.633,0.68,0.761,0.561,0.417,0.765,0.957,0.585,0.95,0.663,0.59,0.632,0.484,0.818,0.5,0.55,0.563,0.78,0.455,0.404,0.317,0.406,0.952,0.573,0.765,0.644,0.767,0.742	0.003		0.067	0.493	0.4	0.545	0.447	0.714	0.895	0.643	0.646	0.971	0.545	0.512	1	0.729	0.614	0.595	0.702	1
FAM49B--Event_ID: 18282 (Arc1-Arc3:MXE)			96175	FAM49B	FAM49B	chr8	-			129903311	129903350	129970942	129970995	129879388	129879471	130016369	130016651		96175	30,22,34,10,24,26,7,19,8,33,11,15,4,24,13,22,8,11,8,7,34,11,20,4,21,14,11,4,17,21,19,11,17,16,20,8,11,3,20,14,11,29,47,13,21,26,11,11,32,3,9,10,10,6,22,61,3,6,20,46,0,11,6,21,19,23,33,24,45,4,15	152,97,177,155,117,126,30,49,112,31,95,54,19,111,170,133,28,78,136,8,128,51,116,60,76,108,79,4,41,122,103,61,71,126,209,36,95,19,36,142,55,83,254,43,94,145,82,124,114,20,41,25,229,28,113,47,46,10,53,200,4,99,45,87,123,161,68,122,208,10,53	2,15,20,15,15,21,22,14,27,46,29,5,16,34,25,2,7,17,18,26,26,25,10,6,40,8,41,9,29,29,9,18,14,35,7,3,32,17,20,54,19,11,27,46,14,4,33,12,15,26,16,4,23,31,11,11,34,22,8,42,22,34,12,21,5	11,53,133,55,80,158,62,72,89,174,63,66,71,121,115,27,79,65,112,137,154,178,89,37,146,33,143,60,129,64,73,105,110,165,33,7,145,126,172,105,85,30,30,35,86,21,170,111,103,76,39,22,102,103,56,101,67,93,59,43,46,108,83,59,1	126	112	0.0244122	1	0.149,0.168,0.146,0.054,0.154,0.155,0.172,0.256,0.06,0.486,0.093,0.198,0.158,0.161,0.064,0.128,0.203,0.111,0.05,0.438,0.191,0.161,0.133,0.056,0.197,0.103,0.11,0.471,0.269,0.133,0.141,0.138,0.175,0.101,0.078,0.165,0.093,0.123,0.331,0.081,0.151,0.237,0.141,0.212,0.166,0.137,0.107,0.073,0.2,0.118,0.163,0.262,0.037,0.16,0.148,0.536,0.055,0.348,0.251,0.17,0.0,0.09,0.106,0.177,0.121,0.113,0.301,0.149,0…	0.139,0.201,0.118,0.195,0.143,0.106,0.24,0.147,0.212,0.19,0.29,0.063,0.167,0.2,0.162,0.062,0.073,0.189,0.125,0.144,0.13,0.111,0.091,0.126,0.196,0.177,0.203,0.118,0.167,0.287,0.099,0.132,0.102,0.159,0.159,0.276,0.164,0.107,0.094,0.314,0.166,0.246,0.444,0.539,0.126,0.145,0.147,0.088,0.115,0.233,0.267,0.139,0.167,0.211,0.149,0.088,0.311,0.174,0.108,0.465,0.298,0.219,0.114,0.24,0.816	-0.022		0.149	0.168	0.146	0.054	0.154	0.155	0.172	0.256	0.06	0.486	0.093	0.198	0.158	0.161	0.064	0.128	0.203	0.111
FERMT2--Event_ID: 29523 (Arc1-Arc3:SE)			88284	FERMT2	FERMT2	chr14	-	52861013	52861034					52860340	52860465	52864400	52864622		88284	20,63,88,70,102,57,6,144,66,3,26,39,49,99,107,80,11,10,125,8,67,37,68,19,50,38,30,2,39,27,6,72,27,52,207,13,77,9,8,17,42,113,108,57,43,43,65,89,98,9,52,12,74,9,67,8,7,17,21,136,24,54,79,32,86,108,191,45,118,7,34	172,138,86,147,187,305,50,171,277,215,101,102,42,165,186,295,93,31,218,63,460,110,241,126,229,128,190,6,182,267,178,282,208,244,198,82,136,57,147,102,45,127,150,155,340,165,207,274,312,79,157,28,140,70,317,173,40,42,135,240,29,135,155,178,204,243,212,174,461,25,131	9,50,44,31,9,20,25,53,50,107,24,49,26,66,36,47,51,23,28,87,94,47,51,32,67,13,41,20,71,57,66,56,48,44,6,16,67,43,15,68,78,22,0,3,36,18,173,91,43,123,18,17,58,16,29,42,81,62,12,8,16,33,70,26,2	1,118,237,177,102,67,144,171,131,153,128,72,263,231,184,43,146,227,78,220,191,290,116,75,72,67,306,106,54,213,198,150,121,324,69,41,230,261,140,410,169,73,83,74,238,57,206,208,88,279,60,36,188,160,154,233,138,382,185,97,133,158,143,132,12	94	74	0.199113	1	0.084,0.264,0.446,0.273,0.3,0.128,0.086,0.399,0.158,0.011,0.169,0.231,0.479,0.321,0.312,0.176,0.085,0.203,0.311,0.091,0.103,0.209,0.182,0.106,0.147,0.189,0.111,0.208,0.144,0.074,0.026,0.167,0.093,0.144,0.451,0.111,0.308,0.111,0.041,0.116,0.424,0.412,0.362,0.225,0.091,0.17,0.198,0.204,0.198,0.082,0.207,0.252,0.294,0.092,0.143,0.035,0.121,0.242,0.109,0.308,0.394,0.239,0.286,0.124,0.249,0.259,0.415,…	0.876,0.25,0.128,0.121,0.065,0.19,0.12,0.196,0.231,0.355,0.129,0.349,0.072,0.184,0.133,0.462,0.216,0.074,0.22,0.237,0.279,0.113,0.257,0.251,0.423,0.133,0.095,0.129,0.509,0.174,0.208,0.227,0.238,0.097,0.064,0.235,0.187,0.115,0.078,0.115,0.267,0.192,0.0,0.031,0.106,0.199,0.398,0.256,0.278,0.258,0.191,0.271,0.195,0.073,0.129,0.124,0.316,0.113,0.049,0.061,0.087,0.141,0.278,0.134,0.116	0.006		0.084	0.264	0.446	0.273	0.3	0.128	0.086	0.399	0.158	0.011	0.169	0.231	0.479	0.321	0.312	0.176	0.085	0.203
FGFR1--Event_ID: 29321 (Arc1-Arc3:SE)			87693	FGFR1	FGFR1	chr8	-	38429681	38429948					38428345	38428435	38457355	38457534		87693	98,1635,1811,1509,1836,2380,388,832,1345,163,1265,480,174,1219,993,2141,391,44,1483,20,1960,346,789,969,1022,2023,650,43,655,3459,1191,1035,1126,1879,826,388,1042,62,486,1207,593,727,2057,1481,1458,1505,905,1199,415,116,1365,97,2329,62,1534,183,583,67,551,1411,6,980,684,1452,1786,2326,688,729,2342,60,597	7,43,125,96,44,274,29,125,44,86,16,14,8,55,50,111,5,0,104,15,197,34,17,18,51,14,10,0,41,78,63,29,42,107,12,25,17,12,203,13,31,63,57,118,120,74,32,9,23,20,62,11,63,2,77,45,10,2,42,276,0,16,10,18,74,82,73,45,62,19,14	105,86,2424,1056,466,1151,913,854,911,668,308,347,1425,1045,1291,320,864,993,853,1593,1051,1966,715,447,2588,196,1162,807,361,381,1044,727,1503,1409,409,47,2238,1731,214,862,1433,1199,177,123,1480,275,1827,1347,1169,1551,68,182,933,873,1282,1103,610,1327,688,147,461,2210,1289,614,211	2,1,57,97,21,53,86,34,28,77,42,14,68,70,45,7,43,20,39,43,26,159,2,19,25,6,27,32,402,78,24,27,9,79,46,1,54,99,6,693,28,78,26,36,124,14,13,73,23,162,0,9,126,57,77,43,5,16,63,22,13,38,21,37,16	148	74	0.899269	1	0.875,0.95,0.879,0.887,0.954,0.813,0.87,0.769,0.939,0.487,0.975,0.945,0.916,0.917,0.909,0.906,0.975,1.0,0.877,0.4,0.833,0.836,0.959,0.964,0.909,0.986,0.97,1.0,0.889,0.957,0.904,0.947,0.931,0.898,0.972,0.886,0.968,0.721,0.545,0.979,0.905,0.852,0.947,0.863,0.859,0.91,0.934,0.985,0.9,0.744,0.917,0.815,0.949,0.939,0.909,0.67,0.967,0.944,0.868,0.719,1.0,0.968,0.972,0.976,0.923,0.934,0.825,0.89,0.95,0.…	0.963,0.977,0.955,0.845,0.917,0.916,0.841,0.926,0.942,0.813,0.786,0.925,0.913,0.882,0.935,0.958,0.909,0.961,0.916,0.949,0.953,0.861,0.994,0.922,0.981,0.942,0.956,0.927,0.31,0.709,0.956,0.931,0.988,0.899,0.816,0.959,0.954,0.897,0.947,0.383,0.962,0.885,0.773,0.631,0.856,0.908,0.986,0.902,0.962,0.827,1.0,0.91,0.787,0.884,0.893,0.928,0.984,0.976,0.845,0.77,0.947,0.967,0.968,0.892,0.868	-0.004		0.875	0.95	0.879	0.887	0.954	0.813	0.87	0.769	0.939	0.487	0.975	0.945	0.916	0.917	0.909	0.906	0.975	1
FGFR2--Event_ID: 11796 (Arc2-Arc3:MXE)			72755	FGFR2	FGFR2	chr10	-			121517318	121517463	121518681	121518829	121515116	121515319	121519978	121520169		72755	1,38,51,17,58,10,9,27,1,257,17,0,15,51,27,17,117,0,45,21,52,0,9,79,23,8,58,11,6,3,12,32,24,2,109,7,10,4,7,19,3,7,258,2,4,39,10,0,12,0,5,3,35,0,0,173,33,17,18,2,0,14,7,28,13,11,12,0,16,7,1	74,318,134,565,497,247,7,125,366,28,245,218,24,790,231,851,5,1,165,1,93,74,386,226,178,313,167,0,214,394,317,590,370,307,613,178,147,10,67,169,39,123,104,24,514,297,353,637,310,17,251,52,180,27,318,27,50,22,158,56,1,148,134,405,298,207,242,41,394,1,75	0,8,22,3,1,2,15,2,5,14,14,42,17,3,9,31,2,7,81,17,2,7,23,7,8,2,17,41,0,3,5,20,35,44,1,0,28,8,3,0,142,2,106,154,24,0,36,54,21,0,9,1,2,59,88,23,2,2,14,171,35,285,27,0,0	0,18,529,303,113,204,20,198,50,114,56,66,235,169,254,5,79,248,286,184,444,126,586,84,362,136,369,35,9,78,311,256,227,452,158,34,513,538,131,71,347,388,4,16,304,44,214,284,94,143,13,27,31,264,295,67,134,734,338,11,50,17,88,161,10	148	148	1	1	0.013,0.107,0.276,0.029,0.105,0.039,0.562,0.178,0.003,0.902,0.065,0.0,0.385,0.061,0.105,0.02,0.959,0.0,0.214,0.955,0.359,0.0,0.023,0.259,0.114,0.025,0.258,1.0,0.027,0.008,0.036,0.051,0.061,0.006,0.151,0.038,0.064,0.286,0.095,0.101,0.071,0.054,0.713,0.077,0.008,0.116,0.028,0.0,0.037,0.0,0.02,0.055,0.163,0.0,0.0,0.865,0.398,0.436,0.102,0.034,0.0,0.086,0.05,0.065,0.042,0.05,0.047,0.0,0.039,0.875,0.0…	NA,0.308,0.04,0.01,0.009,0.01,0.429,0.01,0.091,0.109,0.2,0.389,0.067,0.017,0.034,0.861,0.025,0.027,0.221,0.085,0.004,0.053,0.038,0.077,0.022,0.014,0.044,0.539,0.0,0.037,0.016,0.072,0.134,0.089,0.006,0.0,0.052,0.015,0.022,0.0,0.29,0.005,0.964,0.906,0.073,0.0,0.144,0.16,0.183,0.0,0.409,0.036,0.061,0.183,0.23,0.256,0.015,0.003,0.04,0.94,0.412,0.944,0.235,0.0,0.0	0.008		0.013	0.107	0.276	0.029	0.105	0.039	0.562	0.178	0.003	0.902	0.065	0	0.385	0.061	0.105	0.02	0.959	0
FGFR2--Event_ID: 48977 (Arc2-Arc3:SE)	FGFR2--Event_ID: 53916 (Arc1-Arc3:SE)		162751	FGFR2	FGFR2	chr10	-	121517318	121517463					121515116	121515319	121518681	121518829		162751	36,175,72,312,259,121,7,76,191,20,120,100,16,421,134,419,5,2,93,1,53,47,213,105,86,174,89,0,109,201,169,289,201,174,309,109,80,2,35,82,27,69,62,16,264,159,196,311,162,16,133,31,88,14,162,15,32,12,90,28,1,81,63,208,173,110,123,24,203,1,44	0,23,34,5,26,5,2,11,0,156,7,0,10,23,13,4,71,0,26,9,26,0,3,43,12,2,41,7,5,0,4,14,12,1,61,2,6,4,2,10,1,4,128,1,0,23,4,0,7,0,1,2,19,0,0,103,15,9,9,1,0,7,4,13,8,4,7,0,10,6,0	0,13,272,175,63,109,13,89,33,63,31,38,117,84,132,6,43,136,155,109,233,59,302,44,211,72,210,22,5,41,168,122,116,216,100,19,277,260,72,40,179,210,3,4,164,29,106,157,46,76,4,16,18,150,157,44,67,384,176,7,27,13,48,78,5	0,4,9,0,1,1,3,0,3,4,11,22,9,1,3,14,0,0,44,12,0,3,11,4,1,0,8,21,0,3,3,12,18,27,1,0,19,4,0,0,80,0,71,93,12,0,15,24,8,0,6,1,1,29,48,16,0,0,8,111,16,158,19,0,0	148	74	1	1	1.0,0.792,0.514,0.969,0.833,0.924,0.636,0.776,1.0,0.06,0.896,1.0,0.444,0.901,0.837,0.981,0.034,1.0,0.641,0.053,0.505,1.0,0.973,0.55,0.782,0.978,0.52,0.0,0.916,1.0,0.955,0.912,0.893,0.989,0.717,0.965,0.87,0.2,0.897,0.804,0.931,0.896,0.195,0.889,1.0,0.776,0.961,1.0,0.92,1.0,0.985,0.886,0.698,1.0,1.0,0.068,0.516,0.4,0.833,0.933,1.0,0.853,0.887,0.889,0.915,0.932,0.898,1.0,0.91,0.077,1.0	NA,0.619,0.938,1.0,0.969,0.982,0.684,1.0,0.846,0.887,0.585,0.463,0.867,0.977,0.957,0.176,1.0,1.0,0.638,0.82,1.0,0.908,0.932,0.846,0.991,1.0,0.929,0.344,1.0,0.872,0.966,0.836,0.763,0.8,0.98,1.0,0.879,0.97,1.0,1.0,0.528,1.0,0.021,0.021,0.872,1.0,0.779,0.766,0.742,1.0,0.25,0.889,0.9,0.721,0.621,0.579,1.0,1.0,0.917,0.031,0.458,0.04,0.558,1.0,1.0	-0.009		1	0.792	0.514	0.969	0.833	0.924	0.636	0.776	1	0.06	0.896	1	0.444	0.901	0.837	0.981	0.034	1
FHOD3--Event_ID: 66099 (Arc2-Arc3:SE)			221785	FHOD3	FHOD3	chr18	+	36653341	36653416					36652569	36652929	36658074	36658188		221785	0,0,0,0,0,1,0,1,0,0,0,0,0,0,0,0,0,0,0,0,0,0,0,0,1,0,0,0,0,0,0,0,0,0,0,1,0,0,0,0,8,0,0,0,0,0,0,0,0,0,0,0,0,0,0,0,0,0,0,25,0,0,0,0,0,0,7,0,0,2,0	0,0,0,0,0,3,2,0,2,2,5,0,1,0,0,0,0,0,0,1,1,0,0,0,2,0,0,0,0,0,1,2,0,3,3,0,0,0,2,2,0,0,9,0,3,1,8,0,2,0,0,0,0,0,0,5,0,0,0,1,0,0,0,2,0,1,1,1,7,0,0	0,0,0,0,0,0,0,0,0,68,0,0,1,0,0,0,0,0,0,0,0,0,0,0,0,0,0,0,91,0,0,0,1,2,0,0,0,0,0,1,0,0,0,0,2,0,0,0,0,36,0,0,42,0,0,2,0,0,0,0,0,0,0,0,0	0,0,1,0,0,1,0,0,5,5,0,0,0,0,7,0,0,0,2,0,2,3,1,2,1,1,0,0,1,1,0,0,3,3,1,0,9,0,0,0,1,3,1,4,1,0,3,9,4,8,0,3,1,0,1,2,0,2,0,2,0,1,2,0,0	148	74	1	1	NA,NA,NA,NA,NA,0.143,0.0,1.0,0.0,0.0,0.0,NA,0.0,NA,NA,NA,NA,NA,NA,0.0,0.0,NA,NA,NA,0.2,NA,NA,NA,NA,NA,0.0,0.0,NA,0.0,0.0,1.0,NA,NA,0.0,0.0,1.0,NA,0.0,NA,0.0,0.0,0.0,NA,0.0,NA,NA,NA,NA,NA,NA,0.0,NA,NA,NA,0.926,NA,NA,NA,0.0,NA,0.0,0.778,0.0,0.0,1.0,NA	NA,NA,0.0,NA,NA,0.0,NA,NA,0.0,0.872,NA,NA,1.0,NA,0.0,NA,NA,NA,0.0,NA,0.0,0.0,0.0,0.0,0.0,0.0,NA,NA,0.978,0.0,NA,NA,0.143,0.25,0.0,NA,0.0,NA,NA,1.0,0.0,0.0,0.0,0.0,0.5,NA,0.0,0.0,0.0,0.692,NA,0.0,0.955,NA,0.0,0.333,NA,0.0,NA,0.0,NA,0.0,0.0,NA,NA	0.013		0	0	0	0	0	0.143	0	1	0	0	0	0	0	0	0	0	0	0
FKBP14--Event_ID: 15901 (Arc1-Arc3:SE)			48769	FKBP14	FKBP14	chr7	-	30020212	30020304					30018995	30019123	30022664	30022816		48769	2,0,0,2,0,0,1,0,0,2,0,0,0,1,2,0,0,4,2,2,1,0,0,2,1,0,1,0,0,1,0,1,0,0,0,0,1,0,0,0,2,0,0,0,0,0,0,1,2,0,0,1,1,0,1,13,1,0,0,0,0,0,0,0,0,0,0,0,0,0,0	32,27,73,62,66,65,13,7,58,13,15,22,5,41,61,93,24,24,90,2,102,24,16,17,42,63,39,6,45,36,43,81,50,59,33,20,24,9,45,26,8,13,41,18,59,27,31,31,23,17,54,10,53,7,58,9,15,7,64,64,17,25,10,17,95,106,43,100,48,14,45	0,0,0,2,0,0,0,0,0,4,1,0,0,0,0,1,0,0,0,0,0,0,0,2,0,1,0,1,0,0,0,0,0,5,0,0,0,0,3,0,0,0,2,10,0,1,3,2,0,0,0,0,2,0,1,1,0,0,0,9,2,0,0,0,1	19,29,50,42,22,51,56,35,58,104,43,21,45,88,43,31,58,42,37,83,66,36,33,24,35,10,60,48,10,61,17,28,40,99,18,8,86,57,44,123,44,36,5,7,51,8,39,23,46,94,45,25,33,82,56,54,16,40,33,7,33,13,16,29,9	148	74	1	1	0.03,0.0,0.0,0.016,0.0,0.0,0.037,0.0,0.0,0.071,0.0,0.0,0.0,0.012,0.016,0.0,0.0,0.077,0.011,0.333,0.005,0.0,0.0,0.056,0.012,0.0,0.013,0.0,0.0,0.014,0.0,0.006,0.0,0.0,0.0,0.0,0.02,0.0,0.0,0.0,0.111,0.0,0.0,0.0,0.0,0.0,0.0,0.016,0.042,0.0,0.0,0.048,0.009,0.0,0.009,0.419,0.032,0.0,0.0,0.0,0.0,0.0,0.0,0.0,0.0,0.0,0.0,0.0,0.0,0.0,0.0	0.0,0.0,0.0,0.023,0.0,0.0,0.0,0.0,0.0,0.019,0.011,0.0,0.0,0.0,0.0,0.016,0.0,0.0,0.0,0.0,0.0,0.0,0.0,0.04,0.0,0.048,0.0,0.01,0.0,0.0,0.0,0.0,0.0,0.025,0.0,0.0,0.0,0.0,0.033,0.0,0.0,0.0,0.167,0.417,0.0,0.059,0.037,0.042,0.0,0.0,0.0,0.0,0.029,0.0,0.009,0.009,0.0,0.0,0.0,0.391,0.029,0.0,0.0,0.0,0.053	-0.003		0.03	0	0	0.016	0	0	0.037	0	0	0.071	0	0	0	0.012	0.016	0	0	0.077
FLNA--Event_ID: 29830 (Arc2-Arc3:SE)			98330	FLNA	FLNA	chrX	-	154357250	154357274					154354824	154355072	154357433	154357623		98330	64,632,1626,663,660,2381,317,1246,1327,668,426,276,82,868,903,1299,625,4,1015,121,1856,211,668,376,820,542,879,11,452,1286,666,300,890,777,692,393,1037,32,762,419,241,604,1162,494,1399,1841,649,853,2011,175,1550,118,900,143,1509,430,262,63,408,458,4,465,845,915,1469,758,585,701,1695,73,457	6,93,114,262,316,86,15,87,99,304,227,54,11,248,76,101,129,3,541,85,162,9,193,17,185,193,16,0,61,177,110,448,80,90,728,6,103,3,101,44,15,176,637,163,260,223,252,533,156,47,256,12,162,15,106,274,45,19,17,134,3,83,59,73,173,46,481,174,277,8,57	34,34,2469,858,266,356,683,829,714,681,420,425,896,986,843,181,416,643,886,880,681,1325,548,611,553,226,962,247,165,1193,616,866,369,2432,293,50,819,1548,40,842,673,531,494,404,945,214,377,704,447,1600,18,158,990,1178,575,700,509,987,621,236,497,1054,1110,492,29	7,28,182,162,26,50,69,183,245,369,201,106,57,297,126,16,60,34,131,173,255,88,73,171,307,25,108,68,19,405,97,83,98,272,16,0,336,162,7,199,232,39,211,173,205,55,510,355,63,238,0,10,215,68,92,26,255,230,92,173,172,138,156,39,2	97	74	0.144082	1	0.891,0.838,0.916,0.659,0.614,0.955,0.942,0.916,0.911,0.626,0.589,0.796,0.85,0.728,0.901,0.908,0.787,0.504,0.589,0.521,0.897,0.947,0.725,0.944,0.772,0.682,0.977,1.0,0.85,0.847,0.822,0.338,0.895,0.868,0.42,0.98,0.885,0.891,0.852,0.879,0.925,0.724,0.582,0.698,0.804,0.863,0.663,0.55,0.908,0.74,0.822,0.882,0.809,0.879,0.916,0.545,0.816,0.717,0.948,0.723,0.504,0.81,0.916,0.905,0.866,0.926,0.481,0.755,…	0.787,0.481,0.912,0.802,0.886,0.845,0.883,0.776,0.69,0.585,0.615,0.754,0.923,0.717,0.836,0.896,0.841,0.935,0.838,0.795,0.671,0.92,0.851,0.732,0.579,0.873,0.872,0.735,0.869,0.692,0.829,0.888,0.742,0.872,0.933,1.0,0.65,0.879,0.813,0.763,0.689,0.912,0.641,0.64,0.779,0.748,0.361,0.602,0.844,0.837,1.0,0.923,0.778,0.93,0.827,0.954,0.604,0.766,0.837,0.51,0.688,0.854,0.844,0.906,0.917	0.001		0.891	0.838	0.916	0.659	0.614	0.955	0.942	0.916	0.911	0.626	0.589	0.796	0.85	0.728	0.901	0.908	0.787	0.504
FLNB--Event_ID: 71661 (Arc1-Arc3:SE)	FLNB--Event_ID: 65137 (Arc2-Arc3:SE)		218612	FLNB	FLNB	chr3	+	58141857	58141896					58138281	58138529	58142649	58142752		218612	1,21,19,30,8,23,3,19,45,227,9,1,1,24,26,5,51,0,36,46,33,2,8,7,80,12,15,1,13,4,53,43,20,13,13,2,12,0,21,17,0,1,21,19,45,19,19,14,11,8,15,2,11,1,23,162,5,2,8,5,0,5,3,38,17,18,16,2,21,6,6	14,322,333,349,305,562,24,161,371,11,100,135,21,319,203,459,59,0,186,1,355,71,232,113,82,182,175,3,110,348,289,212,212,163,399,91,437,4,62,109,48,76,433,68,524,202,175,434,208,67,232,22,258,77,891,2,34,26,64,79,1,97,226,272,496,199,123,191,340,1,81	2,0,20,22,12,7,21,12,6,12,29,10,23,11,34,1,2,19,42,18,9,9,11,24,11,6,19,27,8,46,6,10,7,96,15,0,15,23,0,20,7,1,81,94,37,21,16,59,8,16,0,0,13,18,27,13,11,12,11,153,13,51,11,16,0	7,14,240,172,93,163,116,305,131,200,84,88,104,294,304,22,81,230,222,346,332,211,304,87,397,40,181,68,15,119,174,219,193,317,80,18,158,810,20,290,211,112,1,3,210,19,139,125,72,213,10,23,128,123,108,136,65,341,174,6,61,250,287,128,7	112	74	1	1	0.045,0.041,0.036,0.054,0.017,0.026,0.076,0.072,0.074,0.932,0.056,0.005,0.031,0.047,0.078,0.007,0.364,NA,0.113,0.968,0.058,0.018,0.022,0.039,0.392,0.042,0.054,0.18,0.072,0.008,0.108,0.118,0.059,0.05,0.021,0.014,0.018,0.0,0.183,0.093,0.0,0.009,0.031,0.156,0.054,0.059,0.067,0.021,0.034,0.073,0.041,0.057,0.027,0.009,0.017,0.982,0.089,0.048,0.076,0.04,0.0,0.033,0.009,0.085,0.022,0.056,0.079,0.007,0.0…	0.159,0.0,0.052,0.078,0.079,0.028,0.107,0.025,0.029,0.038,0.186,0.07,0.127,0.024,0.069,0.029,0.016,0.052,0.111,0.033,0.018,0.027,0.023,0.154,0.018,0.09,0.065,0.208,0.261,0.203,0.022,0.029,0.023,0.167,0.11,0.0,0.059,0.018,0.0,0.044,0.021,0.006,0.982,0.954,0.104,0.422,0.071,0.238,0.068,0.047,0.0,0.0,0.063,0.088,0.142,0.059,0.101,0.023,0.04,0.944,0.123,0.119,0.025,0.076,0.0	-0.007		0.045	0.041	0.036	0.054	0.017	0.026	0.076	0.072	0.074	0.932	0.056	0.005	0.031	0.047	0.078	0.007	0.364	0
FN1--Event_ID: 1005 (Arc2-Arc3:MXE)			6024	FN1	FN1	chr2	-			215391631	215391814	215392930	215393203	215388211	215388301	215394527	215394719		6024	45,664,1770,109,495,1394,828,380,196,79,356,287,32,556,393,696,46,0,463,13,2707,35,527,28,203,398,339,0,292,1241,1067,348,250,403,611,81,338,11,1367,345,188,42,472,181,1295,802,670,1969,182,111,801,16,1091,11,916,72,131,12,331,874,12,191,172,548,838,1070,359,929,835,24,141	102,1095,2665,381,1068,1909,1256,904,565,3332,1145,416,64,4672,674,1015,98,4,1128,501,4385,96,801,104,921,1030,753,8,553,2406,5273,538,625,794,992,292,595,23,4054,487,389,74,818,397,2300,1176,940,2734,327,393,1836,29,1373,27,1774,1463,160,42,524,2697,1,563,356,839,1028,1612,762,1458,1256,35,327	15,24,1075,786,165,145,917,1289,415,2283,749,47,535,1133,530,25,177,238,218,497,719,1372,671,116,457,40,547,268,649,1940,227,691,130,3180,83,9,3293,968,13,1191,367,621,62,54,796,43,793,690,164,1021,10,190,386,391,252,576,368,698,151,6,393,1327,318,203,5	12,30,2457,2149,295,309,1593,2870,558,3286,5490,156,1673,2037,877,38,427,446,391,772,1611,3821,907,566,615,103,895,434,2644,13028,267,891,396,3930,165,19,6638,2011,33,4055,790,881,1428,989,1301,207,1075,1266,346,1632,26,294,726,936,521,862,576,1092,395,375,626,1967,598,471,49	148	148	0.940437	1	0.306,0.377,0.399,0.222,0.317,0.422,0.397,0.296,0.258,0.023,0.237,0.408,0.333,0.106,0.368,0.407,0.319,0.0,0.291,0.025,0.382,0.267,0.397,0.212,0.181,0.279,0.31,0.0,0.346,0.34,0.168,0.393,0.286,0.337,0.381,0.217,0.362,0.324,0.252,0.415,0.326,0.362,0.366,0.313,0.36,0.405,0.416,0.419,0.358,0.22,0.304,0.356,0.443,0.289,0.341,0.047,0.45,0.222,0.387,0.245,0.923,0.253,0.326,0.395,0.449,0.399,0.32,0.389,0…	0.556,0.444,0.304,0.268,0.359,0.319,0.365,0.31,0.427,0.41,0.12,0.232,0.242,0.357,0.377,0.397,0.293,0.348,0.358,0.392,0.309,0.264,0.425,0.17,0.426,0.28,0.379,0.382,0.197,0.13,0.46,0.437,0.247,0.447,0.335,0.321,0.332,0.325,0.283,0.227,0.317,0.413,0.042,0.052,0.38,0.172,0.425,0.353,0.322,0.385,0.278,0.393,0.347,0.295,0.326,0.401,0.39,0.39,0.277,0.016,0.386,0.403,0.347,0.301,0.093	-0.002		0.306	0.377	0.399	0.222	0.317	0.422	0.397	0.296	0.258	0.023	0.237	0.408	0.333	0.106	0.368	0.407	0.319	0
FN1--Event_ID: 3977 (Arc2-Arc3:SE)			13292	FN1	FN1	chr2	-	215372108	215372300					215371908	215372015	215373321	215373411		13292	309,1015,2358,228,782,991,2503,833,460,1297,909,679,180,2595,404,744,118,17,902,318,2315,375,1088,140,546,550,922,26,711,1496,2103,435,297,546,538,443,319,141,4058,487,515,93,526,316,1544,793,887,1655,456,1035,1043,186,771,132,1214,1069,431,248,602,2629,58,577,606,632,636,1504,789,1724,1014,180,511	43,128,229,28,79,87,274,86,69,407,111,44,13,521,46,55,17,3,164,121,246,27,77,26,104,61,78,0,99,175,314,80,52,132,41,61,37,20,435,81,69,11,37,61,184,31,72,162,49,104,86,7,93,13,159,278,54,22,55,306,3,67,67,97,52,111,45,162,88,38,50	73,128,1739,1931,432,313,1145,1571,695,2350,6157,228,987,1493,760,303,1137,452,426,887,1769,3203,753,773,365,333,852,755,1610,4844,218,673,417,2193,229,251,4543,1456,94,3029,536,686,861,1255,770,228,706,930,388,1445,59,514,750,768,459,1175,697,802,302,291,732,2164,495,745,58	9,8,220,188,44,86,73,152,54,238,912,28,152,209,48,23,86,49,45,70,203,768,54,121,52,41,98,88,146,794,34,59,57,124,36,15,417,212,5,56,72,69,199,305,89,36,55,126,37,52,11,20,79,142,60,107,87,67,23,121,63,256,47,90,25	148	74	0.257063	1	0.782,0.799,0.837,0.803,0.832,0.851,0.82,0.829,0.769,0.614,0.804,0.885,0.874,0.714,0.815,0.871,0.776,0.739,0.733,0.568,0.825,0.874,0.876,0.729,0.724,0.818,0.855,1.0,0.782,0.81,0.77,0.731,0.741,0.674,0.868,0.784,0.812,0.779,0.823,0.75,0.789,0.809,0.877,0.721,0.808,0.927,0.86,0.836,0.823,0.833,0.858,0.93,0.806,0.835,0.792,0.658,0.8,0.849,0.846,0.811,0.906,0.812,0.819,0.765,0.859,0.871,0.898,0.842,0…	0.802,0.889,0.798,0.837,0.831,0.645,0.887,0.838,0.866,0.832,0.771,0.803,0.765,0.781,0.888,0.868,0.869,0.822,0.826,0.864,0.813,0.676,0.875,0.762,0.778,0.802,0.813,0.811,0.846,0.753,0.762,0.851,0.785,0.898,0.761,0.893,0.845,0.774,0.904,0.964,0.788,0.833,0.684,0.673,0.812,0.76,0.865,0.787,0.84,0.933,0.728,0.928,0.826,0.73,0.793,0.846,0.8,0.857,0.868,0.546,0.853,0.809,0.84,0.805,0.537	-0.001		0.782	0.799	0.837	0.803	0.832	0.851	0.82	0.829	0.769	0.614	0.804	0.885	0.874	0.714	0.815	0.871	0.776	0.739
GATA2--Event_ID: 23568 (Arc2-Arc3:SE)			77832	GATA2	GATA2	chr3	-	128487710	128487921					128486802	128487076	128492898	128493187		77832	1,10,13,1,12,31,2,16,4,207,1,4,0,15,2,10,0,0,45,64,16,2,5,11,1,27,26,0,11,1,7,16,1,3,1,0,4,5,3,6,2,5,6,2,20,4,10,3,1,6,2,1,13,1,2,101,2,7,0,6,0,14,3,1,16,10,35,5,9,7,5	0,1,0,0,1,3,0,0,0,125,0,0,0,0,0,1,0,0,1,29,4,0,0,2,0,1,1,0,0,0,0,3,0,0,0,0,0,0,0,0,0,0,1,0,0,0,0,0,0,0,0,0,0,0,0,61,0,0,0,0,1,0,0,0,1,1,12,0,0,0,0	4,5,7,21,4,8,15,1,2,26,23,12,7,5,4,14,2,2,12,14,3,5,2,5,3,1,1,25,7,3,2,24,3,8,7,5,9,2,0,25,22,5,35,190,4,0,35,4,5,15,0,2,32,1,5,19,2,9,6,109,5,17,4,3,0	0,0,0,0,0,0,0,0,0,0,0,0,1,0,0,0,0,0,3,1,0,0,0,0,0,0,0,1,0,0,0,2,0,0,0,0,0,0,0,0,1,0,30,94,0,0,0,0,1,0,0,0,6,1,0,1,0,0,0,66,0,1,0,0,0	148	74	1	1	1.0,0.833,1.0,1.0,0.857,0.838,1.0,1.0,1.0,0.453,1.0,1.0,NA,1.0,1.0,0.833,NA,NA,0.957,0.525,0.667,1.0,1.0,0.733,1.0,0.931,0.929,NA,1.0,1.0,1.0,0.727,1.0,1.0,1.0,NA,1.0,1.0,1.0,1.0,1.0,1.0,0.75,1.0,1.0,1.0,1.0,1.0,1.0,1.0,1.0,1.0,1.0,1.0,1.0,0.453,1.0,1.0,NA,1.0,0.0,1.0,1.0,1.0,0.889,0.833,0.593,1.0,1.0,1.0,1.0	1.0,1.0,1.0,1.0,1.0,1.0,1.0,1.0,1.0,1.0,1.0,1.0,0.778,1.0,1.0,1.0,1.0,1.0,0.667,0.875,1.0,1.0,1.0,1.0,1.0,1.0,1.0,0.926,1.0,1.0,1.0,0.857,1.0,1.0,1.0,1.0,1.0,1.0,NA,1.0,0.917,1.0,0.368,0.503,1.0,NA,1.0,1.0,0.714,1.0,NA,1.0,0.727,0.333,1.0,0.905,1.0,1.0,1.0,0.452,1.0,0.895,1.0,1.0,NA	-0.013		1	0.833	1	1	0.857	0.838	1	1	1	0.453	1	1	0	1	1	0.833	0	0
GCOM1--Event_ID: 1815 (Arc2-Arc3:MXE)			11409	GCOM1	GCOM1	chr15	+			57674967	57675068	57711983	57712188	57661449	57661533	57714535	57717557		11409	2,11,13,6,2,15,52,4,4,74,2,10,0,12,9,4,2,0,5,38,39,9,6,10,16,5,4,0,14,36,5,19,13,11,0,1,15,5,28,1,5,2,3,1,17,7,18,5,2,3,7,2,2,6,11,75,1,4,4,7,0,2,1,6,134,13,9,15,21,17,7	117,138,200,200,206,197,55,62,144,104,111,75,38,191,295,257,73,66,185,27,292,126,111,117,99,185,148,50,141,174,95,363,120,200,247,74,143,39,129,107,86,86,202,113,265,222,130,155,107,82,109,99,155,31,177,84,37,34,148,221,26,70,106,97,282,288,231,152,339,37,71	7,0,11,2,1,3,14,45,10,16,9,5,0,74,1,11,5,4,6,136,6,11,11,7,9,8,0,67,8,3,10,8,1,19,3,22,4,6,0,66,2,1,6,90,7,5,9,6,4,17,12,2,14,6,6,19,1,6,7,44,22,11,0,14,8	69,74,206,130,65,97,188,257,163,254,95,75,163,278,145,87,81,118,126,333,174,247,100,102,146,42,208,135,232,103,148,144,125,309,39,74,167,217,217,243,169,95,18,71,159,35,233,219,76,197,85,68,95,183,129,188,80,158,71,47,145,196,101,69,72	148	148	0.20152	1	0.017,0.074,0.061,0.029,0.01,0.071,0.486,0.061,0.027,0.416,0.018,0.118,0.0,0.059,0.03,0.015,0.027,0.0,0.026,0.585,0.118,0.067,0.051,0.079,0.139,0.026,0.026,0.0,0.09,0.171,0.05,0.05,0.098,0.052,0.0,0.013,0.095,0.114,0.178,0.009,0.055,0.023,0.015,0.009,0.06,0.031,0.122,0.031,0.018,0.035,0.06,0.02,0.013,0.162,0.059,0.472,0.026,0.105,0.026,0.031,0.0,0.028,0.009,0.058,0.322,0.043,0.038,0.09,0.058,0.31…	0.092,0.0,0.051,0.015,0.015,0.03,0.069,0.149,0.058,0.059,0.087,0.062,0.0,0.21,0.007,0.112,0.058,0.033,0.045,0.29,0.033,0.043,0.099,0.064,0.058,0.16,0.0,0.332,0.033,0.028,0.063,0.053,0.008,0.058,0.071,0.229,0.023,0.027,0.0,0.214,0.012,0.01,0.25,0.559,0.042,0.125,0.037,0.027,0.05,0.079,0.124,0.029,0.128,0.032,0.044,0.092,0.012,0.037,0.09,0.484,0.132,0.053,0.0,0.169,0.1	-0.004		0.017	0.074	0.061	0.029	0.01	0.071	0.486	0.061	0.027	0.416	0.018	0.118	0	0.059	0.03	0.015	0.027	0
GK--Event_ID: 23849 (Arc2-Arc3:SE)			78638	GK	GK	chrX	+	30727465	30727552					30724100	30724181	30728731	30731460		78638	26,15,69,35,34,53,13,52,43,8,35,23,17,37,111,23,39,27,45,3,42,53,25,32,8,58,40,27,18,27,18,42,20,25,53,13,32,35,34,13,33,30,54,29,51,45,35,20,29,31,48,22,46,23,35,3,19,21,21,26,4,23,40,44,20,35,36,29,36,22,30	0,3,5,1,4,4,8,4,4,54,2,0,0,6,12,0,1,6,9,41,14,10,7,3,33,16,3,0,6,1,5,12,2,13,2,2,1,2,2,4,1,6,5,11,8,6,7,6,1,6,1,10,0,0,0,47,2,0,2,3,0,1,4,0,4,1,12,5,1,8,5	49,18,110,17,34,36,21,18,52,29,28,34,25,48,28,19,27,18,43,49,34,45,18,78,53,19,20,27,4,13,8,28,21,35,28,18,19,17,14,25,55,14,2,4,17,11,57,38,25,28,24,61,42,24,17,77,43,19,14,5,52,25,53,30,6	5,7,7,13,2,3,8,2,2,2,10,4,3,1,2,3,0,6,7,7,5,12,2,10,8,0,4,0,0,1,3,3,1,6,4,5,1,1,15,4,3,0,22,19,6,22,9,41,3,1,1,0,3,2,12,3,0,3,15,49,20,5,0,1,16	148	74	0.286633	1	1.0,0.714,0.873,0.946,0.81,0.869,0.448,0.867,0.843,0.069,0.897,1.0,1.0,0.755,0.822,1.0,0.951,0.692,0.714,0.035,0.6,0.726,0.641,0.842,0.108,0.644,0.87,1.0,0.6,0.931,0.643,0.636,0.833,0.49,0.93,0.765,0.941,0.897,0.895,0.619,0.943,0.714,0.844,0.569,0.761,0.789,0.714,0.625,0.935,0.721,0.96,0.524,1.0,1.0,1.0,0.031,0.826,1.0,0.84,0.812,1.0,0.92,0.833,1.0,0.714,0.946,0.6,0.744,0.947,0.579,0.75	0.831,0.562,0.887,0.395,0.895,0.857,0.568,0.818,0.929,0.879,0.583,0.81,0.806,0.96,0.875,0.76,1.0,0.6,0.754,0.778,0.773,0.652,0.818,0.796,0.768,1.0,0.714,1.0,1.0,0.867,0.571,0.824,0.913,0.745,0.778,0.643,0.905,0.895,0.318,0.758,0.902,1.0,0.043,0.095,0.586,0.2,0.76,0.317,0.806,0.933,0.923,1.0,0.875,0.857,0.415,0.928,1.0,0.76,0.318,0.049,0.565,0.714,1.0,0.938,0.158	0.039		1	0.714	0.873	0.946	0.81	0.869	0.448	0.867	0.843	0.069	0.897	1	1	0.755	0.822	1	0.951	0.692
GLTSCR1--Event_ID: 27033 (Arc1-Arc3:SE)			81101	GLTSCR1	GLTSCR1	chr19	+	47681975	47682152					47679320	47681276	47694114	47694726		81101	12,52,69,44,31,80,37,87,111,167,27,21,2,35,64,79,105,3,36,54,105,21,46,26,123,23,65,12,33,126,77,5,44,114,14,70,19,17,134,70,48,20,33,69,94,45,27,30,30,20,59,34,26,11,56,92,26,2,36,33,0,8,15,97,79,33,35,43,65,17,46	1,36,54,16,41,43,7,23,18,1,21,14,2,64,71,44,8,0,57,1,41,17,36,19,24,23,35,14,10,27,18,23,29,47,61,7,39,4,18,58,27,8,98,19,43,33,43,39,15,8,35,17,50,1,27,4,36,6,7,16,1,20,35,40,38,17,35,31,56,4,19	2,6,91,57,53,44,34,20,29,36,25,20,55,55,84,19,95,88,42,70,23,59,41,71,29,24,58,49,54,26,42,26,17,84,50,26,16,48,4,49,24,52,92,144,40,48,32,27,23,73,2,52,62,61,37,84,11,56,57,62,26,50,40,101,16	6,5,25,22,17,29,33,30,40,23,26,31,29,48,42,44,59,21,29,63,57,35,37,62,53,19,32,35,17,23,8,39,24,37,5,6,25,44,9,6,41,32,1,3,28,3,51,21,35,34,4,22,58,55,20,24,15,27,22,5,6,62,77,17,0	148	74	0.373759	1	0.857,0.419,0.39,0.579,0.274,0.482,0.725,0.654,0.755,0.988,0.391,0.429,0.333,0.215,0.311,0.473,0.868,1.0,0.24,0.964,0.561,0.382,0.39,0.406,0.719,0.333,0.481,0.3,0.623,0.7,0.681,0.098,0.431,0.548,0.103,0.833,0.196,0.68,0.788,0.376,0.471,0.556,0.144,0.645,0.522,0.405,0.239,0.278,0.5,0.556,0.457,0.5,0.206,0.846,0.509,0.92,0.265,0.143,0.72,0.508,0.0,0.167,0.176,0.548,0.51,0.493,0.333,0.41,0.367,0.68,…	0.143,0.375,0.645,0.564,0.609,0.431,0.34,0.25,0.266,0.439,0.325,0.244,0.487,0.364,0.5,0.178,0.446,0.677,0.42,0.357,0.168,0.457,0.357,0.364,0.215,0.387,0.475,0.412,0.614,0.361,0.724,0.25,0.262,0.532,0.833,0.684,0.242,0.353,0.182,0.803,0.226,0.448,0.979,0.96,0.417,0.889,0.239,0.391,0.247,0.518,0.2,0.542,0.348,0.357,0.481,0.636,0.268,0.509,0.564,0.861,0.684,0.287,0.206,0.748,1.0	0.03		0.857	0.419	0.39	0.579	0.274	0.482	0.725	0.654	0.755	0.988	0.391	0.429	0.333	0.215	0.311	0.473	0.868	1
GNAS--Event_ID: 13654 (Arc1-Arc3:SE)			41762	GNAS	GNAS	chr20	+	58898940	58898985					58895611	58895684	58903527	58903585		41762	1548,2909,5422,4872,5702,4952,4646,7385,4662,2389,4224,3071,961,6344,3156,7704,4962,397,8129,1035,8440,4277,4388,3684,4156,4193,4793,1175,4123,6080,5338,5567,3575,6718,6268,3549,4116,828,4293,3628,5486,3626,5525,7108,6038,16799,5729,4955,5833,1273,4764,2686,5246,720,5218,2707,5556,1377,3409,7625,231,3609,3806,7833,5779,5824,5836,5569,10347,1257,4143	591,1472,2465,1165,1417,1626,1260,3798,1244,2730,1758,1062,603,1691,1216,2705,1293,149,3384,1243,2884,1401,1646,1298,1451,2576,1708,463,1883,1622,1726,2646,880,1609,2481,721,1361,311,1524,1392,2117,1723,3825,3002,1937,3060,1711,1387,1565,544,1729,662,1977,238,1649,2646,1316,432,899,4503,67,967,1067,1574,1881,1600,1522,2588,2465,1009,1408	1140,1105,8903,5569,4126,3972,5534,4015,6022,7758,1663,3151,4174,6115,7314,5233,7420,4387,5154,7141,5164,8805,4361,2718,5315,3079,6089,5018,4964,2214,2110,3417,2803,7945,2392,1442,5102,6585,1194,7049,6292,4762,1340,3019,4711,3194,5044,5550,5004,7155,620,3702,5758,4495,3980,10095,4933,4593,2544,1622,3323,6202,8473,4944,647	382,244,2346,2228,1050,1442,2024,1304,1926,4779,1165,1769,1739,1826,1555,1187,2286,869,1581,3029,1726,2683,950,1191,2215,507,1934,1882,2906,1108,1303,1096,1242,2479,1038,334,1695,1823,440,5548,1306,1498,1473,2949,1753,1034,3306,2277,1029,1843,259,955,2402,2626,1380,3741,1505,1660,1166,2158,2545,2285,2546,919,740	118	74	0.378313	1	0.622,0.553,0.58,0.724,0.716,0.656,0.698,0.549,0.702,0.354,0.601,0.645,0.5,0.702,0.619,0.641,0.706,0.626,0.601,0.343,0.647,0.657,0.626,0.64,0.642,0.505,0.638,0.614,0.579,0.702,0.66,0.569,0.718,0.724,0.613,0.755,0.655,0.625,0.639,0.62,0.619,0.569,0.475,0.598,0.662,0.775,0.677,0.691,0.7,0.595,0.633,0.718,0.625,0.655,0.665,0.391,0.726,0.667,0.704,0.515,0.684,0.701,0.691,0.757,0.658,0.695,0.706,0.574…	0.652,0.74,0.704,0.611,0.711,0.633,0.632,0.659,0.662,0.504,0.472,0.528,0.601,0.677,0.747,0.734,0.671,0.76,0.672,0.597,0.652,0.673,0.742,0.589,0.601,0.792,0.664,0.626,0.517,0.556,0.504,0.662,0.586,0.668,0.591,0.73,0.654,0.694,0.63,0.443,0.751,0.666,0.363,0.391,0.628,0.66,0.489,0.605,0.753,0.709,0.6,0.709,0.601,0.518,0.644,0.629,0.673,0.634,0.578,0.32,0.45,0.63,0.676,0.771,0.354	0.012		0.622	0.553	0.58	0.724	0.716	0.656	0.698	0.549	0.702	0.354	0.601	0.645	0.5	0.702	0.619	0.641	0.706	0.626
GOLGA2--Event_ID: 3444 (Arc1-Arc3:SE)			10534	GOLGA2	GOLGA2	chr9	-	128267193	128267274					128266286	128266325	128267457	128267517		10534	3,57,112,40,39,41,11,21,42,105,53,3,3,51,55,26,19,0,47,49,55,24,27,37,93,26,11,24,19,69,27,40,8,59,53,14,30,6,14,28,15,19,42,64,31,92,30,26,14,9,16,13,38,4,18,79,20,3,9,26,4,36,9,33,35,14,27,34,46,20,11	2,67,42,62,85,62,29,69,33,24,53,6,1,66,32,75,37,0,64,11,62,25,41,47,51,35,43,14,42,65,49,59,50,101,57,35,41,2,44,65,20,26,43,53,66,91,46,51,20,14,46,19,54,3,45,27,60,18,18,29,0,39,32,109,72,52,47,51,80,35,29	32,6,16,25,11,16,21,17,18,48,32,34,32,33,33,42,24,17,39,25,39,137,24,59,39,18,9,19,49,22,31,22,44,37,2,10,102,16,4,17,30,7,75,106,24,29,27,38,12,21,1,5,28,21,29,17,30,38,23,53,36,48,27,28,24	40,8,76,47,9,51,37,48,39,60,28,37,46,71,64,40,33,44,51,62,56,132,42,35,57,33,36,47,40,24,26,25,44,90,18,8,61,66,5,35,69,56,19,25,55,29,37,42,54,81,0,14,90,84,41,76,24,67,44,13,37,77,50,42,18	148	74	1	1	0.429,0.298,0.571,0.244,0.187,0.248,0.159,0.132,0.389,0.686,0.333,0.2,0.6,0.279,0.462,0.148,0.204,NA,0.269,0.69,0.307,0.324,0.248,0.282,0.477,0.271,0.113,0.462,0.184,0.347,0.216,0.253,0.074,0.226,0.317,0.167,0.268,0.6,0.137,0.177,0.273,0.268,0.328,0.376,0.19,0.336,0.246,0.203,0.259,0.243,0.148,0.255,0.26,0.4,0.167,0.594,0.143,0.077,0.2,0.31,1.0,0.316,0.123,0.131,0.196,0.119,0.223,0.25,0.223,0.222…	0.286,0.273,0.095,0.21,0.379,0.136,0.221,0.15,0.188,0.286,0.364,0.315,0.258,0.189,0.205,0.344,0.267,0.162,0.277,0.168,0.258,0.342,0.222,0.457,0.255,0.214,0.111,0.168,0.38,0.314,0.373,0.306,0.333,0.171,0.053,0.385,0.455,0.108,0.286,0.195,0.179,0.059,0.664,0.679,0.179,0.333,0.267,0.311,0.1,0.115,1.0,0.152,0.135,0.111,0.261,0.101,0.385,0.221,0.207,0.671,0.327,0.238,0.213,0.25,0.4	0.016		0.429	0.298	0.571	0.244	0.187	0.248	0.159	0.132	0.389	0.686	0.333	0.2	0.6	0.279	0.462	0.148	0.204	0
GOLGA4--Event_ID: 67789 (Arc1-Arc3:SE)			206507	GOLGA4	GOLGA4	chr3	+	37361242	37361305					37355100	37355187	37366079	37366879		206507	107,447,476,660,557,472,277,557,545,103,293,568,145,394,289,595,501,50,573,85,210,604,637,281,97,512,370,219,322,880,139,603,228,190,431,406,200,82,116,439,161,423,1090,73,412,133,386,728,294,134,399,326,406,75,233,196,324,264,142,147,34,260,562,370,246,489,252,197,498,144,260	38,45,190,46,58,40,40,73,78,128,30,79,11,76,128,54,51,10,179,63,99,123,164,33,189,65,122,8,49,69,37,152,36,83,52,43,23,13,81,30,61,105,104,207,96,156,61,134,28,55,81,111,39,21,30,96,44,8,39,93,33,35,55,53,117,31,101,131,56,80,37	214,58,500,518,224,643,127,174,230,311,171,228,99,310,296,380,311,383,431,450,532,292,567,553,485,301,325,263,63,119,248,276,383,274,175,702,222,438,237,191,430,196,68,141,364,65,363,371,250,335,88,153,194,140,259,352,281,592,332,139,330,567,239,504,47	34,41,49,133,69,213,68,36,37,135,60,31,47,66,24,50,27,98,128,124,45,170,35,42,72,33,49,42,108,21,48,30,17,43,71,59,47,35,22,267,39,17,73,126,49,92,25,160,21,72,20,96,65,80,30,67,25,162,109,76,108,29,29,33,89	136	74	0.834796	1	0.605,0.844,0.577,0.886,0.839,0.865,0.79,0.806,0.792,0.305,0.842,0.796,0.878,0.738,0.551,0.857,0.842,0.731,0.635,0.423,0.536,0.728,0.679,0.822,0.218,0.811,0.623,0.937,0.781,0.874,0.671,0.683,0.775,0.555,0.819,0.837,0.826,0.774,0.438,0.888,0.59,0.687,0.851,0.161,0.7,0.317,0.775,0.747,0.851,0.57,0.728,0.615,0.85,0.66,0.809,0.526,0.8,0.947,0.665,0.462,0.359,0.802,0.848,0.792,0.534,0.896,0.576,0.45,0…	0.774,0.435,0.847,0.679,0.639,0.622,0.504,0.725,0.772,0.556,0.608,0.8,0.534,0.719,0.87,0.805,0.862,0.68,0.647,0.664,0.865,0.483,0.898,0.878,0.786,0.832,0.783,0.773,0.241,0.755,0.738,0.833,0.925,0.776,0.573,0.866,0.72,0.872,0.854,0.28,0.857,0.863,0.336,0.378,0.802,0.278,0.888,0.558,0.866,0.717,0.705,0.464,0.619,0.488,0.824,0.741,0.859,0.665,0.624,0.499,0.624,0.914,0.818,0.893,0.223	0.006		0.605	0.844	0.577	0.886	0.839	0.865	0.79	0.806	0.792	0.305	0.842	0.796	0.878	0.738	0.551	0.857	0.842	0.731
GTF2I--Event_ID: 23154 (Arc1-Arc3:SE)			69852	GTF2I	GTF2I	chr7	+	74718878	74718941					74716893	74716950	74728785	74728896		69852	174,469,829,1247,1779,1470,318,309,624,173,443,285,117,774,627,1463,266,9,574,12,1231,174,271,698,762,1316,466,19,312,1619,1267,501,1143,620,828,285,779,36,313,364,270,292,1501,183,1197,1461,636,486,490,46,484,75,892,45,656,123,181,50,659,214,5,389,357,1480,1116,1370,518,383,2458,24,342	140,483,800,796,1370,1164,148,589,865,268,415,184,132,880,760,1039,211,12,892,60,923,194,183,605,865,939,405,28,315,848,607,734,742,583,549,190,475,17,265,427,132,255,1080,214,669,903,446,278,364,67,637,37,788,36,498,209,97,68,561,227,3,269,284,940,950,941,331,320,1984,29,252	30,87,1284,652,196,661,787,890,568,307,245,277,924,679,1620,108,647,581,538,873,752,760,1013,136,1249,110,790,424,246,256,939,642,1025,1378,275,20,1580,769,155,379,864,572,72,82,751,152,1213,1010,479,611,19,200,489,532,722,450,361,939,504,66,376,1576,835,252,35	10,49,769,461,184,460,387,551,436,401,177,286,455,503,989,85,431,396,485,754,735,930,551,221,1110,63,549,348,253,218,1208,422,784,990,91,17,1202,549,66,453,629,637,108,119,543,147,1472,717,214,394,49,80,440,505,572,282,394,611,379,200,476,1089,589,244,17	136	74	0.189411	1	0.403,0.346,0.361,0.46,0.414,0.407,0.539,0.222,0.282,0.26,0.367,0.457,0.325,0.324,0.31,0.434,0.407,0.29,0.259,0.098,0.421,0.328,0.446,0.386,0.324,0.433,0.385,0.27,0.35,0.51,0.532,0.271,0.456,0.367,0.451,0.449,0.472,0.535,0.391,0.317,0.527,0.384,0.431,0.318,0.493,0.468,0.437,0.488,0.423,0.272,0.292,0.524,0.381,0.405,0.418,0.243,0.504,0.286,0.39,0.339,0.476,0.44,0.406,0.461,0.39,0.442,0.46,0.394,0.…	0.62,0.491,0.476,0.435,0.367,0.439,0.525,0.468,0.415,0.294,0.43,0.345,0.525,0.423,0.471,0.409,0.45,0.444,0.376,0.387,0.358,0.308,0.5,0.251,0.38,0.487,0.439,0.399,0.346,0.39,0.297,0.453,0.416,0.431,0.622,0.39,0.417,0.433,0.561,0.313,0.428,0.328,0.266,0.273,0.429,0.36,0.31,0.434,0.549,0.458,0.174,0.576,0.377,0.364,0.407,0.465,0.333,0.455,0.42,0.152,0.301,0.441,0.435,0.36,0.528	-0.019		0.403	0.346	0.361	0.46	0.414	0.407	0.539	0.222	0.282	0.26	0.367	0.457	0.325	0.324	0.31	0.434	0.407	0.29
HCFC1R1--Event_ID: 13918 (Arc2-Arc3:MXE)			86236	HCFC1R1	HCFC1R1	chr16	-			3023473	3023530	3023846	3023968	3023232	3023361	3024180	3024286		86236	96,154,190,55,103,122,113,169,208,308,119,201,46,60,175,142,116,8,216,246,136,167,186,93,154,74,141,171,179,117,119,337,82,170,146,150,133,81,194,113,111,113,158,200,186,77,98,75,147,167,161,179,131,35,203,384,148,154,82,222,46,74,167,66,102,82,80,157,142,300,178	134,181,205,83,105,118,227,292,319,986,101,246,46,220,97,135,148,12,226,599,141,259,236,97,285,104,212,235,209,192,127,423,80,246,140,142,126,195,338,117,137,155,123,353,232,96,96,117,270,242,207,310,96,135,117,1738,139,210,87,368,29,111,171,107,84,75,165,150,160,346,164	215,82,161,134,188,69,216,94,114,86,96,115,151,161,97,329,173,178,82,273,132,258,116,616,165,89,300,237,302,82,86,108,55,117,128,170,61,175,49,95,65,105,146,369,83,157,86,102,108,155,71,219,219,196,50,213,202,112,185,222,213,194,222,132,410	188,62,201,192,244,110,256,52,90,72,269,99,156,149,142,312,206,182,66,202,156,339,135,1018,131,63,265,179,477,179,100,171,120,154,172,268,94,241,85,147,103,101,700,1701,105,280,79,197,107,117,68,208,279,223,120,198,171,102,211,721,218,181,173,332,539	148	130	0.408914	1	0.386,0.428,0.449,0.368,0.463,0.476,0.304,0.337,0.364,0.215,0.509,0.418,0.468,0.193,0.613,0.48,0.408,0.369,0.456,0.265,0.459,0.362,0.409,0.457,0.322,0.385,0.369,0.39,0.429,0.349,0.451,0.412,0.474,0.378,0.478,0.481,0.481,0.267,0.335,0.459,0.416,0.39,0.53,0.332,0.413,0.413,0.473,0.36,0.324,0.377,0.406,0.337,0.545,0.185,0.604,0.163,0.483,0.392,0.453,0.346,0.582,0.369,0.462,0.351,0.516,0.49,0.299,0.4…	0.501,0.537,0.413,0.38,0.404,0.355,0.426,0.614,0.527,0.512,0.239,0.505,0.46,0.487,0.375,0.481,0.425,0.462,0.522,0.543,0.426,0.401,0.43,0.347,0.525,0.554,0.499,0.538,0.357,0.287,0.43,0.357,0.287,0.4,0.395,0.358,0.363,0.389,0.336,0.362,0.357,0.477,0.155,0.16,0.41,0.33,0.489,0.313,0.47,0.538,0.478,0.48,0.408,0.436,0.268,0.486,0.509,0.491,0.435,0.213,0.462,0.485,0.53,0.259,0.401	-0.011		0.386	0.428	0.449	0.368	0.463	0.476	0.304	0.337	0.364	0.215	0.509	0.418	0.468	0.193	0.613	0.48	0.408	0.369
HCFC1R1--Event_ID: 63475 (Arc1-Arc3:SE)			192572	HCFC1R1	HCFC1R1	chr16	-	3023473	3023530					3023232	3023361	3023846	3023968		192572	296,422,481,219,243,285,493,650,700,2190,269,515,131,497,237,307,322,57,536,1328,321,547,581,269,642,275,525,627,522,450,277,1070,177,596,317,358,281,474,729,262,295,404,326,758,502,218,209,270,601,523,469,673,219,287,238,4004,305,471,187,852,64,263,417,275,209,155,371,300,361,781,403	84,139,177,48,86,116,74,154,179,264,101,171,44,46,164,130,110,8,184,207,119,139,163,86,137,57,123,145,170,101,114,265,73,149,122,142,128,72,180,106,102,88,142,175,172,71,84,64,108,139,153,163,121,23,171,301,126,134,75,213,43,67,141,65,98,74,65,143,128,285,163	519,147,453,476,567,243,581,145,231,156,588,231,338,327,323,755,445,468,161,519,376,806,280,2193,293,154,633,455,1067,421,207,372,240,314,347,592,192,510,203,320,224,229,1489,3839,262,632,220,495,256,261,158,491,611,464,278,424,411,236,522,1607,526,475,459,737,1215	199,76,137,102,167,61,197,92,102,77,78,105,117,144,88,284,154,162,79,241,108,198,110,554,160,83,270,228,281,79,84,88,55,111,118,157,50,148,39,84,53,100,108,318,73,141,76,90,91,139,66,206,200,163,42,182,181,103,178,176,196,172,207,116,383	130	74	0.240112	1	0.667,0.633,0.607,0.722,0.617,0.583,0.791,0.706,0.69,0.825,0.603,0.632,0.629,0.86,0.451,0.573,0.625,0.802,0.624,0.785,0.606,0.691,0.67,0.64,0.727,0.733,0.708,0.711,0.636,0.717,0.58,0.697,0.58,0.695,0.597,0.589,0.555,0.789,0.697,0.585,0.622,0.723,0.567,0.711,0.624,0.636,0.586,0.706,0.76,0.682,0.636,0.702,0.507,0.877,0.442,0.883,0.579,0.667,0.587,0.695,0.459,0.691,0.627,0.707,0.548,0.544,0.765,0.54…	0.598,0.524,0.653,0.727,0.659,0.694,0.627,0.473,0.563,0.536,0.811,0.556,0.622,0.564,0.676,0.602,0.622,0.622,0.537,0.551,0.665,0.699,0.592,0.693,0.51,0.514,0.572,0.532,0.684,0.752,0.584,0.706,0.713,0.617,0.626,0.682,0.686,0.662,0.748,0.684,0.706,0.566,0.887,0.873,0.671,0.718,0.622,0.758,0.616,0.517,0.577,0.576,0.635,0.618,0.79,0.57,0.564,0.566,0.625,0.839,0.604,0.611,0.558,0.783,0.644	0.015		0.667	0.633	0.607	0.722	0.617	0.583	0.791	0.706	0.69	0.825	0.603	0.632	0.629	0.86	0.451	0.573	0.625	0.802
HLA-DMB--Event_ID: 1662 (Arc1-Arc3:MXE)			8583	HLA-DMB	HLA-DMB	chr6	-			32935341	32935377	32935535	32935652	32934628	32934987	32937171	32937456		8583	87,99,1254,91,131,222,1350,1252,391,492,65,153,28,151,100,224,33,1260,589,261,649,179,312,129,1217,256,506,123,62,175,20,341,31,618,42,44,39,586,162,179,98,671,887,976,129,36,139,97,773,78,17,257,588,166,190,598,59,178,368,185,42,35,110,39,346,176,234,194,238,105,154	61,40,675,53,50,137,289,765,222,108,69,94,9,86,84,97,7,415,277,60,164,109,188,50,325,126,161,38,25,109,18,93,17,232,22,24,27,266,108,91,56,516,282,417,64,18,63,86,450,57,22,107,366,158,144,103,28,100,152,65,42,21,77,20,173,82,107,141,63,38,88	241,1144,218,726,155,263,135,145,391,484,209,441,98,153,27,909,140,94,85,503,38,554,45,3118,238,32,105,745,229,75,127,441,67,331,289,73,259,108,593,72,82,21,284,945,205,1149,815,1298,311,59,1096,178,203,39,381,222,38,115,143,552,820,53,133,42,1166	170,558,178,385,76,181,42,80,146,292,103,77,43,96,19,202,90,50,52,302,36,358,18,2159,90,21,86,291,167,59,42,297,46,47,102,51,172,67,514,40,59,15,76,107,50,378,396,339,172,39,457,146,135,15,58,96,30,61,43,62,247,24,127,31,421	148	109	0.705983	1	0.512,0.646,0.578,0.558,0.659,0.544,0.775,0.547,0.565,0.77,0.41,0.545,0.696,0.564,0.467,0.63,0.776,0.691,0.61,0.762,0.745,0.547,0.55,0.655,0.734,0.599,0.698,0.704,0.646,0.542,0.45,0.73,0.573,0.662,0.584,0.575,0.515,0.619,0.525,0.592,0.563,0.489,0.698,0.633,0.598,0.596,0.619,0.454,0.559,0.502,0.363,0.639,0.542,0.436,0.493,0.81,0.608,0.567,0.641,0.677,0.424,0.551,0.513,0.59,0.596,0.613,0.617,0.503,…	0.511,0.602,0.474,0.581,0.6,0.517,0.703,0.572,0.664,0.55,0.599,0.808,0.627,0.54,0.511,0.768,0.534,0.581,0.546,0.551,0.437,0.533,0.648,0.515,0.661,0.529,0.473,0.653,0.502,0.484,0.69,0.522,0.518,0.838,0.676,0.513,0.526,0.543,0.459,0.57,0.506,0.508,0.733,0.867,0.751,0.691,0.603,0.738,0.571,0.527,0.639,0.473,0.525,0.657,0.829,0.63,0.483,0.581,0.71,0.868,0.71,0.619,0.435,0.499,0.671	-0.002		0.512	0.646	0.578	0.558	0.659	0.544	0.775	0.547	0.565	0.77	0.41	0.545	0.696	0.564	0.467	0.63	0.776	0.691
HLA-DMB--Event_ID: 5750 (Arc2-Arc3:SE)	HLA-DMB--Event_ID: 6267 (Arc1-Arc3:SE)		19245	HLA-DMB	HLA-DMB	chr6	-	32935341	32935377					32934628	32934987	32935535	32935652		19245	163,155,1988,152,185,370,787,2191,716,346,144,268,60,257,160,279,32,978,736,132,503,388,587,151,1005,309,507,94,82,349,68,240,62,753,87,83,75,758,317,253,147,1378,769,1316,174,76,184,192,1406,153,48,295,1024,437,362,290,73,251,386,310,137,53,223,45,471,242,299,398,226,145,310	7,7,163,7,10,24,469,28,20,157,6,25,2,9,12,33,6,373,91,109,201,7,37,37,358,29,118,45,17,7,0,102,0,125,0,3,2,153,22,31,19,36,254,188,29,1,33,2,58,2,0,80,77,9,3,229,8,44,102,17,3,4,3,3,69,11,40,6,59,50,14	475,1531,439,1029,295,548,153,302,416,725,313,255,173,226,56,585,249,156,151,773,93,1103,68,6554,251,75,239,953,539,116,149,814,131,164,289,154,428,202,1183,136,151,36,154,371,216,1066,1130,988,470,104,1133,303,314,65,202,218,83,185,129,181,694,91,300,87,1429	43,252,22,135,15,11,30,13,112,45,20,200,20,19,3,379,20,11,6,93,5,30,12,63,80,1,10,152,7,12,21,14,9,131,68,4,46,3,57,2,8,0,112,389,42,382,131,320,45,0,335,37,25,6,119,64,3,9,23,210,226,4,9,1,355	109	74	0.256448	1	0.941,0.938,0.892,0.936,0.926,0.913,0.533,0.982,0.96,0.599,0.942,0.879,0.953,0.951,0.901,0.852,0.784,0.64,0.846,0.451,0.629,0.974,0.915,0.735,0.656,0.879,0.745,0.586,0.766,0.971,1.0,0.615,1.0,0.804,1.0,0.949,0.962,0.771,0.907,0.847,0.84,0.963,0.673,0.826,0.803,0.981,0.791,0.985,0.943,0.981,1.0,0.715,0.9,0.971,0.988,0.462,0.861,0.795,0.72,0.925,0.969,0.9,0.981,0.911,0.823,0.937,0.835,0.978,0.722,0…	0.882,0.805,0.931,0.838,0.93,0.971,0.776,0.94,0.716,0.916,0.914,0.464,0.854,0.89,0.927,0.512,0.894,0.906,0.945,0.849,0.927,0.961,0.794,0.986,0.681,0.981,0.942,0.81,0.981,0.868,0.828,0.975,0.908,0.459,0.743,0.963,0.863,0.979,0.934,0.979,0.928,1.0,0.483,0.393,0.777,0.655,0.854,0.677,0.876,1.0,0.697,0.848,0.895,0.88,0.535,0.698,0.949,0.933,0.792,0.369,0.676,0.939,0.958,0.983,0.732	0.019		0.941	0.938	0.892	0.936	0.926	0.913	0.533	0.982	0.96	0.599	0.942	0.879	0.953	0.951	0.901	0.852	0.784	0.64
HOTAIRM1--Event_ID: 22069 (Arc2-Arc3:SE)			72836	HOTAIRM1	HOTAIRM1	chr7	+	27099097	27099366					27096093	27096388	27099778	27100258		72836	594,38,18,99,95,2,73,58,16,71,52,56,317,3,456,255,51,56,316,11,272,21,181,11,12,206,293,142,160,60,52,365,30,66,122,69,46,86,13,35,63,50,30,6,76,194,222,322,16,322,194,143,28,16,40,14,311,37,67,136,213,225,678,122,10,651,55,10,65,39,214	139,28,52,11,20,13,28,7,27,144,14,238,14,27,3,20,75,156,79,164,40,139,27,23,33,213,4,179,29,55,13,51,0,137,16,24,33,116,55,12,66,74,52,33,68,7,13,15,9,142,241,117,32,241,90,361,264,160,71,86,7,95,19,3,21,34,214,26,59,58,63	79,456,39,103,18,56,75,40,138,17,36,33,43,342,240,90,128,215,233,79,42,48,43,0,26,145,165,214,28,31,14,41,79,155,126,218,70,21,328,65,43,104,29,22,267,23,100,248,124,70,8,47,74,60,39,141,35,423,47,17,123,41,62,22,104	39,174,71,119,138,68,80,29,107,32,148,35,18,25,36,250,47,42,36,40,135,131,58,40,5,28,62,141,33,16,16,4,1,147,13,165,42,45,775,82,42,58,68,153,1,23,51,91,66,11,86,9,58,111,19,54,16,31,31,222,24,78,32,72,38	148	74	0.26797	1	0.681,0.404,0.148,0.818,0.704,0.071,0.566,0.806,0.229,0.198,0.65,0.105,0.919,0.053,0.987,0.864,0.254,0.152,0.667,0.032,0.773,0.07,0.77,0.193,0.154,0.326,0.973,0.284,0.734,0.353,0.667,0.782,1.0,0.194,0.792,0.59,0.411,0.27,0.106,0.593,0.323,0.253,0.224,0.083,0.358,0.933,0.895,0.915,0.471,0.531,0.287,0.379,0.304,0.032,0.182,0.019,0.371,0.104,0.321,0.442,0.938,0.542,0.947,0.953,0.192,0.905,0.114,0.16…	0.503,0.567,0.215,0.302,0.061,0.292,0.319,0.408,0.392,0.21,0.108,0.32,0.544,0.872,0.769,0.153,0.577,0.719,0.764,0.497,0.135,0.155,0.27,0.0,0.722,0.721,0.571,0.431,0.298,0.492,0.304,0.837,0.975,0.345,0.829,0.398,0.455,0.189,0.175,0.284,0.339,0.473,0.176,0.067,0.993,0.333,0.495,0.577,0.484,0.761,0.044,0.723,0.389,0.213,0.506,0.566,0.522,0.872,0.431,0.037,0.719,0.208,0.492,0.133,0.578	0.026		0.681	0.404	0.148	0.818	0.704	0.071	0.566	0.806	0.229	0.198	0.65	0.105	0.919	0.053	0.987	0.864	0.254	0.152
HYAL2--Event_ID: 49593 (Arc1-Arc3:SE)			149582	HYAL2	HYAL2	chr3	-	50321365	50321773					50319568	50320535	50322652	50322850		149582	114,72,141,105,116,121,31,80,129,148,71,85,12,130,151,152,24,49,146,44,125,32,186,50,47,152,188,1,75,184,50,197,78,115,192,44,52,24,51,78,41,88,287,67,129,118,78,146,94,10,83,21,274,25,108,134,61,33,61,54,5,56,111,121,85,122,94,71,180,8,46	71,82,56,35,61,43,5,21,36,325,23,7,2,63,20,7,10,4,42,307,52,15,21,21,25,46,27,4,22,27,51,52,25,36,54,5,17,9,37,51,8,26,52,8,83,29,27,17,7,17,23,0,33,6,24,352,6,9,18,23,1,20,41,28,25,39,26,33,62,1,14	4,102,108,124,176,120,49,55,62,77,60,40,43,121,84,60,62,87,104,130,138,123,68,130,114,32,148,35,17,86,34,110,74,148,38,17,77,107,128,83,121,45,81,82,110,21,82,122,97,113,40,45,81,64,63,86,92,143,57,100,123,180,103,107,0	0,5,56,26,59,18,9,28,11,11,58,8,41,56,43,6,15,34,28,35,50,20,15,51,33,4,33,20,25,26,4,24,27,33,21,1,36,15,29,40,30,7,184,242,37,9,19,22,14,44,12,1,9,11,18,12,19,32,1,184,14,20,14,27,1	148	74	0.162936	1	0.445,0.305,0.557,0.6,0.487,0.585,0.756,0.656,0.642,0.185,0.607,0.859,0.75,0.508,0.791,0.916,0.545,0.86,0.635,0.067,0.546,0.516,0.816,0.543,0.485,0.623,0.777,0.111,0.63,0.773,0.329,0.654,0.609,0.615,0.64,0.815,0.605,0.571,0.408,0.433,0.719,0.629,0.734,0.807,0.437,0.67,0.591,0.811,0.87,0.227,0.643,1.0,0.806,0.676,0.692,0.16,0.836,0.647,0.629,0.54,0.714,0.583,0.575,0.684,0.63,0.61,0.644,0.518,0.592…	1.0,0.911,0.491,0.705,0.599,0.769,0.731,0.495,0.738,0.778,0.341,0.714,0.344,0.519,0.494,0.833,0.674,0.561,0.65,0.65,0.58,0.755,0.694,0.56,0.633,0.8,0.692,0.467,0.254,0.623,0.81,0.696,0.578,0.692,0.475,0.895,0.517,0.781,0.688,0.509,0.669,0.763,0.18,0.145,0.598,0.538,0.683,0.735,0.776,0.562,0.625,0.957,0.818,0.744,0.636,0.782,0.708,0.691,0.966,0.214,0.815,0.818,0.786,0.665,0.0	-0.029		0.445	0.305	0.557	0.6	0.487	0.585	0.756	0.656	0.642	0.185	0.607	0.859	0.75	0.508	0.791	0.916	0.545	0.86
IFI27L1--Event_ID: 63682 (Arc2-Arc3:SE)			213595	IFI27L1	IFI27L1	chr14	+	94101813	94101975					94096840	94096965	94102476	94102714		213595	146,97,54,27,101,21,144,64,100,98,77,85,15,67,25,96,44,52,138,108,65,76,189,58,100,85,97,217,89,159,45,78,41,179,127,43,86,273,61,17,44,308,11,139,23,141,57,162,73,60,33,60,105,76,41,147,103,123,46,72,100,67,53,49,60,36,86,35,67,103,52	63,3,13,3,0,1,3,25,2,0,5,22,4,6,34,15,1,8,22,0,5,4,9,4,4,22,0,3,4,2,14,2,1,3,8,29,8,7,2,2,17,43,3,0,2,46,1,8,3,0,26,15,6,1,4,0,6,15,12,21,25,9,18,7,5,13,8,9,13,8,9	236,170,133,78,137,81,47,86,78,10,65,43,84,40,62,154,68,141,35,135,30,170,95,267,58,38,72,116,99,44,50,132,46,88,56,133,29,20,187,34,68,66,79,142,27,96,259,191,117,40,138,28,70,30,110,65,68,114,50,52,204,80,106,132,797	14,12,2,4,4,2,28,4,3,9,0,4,6,1,2,10,23,5,9,8,4,7,5,7,1,3,10,8,2,2,8,0,0,6,5,50,1,5,89,38,5,2,0,0,3,0,4,7,7,7,14,0,2,2,5,8,16,6,8,0,8,2,8,6,2	148	74	0.000221336	0.103623	0.537,0.942,0.675,0.818,1.0,0.913,0.96,0.561,0.962,1.0,0.885,0.659,0.652,0.848,0.269,0.762,0.957,0.765,0.758,1.0,0.867,0.905,0.913,0.879,0.926,0.659,1.0,0.973,0.918,0.975,0.616,0.951,0.953,0.968,0.888,0.426,0.843,0.951,0.938,0.81,0.564,0.782,0.647,1.0,0.852,0.605,0.966,0.91,0.924,1.0,0.388,0.667,0.897,0.974,0.837,1.0,0.896,0.804,0.657,0.632,0.667,0.788,0.596,0.778,0.857,0.581,0.843,0.66,0.72,0.86…	0.894,0.876,0.971,0.907,0.945,0.953,0.456,0.915,0.929,0.357,1.0,0.843,0.875,0.952,0.939,0.885,0.596,0.934,0.66,0.894,0.789,0.924,0.905,0.95,0.967,0.864,0.783,0.879,0.961,0.917,0.758,1.0,1.0,0.88,0.848,0.571,0.935,0.667,0.512,0.309,0.872,0.943,1.0,1.0,0.818,1.0,0.97,0.932,0.893,0.741,0.831,1.0,0.946,0.882,0.917,0.802,0.68,0.905,0.758,1.0,0.927,0.952,0.869,0.917,0.995	-0.049		0.537	0.942	0.675	0.818	1	0.913	0.96	0.561	0.962	1	0.885	0.659	0.652	0.848	0.269	0.762	0.957	0.765
INF2--Event_ID: 66232 (Arc2-Arc3:SE)	INF2--Event_ID: 72861 (Arc1-Arc3:SE)		222268	INF2	INF2	chr14	+	104715283	104715340					104714202	104714856	104718794	104719610		222268	23,68,76,18,13,44,70,159,2,256,10,10,5,31,19,12,84,0,53,99,49,17,16,19,202,8,51,42,32,26,23,12,20,24,18,10,13,7,119,13,46,7,23,61,25,34,11,11,11,20,3,23,18,7,15,255,4,36,33,46,0,20,14,8,11,15,28,5,31,74,29	49,228,89,111,180,168,64,96,284,63,95,102,27,108,45,92,60,5,130,25,151,296,144,121,233,53,126,75,124,108,106,139,86,223,203,193,84,36,157,111,61,38,69,147,114,323,87,79,122,85,153,139,94,28,102,39,23,30,99,152,12,72,94,254,110,104,71,94,183,92,108	9,8,31,17,19,15,44,9,11,24,64,16,68,30,14,65,29,11,37,32,6,26,10,89,13,9,17,43,31,18,13,11,12,43,20,14,17,25,4,26,13,15,136,268,27,53,27,23,16,12,10,20,28,22,31,31,11,11,24,167,82,114,45,17,217	51,27,194,71,108,63,56,83,72,144,73,59,127,132,130,69,196,271,154,195,62,254,120,272,54,110,217,78,94,65,77,119,77,94,57,162,88,128,33,85,84,74,7,66,72,122,127,73,51,107,13,49,117,80,74,101,108,151,126,15,102,143,145,125,87	130	74	0.241093	1	0.211,0.145,0.327,0.085,0.039,0.13,0.384,0.485,0.004,0.698,0.057,0.053,0.095,0.14,0.194,0.069,0.443,0.0,0.188,0.693,0.156,0.032,0.059,0.082,0.33,0.079,0.187,0.242,0.128,0.121,0.11,0.047,0.117,0.058,0.048,0.029,0.081,0.1,0.301,0.062,0.3,0.095,0.159,0.191,0.111,0.057,0.067,0.073,0.049,0.118,0.011,0.086,0.098,0.125,0.077,0.788,0.09,0.406,0.159,0.147,0.0,0.137,0.078,0.018,0.054,0.076,0.183,0.029,0.08…	0.091,0.144,0.083,0.12,0.091,0.119,0.309,0.058,0.08,0.087,0.333,0.134,0.234,0.115,0.058,0.349,0.078,0.023,0.12,0.085,0.052,0.055,0.045,0.157,0.121,0.045,0.043,0.239,0.158,0.136,0.088,0.05,0.081,0.207,0.166,0.047,0.099,0.1,0.065,0.148,0.081,0.103,0.917,0.698,0.176,0.198,0.108,0.152,0.152,0.06,0.305,0.189,0.12,0.135,0.193,0.149,0.055,0.04,0.098,0.864,0.314,0.312,0.15,0.072,0.587	-0.013		0.211	0.145	0.327	0.085	0.039	0.13	0.384	0.485	0.004	0.698	0.057	0.053	0.095	0.14	0.194	0.069	0.443	0
INO80E--Event_ID: 64808 (Arc2-Arc3:SE)			217389	INO80E	INO80E	chr16	+	30001211	30001530					30000928	30001040	30005220	30005790		217389	120,163,201,108,118,86,143,118,177,224,112,171,90,138,213,180,96,26,192,209,174,184,238,90,149,126,259,226,205,186,119,134,112,218,191,156,143,110,157,137,133,231,224,157,180,97,156,122,184,137,79,268,142,91,195,230,171,164,135,171,35,136,113,119,120,95,125,223,166,223,214	108,47,147,54,32,32,24,139,35,23,56,65,35,22,132,36,106,27,140,11,40,55,31,53,31,82,100,45,84,36,55,44,31,42,33,54,25,30,30,44,41,174,74,38,59,28,38,23,62,37,118,78,50,58,72,14,95,79,56,59,31,31,53,56,36,41,66,71,73,40,57	287,76,141,168,190,111,254,108,204,67,151,139,169,198,105,317,266,141,84,225,165,295,155,404,103,105,244,282,171,63,70,125,77,127,135,234,98,248,75,94,121,184,179,287,159,125,110,161,158,138,114,305,286,193,110,247,220,111,126,161,228,249,240,201,207	93,52,28,50,32,36,40,37,66,47,35,68,20,73,80,102,138,52,63,83,53,72,20,88,46,21,69,91,92,22,25,32,23,80,77,78,28,60,126,19,29,47,10,15,36,25,57,141,38,30,37,41,64,56,24,47,99,43,49,4,85,36,41,49,29	148	74	0.0410162	1	0.357,0.634,0.406,0.5,0.648,0.573,0.749,0.298,0.717,0.83,0.5,0.568,0.562,0.758,0.447,0.714,0.312,0.325,0.407,0.905,0.685,0.626,0.793,0.459,0.706,0.434,0.564,0.715,0.55,0.721,0.52,0.604,0.644,0.722,0.743,0.591,0.741,0.647,0.724,0.609,0.619,0.399,0.602,0.674,0.604,0.634,0.672,0.726,0.597,0.649,0.251,0.632,0.587,0.44,0.575,0.891,0.474,0.509,0.547,0.592,0.361,0.687,0.516,0.515,0.625,0.537,0.486,0.611…	0.607,0.422,0.716,0.627,0.748,0.607,0.76,0.593,0.607,0.416,0.683,0.505,0.809,0.576,0.396,0.608,0.491,0.576,0.4,0.575,0.609,0.672,0.795,0.697,0.528,0.714,0.639,0.608,0.482,0.589,0.583,0.661,0.626,0.443,0.467,0.6,0.636,0.674,0.229,0.712,0.676,0.662,0.899,0.905,0.688,0.714,0.491,0.363,0.675,0.697,0.606,0.788,0.691,0.633,0.696,0.724,0.526,0.563,0.562,0.953,0.573,0.776,0.745,0.672,0.781	-0.036		0.357	0.634	0.406	0.5	0.648	0.573	0.749	0.298	0.717	0.83	0.5	0.568	0.562	0.758	0.447	0.714	0.312	0.325
INSR--Event_ID: 61520 (Arc1-Arc3:SE)			186589	INSR	INSR	chr19	-	7150496	7150532					7142815	7143090	7152725	7152927		186589	0,12,4,4,3,5,2,4,5,71,5,5,0,10,7,0,0,0,4,15,8,1,3,1,35,16,0,0,5,14,26,13,15,7,12,0,7,0,10,1,0,0,5,10,18,8,1,10,0,3,7,0,12,0,4,31,3,0,3,5,0,3,3,9,6,0,6,0,13,0,0	6,38,36,52,51,50,9,37,42,19,23,16,2,72,50,68,16,0,26,1,68,7,21,17,53,60,25,1,23,61,83,37,62,44,75,11,45,0,33,18,5,9,71,25,92,66,31,64,10,7,26,4,25,4,51,7,16,12,16,13,0,25,7,37,63,33,20,32,29,3,7	0,0,12,7,8,6,3,1,1,9,22,2,10,6,3,0,1,6,5,2,5,6,4,5,9,2,9,2,2,7,3,3,5,15,3,0,7,0,0,8,5,0,39,32,21,5,9,12,1,18,0,0,0,6,8,2,4,6,3,40,4,9,6,1,0	1,4,53,18,17,18,26,37,11,63,38,21,69,43,42,7,24,23,45,52,31,35,46,16,43,6,39,17,21,25,33,22,24,76,12,4,62,37,1,31,47,13,18,19,60,7,45,43,25,75,0,5,17,25,32,27,16,69,32,24,16,72,44,23,5	109	74	1	1	0.0,0.177,0.07,0.05,0.038,0.064,0.131,0.068,0.075,0.717,0.129,0.175,0.0,0.086,0.087,0.0,0.0,NA,0.095,0.911,0.074,0.088,0.088,0.038,0.31,0.153,0.0,0.0,0.129,0.135,0.175,0.193,0.141,0.097,0.098,0.0,0.096,NA,0.171,0.036,0.0,0.0,0.046,0.214,0.117,0.076,0.021,0.096,0.0,0.225,0.155,0.0,0.246,0.0,0.051,0.75,0.113,0.0,0.113,0.207,NA,0.075,0.225,0.142,0.061,0.0,0.169,0.0,0.233,0.0,0.0	0.0,0.0,0.133,0.209,0.242,0.185,0.073,0.018,0.058,0.088,0.282,0.061,0.09,0.087,0.046,0.0,0.028,0.15,0.07,0.025,0.099,0.104,0.056,0.175,0.124,0.185,0.135,0.074,0.061,0.16,0.058,0.085,0.124,0.118,0.145,0.0,0.071,0.0,0.0,0.149,0.067,0.0,0.595,0.533,0.192,0.327,0.12,0.159,0.026,0.14,NA,0.0,0.0,0.14,0.145,0.048,0.145,0.056,0.06,0.531,0.145,0.078,0.085,0.029,0.0	0.006		0	0.177	0.07	0.05	0.038	0.064	0.131	0.068	0.075	0.717	0.129	0.175	0	0.086	0.087	0	0	0
ITGA6--Event_ID: 50933 (Arc1-Arc2:SE)			141999	ITGA6	ITGA6	chr2	+	172501771	172501901					172497974	172498100	172504090	172506453		141999	26,65,160,58,73,112,44,87,20,78,18,18,18,45,43,35,31,3,66,27,92,5,40,24,150,28,12,1,36,33,48,43,54,61,35,8,27,8,81,25,66,8,69,159,117,66,22,55,19,2,24,10,42,8,16,102,11,10,56,82,5,16,10,66,94,35,178,13,94,7,42	21,110,245,118,136,239,35,77,60,87,74,45,45,104,59,44,3,26,69,27,86,30,122,37,143,52,24,1,53,111,94,110,89,90,80,15,62,11,48,47,13,14,132,69,199,75,79,204,21,19,40,13,67,11,37,104,11,11,55,29,1,22,62,87,128,79,98,35,98,8,52	6,37,46,17,26,50,23,14,14,111,48,3,72,48,32,14,16,25,57,69,32,22,13,50,44,11,34,48,139,24,15,8,17,116,23,3,53,17,10,29,26,15,65,41,79,32,73,35,21,117,18,15,28,17,39,116,11,32,8,75,141,125,34,29,18	13,59,90,55,29,98,27,33,39,64,42,29,144,66,60,12,32,83,66,134,67,53,49,28,144,36,36,26,16,27,32,36,61,166,13,6,142,37,19,11,85,22,23,32,80,35,168,73,36,53,19,24,16,68,58,48,16,91,26,62,70,286,64,30,20	148	74	0.65451	1	0.382,0.228,0.246,0.197,0.212,0.19,0.386,0.361,0.143,0.31,0.108,0.167,0.167,0.178,0.267,0.285,0.838,0.055,0.324,0.333,0.348,0.077,0.141,0.245,0.344,0.212,0.2,0.333,0.254,0.129,0.203,0.163,0.233,0.253,0.179,0.211,0.179,0.267,0.458,0.21,0.717,0.222,0.207,0.535,0.227,0.306,0.122,0.119,0.311,0.05,0.231,0.278,0.239,0.267,0.178,0.329,0.333,0.312,0.337,0.586,0.714,0.267,0.075,0.275,0.269,0.181,0.476,0.1…	0.188,0.239,0.204,0.134,0.31,0.203,0.299,0.175,0.152,0.464,0.364,0.049,0.2,0.267,0.211,0.368,0.2,0.131,0.302,0.205,0.193,0.172,0.117,0.472,0.133,0.133,0.321,0.48,0.813,0.308,0.19,0.1,0.122,0.259,0.469,0.2,0.157,0.187,0.208,0.569,0.133,0.254,0.586,0.39,0.331,0.314,0.178,0.193,0.226,0.525,0.321,0.238,0.467,0.111,0.252,0.547,0.256,0.15,0.133,0.377,0.502,0.179,0.21,0.326,0.31	-0.002		0.382	0.228	0.246	0.197	0.212	0.19	0.386	0.361	0.143	0.31	0.108	0.167	0.167	0.178	0.267	0.285	0.838	0.055
KIAA1217--Event_ID: 17301 (Arc1-Arc3:SE)	KIAA1217--Event_ID: 15780 (Arc2-Arc3:SE)		52828	KIAA1217	KIAA1217	chr10	+	24494499	24494604					24473227	24474060	24495146	24495196		52828	1,16,22,13,17,9,1,2,7,170,5,3,2,26,12,16,1,0,13,29,63,3,5,20,56,11,8,0,8,18,51,21,21,7,12,0,25,0,21,5,8,0,13,5,47,6,28,13,9,0,11,1,9,3,3,126,6,1,9,2,0,3,1,9,22,18,44,7,55,3,22	6,76,82,94,109,117,17,97,55,34,39,28,8,120,94,136,20,6,78,5,220,30,68,63,101,79,51,7,48,107,47,116,63,73,128,30,44,3,89,45,32,21,124,48,131,81,88,70,61,3,74,10,98,2,57,10,26,1,64,33,2,41,12,35,248,101,76,76,125,5,49	0,1,19,20,7,13,4,5,15,10,21,4,10,23,2,4,7,5,11,26,6,6,0,2,9,5,8,18,1,15,3,4,3,62,2,0,32,9,1,10,15,2,51,85,42,5,25,23,9,26,0,0,14,10,10,13,5,23,1,113,19,6,10,20,2	4,11,46,64,37,71,48,72,130,106,34,51,113,91,55,30,75,64,67,192,76,56,48,41,62,8,65,62,91,46,37,47,28,154,19,5,96,77,19,59,92,56,11,21,112,22,100,68,49,145,14,25,163,67,50,97,36,66,51,11,82,67,50,35,7	148	74	0.472064	1	0.077,0.095,0.118,0.065,0.072,0.037,0.029,0.01,0.06,0.714,0.06,0.051,0.111,0.098,0.06,0.056,0.024,0.0,0.077,0.744,0.125,0.048,0.035,0.137,0.217,0.065,0.073,0.0,0.077,0.078,0.352,0.083,0.143,0.046,0.045,0.0,0.221,0.0,0.106,0.053,0.111,0.0,0.05,0.05,0.152,0.036,0.137,0.085,0.069,0.0,0.069,0.048,0.044,0.429,0.026,0.863,0.103,0.333,0.066,0.029,0.0,0.035,0.04,0.114,0.042,0.082,0.224,0.044,0.18,0.231,0…	0.0,0.043,0.171,0.135,0.086,0.084,0.04,0.034,0.055,0.045,0.236,0.038,0.042,0.112,0.018,0.062,0.045,0.038,0.076,0.063,0.038,0.051,0.0,0.024,0.068,0.238,0.058,0.127,0.005,0.14,0.039,0.041,0.051,0.168,0.05,0.0,0.143,0.055,0.026,0.078,0.075,0.018,0.699,0.669,0.158,0.102,0.111,0.145,0.084,0.082,0.0,0.0,0.041,0.069,0.091,0.063,0.065,0.148,0.01,0.837,0.104,0.043,0.091,0.222,0.125	0.012		0.077	0.095	0.118	0.065	0.072	0.037	0.029	0.01	0.06	0.714	0.06	0.051	0.111	0.098	0.06	0.056	0.024	0
KIF13A--Event_ID: 45640 (Arc1-Arc3:SE)			137231	KIF13A	KIF13A	chr6	-	17789871	17789910					17787775	17787875	17794248	17794395		137231	0,10,7,22,10,21,1,3,32,45,8,0,0,21,8,10,2,0,4,4,43,1,6,5,70,5,5,0,19,18,13,10,8,16,8,1,6,0,30,3,7,4,9,8,18,1,5,6,7,7,5,3,15,1,10,24,3,0,8,15,0,2,1,7,32,10,13,6,22,3,2	4,60,49,57,96,127,17,33,77,7,34,22,10,113,63,73,3,0,24,2,60,9,41,34,56,20,35,2,24,85,39,65,42,75,91,10,74,0,15,21,10,11,54,28,77,58,29,71,17,3,64,4,74,5,38,2,6,2,21,16,1,32,13,74,113,47,42,57,49,0,17	1,2,26,9,9,9,4,14,10,46,11,0,9,9,10,1,1,11,1,18,10,13,0,11,4,1,11,4,99,10,6,7,3,37,7,0,8,15,0,33,3,12,8,4,22,11,9,17,1,40,1,0,19,8,14,11,2,9,13,21,22,6,7,1,0	0,5,44,43,12,41,37,50,26,74,12,28,36,57,56,6,24,37,39,68,64,79,57,38,90,5,37,26,6,15,30,30,59,65,7,0,98,40,10,18,88,47,0,2,39,11,76,32,22,71,0,8,26,20,27,40,22,70,9,5,45,42,51,19,12	112	74	1	1	0.0,0.099,0.086,0.203,0.064,0.098,0.037,0.057,0.215,0.809,0.135,0.0,0.0,0.109,0.077,0.083,0.306,NA,0.099,0.569,0.321,0.068,0.088,0.089,0.452,0.142,0.086,0.0,0.343,0.123,0.18,0.092,0.112,0.124,0.055,0.062,0.051,NA,0.569,0.086,0.316,0.194,0.099,0.159,0.134,0.011,0.102,0.053,0.214,0.607,0.049,0.331,0.118,0.117,0.148,0.888,0.248,0.0,0.201,0.382,0.0,0.04,0.048,0.059,0.158,0.123,0.17,0.065,0.229,1.0,0.…	1.0,0.209,0.281,0.121,0.331,0.127,0.067,0.156,0.203,0.291,0.377,0.0,0.142,0.094,0.106,0.099,0.027,0.164,0.017,0.149,0.094,0.098,0.0,0.161,0.029,0.117,0.164,0.092,0.916,0.306,0.117,0.134,0.033,0.273,0.398,NA,0.051,0.199,0.0,0.548,0.022,0.144,1.0,0.569,0.272,0.398,0.073,0.26,0.029,0.271,1.0,0.0,0.326,0.209,0.255,0.154,0.057,0.078,0.488,0.735,0.244,0.086,0.083,0.034,0.0	-0.046		0	0.099	0.086	0.203	0.064	0.098	0.037	0.057	0.215	0.809	0.135	0	0	0.109	0.077	0.083	0.306	0
KIF21A--Event_ID: 70319 (Arc1-Arc3:SE)			214224	KIF21A	KIF21A	chr12	-	39330241	39330262					39326263	39326324	39330745	39330911		214224	4,41,42,25,58,112,6,28,40,5,30,16,2,62,20,27,2,5,17,0,39,8,40,13,19,45,14,0,24,31,18,25,39,30,51,0,48,2,7,36,1,0,50,48,39,37,11,33,20,0,7,3,65,3,35,0,8,7,21,13,0,25,20,28,53,48,72,38,18,2,2	8,21,34,27,23,91,5,26,21,45,19,11,1,32,65,15,15,4,28,10,24,5,18,23,11,63,18,2,8,16,39,16,4,13,24,1,11,0,3,10,7,13,53,22,19,53,7,19,22,0,35,10,45,0,20,27,20,2,14,8,0,10,27,35,3,38,45,4,15,3,3	8,12,43,19,8,88,7,28,11,45,12,11,36,54,17,2,23,28,21,42,41,104,32,10,43,16,9,11,7,14,23,35,20,28,7,0,34,21,0,22,51,58,0,2,29,6,27,29,33,13,4,6,5,27,19,40,22,33,6,4,18,11,62,21,2	0,6,18,25,5,55,5,13,25,24,28,25,22,8,13,15,11,15,29,7,38,8,16,3,31,11,6,15,0,3,16,13,14,56,2,2,10,16,12,4,30,16,14,13,14,1,45,103,12,6,0,5,5,35,19,11,6,15,6,31,39,52,23,1,0	94	74	1	1	0.282,0.606,0.493,0.422,0.665,0.492,0.486,0.459,0.6,0.08,0.554,0.534,0.612,0.604,0.195,0.586,0.095,0.496,0.323,0.0,0.561,0.557,0.636,0.308,0.576,0.36,0.38,0.0,0.703,0.604,0.267,0.552,0.885,0.645,0.626,0.0,0.775,1.0,0.647,0.739,0.101,0.0,0.426,0.632,0.618,0.355,0.553,0.578,0.417,NA,0.136,0.191,0.532,1.0,0.579,0.0,0.239,0.734,0.541,0.561,NA,0.663,0.368,0.386,0.933,0.499,0.557,0.882,0.486,0.344,0.344	1.0,0.612,0.653,0.374,0.557,0.557,0.524,0.629,0.257,0.596,0.252,0.257,0.563,0.842,0.507,0.095,0.622,0.595,0.363,0.825,0.459,0.911,0.612,0.724,0.522,0.534,0.541,0.366,1.0,0.786,0.531,0.679,0.529,0.282,0.734,0.0,0.728,0.508,0.0,0.812,0.572,0.741,0.0,0.108,0.62,0.825,0.321,0.181,0.684,0.63,1.0,0.486,0.44,0.378,0.44,0.741,0.743,0.634,0.44,0.092,0.267,0.143,0.68,0.943,1.0	-0.06		0.282	0.606	0.493	0.422	0.665	0.492	0.486	0.459	0.6	0.08	0.554	0.534	0.612	0.604	0.195	0.586	0.095	0.496
KIFC3--Event_ID: 66597 (Arc1-Arc3:SE)			202658	KIFC3	KIFC3	chr16	-	57759124	57759153					57758216	57758909	57759727	57759836		202658	4,50,26,16,33,28,46,37,32,837,19,24,3,55,46,24,13,0,26,427,68,45,21,19,61,15,31,10,38,21,32,18,36,62,25,28,7,10,128,50,31,16,11,69,71,19,18,15,8,38,22,12,20,8,17,633,15,11,49,30,0,29,14,5,40,24,25,53,62,32,21	3,5,16,5,16,14,6,6,10,7,4,13,2,12,18,29,1,1,10,8,15,5,11,3,8,6,11,11,14,2,7,10,19,30,14,4,8,6,10,19,22,2,16,7,18,4,13,5,14,7,7,9,12,0,6,22,21,4,6,27,0,10,8,1,11,15,32,44,27,4,8	18,9,18,32,36,7,45,25,32,41,56,14,19,58,39,32,49,58,24,73,30,79,6,114,15,30,72,47,58,30,7,18,12,35,30,14,11,25,1,16,21,22,612,920,31,47,23,83,13,47,24,39,51,36,47,54,34,13,22,583,37,48,16,48,30	17,9,10,12,3,3,22,30,21,44,4,15,14,43,10,16,21,15,5,40,8,34,4,9,12,3,26,31,18,4,1,6,2,13,4,7,10,11,8,3,15,14,8,21,20,7,21,26,19,41,0,32,22,10,12,48,48,8,2,11,9,22,25,13,3	102	74	1	1	0.492,0.879,0.541,0.699,0.599,0.592,0.848,0.817,0.699,0.989,0.775,0.573,0.521,0.769,0.65,0.375,0.904,0.0,0.654,0.975,0.767,0.867,0.581,0.821,0.847,0.645,0.672,0.397,0.663,0.884,0.768,0.566,0.579,0.6,0.564,0.835,0.388,0.547,0.903,0.656,0.506,0.853,0.333,0.877,0.741,0.775,0.501,0.685,0.293,0.798,0.695,0.492,0.547,1.0,0.673,0.954,0.341,0.666,0.856,0.446,NA,0.678,0.559,0.784,0.725,0.537,0.362,0.466,0…	0.434,0.42,0.566,0.659,0.897,0.629,0.597,0.377,0.525,0.403,0.91,0.404,0.496,0.495,0.739,0.592,0.629,0.737,0.777,0.57,0.731,0.628,0.521,0.902,0.476,0.879,0.668,0.524,0.7,0.845,0.835,0.685,0.813,0.661,0.845,0.592,0.444,0.622,0.083,0.795,0.504,0.533,0.982,0.969,0.529,0.83,0.443,0.698,0.332,0.454,1.0,0.469,0.627,0.723,0.74,0.449,0.339,0.541,0.889,0.975,0.749,0.613,0.317,0.728,0.879	0.023		0.492	0.879	0.541	0.699	0.599	0.592	0.848	0.817	0.699	0.989	0.775	0.573	0.521	0.769	0.65	0.375	0.904	0
KLC1--Event_ID: 29164 (Arc1-Arc2:SE)			81234	KLC1	KLC1	chr14	+	103687080	103687211					103679383	103679545	103700654	103700727		81234	13,64,64,85,56,78,37,219,201,83,31,77,63,104,179,97,124,4,148,70,83,144,142,40,116,23,114,60,161,96,21,41,30,122,70,66,43,42,87,107,51,117,38,117,50,83,101,71,79,95,90,81,33,35,83,70,37,73,49,157,57,46,50,81,92,51,119,189,88,168,91	2,35,16,120,44,27,35,24,95,70,34,45,3,70,37,55,40,10,76,47,40,126,167,8,54,21,59,56,30,80,6,53,17,72,77,50,24,56,28,11,12,61,43,37,21,72,56,132,81,37,39,93,10,17,56,77,54,60,14,15,7,31,20,30,31,15,70,27,42,22,62	107,46,57,88,87,51,52,31,71,117,73,47,46,120,49,133,136,106,85,179,65,159,47,138,53,33,65,91,96,34,83,37,23,50,31,135,52,73,19,136,55,85,36,113,50,77,73,44,66,93,36,31,135,39,67,100,91,88,68,79,129,119,84,144,86	43,20,76,82,46,34,16,8,28,12,24,26,35,45,23,79,31,52,47,47,46,85,60,127,18,41,43,13,8,12,6,56,36,38,21,87,21,74,18,32,40,12,35,93,45,47,16,71,47,48,13,10,59,9,44,20,32,67,26,41,72,62,90,51,67	148	74	0.97658	1	0.765,0.478,0.667,0.262,0.389,0.591,0.346,0.82,0.514,0.372,0.313,0.461,0.913,0.426,0.708,0.469,0.608,0.167,0.493,0.427,0.509,0.364,0.298,0.714,0.518,0.354,0.491,0.349,0.729,0.375,0.636,0.279,0.469,0.459,0.312,0.398,0.473,0.273,0.608,0.829,0.68,0.49,0.306,0.613,0.543,0.366,0.474,0.212,0.328,0.562,0.536,0.303,0.623,0.507,0.426,0.312,0.255,0.378,0.636,0.84,0.803,0.426,0.556,0.574,0.597,0.63,0.459,0.…	0.554,0.535,0.273,0.349,0.486,0.429,0.619,0.66,0.559,0.83,0.603,0.475,0.397,0.571,0.516,0.457,0.687,0.505,0.475,0.656,0.414,0.483,0.281,0.352,0.596,0.287,0.43,0.778,0.857,0.586,0.874,0.248,0.242,0.397,0.425,0.437,0.553,0.33,0.345,0.68,0.407,0.78,0.34,0.378,0.357,0.45,0.695,0.237,0.412,0.492,0.581,0.608,0.534,0.684,0.432,0.714,0.587,0.396,0.567,0.491,0.473,0.49,0.318,0.585,0.391	-0.001		0.765	0.478	0.667	0.262	0.389	0.591	0.346	0.82	0.514	0.372	0.313	0.461	0.913	0.426	0.708	0.469	0.608	0.167
KRAS--Event_ID: 35059 (Arc1-Arc3:SE)			105055	KRAS	KRAS	chr12	-	25215436	25215560					25204788	25209911	25225613	25225773		105055	2,6,3,10,1,3,3,2,2,9,1,2,1,5,8,2,1,0,10,7,8,0,3,0,5,3,3,0,0,0,1,8,2,1,9,1,1,0,0,4,5,4,8,0,4,0,2,4,0,0,4,5,2,2,1,20,0,0,1,1,0,1,0,5,7,5,6,1,7,0,1	82,66,82,131,167,166,30,62,51,22,55,21,9,125,195,145,27,23,100,4,154,19,68,57,65,165,56,5,61,66,77,150,75,68,208,25,123,6,15,32,23,64,289,62,90,144,44,97,70,12,102,15,126,5,71,21,21,17,76,30,16,78,45,110,119,147,83,60,145,15,30	0,1,2,3,0,4,1,3,1,6,5,7,4,1,3,2,3,2,2,6,5,5,2,4,7,2,2,0,0,2,2,0,3,8,5,0,5,1,9,0,2,0,4,13,4,1,5,4,5,2,0,5,2,15,2,8,2,1,0,13,5,4,2,1,1	12,19,70,80,8,69,55,104,67,129,71,56,67,78,62,24,78,58,83,95,106,112,65,42,146,23,86,48,30,71,61,63,107,150,18,7,172,60,68,65,174,21,15,10,88,12,254,171,36,58,18,17,30,180,68,70,50,98,34,21,108,70,71,26,12	148	74	0.0757336	1	0.012,0.043,0.018,0.037,0.003,0.009,0.048,0.016,0.019,0.17,0.009,0.045,0.053,0.02,0.02,0.007,0.018,0.0,0.048,0.467,0.025,0.0,0.022,0.0,0.037,0.009,0.026,0.0,0.0,0.0,0.006,0.026,0.013,0.007,0.021,0.02,0.004,0.0,0.0,0.059,0.098,0.03,0.014,0.0,0.022,0.0,0.022,0.02,0.0,0.0,0.019,0.143,0.008,0.167,0.007,0.323,0.0,0.0,0.007,0.016,0.0,0.006,0.0,0.022,0.029,0.017,0.035,0.008,0.024,0.0,0.016	0.0,0.026,0.014,0.018,0.0,0.028,0.009,0.014,0.007,0.023,0.034,0.059,0.029,0.006,0.024,0.04,0.019,0.017,0.012,0.031,0.023,0.022,0.015,0.045,0.023,0.042,0.011,0.0,0.0,0.014,0.016,0.0,0.014,0.026,0.122,0.0,0.014,0.008,0.062,0.0,0.006,0.0,0.118,0.394,0.022,0.04,0.01,0.012,0.065,0.017,0.0,0.128,0.032,0.04,0.014,0.054,0.02,0.005,0.0,0.236,0.023,0.028,0.014,0.019,0.04	0		0.012	0.043	0.018	0.037	0.003	0.009	0.048	0.016	0.019	0.17	0.009	0.045	0.053	0.02	0.02	0.007	0.018	0
LAS1L--Event_ID: 24278 (Arc1-Arc3:SE)			73089	LAS1L	LAS1L	chrX	-	65524563	65524614					65524055	65524262	65524964	65525050		73089	20,55,83,73,101,181,23,134,168,10,45,75,14,73,86,153,7,5,94,9,134,78,107,80,57,88,43,10,60,107,61,51,82,66,149,95,73,21,54,58,60,134,20,56,136,69,132,152,120,24,124,42,56,42,149,7,18,41,16,50,8,45,126,37,116,78,75,119,152,23,114	13,59,143,84,93,45,80,72,57,71,83,54,20,91,313,79,84,6,156,34,92,47,75,62,69,141,121,26,85,72,72,117,49,81,181,69,98,10,83,63,73,65,329,67,103,164,71,80,104,10,76,40,137,9,40,94,68,31,36,67,4,100,45,121,68,52,37,51,69,43,54	24,11,351,77,82,131,58,72,104,64,32,42,118,131,118,12,104,120,46,185,144,100,85,83,84,61,90,18,36,40,53,139,67,135,33,26,64,191,23,127,60,13,5,11,65,55,77,93,88,153,9,35,123,125,64,172,83,125,102,4,34,14,69,100,9	13,9,198,76,33,96,77,49,71,80,63,93,89,52,57,76,67,37,121,85,115,72,74,86,166,26,100,108,11,38,25,54,76,85,48,21,58,56,23,53,88,47,44,92,71,46,174,171,101,37,15,67,53,122,84,73,81,59,64,63,140,161,175,92,28	124	74	0.663892	1	0.479,0.357,0.257,0.342,0.393,0.706,0.146,0.526,0.638,0.078,0.244,0.453,0.295,0.324,0.141,0.536,0.047,0.332,0.264,0.136,0.465,0.498,0.46,0.435,0.33,0.271,0.175,0.187,0.296,0.47,0.336,0.206,0.5,0.327,0.329,0.451,0.308,0.556,0.28,0.355,0.329,0.552,0.035,0.333,0.441,0.201,0.526,0.531,0.408,0.589,0.493,0.385,0.196,0.736,0.69,0.043,0.136,0.441,0.21,0.308,0.544,0.212,0.626,0.154,0.504,0.472,0.547,0.582…	0.524,0.422,0.514,0.377,0.597,0.449,0.31,0.467,0.466,0.323,0.233,0.212,0.442,0.601,0.553,0.086,0.481,0.659,0.185,0.565,0.428,0.453,0.407,0.365,0.232,0.583,0.349,0.09,0.661,0.386,0.559,0.606,0.345,0.487,0.291,0.425,0.397,0.671,0.374,0.588,0.289,0.142,0.064,0.067,0.353,0.416,0.209,0.245,0.342,0.712,0.264,0.238,0.581,0.379,0.313,0.584,0.379,0.558,0.487,0.037,0.127,0.049,0.19,0.393,0.161	-0.007		0.479	0.357	0.257	0.342	0.393	0.706	0.146	0.526	0.638	0.078	0.244	0.453	0.295	0.324	0.141	0.536	0.047	0.332
LEF1--Event_ID: 65032 (Arc1-Arc3:SE)			197601	LEF1	LEF1	chr4	-	108081585	108081669					108079491	108079614	108083355	108083446		197601	13,40,25,24,34,43,20,74,156,139,13,21,16,51,12,93,51,0,31,43,132,16,9,29,29,2,23,9,32,41,15,20,38,22,32,3,10,8,19,30,24,10,6,17,34,7,9,23,8,1,3,0,20,4,22,68,16,7,23,26,0,5,17,62,49,3,30,51,19,27,50	62,423,80,187,807,878,243,202,627,31,272,169,63,478,234,752,143,28,450,7,1173,76,353,534,49,176,586,140,220,490,334,270,131,259,787,39,218,46,113,353,116,166,314,30,582,203,305,493,248,32,95,48,670,48,370,40,197,112,182,57,5,251,617,548,518,305,311,1134,609,53,469	7,0,67,38,32,40,39,4,6,16,201,14,7,66,22,16,10,26,17,37,11,41,19,162,51,3,22,25,25,17,13,6,26,18,5,13,12,26,2,69,11,16,14,84,51,6,30,10,23,10,9,0,78,30,39,7,9,9,36,54,7,56,12,96,5	47,63,836,539,150,656,677,274,564,61,339,249,253,1151,364,280,400,139,137,717,420,930,368,280,765,90,219,249,28,146,93,348,728,454,85,43,561,361,63,198,527,397,35,88,649,66,618,161,203,396,43,15,595,359,389,401,299,256,265,17,93,758,564,72,1	148	74	0.10552	1	0.095,0.045,0.135,0.06,0.021,0.024,0.04,0.155,0.111,0.692,0.023,0.058,0.113,0.051,0.025,0.058,0.151,0.0,0.033,0.754,0.053,0.095,0.013,0.026,0.228,0.006,0.019,0.031,0.068,0.04,0.022,0.036,0.127,0.041,0.02,0.037,0.022,0.08,0.078,0.041,0.094,0.029,0.009,0.221,0.028,0.017,0.015,0.023,0.016,0.015,0.016,0.0,0.015,0.04,0.029,0.459,0.039,0.03,0.059,0.186,0.0,0.01,0.014,0.054,0.045,0.005,0.046,0.022,0.015…	0.069,0.0,0.039,0.034,0.096,0.03,0.028,0.007,0.005,0.116,0.229,0.027,0.014,0.028,0.029,0.028,0.012,0.086,0.058,0.025,0.013,0.022,0.025,0.224,0.032,0.016,0.048,0.048,0.309,0.055,0.065,0.009,0.018,0.019,0.029,0.131,0.011,0.035,0.016,0.148,0.01,0.02,0.167,0.323,0.038,0.043,0.024,0.03,0.054,0.012,0.095,0.0,0.062,0.04,0.048,0.009,0.015,0.017,0.064,0.614,0.036,0.036,0.011,0.4,0.714	-0.001		0.095	0.045	0.135	0.06	0.021	0.024	0.04	0.155	0.111	0.692	0.023	0.058	0.113	0.051	0.025	0.058	0.151	0
LIMA1--Event_ID: 12856 (Arc1-Arc3:MXE)			66809	LIMA1	LIMA1	chr12	-			50222020	50222485	50231664	50231710	50205983	50206068	50248632	50248774		66809	9,5,61,20,21,11,11,12,13,30,1,3,0,22,23,19,8,0,10,9,32,0,9,6,20,9,12,1,11,16,10,18,11,37,9,2,8,2,7,0,5,5,50,26,12,12,9,12,18,0,22,1,7,0,21,64,2,2,13,9,0,1,2,9,6,16,9,6,14,0,7	91,76,189,111,146,236,64,54,114,184,47,33,21,171,96,193,92,1,86,60,284,27,51,95,96,69,130,4,68,123,65,121,114,146,166,32,124,16,119,90,74,80,190,95,116,108,198,71,293,14,139,21,86,25,172,171,113,7,76,184,8,116,97,170,107,194,157,139,305,7,66	0,2,16,3,6,6,13,7,14,62,6,6,7,10,7,7,4,11,20,15,9,20,5,5,14,2,13,11,6,12,6,7,8,18,3,0,20,5,7,19,16,3,21,33,13,9,21,20,14,15,3,0,6,13,19,5,3,12,5,41,12,19,8,5,2	3,31,111,92,29,70,230,161,119,394,99,75,87,161,94,39,89,83,81,112,73,143,52,23,105,22,237,93,109,297,68,82,95,337,53,1,153,172,87,377,167,135,49,93,260,38,123,90,87,178,16,24,106,189,161,131,144,264,166,96,78,161,90,56,4	119	148	0.122581	1	0.11,0.076,0.286,0.183,0.152,0.055,0.176,0.217,0.124,0.169,0.026,0.102,0.0,0.138,0.23,0.109,0.098,0.0,0.126,0.157,0.123,0.0,0.18,0.073,0.206,0.14,0.103,0.237,0.167,0.139,0.161,0.156,0.107,0.24,0.063,0.072,0.074,0.135,0.068,0.0,0.078,0.072,0.247,0.254,0.114,0.121,0.054,0.174,0.071,0.0,0.164,0.056,0.092,0.0,0.132,0.318,0.022,0.262,0.175,0.057,0.0,0.011,0.025,0.062,0.065,0.093,0.067,0.051,0.054,0.0,…	0.0,0.074,0.152,0.039,0.205,0.096,0.066,0.051,0.128,0.164,0.07,0.09,0.091,0.072,0.085,0.182,0.053,0.142,0.235,0.143,0.133,0.148,0.107,0.213,0.142,0.102,0.064,0.128,0.064,0.048,0.099,0.096,0.095,0.062,0.066,0.0,0.14,0.035,0.091,0.059,0.106,0.027,0.348,0.306,0.059,0.228,0.175,0.217,0.167,0.095,0.189,0.0,0.066,0.079,0.128,0.045,0.025,0.054,0.036,0.347,0.161,0.128,0.1,0.1,0.383	-0.004		0.11	0.076	0.286	0.183	0.152	0.055	0.176	0.217	0.124	0.169	0.026	0.102	0	0.138	0.23	0.109	0.098	0
LIMCH1--Event_ID: 29585 (Arc2-Arc3:SE)			97430	LIMCH1	LIMCH1	chr4	+	41638931	41638967					41619187	41619440	41644499	41644626		97430	2,10,34,28,57,54,18,163,12,108,141,2,4,32,29,181,14,6,68,28,501,8,6,22,42,60,29,7,21,66,46,30,23,86,23,10,20,23,124,27,50,43,40,24,42,23,40,16,20,36,16,13,99,0,80,50,45,4,205,37,0,21,11,29,44,72,191,123,123,81,74	3,0,13,3,1,2,3,28,0,51,11,1,0,0,28,21,9,9,42,14,95,0,0,2,8,17,14,21,5,2,5,5,0,10,1,0,0,2,9,1,5,4,17,1,2,10,18,0,1,1,0,6,5,0,5,63,6,0,62,1,0,3,0,5,0,4,25,2,33,6,3	55,31,33,33,11,31,74,17,132,163,19,15,38,131,39,26,106,29,14,111,19,106,18,38,56,8,45,108,247,16,10,12,33,308,51,4,106,116,0,112,35,72,30,42,96,14,120,58,75,88,0,12,197,63,82,176,58,19,14,26,53,103,38,5,18	13,4,1,8,0,1,19,0,47,2,3,13,2,1,1,29,1,0,3,17,0,3,1,2,11,1,0,8,0,0,7,0,9,97,5,0,2,7,4,0,0,1,16,27,10,5,66,37,9,0,0,1,17,8,61,26,1,2,2,42,21,182,0,0,0	109	74	1	1	0.312,1.0,0.64,0.864,0.975,0.948,0.803,0.798,1.0,0.59,0.897,0.576,1.0,1.0,0.413,0.854,0.514,0.312,0.524,0.576,0.782,1.0,1.0,0.882,0.781,0.706,0.584,0.185,0.74,0.957,0.862,0.803,1.0,0.854,0.94,1.0,1.0,0.886,0.903,0.948,0.872,0.879,0.615,0.942,0.934,0.61,0.601,1.0,0.931,0.961,1.0,0.595,0.931,NA,0.916,0.35,0.836,1.0,0.692,0.962,NA,0.826,1.0,0.797,1.0,0.924,0.838,0.977,0.717,0.902,0.944	0.742,0.84,0.957,0.737,1.0,0.955,0.726,1.0,0.656,0.982,0.811,0.439,0.928,0.989,0.964,0.378,0.986,1.0,0.76,0.816,1.0,0.96,0.924,0.928,0.776,0.845,1.0,0.902,1.0,1.0,0.492,1.0,0.713,0.683,0.874,1.0,0.973,0.918,0.0,1.0,1.0,0.98,0.56,0.514,0.867,0.655,0.552,0.516,0.85,1.0,NA,0.891,0.887,0.842,0.477,0.821,0.975,0.866,0.826,0.296,0.631,0.278,1.0,1.0,1.0	-0.001		0.312	1	0.64	0.864	0.975	0.948	0.803	0.798	1	0.59	0.897	0.576	1	1	0.413	0.854	0.514	0.312
LMO7--Event_ID: 36764 (Arc2-Arc3:SE)			121645	LMO7	LMO7	chr13	+	75805478	75805760					75804288	75804541	75817160	75817278		121645	0,0,0,0,2,0,0,0,0,0,0,0,0,0,0,0,0,0,0,0,4,0,0,0,0,0,0,0,5,0,0,1,0,1,0,0,0,0,0,5,12,0,4,0,0,1,2,0,0,0,0,0,0,0,0,1,0,1,0,33,0,0,0,0,0,1,20,1,1,1,0	0,3,4,3,6,17,3,2,2,92,0,0,0,5,6,1,8,0,1,49,2,0,1,0,13,8,3,9,0,2,6,0,0,0,1,6,1,0,2,3,2,0,9,0,4,4,2,1,0,0,0,1,1,0,0,71,1,0,6,0,0,2,1,11,1,4,2,1,1,6,3	0,2,1,3,0,0,7,0,1,113,0,0,0,0,2,0,0,2,1,0,0,0,0,0,0,0,0,0,88,0,0,0,0,4,0,1,0,0,0,6,0,1,0,1,3,0,1,0,1,19,0,0,24,0,1,6,0,2,0,0,1,0,1,0,0	0,0,1,1,0,0,15,1,2,4,2,0,6,1,4,1,2,0,3,0,1,1,0,4,0,1,2,1,1,0,2,0,2,15,1,2,1,1,2,0,1,2,22,25,1,5,31,21,1,0,0,4,1,2,2,2,1,0,0,66,0,10,1,0,0	148	74	1	1	NA,0.0,0.0,0.0,0.143,0.0,0.0,0.0,0.0,0.0,NA,NA,NA,0.0,0.0,0.0,0.0,NA,0.0,0.0,0.5,NA,0.0,NA,0.0,0.0,0.0,0.0,1.0,0.0,0.0,1.0,NA,1.0,0.0,0.0,0.0,NA,0.0,0.455,0.75,NA,0.182,NA,0.0,0.111,0.333,0.0,NA,NA,NA,0.0,0.0,NA,NA,0.007,0.0,1.0,0.0,1.0,NA,0.0,0.0,0.0,0.0,0.111,0.833,0.333,0.333,0.077,0.0	NA,1.0,0.333,0.6,NA,NA,0.189,0.0,0.2,0.934,0.0,NA,0.0,0.0,0.2,0.0,0.0,1.0,0.143,NA,0.0,0.0,NA,0.0,NA,0.0,0.0,0.0,0.978,NA,0.0,NA,0.0,0.118,0.0,0.2,0.0,0.0,0.0,1.0,0.0,0.2,0.0,0.02,0.6,0.0,0.016,0.0,0.333,1.0,NA,0.0,0.923,0.0,0.2,0.6,0.0,1.0,NA,0.0,1.0,0.0,0.333,NA,NA	-0.083		0	0	0	0	0.143	0	0	0	0	0	0	0	0	0	0	0	0	0
LMO7--Event_ID: 40493 (Arc1-Arc3:SE)			121650	LMO7	LMO7	chr13	+	75809153	75809183					75804288	75804541	75817160	75817278		121650	2,21,21,24,46,56,16,25,42,47,33,10,7,55,27,15,32,0,15,15,36,19,24,33,75,31,16,1,11,28,30,24,15,43,43,2,27,10,33,41,32,11,25,33,41,52,38,23,26,28,29,9,88,2,15,41,6,10,16,30,4,42,8,31,32,44,67,51,55,13,8	0,3,4,3,6,17,3,2,2,92,0,0,0,5,6,1,8,0,1,49,2,0,1,0,13,8,3,9,0,2,6,0,0,0,1,6,1,0,2,3,2,0,9,0,4,4,2,1,0,0,0,1,1,0,0,71,1,0,6,0,0,2,1,11,1,4,2,1,1,6,3	8,5,45,38,15,28,54,31,7,117,32,21,38,68,32,5,15,21,59,31,21,87,18,78,28,8,30,19,68,39,12,34,44,83,13,4,68,45,2,31,42,18,75,68,38,26,93,58,22,41,4,16,55,20,25,26,10,49,21,28,47,37,22,14,8	0,0,1,1,0,0,15,1,2,4,2,0,6,1,4,1,2,0,3,0,1,1,0,4,0,1,2,1,1,0,2,0,2,15,1,2,1,1,2,0,1,2,22,25,1,5,31,21,1,0,0,4,1,2,2,2,1,0,0,66,0,10,1,0,0	103	74	1	1	1.0,0.834,0.79,0.852,0.846,0.703,0.793,0.9,0.938,0.268,1.0,1.0,1.0,0.888,0.764,0.915,0.742,NA,0.915,0.18,0.928,1.0,0.945,1.0,0.806,0.736,0.793,0.074,1.0,0.91,0.782,1.0,1.0,1.0,0.969,0.193,0.951,1.0,0.922,0.908,0.92,1.0,0.666,1.0,0.88,0.903,0.932,0.943,1.0,1.0,1.0,0.866,0.984,1.0,1.0,0.293,0.812,1.0,0.657,1.0,1.0,0.938,0.852,0.669,0.958,0.888,0.96,0.973,0.975,0.609,0.657	1.0,1.0,0.97,0.965,1.0,1.0,0.721,0.957,0.715,0.955,0.92,1.0,0.82,0.98,0.852,0.782,0.843,1.0,0.934,1.0,0.938,0.984,1.0,0.933,1.0,0.852,0.915,0.932,0.98,1.0,0.812,1.0,0.94,0.799,0.903,0.59,0.98,0.97,0.418,1.0,0.968,0.866,0.71,0.661,0.965,0.789,0.683,0.665,0.94,1.0,1.0,0.742,0.975,0.878,0.9,0.903,0.878,1.0,1.0,0.234,1.0,0.727,0.94,1.0,1.0	-0.038		1	0.834	0.79	0.852	0.846	0.703	0.793	0.9	0.938	0.268	1	1	1	0.888	0.764	0.915	0.742	0
LMO7--Event_ID: 43619 (Arc1-Arc2:SE)			121657	LMO7	LMO7	chr13	+	75838139	75838196					75836396	75836457	75840084	75840110		121657	13,70,63,38,105,120,53,77,82,530,36,13,13,108,57,32,98,5,23,92,72,20,38,83,111,65,36,28,41,46,38,47,30,61,96,20,41,6,44,76,26,18,84,38,87,100,86,42,72,34,39,27,145,3,55,441,44,15,31,45,0,85,19,90,56,105,97,127,98,14,29	0,2,1,0,3,0,0,5,2,7,0,0,0,5,1,0,1,0,0,1,7,1,3,0,5,8,4,0,4,0,4,2,0,3,3,0,0,0,0,1,25,1,2,12,1,2,7,2,1,8,5,0,0,0,3,3,5,0,0,35,0,0,0,4,2,2,38,19,0,26,2	0,14,90,72,43,44,95,47,35,168,41,42,75,115,64,35,29,24,114,49,53,172,36,88,35,19,58,80,56,56,35,56,127,162,27,3,115,102,7,61,40,41,215,396,65,30,182,157,53,79,2,11,102,24,78,76,25,72,41,345,95,94,57,32,8	0,0,5,3,1,2,13,2,0,103,0,1,2,4,0,0,3,0,1,4,0,10,1,0,0,0,2,3,118,2,1,1,1,2,0,0,5,10,1,16,0,2,1,1,1,2,4,3,3,28,0,0,46,3,1,18,0,3,1,2,2,3,1,1,0	130	74	1	1	1.0,0.952,0.973,1.0,0.952,1.0,1.0,0.898,0.959,0.977,1.0,1.0,1.0,0.925,0.97,1.0,0.982,1.0,1.0,0.981,0.854,0.919,0.878,1.0,0.927,0.822,0.837,1.0,0.854,1.0,0.844,0.93,1.0,0.92,0.948,1.0,1.0,1.0,1.0,0.977,0.372,0.911,0.96,0.643,0.98,0.966,0.875,0.923,0.976,0.708,0.816,1.0,1.0,1.0,0.913,0.988,0.834,1.0,1.0,0.423,NA,1.0,1.0,0.928,0.941,0.968,0.592,0.792,1.0,0.235,0.892	NA,1.0,0.911,0.932,0.961,0.926,0.806,0.93,1.0,0.481,1.0,0.96,0.955,0.942,1.0,1.0,0.846,1.0,0.985,0.875,1.0,0.907,0.953,1.0,1.0,1.0,0.943,0.938,0.213,0.941,0.952,0.97,0.986,0.979,1.0,1.0,0.929,0.853,0.799,0.685,1.0,0.921,0.992,0.996,0.974,0.895,0.963,0.968,0.91,0.616,1.0,1.0,0.558,0.82,0.978,0.706,1.0,0.932,0.959,0.99,0.964,0.947,0.97,0.948,1.0	-0.002		1	0.952	0.973	1	0.952	1	1	0.898	0.959	0.977	1	1	1	0.925	0.97	1	0.982	1
LMO7--Event_ID: 8850 (Arc2-Arc3:MXE)			54159	LMO7	LMO7	chr13	+			75805478	75805760	75809153	75809183	75804288	75804541	75817160	75817278		54159	0,0,0,0,2,0,0,0,0,0,0,0,0,0,0,0,0,0,0,0,4,0,0,0,0,0,0,0,5,0,0,1,0,1,0,0,0,0,0,5,12,0,4,0,0,1,2,0,0,0,0,0,0,0,0,1,0,1,0,33,0,0,0,0,0,1,20,1,1,1,0	2,21,21,24,46,56,16,25,42,47,33,10,7,55,27,15,32,0,15,15,36,19,24,33,75,31,16,1,11,28,30,24,15,43,43,2,27,10,33,41,32,11,25,33,41,52,38,23,26,28,29,9,88,2,15,41,6,10,16,30,4,42,8,31,32,44,67,51,55,13,8	0,2,1,3,0,0,7,0,1,113,0,0,0,0,2,0,0,2,1,0,0,0,0,0,0,0,0,0,88,0,0,0,0,4,0,1,0,0,0,6,0,1,0,1,3,0,1,0,1,19,0,0,24,0,1,6,0,2,0,0,1,0,1,0,0	8,5,45,38,15,28,54,31,7,117,32,21,38,68,32,5,15,21,59,31,21,87,18,78,28,8,30,19,68,39,12,34,44,83,13,4,68,45,2,31,42,18,75,68,38,26,93,58,22,41,4,16,55,20,25,26,10,49,21,28,47,37,22,14,8	148	103	1	1	0.0,0.0,0.0,0.0,0.029,0.0,0.0,0.0,0.0,0.0,0.0,0.0,0.0,0.0,0.0,0.0,0.0,NA,0.0,0.0,0.072,0.0,0.0,0.0,0.0,0.0,0.0,0.0,0.24,0.0,0.0,0.028,0.0,0.016,0.0,0.0,0.0,0.0,0.0,0.078,0.207,0.0,0.1,0.0,0.0,0.013,0.035,0.0,0.0,0.0,0.0,0.0,0.0,0.0,0.0,0.017,0.0,0.065,0.0,0.434,0.0,0.0,0.0,0.0,0.0,0.016,0.172,0.013,0.012,0.051,0.0	0.0,0.218,0.015,0.052,0.0,0.0,0.083,0.0,0.09,0.402,0.0,0.0,0.0,0.0,0.042,0.0,0.0,0.062,0.012,0.0,0.0,0.0,0.0,0.0,0.0,0.0,0.0,0.0,0.474,0.0,0.0,0.0,0.0,0.032,0.0,0.148,0.0,0.0,0.0,0.119,0.0,0.037,0.0,0.01,0.052,0.0,0.007,0.0,0.031,0.244,0.0,0.0,0.233,0.0,0.027,0.138,0.0,0.028,0.0,0.0,0.015,0.0,0.031,0.0,0.0	-0.017		0	0	0	0	0.029	0	0	0	0	0	0	0	0	0	0	0	0	0
LPIN1--Event_ID: 26846 (Arc1-Arc3:SE)			80575	LPIN1	LPIN1	chr2	+	11776085	11776193					11773619	11773745	11779518	11779645		80575	13,28,8,20,45,97,8,27,28,53,22,5,4,47,20,30,0,0,29,21,51,11,6,5,78,10,3,2,12,15,97,16,35,27,49,3,40,2,30,27,5,9,40,9,37,59,4,24,13,3,20,3,22,1,26,30,5,0,7,17,0,10,12,22,34,30,17,7,33,1,4	27,59,57,83,111,62,2,34,24,10,63,20,1,85,87,104,8,3,94,4,109,15,29,33,19,61,52,0,57,57,74,124,107,47,285,29,45,5,15,24,13,29,147,15,73,70,43,71,19,2,64,3,129,2,31,2,12,4,39,16,1,24,20,72,87,89,11,25,85,5,22	1,0,22,51,8,10,10,58,6,75,12,7,20,20,56,9,15,17,22,18,8,31,11,39,27,4,16,2,60,4,5,14,9,19,6,2,10,32,5,41,44,20,16,15,23,16,41,42,10,13,0,1,10,10,13,17,13,10,1,33,15,17,14,56,3	0,2,107,92,19,43,72,38,37,65,18,21,77,48,64,3,25,47,55,36,40,20,56,15,116,10,65,15,2,18,35,64,49,86,23,5,61,48,15,31,122,45,9,3,84,2,73,53,35,55,1,2,30,40,28,19,16,76,37,1,29,125,37,14,5	148	74	0.803084	1	0.194,0.192,0.066,0.108,0.169,0.439,0.667,0.284,0.368,0.726,0.149,0.111,0.667,0.217,0.103,0.126,0.0,0.0,0.134,0.724,0.19,0.268,0.094,0.07,0.672,0.076,0.028,1.0,0.095,0.116,0.396,0.061,0.141,0.223,0.079,0.049,0.308,0.167,0.5,0.36,0.161,0.134,0.12,0.231,0.202,0.296,0.044,0.145,0.255,0.429,0.135,0.333,0.079,0.2,0.295,0.882,0.172,0.0,0.082,0.347,0.0,0.172,0.231,0.133,0.163,0.144,0.436,0.123,0.163,0.0…	1.0,0.0,0.093,0.217,0.174,0.104,0.065,0.433,0.075,0.366,0.25,0.143,0.115,0.172,0.304,0.6,0.231,0.153,0.167,0.2,0.091,0.437,0.089,0.565,0.104,0.167,0.11,0.062,0.938,0.1,0.067,0.099,0.084,0.099,0.115,0.167,0.076,0.25,0.143,0.398,0.153,0.182,0.471,0.714,0.12,0.8,0.219,0.284,0.125,0.106,0.0,0.2,0.143,0.111,0.188,0.309,0.289,0.062,0.013,0.943,0.205,0.064,0.159,0.667,0.231	-0.009		0.194	0.192	0.066	0.108	0.169	0.439	0.667	0.284	0.368	0.726	0.149	0.111	0.667	0.217	0.103	0.126	0	0
LRRFIP1--Event_ID: 59118 (Arc2-Arc3:SE)			198032	LRRFIP1	LRRFIP1	chr2	+	237751199	237751271					237749198	237749324	237753308	237753479		198032	3,17,8,44,60,74,9,27,13,19,27,7,5,49,5,14,4,2,14,12,38,11,33,7,11,14,9,0,9,6,12,42,31,22,52,8,44,2,10,10,44,2,25,11,68,21,35,26,26,8,19,7,13,3,9,22,8,1,13,106,2,18,16,13,11,36,70,19,34,37,7	29,95,140,190,220,182,40,86,105,272,116,68,22,160,149,199,86,10,129,88,183,85,93,80,108,118,88,15,70,190,182,134,185,122,128,100,117,13,97,52,52,45,93,76,197,160,161,108,91,24,176,58,137,17,73,307,89,31,88,110,3,65,75,189,121,132,75,75,237,30,105	0,0,33,12,18,15,19,37,10,439,11,15,30,42,23,3,11,6,17,26,25,42,17,42,9,10,18,28,239,26,1,27,18,17,12,0,54,23,0,53,44,54,7,15,20,6,12,4,15,48,0,24,85,18,10,116,33,32,3,10,14,17,34,26,1	17,11,182,95,78,93,70,91,82,171,86,76,147,118,209,44,63,98,116,165,226,192,120,42,85,58,143,61,47,105,111,92,114,216,51,22,180,82,51,158,118,117,121,219,134,50,127,95,75,112,19,47,98,150,112,76,95,257,96,163,95,173,105,139,6	145	74	0.132369	1	0.05,0.084,0.028,0.106,0.122,0.172,0.103,0.138,0.059,0.034,0.106,0.05,0.104,0.135,0.017,0.035,0.023,0.093,0.052,0.065,0.096,0.062,0.153,0.043,0.049,0.057,0.05,0.0,0.062,0.016,0.033,0.138,0.079,0.084,0.172,0.039,0.161,0.073,0.05,0.089,0.302,0.022,0.121,0.069,0.15,0.063,0.1,0.109,0.127,0.145,0.052,0.058,0.046,0.083,0.059,0.035,0.044,0.016,0.07,0.33,0.254,0.124,0.098,0.034,0.044,0.122,0.323,0.114,0.…	0.0,0.0,0.085,0.061,0.105,0.076,0.122,0.172,0.059,0.567,0.061,0.092,0.094,0.154,0.053,0.034,0.082,0.03,0.07,0.074,0.053,0.1,0.067,0.338,0.051,0.081,0.06,0.19,0.722,0.112,0.005,0.13,0.075,0.039,0.107,0.0,0.133,0.125,0.0,0.146,0.16,0.191,0.029,0.034,0.071,0.058,0.046,0.021,0.093,0.179,0.0,0.207,0.307,0.058,0.044,0.438,0.151,0.06,0.016,0.03,0.07,0.048,0.142,0.087,0.078	-0.016		0.05	0.084	0.028	0.106	0.122	0.172	0.103	0.138	0.059	0.034	0.106	0.05	0.104	0.135	0.017	0.035	0.023	0.093
LRRFIP1--Event_ID: 70418 (Arc1-Arc2:SE)			198026	LRRFIP1	LRRFIP1	chr2	+	237739231	237739309					237708543	237708630	237748363	237748399		198026	0,1,4,1,0,3,1,3,0,4,0,3,0,1,0,1,0,0,2,0,6,1,0,0,3,1,0,0,2,0,0,3,0,2,3,2,1,4,1,0,15,0,0,1,4,3,1,2,1,0,0,0,1,0,3,6,0,0,0,40,0,0,0,0,4,0,34,0,1,7,0	14,76,102,123,142,138,27,78,72,213,66,37,15,152,107,174,49,5,85,72,115,63,75,34,77,98,59,0,64,129,74,92,96,94,124,56,77,13,78,44,30,18,97,40,159,116,102,76,63,16,88,30,63,9,67,223,52,17,50,90,1,55,58,110,72,102,69,51,169,13,97	1,0,1,0,0,0,2,0,0,133,0,0,1,0,1,1,0,1,1,1,1,4,1,1,0,0,3,0,104,2,0,0,0,0,2,0,4,0,0,5,0,3,3,3,2,1,3,0,2,9,0,0,23,0,1,14,0,1,1,3,1,0,0,4,0	6,8,158,70,58,71,40,66,51,156,73,31,94,96,160,32,51,70,51,97,147,119,70,53,44,39,105,53,39,76,81,78,59,126,35,21,145,67,33,122,93,112,73,148,78,37,97,58,44,91,3,31,50,95,68,75,64,183,57,127,66,110,82,98,12	148	74	1	1	0.0,0.007,0.019,0.004,0.0,0.011,0.018,0.019,0.0,0.009,0.0,0.039,0.0,0.003,0.0,0.003,0.0,0.0,0.012,0.0,0.025,0.008,0.0,0.0,0.019,0.005,0.0,NA,0.015,0.0,0.0,0.016,0.0,0.011,0.012,0.018,0.006,0.133,0.006,0.0,0.2,0.0,0.0,0.012,0.012,0.013,0.005,0.013,0.008,0.0,0.0,0.0,0.008,0.0,0.022,0.013,0.0,0.0,0.0,0.182,0.0,0.0,0.0,0.0,0.027,0.0,0.198,0.0,0.003,0.212,0.0	0.077,0.0,0.003,0.0,0.0,0.0,0.024,0.0,0.0,0.299,0.0,0.0,0.005,0.0,0.003,0.015,0.0,0.007,0.01,0.005,0.003,0.017,0.007,0.009,0.0,0.0,0.014,0.0,0.571,0.013,0.0,0.0,0.0,0.0,0.028,0.0,0.014,0.0,0.0,0.02,0.0,0.013,0.02,0.01,0.013,0.013,0.015,0.0,0.022,0.047,0.0,0.0,0.187,0.0,0.007,0.085,0.0,0.003,0.009,0.012,0.008,0.0,0.0,0.02,0.0	-0.006		0	0.007	0.019	0.004	0	0.011	0.018	0.019	0	0.009	0	0.039	0	0.003	0	0.003	0	0
MAP2--Event_ID: 74032 (Arc1-Arc3:SE)			225832	MAP2	MAP2	chr2	+	209723594	209723687					209709913	209710254	209725708	209725790		225832	47,61,95,122,63,98,7,59,146,23,18,9,13,107,44,81,88,2,62,7,70,18,113,10,31,191,20,40,111,125,30,259,169,107,28,34,30,19,12,67,6,1,45,16,178,114,70,123,76,3,85,7,52,45,103,10,5,14,26,12,0,15,51,35,29,69,34,11,47,2,42	69,143,514,275,226,249,3,188,81,3,73,47,32,302,314,202,95,9,98,0,142,16,97,48,4,497,99,40,156,152,100,266,281,140,97,30,145,14,17,82,12,81,333,8,280,342,96,286,124,3,208,35,208,48,102,0,21,53,100,24,0,93,150,106,74,349,318,57,65,14,91	1,2,91,130,48,43,12,30,20,25,53,36,124,25,50,33,14,91,106,42,89,195,105,58,38,12,283,45,3,21,39,69,47,52,4,30,66,45,38,12,64,39,17,19,49,16,32,33,8,16,4,65,10,65,33,52,25,64,21,12,34,59,43,119,1	11,60,51,241,39,86,59,42,44,39,74,93,263,62,63,74,26,66,199,47,327,277,276,39,153,64,335,94,5,46,76,120,141,98,32,46,224,75,109,10,227,95,0,1,79,5,197,120,37,8,13,119,32,305,100,106,118,81,98,0,64,87,97,60,0	148	74	1	1	0.254,0.176,0.085,0.182,0.122,0.164,0.538,0.136,0.474,0.793,0.11,0.087,0.169,0.15,0.065,0.167,0.317,0.1,0.24,1.0,0.198,0.36,0.368,0.094,0.795,0.161,0.092,0.333,0.262,0.291,0.13,0.327,0.231,0.276,0.126,0.362,0.094,0.404,0.261,0.29,0.2,0.006,0.063,0.5,0.241,0.143,0.267,0.177,0.235,0.333,0.17,0.091,0.111,0.319,0.336,1.0,0.106,0.117,0.115,0.2,NA,0.075,0.145,0.142,0.164,0.09,0.051,0.088,0.266,0.067,0.…	0.043,0.016,0.472,0.212,0.381,0.2,0.092,0.263,0.185,0.243,0.264,0.162,0.191,0.168,0.284,0.182,0.212,0.408,0.21,0.309,0.12,0.26,0.16,0.426,0.11,0.086,0.297,0.193,0.231,0.186,0.204,0.223,0.143,0.21,0.059,0.246,0.128,0.231,0.148,0.375,0.124,0.17,1.0,0.905,0.237,0.615,0.075,0.121,0.098,0.5,0.133,0.215,0.135,0.096,0.142,0.197,0.096,0.283,0.097,1.0,0.21,0.253,0.181,0.498,1.0	-0.02		0.254	0.176	0.085	0.182	0.122	0.164	0.538	0.136	0.474	0.793	0.11	0.087	0.169	0.15	0.065	0.167	0.317	0.1
MAP2K7--Event_ID: 31200 (Arc1-Arc2:SE)			86728	MAP2K7	MAP2K7	chr19	+	7905807	7905855					7903779	7904068	7909754	7909896		86728	0,11,1,11,5,10,0,0,23,11,8,0,0,15,10,16,12,0,10,3,32,0,4,0,11,5,29,0,7,30,4,2,9,11,2,1,7,7,37,14,5,5,3,2,18,0,5,5,12,4,8,0,5,5,31,7,3,2,9,24,0,0,4,0,14,15,17,3,17,0,3	6,89,63,95,88,84,28,38,116,53,41,44,12,85,91,111,42,0,66,12,107,30,60,31,52,60,79,2,56,97,128,44,45,109,109,24,74,0,25,44,30,33,193,49,88,115,44,70,49,12,95,13,49,4,75,24,30,16,28,33,2,37,45,139,55,54,44,71,125,0,6	0,3,32,7,11,15,7,5,16,9,9,6,19,25,7,2,19,12,2,8,6,34,2,16,2,3,8,5,39,13,8,6,2,32,13,0,2,31,5,44,5,13,11,8,14,2,5,7,9,25,5,4,28,10,19,20,1,1,1,0,4,4,9,17,1	4,9,71,70,41,45,37,41,33,60,37,35,54,59,75,31,74,60,48,48,112,111,54,69,80,34,83,22,18,31,30,74,46,67,35,6,45,89,23,56,93,40,30,29,50,26,77,96,50,71,3,13,32,85,59,41,52,80,40,24,78,112,76,45,10	121	74	1	1	0.0,0.07,0.01,0.066,0.034,0.068,0.0,0.0,0.108,0.113,0.107,0.0,0.0,0.097,0.063,0.081,0.149,NA,0.085,0.133,0.155,0.0,0.039,0.0,0.115,0.048,0.183,0.0,0.071,0.159,0.019,0.027,0.109,0.058,0.011,0.025,0.055,1.0,0.475,0.163,0.092,0.085,0.009,0.024,0.111,0.0,0.065,0.042,0.13,0.169,0.049,0.0,0.059,0.433,0.202,0.151,0.058,0.071,0.164,0.308,0.0,0.0,0.052,0.0,0.135,0.145,0.191,0.025,0.077,NA,0.234	0.0,0.169,0.216,0.058,0.141,0.169,0.104,0.069,0.229,0.084,0.129,0.095,0.177,0.206,0.054,0.038,0.136,0.109,0.025,0.092,0.032,0.158,0.022,0.124,0.015,0.051,0.056,0.122,0.57,0.204,0.14,0.047,0.026,0.226,0.185,0.0,0.026,0.176,0.117,0.325,0.032,0.166,0.183,0.144,0.146,0.045,0.038,0.043,0.099,0.177,0.505,0.158,0.349,0.067,0.165,0.23,0.012,0.008,0.015,0.0,0.03,0.021,0.068,0.188,0.058	-0.02		0	0.07	0.01	0.066	0.034	0.068	0	0	0.108	0.113	0.107	0	0	0.097	0.063	0.081	0.149	0
MAP3K7--Event_ID: 7396 (Arc1-Arc3:SE)			22763	MAP3K7	MAP3K7	chr6	-	90544551	90544632					90536336	90536401	90547257	90547387		22763	38,31,37,49,40,134,33,17,34,115,18,4,61,23,66,41,12,4,36,17,32,19,10,46,27,29,78,14,20,41,88,24,9,26,26,90,15,0,7,28,6,5,51,34,24,133,16,14,9,5,7,15,17,1,14,76,14,3,11,28,0,34,3,89,17,16,38,0,14,4,5	105,192,305,296,403,326,83,271,288,22,250,135,33,367,449,287,124,36,414,14,312,109,209,221,81,200,195,15,121,277,139,328,160,271,315,71,165,33,103,168,85,176,448,111,269,319,146,273,169,37,202,71,267,47,188,12,97,42,108,226,19,198,157,301,247,259,167,180,307,11,126	0,5,22,1,9,7,21,14,13,53,16,13,17,10,75,10,18,18,78,19,8,28,20,12,18,14,9,22,0,6,21,9,64,55,7,17,24,19,21,6,34,4,75,72,12,4,107,94,8,6,2,7,1,11,36,29,3,15,13,77,38,99,22,8,5	50,65,265,108,127,212,117,203,160,319,159,148,212,243,233,77,177,152,248,257,243,472,160,205,268,72,174,172,118,88,127,166,226,233,67,28,415,220,194,191,351,159,12,11,191,44,421,246,125,195,79,108,129,260,157,218,137,252,108,5,189,158,173,101,22	148	74	0.0121477	1	0.153,0.075,0.057,0.076,0.047,0.17,0.166,0.03,0.056,0.723,0.035,0.015,0.48,0.03,0.068,0.067,0.046,0.053,0.042,0.378,0.049,0.08,0.023,0.094,0.143,0.068,0.167,0.318,0.076,0.069,0.24,0.035,0.027,0.046,0.04,0.388,0.043,0.0,0.033,0.077,0.034,0.014,0.054,0.133,0.043,0.173,0.052,0.025,0.026,0.063,0.017,0.096,0.031,0.011,0.036,0.76,0.067,0.034,0.048,0.058,0.0,0.079,0.009,0.129,0.033,0.03,0.102,0.0,0.022,…	0.0,0.037,0.04,0.005,0.034,0.016,0.082,0.033,0.039,0.077,0.048,0.042,0.039,0.02,0.139,0.061,0.048,0.056,0.136,0.036,0.016,0.029,0.059,0.028,0.032,0.089,0.025,0.06,0.0,0.033,0.076,0.026,0.124,0.106,0.05,0.233,0.028,0.041,0.051,0.015,0.046,0.012,0.758,0.766,0.03,0.043,0.113,0.16,0.031,0.015,0.013,0.031,0.004,0.021,0.103,0.062,0.011,0.029,0.057,0.885,0.091,0.239,0.06,0.038,0.102	0.011		0.153	0.075	0.057	0.076	0.047	0.17	0.166	0.03	0.056	0.723	0.035	0.015	0.48	0.03	0.068	0.067	0.046	0.053
MAP4K4--Event_ID: 29670 (Arc1-Arc3:SE)	MAP4K4--Event_ID: 27018 (Arc2-Arc3:SE)		88710	MAP4K4	MAP4K4	chr2	+	101863820	101864051					101860824	101860986	101864929	101865036		88710	2,29,98,40,40,55,4,76,43,2,35,16,9,56,80,107,9,0,50,0,86,6,50,8,8,79,23,3,28,73,17,61,20,14,216,8,69,0,14,19,20,45,219,8,79,76,78,129,29,22,53,2,50,4,141,0,30,12,23,91,0,24,33,25,56,180,120,87,115,10,35	10,49,43,53,54,70,8,43,36,7,32,30,8,40,83,140,26,0,50,4,113,17,53,33,25,43,65,4,47,90,43,74,66,48,94,39,48,2,23,26,14,32,99,21,81,69,48,83,14,16,35,5,71,2,101,15,23,6,43,30,2,22,50,76,60,62,42,56,105,7,54	5,11,60,25,4,29,123,57,98,215,26,77,51,107,38,57,22,14,49,79,92,41,62,55,138,7,36,53,137,16,61,49,33,205,7,1,71,126,9,133,56,52,1,0,47,4,113,30,65,102,9,34,50,116,44,118,24,71,38,0,37,58,91,23,1	1,5,63,37,13,49,48,43,60,76,28,30,51,95,42,5,28,23,38,62,92,59,64,28,69,11,55,31,14,41,87,45,38,219,10,17,73,93,8,115,37,45,6,2,74,8,67,23,28,64,0,8,54,141,40,78,46,61,54,4,29,121,69,29,7	148	74	1	1	0.091,0.228,0.533,0.274,0.27,0.282,0.2,0.469,0.374,0.125,0.354,0.211,0.36,0.412,0.325,0.276,0.148,NA,0.333,0.0,0.276,0.15,0.321,0.108,0.138,0.479,0.15,0.273,0.23,0.289,0.165,0.292,0.132,0.127,0.535,0.093,0.418,0.0,0.233,0.268,0.417,0.413,0.525,0.16,0.328,0.355,0.448,0.437,0.509,0.407,0.431,0.167,0.26,0.5,0.411,0.0,0.395,0.5,0.211,0.603,0.0,0.353,0.248,0.141,0.318,0.592,0.588,0.437,0.354,0.417,0.2…	0.714,0.524,0.323,0.253,0.133,0.228,0.562,0.399,0.45,0.586,0.317,0.562,0.333,0.36,0.311,0.851,0.282,0.233,0.392,0.389,0.333,0.258,0.326,0.495,0.5,0.241,0.247,0.461,0.83,0.163,0.26,0.353,0.303,0.319,0.259,0.029,0.327,0.404,0.36,0.366,0.431,0.366,0.077,0.0,0.241,0.2,0.457,0.395,0.537,0.443,1.0,0.68,0.316,0.291,0.355,0.431,0.207,0.368,0.26,0.0,0.389,0.193,0.397,0.284,0.067	-0.059		0.091	0.228	0.533	0.274	0.27	0.282	0.2	0.469	0.374	0.125	0.354	0.211	0.36	0.412	0.325	0.276	0.148	0
MAP7--Event_ID: 14583 (Arc1-Arc3:SE)			44452	MAP7	MAP7	chr6	-	136383670	136383781					136377754	136377868	136388392	136388510		44452	0,10,147,117,91,49,33,114,2,106,47,14,34,142,176,25,117,13,163,19,60,13,5,49,66,99,31,26,33,31,11,106,32,29,50,3,50,2,4,37,8,56,309,101,11,100,19,3,15,0,31,8,31,1,7,105,18,5,26,7,0,81,17,73,56,38,95,8,33,11,0	0,0,4,1,1,0,0,1,0,32,0,1,0,1,16,1,2,4,2,13,7,1,0,3,10,0,5,0,4,0,2,0,0,1,0,0,1,1,0,0,0,2,8,3,1,2,2,0,0,0,2,2,0,0,0,40,0,0,1,0,0,0,1,1,0,0,5,0,0,0,0	1,21,83,29,38,102,78,33,14,59,26,81,35,42,27,40,54,30,57,36,13,38,20,46,41,0,16,75,0,9,7,66,27,25,8,0,79,6,19,3,98,6,51,62,30,26,473,229,32,7,2,5,26,21,66,25,2,21,17,78,176,206,39,7,23	0,0,2,1,0,0,0,3,0,4,2,3,1,0,1,2,3,0,0,1,0,1,0,0,2,0,0,2,0,0,1,0,0,8,0,0,0,0,0,0,1,0,16,19,1,2,7,15,0,0,0,0,0,2,4,0,0,0,0,18,7,8,2,0,1	148	74	1	1	NA,1.0,0.948,0.983,0.978,1.0,1.0,0.983,1.0,0.624,1.0,0.875,1.0,0.986,0.846,0.926,0.967,0.619,0.976,0.422,0.811,0.867,1.0,0.891,0.767,1.0,0.756,1.0,0.805,1.0,0.733,1.0,1.0,0.935,1.0,1.0,0.962,0.5,1.0,1.0,1.0,0.933,0.951,0.944,0.846,0.962,0.826,1.0,1.0,NA,0.886,0.667,1.0,1.0,1.0,0.568,1.0,1.0,0.929,1.0,NA,1.0,0.895,0.973,1.0,1.0,0.905,1.0,1.0,1.0,NA	1.0,1.0,0.954,0.935,1.0,1.0,1.0,0.846,1.0,0.881,0.867,0.931,0.946,1.0,0.931,0.909,0.9,1.0,1.0,0.947,1.0,0.95,1.0,1.0,0.911,NA,1.0,0.949,NA,1.0,0.778,1.0,1.0,0.61,1.0,NA,1.0,1.0,1.0,1.0,0.98,1.0,0.614,0.62,0.938,0.867,0.971,0.884,1.0,1.0,1.0,1.0,1.0,0.84,0.892,1.0,1.0,1.0,1.0,0.684,0.926,0.928,0.907,1.0,0.92	-0.022		0	1	0.948	0.983	0.978	1	1	0.983	1	0.624	1	0.875	1	0.986	0.846	0.926	0.967	0.619
MBNL1--Event_ID: 20910 (Arc1-Arc3:SE)			63153	MBNL1	MBNL1	chr3	+	152446703	152446757					152445281	152445539	152447619	152447773		63153	97,118,216,150,179,181,46,126,141,68,67,57,15,156,211,234,119,24,178,17,255,47,72,88,120,164,83,4,62,287,73,174,111,137,245,40,99,3,42,72,36,69,208,64,187,241,106,143,86,8,99,25,184,5,116,58,50,14,63,35,19,84,91,165,184,167,127,137,171,7,87	11,10,18,23,15,32,3,19,19,112,4,5,1,54,9,25,7,0,22,44,55,5,10,12,57,20,10,0,11,37,14,16,30,28,9,4,13,12,41,2,4,11,11,39,45,14,13,18,4,2,16,2,17,1,14,60,1,5,9,36,5,2,6,5,22,15,33,13,25,3,6	9,43,173,160,59,173,109,102,72,154,37,38,142,140,106,20,47,125,80,156,163,204,85,56,116,28,141,32,59,105,86,85,87,270,47,3,142,108,151,147,159,103,16,29,117,24,119,188,50,142,48,18,98,120,126,95,32,176,104,32,147,113,89,65,7	2,6,25,57,11,23,10,4,5,24,73,3,31,29,10,2,10,14,7,29,6,40,9,5,3,3,11,5,34,50,8,1,4,39,9,1,15,17,5,69,8,13,40,41,54,8,27,19,4,45,6,0,49,17,40,24,11,17,13,22,13,17,0,14,0	127	74	0.330674	1	0.837,0.873,0.875,0.792,0.874,0.767,0.899,0.794,0.812,0.261,0.907,0.869,0.897,0.627,0.932,0.845,0.908,1.0,0.825,0.184,0.73,0.846,0.808,0.81,0.551,0.827,0.829,1.0,0.767,0.819,0.752,0.864,0.683,0.74,0.941,0.854,0.816,0.127,0.374,0.954,0.84,0.785,0.917,0.489,0.708,0.909,0.826,0.822,0.926,0.7,0.783,0.879,0.863,0.744,0.828,0.36,0.967,0.62,0.803,0.362,0.689,0.961,0.898,0.951,0.83,0.866,0.692,0.86,0.799…	0.724,0.807,0.801,0.621,0.758,0.814,0.864,0.937,0.894,0.789,0.228,0.881,0.727,0.738,0.861,0.854,0.733,0.839,0.869,0.758,0.941,0.748,0.846,0.867,0.958,0.845,0.882,0.789,0.503,0.55,0.862,0.98,0.927,0.801,0.753,0.636,0.847,0.787,0.946,0.554,0.921,0.822,0.189,0.292,0.558,0.636,0.72,0.852,0.879,0.648,0.823,1.0,0.538,0.804,0.647,0.698,0.629,0.858,0.823,0.459,0.868,0.795,1.0,0.73,1.0	0.01		0.837	0.873	0.875	0.792	0.874	0.767	0.899	0.794	0.812	0.261	0.907	0.869	0.897	0.627	0.932	0.845	0.908	1
MBNL2--Event_ID: 35700 (Arc1-Arc3:SE)			107046	MBNL2	MBNL2	chr13	+	97366458	97366553					97357481	97357635	97391321	97394120		107046	160,288,296,402,306,227,57,195,175,140,103,97,11,226,148,192,130,31,85,29,264,62,78,123,239,178,105,10,128,171,277,116,237,159,199,97,85,17,103,108,30,47,151,211,165,160,128,109,79,9,183,33,207,21,70,76,28,10,107,96,16,63,89,170,293,140,113,163,247,8,78	7,27,55,25,23,17,4,33,20,104,17,10,0,29,26,12,3,1,10,16,34,11,4,2,48,14,5,0,6,23,17,22,31,22,7,7,4,8,34,6,12,6,7,85,38,12,13,10,6,3,19,0,10,3,5,49,6,1,15,26,1,4,0,17,30,4,9,10,19,6,7	20,41,126,84,82,65,101,170,70,319,83,54,140,143,160,28,65,219,270,208,85,152,143,90,165,35,377,48,164,57,161,155,119,404,41,21,185,154,67,89,103,46,45,73,144,37,210,116,43,292,37,24,75,203,121,83,65,348,166,54,174,243,44,61,13	0,6,22,12,6,9,9,4,5,25,25,0,29,15,10,7,3,21,14,26,2,14,7,11,17,1,40,2,44,30,15,3,8,32,10,0,21,10,7,18,9,9,10,33,31,8,13,21,1,39,6,0,5,20,17,6,10,14,13,30,15,11,2,3,0	148	74	0.617403	1	0.92,0.842,0.729,0.889,0.869,0.87,0.877,0.747,0.814,0.402,0.752,0.829,1.0,0.796,0.74,0.889,0.956,0.939,0.81,0.475,0.795,0.738,0.907,0.969,0.713,0.864,0.913,1.0,0.914,0.788,0.891,0.725,0.793,0.783,0.934,0.874,0.914,0.515,0.602,0.9,0.556,0.797,0.915,0.554,0.685,0.87,0.831,0.845,0.868,0.6,0.828,1.0,0.912,0.778,0.875,0.437,0.7,0.833,0.781,0.649,0.889,0.887,1.0,0.833,0.83,0.946,0.863,0.891,0.867,0.4,0…	1.0,0.774,0.741,0.778,0.872,0.783,0.849,0.955,0.875,0.864,0.624,1.0,0.707,0.827,0.889,0.667,0.915,0.839,0.906,0.8,0.955,0.844,0.911,0.804,0.829,0.946,0.825,0.923,0.651,0.487,0.843,0.963,0.881,0.863,0.672,1.0,0.815,0.885,0.827,0.712,0.851,0.719,0.692,0.525,0.699,0.698,0.89,0.734,0.956,0.789,0.755,1.0,0.882,0.835,0.781,0.874,0.765,0.926,0.865,0.474,0.853,0.917,0.917,0.91,1.0	-0.018		0.92	0.842	0.729	0.889	0.869	0.87	0.877	0.747	0.814	0.402	0.752	0.829	1	0.796	0.74	0.889	0.956	0.939
MEAF6--Event_ID: 16133 (Arc2-Arc3:MXE)			100903	MEAF6	MEAF6	chr1	-			37496546	37496604	37496706	37496736	37495884	37495918	37501803	37501996		100903	2,3,20,7,4,1,3,3,1,1,7,1,2,9,0,10,28,2,2,0,1,0,7,2,0,4,3,9,13,3,3,4,11,1,1,11,7,0,0,2,12,2,12,10,5,6,0,8,7,0,8,3,4,0,1,0,27,0,0,8,0,4,6,18,0,4,202,1,5,7,0	31,93,386,189,161,112,127,254,100,146,84,49,102,197,89,102,347,84,96,89,77,93,124,93,88,126,80,128,183,127,66,244,53,93,94,103,109,26,62,128,64,52,206,104,124,216,67,110,117,10,136,111,76,41,39,121,376,47,61,113,11,86,159,498,56,75,112,30,156,44,68	0,60,5,4,0,2,3,3,9,32,4,1,0,1,0,7,9,5,2,7,7,2,17,2,12,16,3,4,17,2,3,3,7,2,0,2,5,2,3,10,11,3,0,0,4,0,6,6,4,5,1,11,8,10,9,3,1,4,2,0,8,7,11,3,3	44,60,104,72,77,147,63,84,53,226,77,83,53,59,96,90,103,60,178,117,134,55,152,46,373,115,104,72,18,21,150,39,68,93,38,58,37,34,32,38,104,54,40,155,82,74,108,215,87,45,32,50,65,31,113,40,78,68,53,166,226,362,220,174,57	103	131	0.0117092	0.849928	0.076,0.039,0.062,0.045,0.031,0.011,0.029,0.015,0.013,0.009,0.096,0.025,0.024,0.055,0.0,0.111,0.093,0.029,0.026,0.0,0.016,0.0,0.067,0.027,0.0,0.039,0.046,0.082,0.083,0.029,0.055,0.02,0.209,0.013,0.013,0.12,0.076,0.0,0.0,0.019,0.193,0.047,0.069,0.109,0.049,0.034,0.0,0.085,0.071,0.0,0.07,0.033,0.063,0.0,0.032,0.0,0.084,0.0,0.0,0.083,0.0,0.056,0.046,0.044,0.0,0.064,0.696,0.041,0.039,0.168,0.0	0.0,0.56,0.058,0.066,0.0,0.017,0.057,0.043,0.178,0.153,0.062,0.015,0.0,0.021,0.0,0.09,0.1,0.096,0.014,0.071,0.062,0.044,0.125,0.052,0.039,0.15,0.035,0.066,0.546,0.108,0.025,0.089,0.116,0.027,0.0,0.042,0.147,0.07,0.107,0.251,0.119,0.066,0.0,0.0,0.058,0.0,0.066,0.034,0.055,0.124,0.038,0.219,0.135,0.291,0.092,0.087,0.016,0.07,0.046,0.0,0.043,0.024,0.06,0.021,0.063	-0.029		0.076	0.039	0.062	0.045	0.031	0.011	0.029	0.015	0.013	0.009	0.096	0.025	0.024	0.055	0	0.111	0.093	0.029
MEF2A--Event_ID: 62613 (Arc2-Arc3:SE)	MEF2A--Event_ID: 74603 (Arc1-Arc2:SE)		210106	MEF2A	MEF2A	chr15	+	99703361	99703385					99690240	99690428	99706728	99706855		210106	0,1,1,0,3,3,0,2,1,2,1,3,0,4,0,2,3,0,0,3,2,0,0,0,1,2,0,0,0,3,1,3,3,2,0,0,0,0,2,1,25,0,0,0,5,0,2,0,0,0,1,2,1,0,2,0,0,0,1,22,2,0,1,0,1,2,32,0,2,7,0	45,117,274,173,201,193,63,70,133,260,65,47,13,145,229,204,85,10,123,47,260,52,110,82,165,169,75,10,77,237,136,279,165,174,179,61,108,10,114,92,58,47,150,79,191,243,142,150,61,14,195,34,134,6,114,157,38,12,104,81,5,59,75,118,189,126,79,99,199,24,90	0,1,3,1,3,1,3,1,0,190,1,0,0,8,2,0,0,1,2,0,4,3,2,7,0,0,1,0,115,3,0,0,0,5,0,0,2,5,0,25,2,1,1,0,2,0,1,3,0,16,0,0,20,0,2,36,1,1,0,1,0,3,5,2,0	22,19,223,151,67,94,76,127,81,201,86,35,157,125,148,34,56,154,119,157,120,139,125,66,195,31,155,58,67,68,131,68,101,181,24,11,120,141,58,124,119,70,97,76,144,38,281,143,73,131,30,40,92,114,92,126,53,211,72,101,140,132,98,67,21	97	74	1.11022e-16	2.7779e-12	0.0,0.006,0.003,0.0,0.011,0.012,0.0,0.021,0.006,0.006,0.012,0.046,0.0,0.021,0.0,0.007,0.026,0.0,0.0,0.046,0.006,0.0,0.0,0.0,0.005,0.009,0.0,0.0,0.0,0.01,0.006,0.008,0.014,0.009,0.0,0.0,0.0,0.0,0.013,0.008,0.247,0.0,0.0,0.0,0.02,0.0,0.011,0.0,0.0,0.0,0.004,0.043,0.006,0.0,0.013,0.0,0.0,0.0,0.007,0.172,0.234,0.0,0.01,0.0,0.004,0.012,0.236,0.0,0.008,0.182,0.0	0.0,0.039,0.01,0.005,0.033,0.008,0.029,0.006,0.0,0.419,0.009,0.0,0.0,0.047,0.01,0.0,0.0,0.005,0.013,0.0,0.025,0.016,0.012,0.075,0.0,0.0,0.005,0.0,0.567,0.033,0.0,0.0,0.0,0.021,0.0,0.0,0.013,0.026,0.0,0.133,0.013,0.011,0.008,0.0,0.01,0.0,0.003,0.016,0.0,0.085,0.0,0.0,0.142,0.0,0.016,0.179,0.014,0.004,0.0,0.007,0.0,0.017,0.037,0.022,0.0	-0.012		0	0.006	0.003	0	0.011	0.012	0	0.021	0.006	0.006	0.012	0.046	0	0.021	0	0.007	0.026	0
MEF2C--Event_ID: 14036 (Arc2-Arc3:MXE)			87102	MEF2C	MEF2C	chr5	-			88823734	88823927	88887501	88887598	88804597	88804801	88903915	88904105		87102	0,0,0,0,0,0,0,2,0,0,0,0,0,0,0,3,0,0,0,0,8,0,0,0,0,0,1,0,0,0,0,0,0,0,0,0,0,11,0,0,226,0,0,0,0,0,2,0,0,0,0,0,0,0,0,0,9,0,0,256,4,0,0,0,0,0,169,0,1,694,1	6,50,45,84,91,55,6,18,20,85,40,8,0,64,24,39,56,2,23,20,72,13,18,14,48,35,27,15,42,43,31,18,62,32,36,13,43,26,46,8,219,37,71,13,132,28,60,30,9,9,15,33,37,9,24,43,34,32,56,366,23,25,10,20,18,107,233,7,76,451,35	0,17,0,0,0,0,47,0,1,148,2,0,1,0,0,0,7,0,0,0,0,1,0,0,0,0,0,1,981,0,0,0,0,0,0,0,0,1,0,6,0,0,0,0,3,0,4,0,1,99,0,0,251,0,2,53,0,0,0,0,0,0,0,0,0	49,30,61,13,7,43,62,55,4,338,85,22,72,28,27,41,14,14,34,44,40,51,28,60,33,36,18,43,1546,39,2,6,28,56,37,12,134,10,25,29,56,11,23,24,66,19,49,33,24,268,9,34,315,54,62,108,25,48,24,30,24,8,71,6,86	148	148	1	1	0.0,0.0,0.0,0.0,0.0,0.0,0.0,0.1,0.0,0.0,0.0,0.0,NA,0.0,0.0,0.071,0.0,0.0,0.0,0.0,0.1,0.0,0.0,0.0,0.0,0.0,0.036,0.0,0.0,0.0,0.0,0.0,0.0,0.0,0.0,0.0,0.0,0.297,0.0,0.0,0.508,0.0,0.0,0.0,0.0,0.0,0.032,0.0,0.0,0.0,0.0,0.0,0.0,0.0,0.0,0.0,0.209,0.0,0.0,0.412,0.148,0.0,0.0,0.0,0.0,0.0,0.42,0.0,0.013,0.606,0.028	0.0,0.362,0.0,0.0,0.0,0.0,0.431,0.0,0.2,0.305,0.023,0.0,0.014,0.0,0.0,0.0,0.333,0.0,0.0,0.0,0.0,0.019,0.0,0.0,0.0,0.0,0.0,0.023,0.388,0.0,0.0,0.0,0.0,0.0,0.0,0.0,0.0,0.091,0.0,0.171,0.0,0.0,0.0,0.0,0.043,0.0,0.075,0.0,0.04,0.27,0.0,0.0,0.443,0.0,0.031,0.329,0.0,0.0,0.0,0.0,0.0,0.0,0.0,0.0,0.0	-0.013		0	0	0	0	0	0	0	0.1	0	0	0	0	0	0	0	0.071	0	0
MEF2D--Event_ID: 8134 (Arc1-Arc2:SE)			23290	MEF2D	MEF2D	chr1	-	156476493	156476514					156475107	156475237	156477011	156477202		23290	0,1,5,1,3,1,0,0,1,5,0,1,0,5,1,0,13,0,5,5,17,0,0,7,2,5,1,0,1,1,1,2,7,1,0,0,0,1,4,0,57,3,0,1,1,1,1,0,0,0,0,0,1,0,14,6,2,0,1,80,0,0,0,0,0,3,42,0,0,22,0	31,190,226,197,246,470,41,254,311,212,127,68,23,415,216,233,138,5,235,51,224,74,107,144,143,134,187,36,129,188,179,122,127,245,147,90,189,17,181,219,43,82,201,66,329,159,131,118,116,72,170,81,150,39,494,139,101,56,107,160,9,102,175,211,141,203,118,139,219,49,86	0,4,3,0,1,8,28,2,0,288,6,0,4,2,3,0,0,0,2,1,0,5,0,5,3,0,1,1,423,0,0,0,2,2,1,0,1,2,0,51,1,0,4,5,2,2,2,0,2,30,2,2,29,10,11,85,0,1,3,4,2,1,1,3,3	36,15,255,130,75,133,130,164,104,194,216,156,173,179,255,110,88,99,114,159,239,553,81,172,143,94,108,137,106,79,154,145,250,210,118,79,173,332,39,412,360,170,145,119,162,57,229,211,74,185,3,57,118,277,172,186,140,159,212,165,131,242,147,93,35	94	74	0.01229	1	0.0,0.004,0.017,0.004,0.01,0.002,0.0,0.0,0.003,0.018,0.0,0.011,0.0,0.009,0.004,0.0,0.069,0.0,0.016,0.072,0.056,0.0,0.0,0.037,0.011,0.029,0.004,0.0,0.006,0.004,0.004,0.013,0.042,0.003,0.0,0.0,0.0,0.044,0.017,0.0,0.511,0.028,0.0,0.012,0.002,0.005,0.006,0.0,0.0,0.0,0.0,0.0,0.005,0.0,0.022,0.033,0.015,0.0,0.007,0.282,0.0,0.0,0.0,0.0,0.0,0.012,0.219,0.0,0.0,0.261,0.0	0.0,0.174,0.009,0.0,0.01,0.045,0.145,0.01,0.0,0.539,0.021,0.0,0.018,0.009,0.009,0.0,0.0,0.0,0.014,0.005,0.0,0.007,0.0,0.022,0.016,0.0,0.007,0.006,0.759,0.0,0.0,0.0,0.006,0.007,0.007,0.0,0.005,0.005,0.0,0.089,0.002,0.0,0.021,0.032,0.01,0.027,0.007,0.0,0.021,0.113,0.344,0.027,0.162,0.028,0.048,0.265,0.0,0.005,0.011,0.019,0.012,0.003,0.005,0.025,0.063	-0.022		0	0.004	0.017	0.004	0.01	0.002	0	0	0.003	0.018	0	0.011	0	0.009	0.004	0	0.069	0
MFF--Event_ID: 61247 (Arc2-Arc3:SE)	MFF--Event_ID: 67531 (Arc1-Arc3:SE)		205627	MFF	MFF	chr2	+	227347225	227347384					227340291	227340380	227352513	227352573		205627	134,646,362,251,376,524,370,415,618,672,283,468,133,312,329,404,398,164,241,490,624,569,321,350,478,283,231,193,514,421,249,112,406,649,272,387,172,237,547,552,227,156,249,445,446,373,245,299,525,291,196,304,225,161,307,656,336,104,318,624,96,217,270,598,448,229,400,347,359,334,253	20,44,62,54,69,45,18,51,50,15,51,34,19,52,59,76,88,25,54,20,77,61,53,36,21,40,55,23,78,24,36,21,39,51,68,27,40,37,50,61,44,41,77,16,54,49,57,53,72,37,60,47,47,23,43,25,66,41,42,116,16,34,37,35,51,69,61,123,76,32,40	265,163,513,301,469,158,262,303,336,484,173,217,246,379,364,391,375,669,218,602,279,693,402,383,230,178,754,515,412,119,307,151,221,381,163,448,162,324,309,482,231,403,361,688,299,345,390,455,226,448,250,230,432,230,397,339,192,365,362,486,315,436,293,303,562	86,45,47,51,43,25,32,38,85,76,61,43,51,75,62,50,77,55,46,69,66,92,53,97,59,53,98,88,101,29,22,47,31,53,33,62,50,67,48,69,38,86,17,24,62,22,57,34,59,74,46,65,71,54,26,72,43,65,25,14,50,53,78,51,24	148	74	0.00710782	1	0.77,0.88,0.745,0.699,0.732,0.853,0.911,0.803,0.861,0.957,0.735,0.873,0.778,0.75,0.736,0.727,0.693,0.766,0.691,0.925,0.802,0.823,0.752,0.829,0.919,0.78,0.677,0.808,0.767,0.898,0.776,0.727,0.839,0.864,0.667,0.878,0.683,0.762,0.845,0.819,0.721,0.655,0.618,0.933,0.805,0.792,0.682,0.738,0.785,0.797,0.62,0.764,0.705,0.778,0.781,0.929,0.718,0.559,0.791,0.729,0.75,0.761,0.785,0.895,0.815,0.624,0.766,0.5…	0.606,0.644,0.845,0.747,0.845,0.76,0.804,0.799,0.664,0.761,0.586,0.716,0.707,0.716,0.746,0.796,0.709,0.859,0.703,0.814,0.679,0.79,0.791,0.664,0.661,0.627,0.794,0.745,0.671,0.672,0.875,0.616,0.781,0.782,0.712,0.783,0.618,0.707,0.763,0.777,0.752,0.701,0.914,0.935,0.707,0.887,0.774,0.87,0.657,0.752,0.731,0.639,0.753,0.68,0.884,0.702,0.691,0.737,0.879,0.946,0.759,0.804,0.653,0.748,0.921	0.023		0.77	0.88	0.745	0.699	0.732	0.853	0.911	0.803	0.861	0.957	0.735	0.873	0.778	0.75	0.736	0.727	0.693	0.766
MGRN1--Event_ID: 2399 (Arc1-Arc3:SE)			7420	MGRN1	MGRN1	chr16	+	4680031	4680097					4677462	4677572	4681549	4681776		7420	40,169,279,216,268,352,109,166,324,314,126,105,6,325,80,312,139,1,249,66,390,89,162,98,323,179,187,23,101,321,215,435,233,210,234,125,155,18,204,163,46,214,222,104,275,77,145,164,176,35,259,24,182,11,243,321,95,22,144,117,3,111,102,159,248,197,191,120,400,24,95	23,116,228,170,156,179,34,112,134,44,96,62,22,168,187,221,89,8,151,12,161,32,97,81,78,156,178,5,91,156,168,330,127,131,166,86,121,7,52,100,39,113,232,82,153,140,121,105,63,17,232,21,102,6,149,21,65,8,58,62,1,71,92,184,127,90,112,105,244,2,58	22,22,453,216,167,152,178,191,100,137,123,76,189,237,305,76,148,188,104,231,281,295,214,198,113,51,172,166,211,127,121,260,158,373,119,9,202,295,39,201,278,150,212,176,252,116,226,203,122,285,19,117,312,150,230,252,104,266,154,202,156,218,211,145,23	10,18,227,151,73,77,108,108,109,84,51,74,85,127,198,50,90,96,103,127,156,97,86,75,170,36,164,75,47,65,79,118,126,172,48,13,109,165,12,43,188,74,31,31,127,29,116,103,102,164,6,39,101,102,125,79,119,138,152,21,95,176,192,88,7	139	74	0.0780732	1	0.481,0.437,0.394,0.403,0.478,0.511,0.631,0.441,0.563,0.792,0.411,0.474,0.127,0.507,0.186,0.429,0.454,0.062,0.467,0.745,0.563,0.597,0.471,0.392,0.688,0.379,0.359,0.71,0.371,0.523,0.405,0.412,0.494,0.46,0.429,0.436,0.405,0.578,0.676,0.465,0.386,0.502,0.337,0.403,0.489,0.226,0.389,0.454,0.598,0.523,0.373,0.378,0.487,0.494,0.465,0.891,0.438,0.594,0.569,0.501,0.615,0.454,0.371,0.315,0.51,0.538,0.476,…	0.539,0.394,0.515,0.432,0.549,0.512,0.467,0.485,0.328,0.465,0.562,0.353,0.542,0.498,0.451,0.447,0.467,0.51,0.35,0.492,0.49,0.618,0.57,0.584,0.261,0.43,0.358,0.541,0.705,0.51,0.449,0.54,0.4,0.536,0.569,0.269,0.497,0.488,0.634,0.713,0.44,0.519,0.785,0.751,0.514,0.68,0.509,0.512,0.389,0.481,0.628,0.615,0.622,0.439,0.495,0.629,0.318,0.506,0.35,0.837,0.466,0.397,0.369,0.467,0.636	-0.03		0.481	0.437	0.394	0.403	0.478	0.511	0.631	0.441	0.563	0.792	0.411	0.474	0.127	0.507	0.186	0.429	0.454	0.062
MRPL43--Event_ID: 10121 (Arc1-Arc2:SE)			28698	MRPL43	MRPL43	chr10	-	100986748	100986975					100983754	100983817	100987312	100987515		28698	59,33,252,10,28,13,39,289,186,50,152,305,15,20,51,436,33,23,229,22,23,37,533,12,19,25,44,37,45,18,125,196,195,176,31,27,127,19,35,20,68,292,28,24,43,24,25,174,457,215,27,56,46,18,325,27,36,241,44,42,14,36,31,77,17,269,26,19,50,25,321	25,7,6,16,7,8,11,5,8,15,9,4,2,9,27,2,31,8,9,18,5,26,2,11,8,14,11,11,16,2,2,1,1,14,3,15,1,21,21,17,21,29,14,5,12,2,7,1,0,0,19,27,8,14,7,23,7,7,34,35,13,5,4,3,3,13,15,17,20,5,18	100,27,167,120,23,126,29,123,38,21,19,33,174,30,153,57,71,41,31,44,31,188,170,92,18,215,300,41,44,11,4,160,6,24,293,39,83,451,252,5,21,32,16,39,157,20,39,45,233,23,46,317,28,48,187,50,204,21,132,24,48,41,199,28,212	32,16,6,2,24,3,8,7,9,5,5,4,0,11,5,22,15,14,9,8,4,13,1,70,13,10,6,43,143,2,4,4,0,6,0,18,5,3,28,5,4,44,5,26,6,7,12,23,6,10,47,8,14,6,1,21,4,1,5,17,8,6,0,8,3	148	74	0.284652	1	0.541,0.702,0.955,0.238,0.667,0.448,0.639,0.967,0.921,0.625,0.894,0.974,0.789,0.526,0.486,0.991,0.347,0.59,0.927,0.379,0.697,0.416,0.993,0.353,0.543,0.472,0.667,0.627,0.584,0.818,0.969,0.99,0.99,0.863,0.838,0.474,0.984,0.311,0.455,0.37,0.618,0.834,0.5,0.706,0.642,0.857,0.641,0.989,1.0,1.0,0.415,0.509,0.742,0.391,0.959,0.37,0.72,0.945,0.393,0.375,0.35,0.783,0.795,0.928,0.739,0.912,0.464,0.358,0.55…	0.61,0.458,0.933,0.968,0.324,0.955,0.644,0.898,0.679,0.677,0.655,0.805,1.0,0.577,0.939,0.564,0.703,0.594,0.633,0.733,0.795,0.879,0.988,0.397,0.409,0.915,0.962,0.323,0.133,0.733,0.333,0.952,1.0,0.667,1.0,0.52,0.892,0.987,0.818,0.333,0.724,0.267,0.615,0.429,0.929,0.588,0.619,0.495,0.951,0.535,0.329,0.952,0.5,0.8,0.989,0.543,0.962,0.913,0.93,0.414,0.75,0.774,1.0,0.636,0.972	-0.03		0.541	0.702	0.955	0.238	0.667	0.448	0.639	0.967	0.921	0.625	0.894	0.974	0.789	0.526	0.486	0.991	0.347	0.59
MRPL43--Event_ID: 9417 (Arc1-Arc3:SE)			28696	MRPL43	MRPL43	chr10	-	100983947	100984074					100983754	100983817	100987312	100987515		28696	11,16,52,16,16,9,35,27,86,28,33,101,11,8,26,109,24,7,64,23,17,27,171,10,25,25,16,47,24,19,33,40,36,67,24,23,26,8,35,7,39,98,31,21,25,20,10,45,141,81,17,28,21,12,73,34,26,39,39,46,4,18,27,34,9,59,30,22,46,13,91	25,7,6,16,7,8,11,5,8,15,9,4,2,9,27,2,31,8,9,18,5,26,2,11,8,14,11,11,16,2,2,1,1,14,3,15,1,21,21,17,21,29,14,5,12,2,7,1,0,0,19,27,8,14,7,23,7,7,34,35,13,5,4,3,3,13,15,17,20,5,18	119,23,107,66,41,32,11,31,31,18,15,12,38,30,37,60,71,26,32,33,21,43,48,50,8,33,95,24,15,9,7,50,2,20,24,43,54,102,82,16,9,24,10,41,58,18,36,41,68,20,34,81,23,37,60,24,54,24,52,21,32,29,40,35,77	32,16,6,2,24,3,8,7,9,5,5,4,0,11,5,22,15,14,9,8,4,13,1,70,13,10,6,43,143,2,4,4,0,6,0,18,5,3,28,5,4,44,5,26,6,7,12,23,6,10,47,8,14,6,1,21,4,1,5,17,8,6,0,8,3	148	74	0.100133	1	0.18,0.533,0.812,0.333,0.533,0.36,0.614,0.73,0.843,0.483,0.647,0.927,0.733,0.308,0.325,0.965,0.279,0.304,0.78,0.39,0.63,0.342,0.977,0.312,0.61,0.472,0.421,0.681,0.429,0.826,0.892,0.952,0.947,0.705,0.8,0.434,0.929,0.16,0.455,0.171,0.481,0.628,0.525,0.677,0.51,0.833,0.417,0.957,1.0,1.0,0.309,0.341,0.568,0.3,0.839,0.425,0.65,0.736,0.364,0.397,0.133,0.643,0.771,0.85,0.6,0.694,0.5,0.393,0.535,0.565,0.…	0.65,0.418,0.899,0.943,0.461,0.842,0.407,0.689,0.633,0.643,0.6,0.6,1.0,0.577,0.787,0.577,0.703,0.481,0.64,0.673,0.724,0.623,0.96,0.263,0.235,0.623,0.888,0.218,0.05,0.692,0.467,0.862,1.0,0.625,1.0,0.544,0.844,0.944,0.594,0.615,0.529,0.214,0.5,0.441,0.829,0.562,0.6,0.471,0.85,0.5,0.266,0.835,0.451,0.755,0.968,0.364,0.871,0.923,0.839,0.382,0.667,0.707,1.0,0.686,0.928	-0.063		0.18	0.533	0.812	0.333	0.533	0.36	0.614	0.73	0.843	0.483	0.647	0.927	0.733	0.308	0.325	0.965	0.279	0.304
MTA1--Event_ID: 63173 (Arc1-Arc3:SE)			191577	MTA1	MTA1	chr14	+	105466706	105466742					105466425	105466578	105469466	105469498		191577	139,542,600,764,301,554,590,884,823,317,309,578,146,344,529,978,1184,68,587,201,929,862,572,420,658,180,809,212,598,665,454,254,459,793,243,744,510,221,395,733,556,1332,254,410,303,916,425,301,595,557,276,712,432,124,1070,237,272,218,529,465,87,345,654,375,853,698,357,952,798,623,1040	8,132,104,290,321,97,182,95,80,7,149,188,71,161,54,169,122,19,217,7,94,94,150,164,38,129,102,329,262,55,145,104,63,103,301,129,177,24,10,113,42,192,191,56,58,298,247,168,68,83,127,218,250,18,55,4,86,137,34,95,23,219,414,213,147,150,137,225,226,92,155	998,104,791,550,618,347,493,411,692,209,153,486,601,753,341,939,994,738,497,1235,229,1448,447,456,190,301,1038,793,295,232,482,414,271,825,434,746,367,981,204,718,223,515,307,390,452,611,304,428,477,715,148,410,951,428,547,968,526,504,793,168,493,746,802,586,847	421,40,62,112,31,25,286,136,268,110,33,348,65,233,144,361,442,67,256,272,172,104,211,241,130,95,226,307,9,62,52,166,167,110,16,104,152,163,32,81,199,157,2,5,151,68,329,375,158,160,10,87,176,48,61,96,333,172,69,3,168,336,374,82,25	109	74	0.982219	1	0.922,0.736,0.797,0.641,0.389,0.795,0.688,0.863,0.875,0.968,0.585,0.676,0.583,0.592,0.869,0.797,0.868,0.708,0.647,0.951,0.87,0.862,0.721,0.635,0.922,0.486,0.843,0.304,0.608,0.891,0.68,0.624,0.832,0.839,0.354,0.797,0.662,0.862,0.964,0.815,0.9,0.825,0.474,0.833,0.78,0.676,0.539,0.549,0.856,0.82,0.596,0.689,0.54,0.824,0.93,0.976,0.682,0.519,0.914,0.769,0.72,0.517,0.517,0.544,0.798,0.76,0.639,0.742,0…	0.617,0.638,0.896,0.769,0.931,0.904,0.539,0.672,0.637,0.563,0.759,0.487,0.863,0.687,0.617,0.638,0.604,0.882,0.569,0.755,0.475,0.904,0.59,0.562,0.498,0.683,0.757,0.637,0.957,0.718,0.863,0.629,0.524,0.836,0.948,0.83,0.621,0.803,0.812,0.858,0.432,0.69,0.99,0.981,0.67,0.859,0.385,0.437,0.672,0.752,0.909,0.762,0.786,0.858,0.859,0.873,0.517,0.665,0.886,0.974,0.666,0.601,0.593,0.829,0.958	0.004		0.922	0.736	0.797	0.641	0.389	0.795	0.688	0.863	0.875	0.968	0.585	0.676	0.583	0.592	0.869	0.797	0.868	0.708
MTMR9LP--Event_ID: 24495 (Arc1-Arc3:SE)			73765	MTMR9LP	MTMR9LP	chr1	-	32234703	32234814					32232041	32232184	32234951	32235210		73765	34,24,22,22,58,15,32,30,38,124,12,46,11,57,8,68,13,8,19,41,68,38,35,15,30,33,62,46,49,27,17,67,31,39,26,35,32,35,88,25,28,24,21,25,59,28,49,47,44,136,16,42,33,22,27,80,29,30,37,79,60,37,57,8,23,31,41,47,59,72,60	20,19,48,25,41,12,9,22,13,9,12,47,17,16,2,31,14,16,14,6,11,15,30,7,5,11,27,40,25,11,9,31,11,26,15,12,25,12,5,22,5,13,28,6,28,12,17,12,32,2,10,20,29,6,6,4,44,8,20,19,1,21,35,8,12,33,4,39,37,9,30	54,38,44,30,30,22,75,36,75,59,23,22,28,56,25,98,121,79,45,39,38,27,15,163,10,39,87,65,23,15,4,31,22,66,22,79,26,52,49,49,20,46,59,145,95,25,50,31,38,100,64,31,56,9,26,23,54,41,41,73,22,61,37,61,16	24,7,8,8,10,6,21,21,34,6,4,8,15,36,16,34,61,16,15,45,18,12,19,66,3,12,25,41,0,2,5,26,20,27,13,14,32,20,16,10,17,51,2,15,25,9,37,10,23,18,52,11,10,2,29,12,25,27,21,3,17,38,27,17,0	148	74	0.177867	1	0.459,0.387,0.186,0.306,0.414,0.385,0.64,0.405,0.594,0.873,0.333,0.329,0.244,0.64,0.667,0.523,0.317,0.2,0.404,0.774,0.756,0.559,0.368,0.517,0.75,0.6,0.534,0.365,0.495,0.551,0.486,0.519,0.585,0.429,0.464,0.593,0.39,0.593,0.898,0.362,0.737,0.48,0.273,0.676,0.513,0.538,0.59,0.662,0.407,0.971,0.444,0.512,0.363,0.647,0.692,0.909,0.248,0.652,0.481,0.675,0.968,0.468,0.449,0.333,0.489,0.32,0.837,0.376,0.…	0.529,0.731,0.733,0.652,0.6,0.647,0.641,0.462,0.524,0.831,0.742,0.579,0.483,0.438,0.439,0.59,0.498,0.712,0.6,0.302,0.514,0.529,0.283,0.553,0.625,0.619,0.635,0.442,1.0,0.789,0.286,0.373,0.355,0.55,0.458,0.738,0.289,0.565,0.605,0.71,0.37,0.311,0.937,0.829,0.655,0.581,0.403,0.608,0.452,0.735,0.381,0.585,0.737,0.692,0.31,0.489,0.519,0.432,0.494,0.924,0.393,0.445,0.407,0.642,1.0	-0.043		0.459	0.387	0.186	0.306	0.414	0.385	0.64	0.405	0.594	0.873	0.333	0.329	0.244	0.64	0.667	0.523	0.317	0.2
MTSS1--Event_ID: 44657 (Arc1-Arc3:SE)			134046	MTSS1	MTSS1	chr8	-	124580550	124580562					124568378	124568536	124585086	124585161		134046	0,1,3,6,3,3,1,2,4,39,3,1,0,5,4,15,0,0,1,15,11,0,0,1,7,4,3,4,2,11,4,4,3,9,3,3,3,0,5,12,1,3,3,6,6,1,6,4,0,0,0,0,0,0,2,44,0,0,2,9,0,4,0,2,5,3,5,1,11,0,1	22,92,148,211,146,257,35,72,111,175,143,14,19,102,125,349,45,5,67,46,325,17,82,72,154,157,103,4,93,340,201,108,84,237,226,86,115,7,103,273,72,61,202,185,197,111,234,144,33,12,61,24,81,2,91,96,52,8,79,264,4,46,61,146,194,306,161,40,834,7,52	2,0,6,2,0,2,9,3,1,14,4,3,1,2,2,2,1,3,0,4,6,1,1,2,2,1,3,1,8,0,1,0,4,5,0,0,4,2,2,2,0,0,4,8,7,0,6,11,3,3,0,0,7,2,11,1,0,2,1,31,3,5,0,3,0	18,21,225,68,23,290,162,66,160,390,74,73,220,54,144,54,67,55,49,112,123,136,83,24,86,28,330,91,295,47,101,34,226,270,34,5,260,137,57,134,98,69,32,22,188,32,442,209,157,319,2,24,108,229,160,112,78,219,130,50,46,121,81,36,2	85	74	0.00639467	1	0.0,0.009,0.017,0.024,0.018,0.01,0.024,0.024,0.03,0.162,0.018,0.059,0.0,0.041,0.027,0.036,0.0,0.0,0.013,0.221,0.029,0.0,0.0,0.012,0.038,0.022,0.025,0.465,0.018,0.027,0.017,0.031,0.03,0.032,0.011,0.029,0.022,0.0,0.041,0.037,0.012,0.041,0.013,0.027,0.026,0.008,0.022,0.024,0.0,0.0,0.0,0.0,0.0,0.0,0.019,0.285,0.0,0.0,0.022,0.029,0.0,0.07,0.0,0.012,0.022,0.008,0.026,0.021,0.011,0.0,0.016	0.088,0.0,0.023,0.025,0.0,0.006,0.046,0.038,0.005,0.03,0.045,0.035,0.004,0.031,0.012,0.031,0.013,0.045,0.0,0.03,0.041,0.006,0.01,0.068,0.02,0.03,0.008,0.009,0.023,0.0,0.009,0.0,0.015,0.016,0.0,0.0,0.013,0.013,0.03,0.013,0.0,0.0,0.098,0.24,0.031,0.0,0.012,0.044,0.016,0.008,0.0,0.0,0.053,0.008,0.056,0.008,0.0,0.008,0.007,0.351,0.054,0.035,0.0,0.068,0.0	0.003		0	0.009	0.017	0.024	0.018	0.01	0.024	0.024	0.03	0.162	0.018	0.059	0	0.041	0.027	0.036	0	0
MXRA7--Event_ID: 16611 (Arc2-Arc3:SE)			55488	MXRA7	MXRA7	chr17	-	76683846	76683927					76679568	76680879	76685071	76685165		55488	532,727,1467,405,561,1704,780,732,1239,219,360,407,136,616,241,922,155,60,978,70,379,373,606,467,783,261,660,37,436,1098,525,225,902,844,672,187,1049,77,540,1034,204,161,474,922,875,735,304,1161,613,78,525,189,454,138,305,313,104,105,188,651,52,315,731,1387,1076,333,773,1177,449,87,76	229,269,935,170,139,256,254,142,152,595,130,147,34,172,186,330,218,68,436,210,249,100,256,221,512,122,308,74,186,513,155,136,264,234,265,108,264,66,381,167,91,109,324,583,362,449,93,484,171,52,145,101,221,45,105,750,57,48,94,225,41,125,111,484,299,89,299,278,198,14,53	68,228,1155,919,1029,1428,495,822,177,254,181,160,954,817,404,218,346,861,923,1029,342,760,353,733,813,363,973,351,703,208,538,525,207,572,311,34,295,416,324,447,550,256,232,213,416,276,595,510,363,402,202,1290,180,382,240,854,127,503,191,243,221,510,860,910,215	35,161,417,268,235,321,203,309,71,170,189,89,196,227,110,213,96,194,331,255,133,242,107,308,388,123,418,146,142,192,217,176,79,335,102,20,88,163,255,390,129,57,590,518,156,195,319,454,121,140,137,265,90,118,190,253,36,136,152,628,160,456,285,191,418	148	74	0.750297	1	0.537,0.575,0.44,0.544,0.669,0.769,0.606,0.72,0.803,0.155,0.581,0.581,0.667,0.642,0.393,0.583,0.262,0.306,0.529,0.143,0.432,0.651,0.542,0.514,0.433,0.517,0.517,0.2,0.54,0.517,0.629,0.453,0.631,0.643,0.559,0.464,0.665,0.368,0.415,0.756,0.528,0.425,0.422,0.442,0.547,0.45,0.62,0.545,0.642,0.429,0.644,0.483,0.507,0.605,0.592,0.173,0.477,0.522,0.5,0.591,0.388,0.558,0.767,0.589,0.643,0.652,0.564,0.679,…	0.493,0.415,0.581,0.632,0.686,0.69,0.549,0.571,0.555,0.428,0.324,0.473,0.709,0.643,0.647,0.339,0.643,0.689,0.582,0.669,0.562,0.611,0.623,0.543,0.512,0.596,0.538,0.546,0.712,0.351,0.553,0.599,0.567,0.461,0.604,0.459,0.626,0.561,0.388,0.364,0.681,0.692,0.164,0.171,0.571,0.414,0.483,0.36,0.6,0.589,0.424,0.709,0.5,0.618,0.387,0.628,0.638,0.649,0.386,0.162,0.409,0.359,0.601,0.704,0.205	0.004		0.537	0.575	0.44	0.544	0.669	0.769	0.606	0.72	0.803	0.155	0.581	0.581	0.667	0.642	0.393	0.583	0.262	0.306
MXRA7--Event_ID: 18232 (Arc1-Arc3:SE)			55487	MXRA7	MXRA7	chr17	-	76683846	76683927					76673649	76677702	76685071	76685165		55487	272,390,784,220,313,910,406,385,635,139,177,222,69,305,141,499,78,36,515,33,204,199,319,252,408,138,345,21,211,585,289,119,464,443,381,91,557,30,294,542,97,101,254,490,445,408,159,609,305,42,275,102,254,69,175,161,55,58,106,338,30,158,375,731,593,179,430,632,254,42,48	47,135,632,102,72,115,123,130,117,169,49,123,61,84,77,154,145,21,167,80,95,106,147,67,151,49,96,51,106,243,51,98,93,135,109,29,57,25,179,54,39,38,125,218,150,162,51,221,39,45,102,129,75,28,36,219,51,53,40,99,25,50,123,151,216,47,160,240,115,92,19	27,112,588,497,564,769,272,416,86,145,106,81,505,433,222,118,183,441,479,555,189,421,185,354,441,186,519,194,347,115,280,287,106,282,154,12,171,227,166,238,266,141,115,118,209,145,321,274,194,209,107,709,90,219,135,434,70,270,117,136,105,270,462,496,115	150,59,213,149,140,399,80,84,40,36,65,39,73,152,46,165,74,96,159,208,79,92,33,105,232,87,219,50,67,77,80,72,24,133,68,45,56,51,69,154,49,36,124,170,54,90,63,221,104,92,52,240,35,44,59,68,13,95,67,158,103,126,113,107,336	148	74	0.843484	1	0.743,0.591,0.383,0.519,0.685,0.798,0.623,0.597,0.731,0.291,0.644,0.474,0.361,0.645,0.478,0.618,0.212,0.462,0.607,0.171,0.518,0.484,0.52,0.653,0.575,0.585,0.642,0.171,0.499,0.546,0.739,0.378,0.714,0.621,0.636,0.611,0.83,0.375,0.451,0.834,0.554,0.571,0.504,0.529,0.597,0.557,0.609,0.579,0.796,0.318,0.574,0.283,0.629,0.552,0.709,0.269,0.35,0.354,0.57,0.631,0.375,0.612,0.604,0.708,0.579,0.656,0.573,0…	0.083,0.487,0.58,0.625,0.668,0.491,0.63,0.712,0.518,0.668,0.449,0.509,0.776,0.588,0.707,0.263,0.553,0.697,0.601,0.572,0.545,0.696,0.737,0.628,0.487,0.517,0.542,0.66,0.721,0.428,0.636,0.666,0.688,0.515,0.531,0.118,0.604,0.69,0.546,0.436,0.731,0.662,0.317,0.258,0.659,0.446,0.718,0.383,0.483,0.532,0.507,0.596,0.562,0.713,0.534,0.761,0.729,0.587,0.466,0.301,0.338,0.517,0.672,0.699,0.146	-0.01		0.743	0.591	0.383	0.519	0.685	0.798	0.623	0.597	0.731	0.291	0.644	0.474	0.361	0.645	0.478	0.618	0.212	0.462
MXRA7--Event_ID: 4734 (Arc1-Arc3:MXE)			24698	MXRA7	MXRA7	chr17	-			76685071	76685165	76688112	76688176	76679568	76680879	76710604	76711005		24698	206,317,983,216,193,537,301,242,366,367,112,174,49,237,185,349,177,34,414,95,227,113,231,164,404,115,313,40,170,634,204,128,349,315,383,76,362,31,387,240,90,89,314,455,458,409,129,512,168,39,237,108,188,48,118,476,68,35,67,234,32,119,256,559,482,126,341,353,263,42,37	229,269,935,170,139,256,254,142,152,595,130,147,34,172,186,330,218,68,436,210,249,100,256,221,512,122,308,74,186,513,155,136,264,234,265,108,264,66,381,167,91,109,323,583,362,449,93,485,171,52,145,101,221,45,105,750,57,48,94,225,41,125,111,484,299,89,299,278,198,14,53	35,131,420,319,369,535,148,334,100,139,140,62,294,308,128,177,109,280,332,316,148,343,128,200,361,147,438,91,213,155,205,217,80,325,123,24,119,186,171,268,221,101,293,285,118,157,304,369,124,218,92,377,68,171,128,275,45,190,136,419,133,332,335,319,190	35,161,417,268,235,321,203,309,71,170,189,89,196,227,110,213,96,194,331,253,133,242,107,304,388,123,418,146,143,192,217,176,79,335,102,20,88,163,255,390,129,57,590,519,156,195,319,454,121,140,137,265,90,118,190,253,36,136,152,628,160,456,285,191,418	137	148	0.272724	1	0.493,0.56,0.532,0.579,0.6,0.694,0.561,0.648,0.722,0.4,0.482,0.561,0.609,0.598,0.518,0.533,0.467,0.351,0.506,0.328,0.496,0.55,0.494,0.445,0.46,0.505,0.523,0.369,0.497,0.572,0.587,0.504,0.588,0.593,0.61,0.432,0.597,0.337,0.523,0.608,0.517,0.469,0.512,0.457,0.577,0.496,0.6,0.533,0.515,0.448,0.638,0.536,0.479,0.535,0.548,0.407,0.563,0.441,0.435,0.529,0.457,0.507,0.714,0.555,0.635,0.605,0.552,0.578,0…	0.519,0.468,0.521,0.563,0.629,0.643,0.441,0.539,0.603,0.469,0.445,0.429,0.618,0.594,0.557,0.473,0.551,0.609,0.52,0.574,0.546,0.605,0.564,0.415,0.501,0.564,0.531,0.402,0.617,0.466,0.505,0.571,0.522,0.512,0.566,0.565,0.594,0.552,0.42,0.426,0.649,0.657,0.349,0.372,0.45,0.465,0.507,0.468,0.525,0.627,0.42,0.606,0.449,0.61,0.421,0.54,0.575,0.601,0.492,0.419,0.473,0.44,0.559,0.643,0.329	0.009		0.493	0.56	0.532	0.579	0.6	0.694	0.561	0.648	0.722	0.4	0.482	0.561	0.609	0.598	0.518	0.533	0.467	0.351
MYO18A--Event_ID: 10824 (Arc2-Arc3:SE)			36311	MYO18A	MYO18A	chr17	-	29116443	29116455					29115663	29115840	29118044	29118189		36311	3,27,60,45,44,49,7,47,40,53,31,1,0,54,55,29,6,1,20,13,16,15,3,8,49,9,13,2,11,36,18,15,36,64,28,13,18,4,21,7,2,1,15,37,42,16,22,22,17,8,10,7,20,0,44,43,0,1,18,4,0,5,10,35,16,16,26,7,22,3,0	0,6,13,17,14,6,0,5,6,7,9,8,0,15,5,39,6,0,14,2,40,4,5,3,11,7,13,0,6,23,9,22,18,48,28,3,13,0,9,4,5,5,25,0,28,19,17,17,5,0,17,0,9,1,10,1,1,0,5,26,0,5,5,13,32,15,22,25,27,6,6	1,5,23,11,10,17,8,7,9,36,29,5,31,23,24,15,2,29,19,12,14,90,16,24,18,7,11,3,5,9,13,15,10,19,11,9,24,36,2,5,27,8,20,16,24,10,20,33,14,12,0,6,17,18,33,19,8,21,9,30,3,45,23,25,1	2,1,20,10,2,12,10,4,14,75,0,6,15,21,7,1,8,10,4,15,16,35,15,0,18,1,24,5,63,15,22,9,12,42,17,0,12,13,0,12,14,17,0,3,15,2,12,6,5,62,0,1,14,15,7,27,4,9,14,2,4,4,19,4,2	85	74	1	1	1.0,0.797,0.801,0.697,0.732,0.877,1.0,0.891,0.853,0.868,0.75,0.098,NA,0.758,0.905,0.393,0.465,1.0,0.554,0.85,0.258,0.766,0.343,0.699,0.795,0.528,0.465,1.0,0.615,0.577,0.635,0.372,0.635,0.537,0.465,0.79,0.547,1.0,0.67,0.604,0.258,0.148,0.343,1.0,0.566,0.423,0.53,0.53,0.747,1.0,0.339,1.0,0.659,0.0,0.793,0.974,0.0,1.0,0.758,0.118,NA,0.465,0.635,0.701,0.303,0.481,0.507,0.196,0.415,0.303,0.0	0.303,0.813,0.5,0.489,0.813,0.552,0.411,0.604,0.359,0.295,1.0,0.42,0.643,0.488,0.749,0.929,0.179,0.716,0.805,0.411,0.432,0.691,0.481,1.0,0.465,0.859,0.285,0.343,0.065,0.343,0.34,0.592,0.42,0.283,0.36,1.0,0.635,0.707,1.0,0.266,0.627,0.291,1.0,0.823,0.582,0.813,0.592,0.827,0.709,0.144,NA,0.839,0.514,0.511,0.804,0.38,0.635,0.67,0.359,0.929,0.395,0.907,0.513,0.845,0.303	0.027		1	0.797	0.801	0.697	0.732	0.877	1	0.891	0.853	0.868	0.75	0.098	0	0.758	0.905	0.393	0.465	1
MYO1B--Event_ID: 56583 (Arc1-Arc3:SE)			171107	MYO1B	MYO1B	chr2	+	191400748	191400835					191400381	191400468	191402631	191402718		171107	103,331,287,238,393,446,135,282,329,52,223,259,41,383,373,365,30,10,267,14,490,257,360,157,259,166,131,20,170,631,92,351,362,290,823,111,304,12,108,246,147,95,287,112,320,364,389,600,280,29,315,41,295,36,201,56,130,62,189,100,12,155,146,331,511,433,291,371,576,36,222	12,27,33,26,25,24,2,7,19,17,18,10,3,25,42,24,17,0,48,7,35,7,18,3,21,16,14,0,24,37,32,11,22,27,23,10,15,0,30,16,8,4,33,8,43,50,21,17,8,0,47,10,32,6,13,14,20,1,10,8,1,6,5,41,26,17,23,2,29,3,26	54,43,424,324,87,167,105,202,300,258,115,229,255,514,303,143,167,298,275,581,470,373,404,128,155,119,349,175,52,162,194,245,195,586,54,68,439,287,33,304,371,280,22,41,247,64,325,81,171,341,33,85,258,324,213,261,237,554,109,42,193,286,331,260,3	1,2,36,23,4,21,7,21,13,23,24,9,22,22,42,8,14,9,31,26,26,31,16,3,10,14,26,18,9,8,18,6,39,31,1,3,53,13,13,46,22,18,10,20,19,7,16,25,2,39,2,3,16,37,23,8,11,22,6,13,26,48,9,9,4	148	74	0.719888	1	0.811,0.86,0.813,0.821,0.887,0.903,0.971,0.953,0.896,0.605,0.861,0.928,0.872,0.885,0.816,0.884,0.469,1.0,0.736,0.5,0.875,0.948,0.909,0.963,0.86,0.838,0.824,1.0,0.78,0.895,0.59,0.941,0.892,0.843,0.947,0.847,0.91,1.0,0.643,0.885,0.902,0.922,0.813,0.875,0.788,0.784,0.903,0.946,0.946,1.0,0.77,0.672,0.822,0.75,0.885,0.667,0.765,0.969,0.904,0.862,0.857,0.928,0.936,0.801,0.908,0.927,0.864,0.989,0.909,0.…	0.964,0.915,0.855,0.876,0.916,0.799,0.882,0.828,0.92,0.849,0.706,0.927,0.853,0.921,0.783,0.899,0.856,0.943,0.816,0.918,0.9,0.857,0.927,0.955,0.886,0.81,0.87,0.829,0.743,0.91,0.843,0.953,0.714,0.904,0.964,0.919,0.806,0.917,0.559,0.768,0.894,0.886,0.524,0.506,0.867,0.821,0.91,0.618,0.977,0.814,0.892,0.934,0.89,0.814,0.822,0.942,0.915,0.926,0.901,0.618,0.788,0.749,0.948,0.935,0.273	0.013		0.811	0.86	0.813	0.821	0.887	0.903	0.971	0.953	0.896	0.605	0.861	0.928	0.872	0.885	0.816	0.884	0.469	1
MYO6--Event_ID: 35389 (Arc2-Arc3:SE)			117072	MYO6	MYO6	chr6	+	75898372	75898411					75892529	75892690	75907604	75907708		117072	1,6,3,4,4,14,9,6,1,90,4,2,1,3,7,4,2,0,2,34,15,0,0,2,43,2,3,0,3,3,2,6,4,5,1,1,0,2,0,2,0,0,2,13,13,5,4,5,4,0,0,2,0,1,1,92,1,0,2,0,0,1,0,10,2,0,12,0,2,5,0	47,111,285,70,145,279,35,155,148,9,134,46,42,212,135,130,62,25,115,7,180,82,113,134,27,87,126,34,72,184,146,88,61,166,127,30,67,12,74,98,28,40,267,90,113,203,54,136,94,25,84,47,51,30,128,9,42,11,64,85,5,101,57,269,105,76,58,40,151,19,32	0,4,5,10,0,1,4,1,1,8,4,1,3,1,2,4,2,0,2,1,4,6,0,2,7,1,2,1,0,2,5,0,4,16,5,0,2,3,0,1,1,1,81,158,0,31,9,64,1,5,0,7,4,2,6,17,0,0,8,45,12,7,0,0,1	43,17,141,100,69,52,83,96,79,172,91,91,92,44,141,104,80,97,132,94,127,275,88,65,219,53,105,134,22,23,91,74,180,123,54,25,143,133,36,46,149,77,6,18,79,7,241,122,57,60,16,41,45,130,109,108,20,84,47,1,134,426,90,52,19	112	74	0.401915	1	0.014,0.034,0.007,0.036,0.018,0.032,0.145,0.025,0.004,0.869,0.019,0.028,0.015,0.009,0.033,0.02,0.021,0.0,0.011,0.762,0.052,0.0,0.0,0.01,0.513,0.015,0.015,0.0,0.027,0.011,0.009,0.043,0.042,0.02,0.005,0.022,0.0,0.099,0.0,0.013,0.0,0.0,0.005,0.087,0.071,0.016,0.047,0.024,0.027,0.0,0.0,0.027,0.0,0.022,0.005,0.871,0.015,0.0,0.02,0.0,0.0,0.006,0.0,0.024,0.012,0.0,0.12,0.0,0.009,0.148,0.0	0.0,0.135,0.023,0.062,0.0,0.013,0.031,0.007,0.008,0.03,0.028,0.007,0.021,0.015,0.009,0.025,0.016,0.0,0.01,0.007,0.02,0.014,0.0,0.02,0.021,0.012,0.012,0.005,0.0,0.054,0.035,0.0,0.014,0.079,0.058,0.0,0.009,0.015,0.0,0.014,0.004,0.009,0.899,0.853,0.0,0.745,0.024,0.257,0.011,0.052,0.0,0.101,0.055,0.01,0.035,0.094,0.0,0.0,0.101,0.967,0.056,0.011,0.0,0.0,0.034	-0.015		0.014	0.034	0.007	0.036	0.018	0.032	0.145	0.025	0.004	0.869	0.019	0.028	0.015	0.009	0.033	0.02	0.021	0
NACA--Event_ID: 52268 (Arc1-Arc2:SE)			145979	NACA	NACA	chr12	-	56715870	56716206					56714601	56714687	56719536	56719596		145979	0,3,2,6,10,0,3,7,8,1,14,1,0,5,9,9,9,2,1,0,78,0,2,4,0,1,0,1,0,0,7,4,0,2,3,2,3,24,0,4,1114,0,2,3,11,18,6,1,5,1,7,0,2,0,1,2,30,0,1,1253,11,8,1,11,1,5,256,1,3,559,1	4,19,6,7,18,8,17,2,33,10,14,15,0,12,8,18,18,9,6,8,17,8,6,21,18,9,2,3,29,12,25,5,20,23,9,7,7,13,19,19,22,8,8,35,20,3,11,3,26,1,5,16,10,14,8,10,19,0,16,25,1,16,18,14,5,13,4,13,6,12,9	5,8,2,2,7,2,179,8,10,775,0,1,7,5,2,1,21,0,3,0,3,13,2,33,9,26,5,10,1270,4,1,1,11,5,5,1,2,6,5,306,3,1,0,2,6,0,6,11,5,265,0,5,659,6,21,655,0,5,3,0,2,1,2,3,1	8,3,6,13,21,16,10,4,8,5,13,6,9,13,6,7,23,39,4,7,10,36,6,28,7,7,31,16,5,6,4,10,4,10,3,17,6,9,21,13,5,18,4,19,10,15,3,31,8,4,8,5,9,15,10,12,10,16,21,7,7,20,4,27,44	148	74	1	1	0.0,0.073,0.143,0.3,0.217,0.0,0.081,0.636,0.108,0.048,0.333,0.032,NA,0.172,0.36,0.2,0.2,0.1,0.077,0.0,0.696,0.0,0.143,0.087,0.0,0.053,0.0,0.143,0.0,0.0,0.123,0.286,0.0,0.042,0.143,0.125,0.176,0.48,0.0,0.095,0.962,0.0,0.111,0.041,0.216,0.75,0.214,0.143,0.088,0.333,0.412,0.0,0.091,0.0,0.059,0.091,0.441,NA,0.03,0.962,0.846,0.2,0.027,0.282,0.091,0.161,0.97,0.037,0.2,0.959,0.053	0.238,0.571,0.143,0.071,0.143,0.059,0.899,0.5,0.385,0.987,0.0,0.077,0.28,0.161,0.143,0.067,0.313,0.0,0.273,0.0,0.13,0.153,0.143,0.371,0.391,0.65,0.075,0.238,0.992,0.25,0.111,0.048,0.579,0.2,0.455,0.029,0.143,0.25,0.106,0.922,0.231,0.027,0.0,0.05,0.231,0.0,0.5,0.151,0.238,0.971,0.0,0.333,0.973,0.167,0.512,0.965,0.0,0.135,0.067,0.0,0.125,0.024,0.2,0.053,0.011	-0.06		0	0.073	0.143	0.3	0.217	0	0.081	0.636	0.108	0.048	0.333	0.032	0	0.172	0.36	0.2	0.2	0.1
NADK2--Event_ID: 2454 (Arc1-Arc3:SE)			7581	NADK2	NADK2	chr5	-	36208624	36208690					36207169	36207265	36211843	36211922		7581	0,0,3,1,6,4,3,1,5,41,5,2,1,6,1,5,0,0,5,6,8,1,0,0,22,7,1,0,4,0,3,11,2,7,7,0,3,1,3,1,1,2,7,4,9,1,2,4,9,0,1,0,3,1,2,34,0,0,1,39,0,6,0,6,17,8,21,4,8,3,1	19,36,40,67,83,87,7,78,46,40,20,23,8,65,74,63,30,2,30,9,78,20,29,30,22,58,53,0,32,31,50,80,37,40,96,22,23,1,16,20,9,33,79,17,82,48,32,48,18,8,56,5,41,3,23,22,27,2,36,36,5,23,22,66,55,78,86,39,81,1,20	0,0,5,10,2,2,7,9,0,35,2,0,12,7,5,0,5,3,5,7,2,7,5,2,0,0,2,5,8,0,2,8,1,8,5,0,2,4,0,15,6,1,5,16,7,6,4,37,1,21,0,1,2,4,1,17,4,1,0,35,7,1,2,0,0	3,4,60,20,7,37,12,44,32,134,25,25,47,69,48,5,19,24,50,44,64,60,30,19,66,13,57,26,22,31,28,24,32,56,21,11,55,44,16,91,72,14,6,15,44,5,52,78,16,73,7,4,28,86,36,30,29,47,27,27,28,50,25,5,6	139	74	1	1	0.0,0.0,0.038,0.008,0.037,0.024,0.186,0.007,0.055,0.353,0.117,0.044,0.062,0.047,0.007,0.041,0.0,0.0,0.081,0.262,0.052,0.026,0.0,0.0,0.347,0.06,0.01,NA,0.062,0.0,0.031,0.068,0.028,0.085,0.037,0.0,0.065,0.347,0.091,0.026,0.056,0.031,0.045,0.111,0.055,0.011,0.032,0.042,0.21,0.0,0.009,0.0,0.037,0.151,0.044,0.451,0.0,0.0,0.015,0.366,0.0,0.122,0.0,0.046,0.141,0.052,0.115,0.052,0.05,0.615,0.026	0.0,0.0,0.042,0.21,0.132,0.028,0.237,0.098,0.0,0.122,0.041,0.0,0.12,0.051,0.053,0.0,0.123,0.062,0.051,0.078,0.016,0.058,0.081,0.053,0.0,0.0,0.018,0.093,0.162,0.0,0.037,0.151,0.016,0.071,0.112,0.0,0.019,0.046,0.0,0.081,0.042,0.037,0.307,0.362,0.078,0.39,0.039,0.202,0.032,0.133,0.0,0.117,0.037,0.024,0.015,0.232,0.068,0.011,0.0,0.408,0.117,0.011,0.041,0.0,0.0	0		0	0	0.038	0.008	0.037	0.024	0.186	0.007	0.055	0.353	0.117	0.044	0.062	0.047	0.007	0.041	0	0
NASP--Event_ID: 20062 (Arc1-Arc3:SE)			60870	NASP	NASP	chr1	+	45607320	45608337					45606481	45606591	45613168	45613248		60870	155,1763,3752,3510,3674,2320,1708,2027,2442,69,2263,1490,460,2551,2791,3142,1182,31,3291,73,3153,1438,3229,1317,601,1465,1369,2028,2696,2203,1051,3642,1873,1474,9157,1921,3307,221,1206,1967,864,1912,5028,484,3890,2603,2982,3403,1661,1382,2110,1915,2752,349,2311,141,2482,898,1300,841,156,2243,2698,2126,2321,2819,1396,1846,3573,797,2782	26,86,246,431,219,159,191,124,170,198,158,380,34,165,300,638,349,22,405,138,451,311,637,176,363,237,104,159,202,762,279,195,348,165,416,285,345,23,154,97,253,270,859,217,332,193,237,406,304,53,358,291,262,48,80,266,526,73,223,168,31,148,166,339,321,386,338,166,336,84,244	2944,351,3257,1719,786,2954,1075,2661,3924,1737,1553,3735,1699,3156,2714,2587,2669,2164,2935,3422,5773,1748,3061,1797,3150,1833,1928,2598,266,1080,1261,2908,2291,4150,817,494,3608,2825,210,620,2579,2314,153,216,2101,532,2712,2963,2815,2431,178,1527,2791,2659,2036,2292,3465,3730,1404,49,1049,2555,6706,1889,198	164,109,182,559,142,460,172,270,323,206,185,175,125,340,424,288,615,414,198,374,438,103,601,290,276,297,201,165,60,166,106,282,76,384,200,114,204,147,300,402,124,148,93,251,192,266,1000,339,168,208,42,183,308,82,299,61,186,647,167,160,961,661,464,311,161	148	74	0.730018	1	0.749,0.911,0.884,0.803,0.893,0.879,0.817,0.891,0.878,0.148,0.877,0.662,0.871,0.885,0.823,0.711,0.629,0.413,0.802,0.209,0.778,0.698,0.717,0.789,0.453,0.756,0.868,0.864,0.87,0.591,0.653,0.903,0.729,0.817,0.917,0.771,0.827,0.828,0.797,0.91,0.631,0.78,0.745,0.527,0.854,0.871,0.863,0.807,0.732,0.929,0.747,0.767,0.84,0.784,0.935,0.21,0.702,0.86,0.745,0.715,0.716,0.883,0.89,0.758,0.783,0.785,0.674,0.84…	0.9,0.617,0.899,0.606,0.735,0.763,0.758,0.831,0.859,0.808,0.808,0.914,0.872,0.823,0.762,0.818,0.685,0.723,0.881,0.821,0.868,0.895,0.718,0.756,0.851,0.755,0.827,0.887,0.689,0.765,0.856,0.838,0.938,0.844,0.671,0.684,0.898,0.906,0.259,0.435,0.912,0.887,0.451,0.301,0.845,0.5,0.576,0.814,0.893,0.854,0.679,0.807,0.819,0.942,0.773,0.949,0.903,0.742,0.808,0.133,0.353,0.659,0.878,0.752,0.381	0.012		0.749	0.911	0.884	0.803	0.893	0.879	0.817	0.891	0.878	0.148	0.877	0.662	0.871	0.885	0.823	0.711	0.629	0.413
NASP--Event_ID: 5209 (Arc1-Arc3:MXE)			27158	NASP	NASP	chr1	+			45607320	45608337	45613168	45613248	45606481	45606591	45614095	45614181		27158	87,974,2046,2100,2002,1325,929,1058,1294,40,1447,814,246,1417,1590,1652,626,15,1905,33,1702,734,1748,687,336,787,825,1372,1634,1294,679,1856,1097,779,5061,992,2038,146,778,1137,531,1249,2921,296,2226,1360,1566,1756,834,982,1035,1193,1479,197,1287,74,1318,557,733,445,114,1291,1415,1115,1339,1509,720,959,2018,603,1806	128,921,2077,2026,2025,1247,1170,1235,1496,465,1131,1374,365,1383,1757,2822,1216,48,2305,327,2177,1492,2711,1217,1010,1179,784,1082,1454,2219,848,2119,1385,1027,4527,1602,1770,127,788,1056,883,1193,3405,622,2190,1599,1864,2321,1368,521,1812,1410,1748,278,1094,604,2107,498,1013,740,135,1348,1746,1786,1623,1977,1405,1247,2278,491,1423	2485,209,1718,877,445,1572,695,1675,2292,958,951,2280,956,1575,1652,1646,1452,1271,1687,1786,3107,907,1708,1060,1641,1108,1063,1386,163,767,805,1675,1187,2420,543,291,2300,1420,135,323,1449,1432,85,98,1224,317,1506,1693,1416,1282,105,952,1574,1617,980,1229,1925,2001,785,24,508,1397,3954,919,144	987,365,2015,1718,628,2303,722,1452,2025,1174,951,1687,946,2251,1895,1493,2533,1769,1647,2632,3425,1004,2327,1259,1841,1406,1276,1620,209,695,731,1685,1143,2377,611,706,1630,1520,639,1075,1320,1160,257,621,1330,802,3003,1940,1636,1446,185,892,1977,1149,1575,1135,1889,2866,979,361,2397,2384,3256,1563,439	148	148	0.92491	1	0.405,0.514,0.496,0.509,0.497,0.515,0.443,0.461,0.464,0.079,0.561,0.372,0.403,0.506,0.475,0.369,0.34,0.238,0.452,0.092,0.439,0.33,0.392,0.361,0.25,0.4,0.513,0.559,0.529,0.368,0.445,0.467,0.442,0.431,0.528,0.382,0.535,0.535,0.497,0.518,0.376,0.511,0.462,0.322,0.504,0.46,0.457,0.431,0.379,0.653,0.364,0.458,0.458,0.415,0.541,0.109,0.385,0.528,0.42,0.376,0.458,0.489,0.448,0.384,0.452,0.433,0.339,0.43…	0.716,0.364,0.46,0.338,0.415,0.406,0.49,0.536,0.531,0.449,0.5,0.575,0.503,0.412,0.466,0.524,0.364,0.418,0.506,0.404,0.476,0.475,0.423,0.457,0.471,0.441,0.454,0.461,0.438,0.525,0.524,0.499,0.509,0.504,0.471,0.292,0.585,0.483,0.174,0.231,0.523,0.552,0.249,0.136,0.479,0.283,0.334,0.466,0.464,0.47,0.362,0.516,0.443,0.585,0.384,0.52,0.505,0.411,0.445,0.062,0.175,0.369,0.548,0.37,0.247	0		0.405	0.514	0.496	0.509	0.497	0.515	0.443	0.461	0.464	0.079	0.561	0.372	0.403	0.506	0.475	0.369	0.34	0.238
NBEAL2--Event_ID: 50545 (Arc1-Arc3:SE)			152696	NBEAL2	NBEAL2	chr3	+	46992474	46992555					46991839	46991946	46993936	46994020		152696	3,7,13,8,7,18,2,5,10,124,4,5,0,21,16,12,5,1,10,32,21,6,2,0,10,8,11,0,4,13,21,3,11,8,16,7,10,0,2,2,3,0,20,4,16,4,4,7,0,3,1,0,13,0,6,69,1,0,8,9,0,2,0,13,9,11,2,2,10,2,2	2,12,26,16,11,23,1,9,8,8,5,1,1,18,31,22,2,0,11,5,21,5,7,7,5,13,12,0,6,33,25,18,15,6,28,1,9,2,2,4,1,6,10,4,15,7,4,19,10,0,8,2,45,0,12,0,0,0,7,1,0,3,3,29,5,14,4,3,20,5,4	0,0,5,9,3,10,16,3,9,11,5,4,4,4,9,1,0,11,3,5,2,8,9,18,9,1,7,8,15,4,6,6,14,37,3,1,16,8,0,6,13,0,45,50,11,4,7,5,0,4,4,1,4,13,11,6,2,6,20,82,9,13,10,2,9	2,1,21,12,2,9,3,8,7,11,11,12,10,8,18,3,3,11,3,14,13,15,7,9,12,5,10,4,4,16,8,17,7,29,9,0,12,20,5,2,10,5,4,5,17,1,16,5,2,13,2,3,7,4,6,9,9,12,7,6,5,14,10,5,1	148	74	1	1	0.429,0.226,0.2,0.2,0.241,0.281,0.5,0.217,0.385,0.886,0.286,0.714,0.0,0.368,0.205,0.214,0.556,1.0,0.312,0.762,0.333,0.375,0.125,0.0,0.5,0.235,0.314,NA,0.25,0.165,0.296,0.077,0.268,0.4,0.222,0.778,0.357,0.0,0.333,0.2,0.6,0.0,0.5,0.333,0.348,0.222,0.333,0.156,0.0,1.0,0.059,0.0,0.126,NA,0.2,1.0,1.0,NA,0.364,0.818,NA,0.25,0.0,0.183,0.474,0.282,0.2,0.25,0.2,0.167,0.2	0.0,0.0,0.106,0.273,0.429,0.357,0.727,0.158,0.391,0.333,0.185,0.143,0.167,0.2,0.2,0.143,0.0,0.333,0.333,0.152,0.071,0.211,0.391,0.5,0.273,0.091,0.259,0.5,0.652,0.111,0.273,0.15,0.5,0.389,0.143,1.0,0.4,0.167,0.0,0.6,0.394,0.0,0.849,0.833,0.244,0.667,0.179,0.333,0.0,0.133,0.5,0.143,0.222,0.619,0.478,0.25,0.1,0.2,0.588,0.872,0.474,0.317,0.333,0.167,0.818	0.012		0.429	0.226	0.2	0.2	0.241	0.281	0.5	0.217	0.385	0.886	0.286	0.714	0	0.368	0.205	0.214	0.556	1
NCOR2--Event_ID: 2734 (Arc1-Arc3:SE)			8386	NCOR2	NCOR2	chr12	-	124374412	124374463					124372021	124372610	124378236	124378384		8386	0,61,122,68,110,35,77,132,28,251,67,24,0,135,49,71,21,0,48,47,89,19,29,35,86,37,12,12,35,123,11,26,59,161,98,23,61,1,97,6,109,11,54,66,89,35,51,86,51,3,33,4,68,4,32,251,34,7,48,55,0,47,15,139,50,52,112,26,44,26,30	3,215,267,254,296,421,84,130,106,154,95,60,7,345,164,360,96,0,223,12,341,44,109,168,147,178,140,14,102,274,97,97,126,235,242,99,187,8,137,109,91,91,282,99,288,244,141,155,77,38,107,45,194,1,136,61,99,22,80,110,9,144,96,204,259,220,167,174,248,23,83	4,1,63,84,17,74,23,64,32,248,86,61,63,83,55,35,70,26,32,56,31,141,50,60,45,13,44,56,40,85,25,29,77,82,20,2,50,55,1,103,85,45,103,120,142,10,117,165,62,68,1,24,63,25,117,123,21,21,22,182,86,76,101,44,5	8,12,267,186,54,134,114,216,124,388,129,132,140,203,117,72,184,81,164,173,121,275,102,86,131,46,118,132,128,190,103,91,275,346,80,19,176,182,27,397,259,105,95,74,239,40,225,303,140,315,3,55,189,151,151,179,67,89,124,29,172,156,239,131,43	124	74	1	1	0.0,0.145,0.214,0.138,0.182,0.047,0.354,0.377,0.136,0.493,0.296,0.193,0.0,0.189,0.151,0.105,0.115,NA,0.114,0.7,0.135,0.205,0.137,0.111,0.259,0.11,0.049,0.338,0.17,0.211,0.063,0.138,0.218,0.29,0.195,0.122,0.163,0.069,0.297,0.032,0.417,0.067,0.103,0.285,0.156,0.079,0.178,0.249,0.283,0.045,0.155,0.05,0.173,0.705,0.123,0.711,0.17,0.16,0.264,0.23,0.0,0.163,0.085,0.289,0.103,0.124,0.286,0.082,0.096,0.4…	0.23,0.047,0.123,0.212,0.158,0.248,0.107,0.15,0.133,0.276,0.285,0.216,0.212,0.196,0.219,0.225,0.185,0.161,0.104,0.162,0.133,0.234,0.226,0.294,0.17,0.144,0.182,0.202,0.157,0.211,0.127,0.16,0.143,0.124,0.13,0.059,0.145,0.153,0.022,0.134,0.164,0.204,0.393,0.492,0.262,0.13,0.237,0.245,0.209,0.114,0.166,0.207,0.166,0.09,0.316,0.291,0.158,0.123,0.096,0.789,0.23,0.225,0.201,0.167,0.065	0.002		0	0.145	0.214	0.138	0.182	0.047	0.354	0.377	0.136	0.493	0.296	0.193	0	0.189	0.151	0.105	0.115	0
NDRG2--Event_ID: 65987 (Arc1-Arc3:SE)			200850	NDRG2	NDRG2	chr14	-	21022863	21022905					21022391	21022497	21023240	21023321		200850	58,96,115,129,101,116,113,164,313,789,21,55,18,121,241,57,47,29,139,252,133,141,112,28,154,54,115,19,117,58,73,103,84,101,120,30,83,26,71,63,36,20,176,198,257,76,48,126,52,6,43,46,43,18,29,637,4,21,24,163,5,56,92,71,50,51,51,41,81,50,26	93,100,148,129,296,235,89,230,349,483,58,63,25,231,386,150,88,69,232,169,282,146,176,68,281,109,170,55,205,144,186,227,159,240,246,63,152,44,142,85,150,30,362,265,352,279,105,181,104,20,123,82,120,23,105,308,14,42,67,154,12,88,134,295,118,98,134,127,162,113,64	9,39,86,136,173,38,64,45,32,115,65,16,123,81,60,44,39,257,41,91,124,71,88,284,57,22,119,31,180,24,41,45,94,45,47,24,38,42,29,24,80,30,175,200,137,59,39,124,30,81,59,62,95,62,48,48,23,31,38,585,34,73,112,284,27	26,86,379,157,303,89,98,70,88,174,104,41,355,173,134,101,132,305,81,140,137,109,179,42,96,38,314,129,224,25,46,71,178,116,125,39,74,122,103,191,201,157,76,161,135,118,114,184,81,183,79,129,212,190,114,169,58,100,76,364,42,241,229,52,34	115	74	0.710588	1	0.286,0.382,0.333,0.392,0.18,0.241,0.45,0.315,0.366,0.512,0.189,0.36,0.317,0.252,0.287,0.196,0.256,0.213,0.278,0.49,0.233,0.383,0.291,0.209,0.261,0.242,0.303,0.182,0.269,0.206,0.202,0.226,0.254,0.213,0.239,0.235,0.26,0.275,0.243,0.323,0.134,0.3,0.238,0.325,0.32,0.149,0.227,0.309,0.243,0.162,0.184,0.265,0.187,0.335,0.151,0.571,0.155,0.243,0.187,0.405,0.211,0.291,0.306,0.134,0.214,0.251,0.197,0.172…	0.182,0.226,0.127,0.358,0.269,0.216,0.296,0.293,0.19,0.298,0.287,0.201,0.182,0.232,0.224,0.219,0.16,0.352,0.246,0.295,0.368,0.295,0.24,0.813,0.276,0.271,0.196,0.134,0.341,0.382,0.364,0.29,0.254,0.2,0.195,0.284,0.248,0.181,0.153,0.075,0.204,0.109,0.597,0.444,0.395,0.243,0.18,0.302,0.192,0.222,0.325,0.236,0.224,0.174,0.213,0.155,0.203,0.166,0.243,0.508,0.342,0.163,0.239,0.778,0.338	-0.005		0.286	0.382	0.333	0.392	0.18	0.241	0.45	0.315	0.366	0.512	0.189	0.36	0.317	0.252	0.287	0.196	0.256	0.213
NEDD4L--Event_ID: 12001 (Arc2-Arc3:MXE)			74105	NEDD4L	NEDD4L	chr18	+			58335477	58335537	58341037	58341169	58333817	58333892	58341677	58341797		74105	0,11,5,6,17,38,7,14,14,234,5,2,0,13,13,4,1,0,11,39,33,2,3,9,34,7,9,4,4,3,3,8,9,11,3,0,4,0,2,5,2,6,15,10,7,0,5,7,7,0,0,1,8,1,7,195,1,3,10,0,0,3,4,5,5,2,14,0,13,4,3	80,275,430,277,409,445,68,285,381,426,161,100,35,321,522,509,199,31,353,61,493,68,139,225,136,189,212,12,132,293,361,172,231,161,355,84,156,18,139,152,73,66,453,129,226,161,220,212,67,46,236,22,453,14,707,413,80,16,163,237,10,109,71,174,392,156,368,457,363,35,133	0,2,13,8,5,8,8,13,3,12,9,3,4,1,8,17,0,8,8,5,2,7,3,12,4,1,1,4,6,2,1,5,4,39,1,0,6,3,0,9,6,1,49,38,7,6,34,36,4,8,3,1,0,3,25,11,0,2,2,202,20,77,1,4,0	13,61,347,159,112,125,345,433,216,1686,124,138,196,598,291,77,97,128,226,291,192,244,220,127,239,27,283,141,137,147,130,158,157,539,31,17,292,535,35,1087,284,97,98,111,220,36,570,113,150,651,44,50,214,221,210,307,61,257,170,379,195,651,145,128,9	133	148	0.794846	1	0.0,0.043,0.013,0.024,0.044,0.087,0.103,0.052,0.039,0.379,0.033,0.022,0.0,0.043,0.027,0.009,0.006,0.0,0.034,0.416,0.069,0.032,0.023,0.043,0.218,0.04,0.045,0.271,0.033,0.011,0.009,0.049,0.042,0.071,0.009,0.0,0.028,0.0,0.016,0.035,0.03,0.092,0.036,0.079,0.033,0.0,0.025,0.035,0.104,0.0,0.0,0.048,0.019,0.074,0.011,0.344,0.014,0.173,0.064,0.0,0.0,0.03,0.059,0.031,0.014,0.014,0.041,0.0,0.038,0.113,0.024	0.0,0.035,0.04,0.053,0.047,0.066,0.025,0.032,0.015,0.008,0.075,0.024,0.022,0.002,0.03,0.197,0.0,0.065,0.038,0.019,0.011,0.031,0.015,0.095,0.018,0.04,0.004,0.031,0.046,0.015,0.008,0.034,0.028,0.075,0.035,0.0,0.022,0.006,0.0,0.009,0.023,0.011,0.357,0.276,0.034,0.156,0.062,0.262,0.029,0.013,0.071,0.022,0.0,0.015,0.117,0.038,0.0,0.009,0.013,0.372,0.102,0.116,0.008,0.034,0.0	0.003		0	0.043	0.013	0.024	0.044	0.087	0.103	0.052	0.039	0.379	0.033	0.022	0	0.043	0.027	0.009	0.006	0
NEDD4L--Event_ID: 54925 (Arc1-Arc3:SE)	NEDD4L--Event_ID: 49901 (Arc2-Arc3:SE)		165942	NEDD4L	NEDD4L	chr18	+	58335477	58335537					58333817	58333892	58341037	58341169		165942	0,27,13,13,31,92,22,37,48,519,6,7,0,27,41,10,5,0,25,92,77,7,9,30,84,15,23,7,7,11,10,13,16,35,10,1,11,0,4,9,2,6,34,19,19,3,9,15,17,0,5,2,27,1,15,414,4,3,19,2,0,7,6,7,15,5,27,0,27,8,4	39,117,185,126,163,167,19,114,140,19,62,51,14,123,192,204,85,11,139,2,180,26,55,81,37,76,88,1,57,106,145,66,101,47,149,26,66,4,43,62,35,34,204,54,100,77,82,85,20,16,96,8,169,7,297,24,34,7,49,129,3,48,31,63,146,70,159,176,140,7,52	1,4,31,40,14,13,18,29,7,28,20,8,5,9,17,29,0,11,18,13,8,25,9,28,11,2,5,9,7,4,8,17,7,89,1,0,18,11,3,16,12,1,115,98,19,13,84,83,6,18,5,4,11,6,58,23,2,4,12,460,39,177,5,10,0	4,22,116,62,43,47,121,175,93,681,57,49,77,241,117,32,44,49,96,114,74,96,95,48,90,14,106,47,61,66,54,54,65,200,13,5,120,226,19,440,113,37,4,6,80,9,208,23,57,292,11,21,82,88,65,117,26,104,69,12,72,209,56,52,3	133	74	0.525292	1	0.0,0.114,0.038,0.054,0.096,0.235,0.392,0.153,0.16,0.938,0.051,0.071,0.0,0.109,0.106,0.027,0.032,0.0,0.091,0.962,0.192,0.13,0.083,0.171,0.558,0.099,0.127,0.796,0.064,0.055,0.037,0.099,0.081,0.293,0.036,0.021,0.085,0.0,0.049,0.075,0.031,0.089,0.085,0.164,0.096,0.021,0.058,0.089,0.321,0.0,0.028,0.122,0.082,0.074,0.027,0.906,0.061,0.193,0.177,0.009,0.0,0.075,0.097,0.058,0.054,0.038,0.086,0.0,0.097,0…	0.122,0.092,0.129,0.264,0.153,0.133,0.076,0.084,0.04,0.022,0.163,0.083,0.035,0.02,0.075,0.335,0.0,0.111,0.094,0.06,0.057,0.127,0.05,0.245,0.064,0.074,0.026,0.096,0.06,0.033,0.076,0.149,0.057,0.198,0.041,0.0,0.077,0.026,0.081,0.02,0.056,0.015,0.941,0.901,0.117,0.446,0.183,0.668,0.055,0.033,0.202,0.096,0.069,0.037,0.332,0.099,0.041,0.021,0.088,0.955,0.232,0.32,0.047,0.097,0.0	-0.005		0	0.114	0.038	0.054	0.096	0.235	0.392	0.153	0.16	0.938	0.051	0.071	0	0.109	0.106	0.027	0.032	0
NFE2L1--Event_ID: 48829 (Arc1-Arc3:SE)			146967	NFE2L1	NFE2L1	chr17	+	48057031	48057121					48056385	48056598	48057343	48057502		146967	2,128,281,146,105,184,51,325,165,411,73,73,10,196,94,151,87,2,99,133,157,99,112,81,283,63,73,27,90,223,125,120,94,224,68,74,73,3,107,76,26,51,114,336,240,138,103,158,86,24,27,29,111,7,97,296,64,11,26,184,2,44,75,150,210,46,75,62,108,35,56	33,236,541,401,257,452,162,337,355,280,117,100,33,259,204,387,157,3,205,69,301,159,260,268,321,158,162,46,164,369,401,245,248,422,218,182,180,8,167,220,80,58,344,427,462,337,228,359,193,38,183,79,276,19,253,210,103,50,137,180,4,102,217,427,339,174,199,146,309,45,99	9,11,212,47,102,162,72,56,67,210,61,54,91,88,94,53,37,112,125,122,110,170,80,140,184,14,140,38,96,71,103,46,48,182,77,10,72,75,20,145,61,24,252,173,144,75,71,231,48,118,11,24,99,63,99,103,51,108,121,386,210,118,107,167,84	21,27,348,173,173,360,149,194,139,510,87,138,196,174,213,140,114,244,253,252,250,588,219,142,333,48,287,138,285,77,193,153,204,276,147,19,190,244,17,331,243,92,145,152,230,127,184,390,123,239,18,89,223,180,202,272,121,266,199,149,277,283,283,179,84	148	74	0.872146	1	0.029,0.213,0.206,0.154,0.17,0.169,0.136,0.325,0.189,0.423,0.238,0.267,0.132,0.275,0.187,0.163,0.217,0.25,0.194,0.491,0.207,0.237,0.177,0.131,0.306,0.166,0.184,0.227,0.215,0.232,0.135,0.197,0.159,0.21,0.135,0.169,0.169,0.158,0.243,0.147,0.14,0.305,0.142,0.282,0.206,0.17,0.184,0.18,0.182,0.24,0.069,0.155,0.167,0.156,0.161,0.413,0.237,0.099,0.087,0.338,0.2,0.177,0.147,0.149,0.236,0.117,0.159,0.175,…	0.176,0.169,0.233,0.12,0.228,0.184,0.195,0.126,0.194,0.171,0.26,0.164,0.188,0.202,0.181,0.159,0.14,0.187,0.198,0.195,0.18,0.126,0.154,0.33,0.216,0.127,0.196,0.121,0.144,0.316,0.211,0.131,0.105,0.248,0.208,0.208,0.159,0.133,0.37,0.18,0.112,0.115,0.465,0.363,0.238,0.228,0.162,0.228,0.163,0.198,0.234,0.119,0.182,0.149,0.197,0.159,0.174,0.169,0.233,0.564,0.275,0.173,0.159,0.318,0.333	-0.004		0.029	0.213	0.206	0.154	0.17	0.169	0.136	0.325	0.189	0.423	0.238	0.267	0.132	0.275	0.187	0.163	0.217	0.25
NFIC--Event_ID: 63126 (Arc2-Arc3:SE)			211767	NFIC	NFIC	chr19	+	3453762	3453916					3452481	3452666	3456549	3456635		211767	6,33,42,12,48,87,32,23,77,472,15,12,4,41,12,33,7,2,23,108,148,34,24,15,155,13,36,26,42,76,184,13,84,74,17,69,61,9,255,26,51,3,17,93,71,98,46,5,35,70,49,41,18,4,76,357,8,9,17,51,0,11,6,89,25,39,78,75,35,45,47	9,136,125,47,130,338,98,65,211,298,31,31,20,138,58,63,49,0,79,113,210,124,64,49,257,33,135,64,152,73,285,59,149,262,48,99,144,19,323,137,100,13,42,196,227,148,101,41,73,131,93,90,30,3,200,232,39,26,75,125,10,23,25,247,56,87,133,168,67,152,141	6,7,84,84,57,34,44,54,32,38,43,14,44,81,99,11,85,64,49,27,32,129,39,73,45,13,119,66,83,56,7,23,22,120,50,2,75,131,2,128,27,58,337,247,86,78,34,69,22,55,2,31,82,47,49,43,23,11,53,317,42,90,100,37,80	38,7,112,189,122,85,149,33,119,184,88,55,108,205,300,36,324,154,120,110,58,279,71,252,166,72,173,187,224,124,19,44,79,175,124,13,86,234,13,398,52,158,118,186,212,119,46,58,28,135,3,66,210,98,130,105,51,30,120,190,93,162,199,165,138	148	74	0.0640324	1	0.25,0.108,0.144,0.113,0.156,0.114,0.14,0.15,0.154,0.442,0.195,0.162,0.091,0.129,0.094,0.208,0.067,1.0,0.127,0.323,0.261,0.121,0.158,0.133,0.232,0.165,0.118,0.169,0.121,0.342,0.244,0.099,0.22,0.124,0.15,0.258,0.175,0.191,0.283,0.087,0.203,0.103,0.168,0.192,0.135,0.249,0.185,0.057,0.193,0.211,0.209,0.186,0.231,0.4,0.16,0.435,0.093,0.148,0.102,0.169,0.0,0.193,0.107,0.153,0.182,0.183,0.227,0.182,0.2…	0.073,0.333,0.273,0.182,0.189,0.167,0.129,0.45,0.119,0.094,0.196,0.113,0.169,0.165,0.142,0.133,0.116,0.172,0.17,0.109,0.216,0.188,0.215,0.127,0.119,0.083,0.256,0.15,0.156,0.184,0.156,0.207,0.122,0.255,0.168,0.071,0.304,0.219,0.071,0.139,0.206,0.155,0.588,0.399,0.169,0.247,0.27,0.373,0.282,0.169,0.25,0.19,0.163,0.193,0.159,0.17,0.184,0.155,0.181,0.455,0.184,0.217,0.201,0.101,0.225	-0.009		0.25	0.108	0.144	0.113	0.156	0.114	0.14	0.15	0.154	0.442	0.195	0.162	0.091	0.129	0.094	0.208	0.067	1
NOTCH3--Event_ID: 18879 (Arc2-Arc3:SE)			62757	NOTCH3	NOTCH3	chr19	-	15184294	15184450					15181575	15181801	15184905	15185019		62757	14,220,286,232,419,678,163,142,279,321,202,100,1,527,373,833,41,0,536,76,986,16,97,93,609,332,272,2,126,607,672,636,432,489,199,25,231,8,592,90,83,187,414,945,839,366,199,254,118,43,256,8,544,5,847,181,33,2,148,157,9,89,49,205,548,462,377,260,477,31,90	7,27,158,57,65,134,35,52,44,6,48,28,2,55,181,43,7,0,90,2,109,5,15,26,73,206,31,0,27,98,21,37,13,65,26,14,9,1,21,25,29,16,103,145,26,89,23,45,18,5,49,6,117,2,51,0,10,0,45,42,0,22,30,97,148,42,140,84,68,1,16	12,33,592,436,42,165,167,274,202,1841,242,102,457,462,314,45,172,47,165,455,261,395,138,180,618,41,211,138,256,364,132,158,140,910,172,5,920,625,28,330,277,242,113,59,333,194,336,526,141,578,11,238,218,300,481,173,159,253,205,98,356,233,252,112,39	2,3,46,73,5,100,6,21,13,668,37,26,48,84,14,3,39,3,24,58,46,63,11,24,162,14,20,14,48,55,34,40,28,95,9,0,93,14,5,144,38,28,7,5,84,9,218,128,25,60,2,6,41,112,32,47,13,44,4,2,58,48,16,18,1	148	74	1	1	0.5,0.803,0.475,0.671,0.763,0.717,0.7,0.577,0.76,0.964,0.678,0.641,0.2,0.827,0.507,0.906,0.745,NA,0.749,0.95,0.819,0.615,0.764,0.641,0.807,0.446,0.814,1.0,0.7,0.756,0.941,0.896,0.943,0.79,0.793,0.472,0.928,0.8,0.934,0.643,0.589,0.854,0.668,0.765,0.942,0.673,0.812,0.738,0.766,0.811,0.723,0.4,0.699,0.556,0.893,1.0,0.623,1.0,0.622,0.651,1.0,0.669,0.45,0.514,0.649,0.846,0.574,0.607,0.778,0.939,0.738	0.75,0.846,0.865,0.749,0.808,0.452,0.933,0.867,0.886,0.579,0.766,0.662,0.826,0.733,0.918,0.882,0.688,0.887,0.775,0.797,0.739,0.758,0.862,0.789,0.656,0.594,0.841,0.831,0.727,0.768,0.66,0.664,0.714,0.827,0.905,1.0,0.832,0.957,0.737,0.534,0.785,0.812,0.89,0.855,0.665,0.915,0.435,0.673,0.738,0.828,0.733,0.952,0.727,0.573,0.883,0.648,0.859,0.742,0.962,0.961,0.754,0.708,0.887,0.757,0.951	-0.05		0.5	0.803	0.475	0.671	0.763	0.717	0.7	0.577	0.76	0.964	0.678	0.641	0.2	0.827	0.507	0.906	0.745	0
NPRL3--Event_ID: 42821 (Arc1-Arc3:SE)			128703	NPRL3	NPRL3	chr16	-	117300	117375					112621	112775	119125	119255		128703	34,154,214,132,233,303,172,287,325,355,190,129,9,210,191,239,128,3,204,118,295,137,187,122,272,137,171,17,161,270,349,115,178,323,197,103,112,39,187,162,141,42,210,222,225,200,164,190,211,60,124,24,191,23,166,218,102,26,89,168,11,114,97,172,306,201,201,237,206,44,164	9,77,101,75,65,145,37,79,84,36,35,34,4,55,96,111,43,3,52,18,121,42,55,42,53,70,110,8,59,101,140,49,64,62,128,41,75,3,34,83,44,38,169,60,82,77,73,44,72,17,60,24,96,8,75,34,22,6,33,57,4,34,29,46,123,81,49,130,54,24,73	47,56,238,194,150,95,179,151,192,249,103,198,184,297,244,104,204,192,154,303,149,296,217,204,256,32,203,78,252,122,180,118,166,300,113,43,158,201,29,124,135,184,190,279,217,193,208,93,93,168,21,164,298,224,146,323,189,167,188,171,265,277,278,175,104	9,8,90,93,46,32,89,44,80,108,22,69,62,100,68,49,52,73,69,93,61,74,65,55,99,23,109,17,76,68,47,64,65,117,51,16,81,96,11,82,65,51,19,30,79,44,58,11,60,59,9,72,93,54,32,63,65,85,62,15,89,77,109,32,13	148	74	0.254587	1	0.654,0.5,0.514,0.468,0.642,0.511,0.699,0.645,0.659,0.831,0.731,0.655,0.529,0.656,0.499,0.518,0.598,0.333,0.662,0.766,0.549,0.62,0.63,0.592,0.72,0.495,0.437,0.515,0.577,0.572,0.555,0.54,0.582,0.723,0.435,0.557,0.427,0.867,0.733,0.494,0.616,0.356,0.383,0.649,0.578,0.565,0.529,0.683,0.594,0.638,0.508,0.333,0.499,0.59,0.525,0.762,0.699,0.684,0.574,0.596,0.579,0.626,0.626,0.652,0.554,0.554,0.672,0.47…	0.723,0.778,0.569,0.511,0.62,0.597,0.501,0.632,0.545,0.535,0.701,0.589,0.597,0.598,0.642,0.515,0.662,0.568,0.527,0.62,0.55,0.667,0.625,0.65,0.564,0.41,0.482,0.696,0.624,0.473,0.657,0.48,0.561,0.562,0.526,0.573,0.494,0.511,0.569,0.431,0.509,0.643,0.833,0.823,0.579,0.687,0.642,0.809,0.437,0.587,0.538,0.532,0.616,0.675,0.695,0.719,0.592,0.496,0.603,0.851,0.598,0.643,0.56,0.732,0.8	-0.021		0.654	0.5	0.514	0.468	0.642	0.511	0.699	0.645	0.659	0.831	0.731	0.655	0.529	0.656	0.499	0.518	0.598	0.333
NTAN1--Event_ID: 59591 (Arc2-Arc3:SE)			199765	NTAN1	NTAN1	chr16	-	15047854	15047920					15047441	15047550	15055890	15056079		199765	157,124,203,51,74,83,53,94,154,121,75,82,27,159,185,113,85,56,181,119,153,126,112,45,92,59,132,27,94,144,116,160,56,149,112,42,114,72,184,86,90,123,86,68,132,68,80,150,120,51,84,88,77,48,111,198,77,77,59,221,7,51,45,132,50,93,102,145,186,85,82	75,19,28,9,11,11,4,3,24,19,5,30,6,11,39,25,14,16,34,4,20,24,11,13,14,12,23,0,14,31,29,17,14,27,8,20,4,29,25,8,18,32,5,7,38,32,12,16,31,4,34,27,12,7,19,8,11,10,30,41,1,17,14,11,14,23,10,32,53,10,8	48,74,86,116,108,77,127,75,108,113,70,43,91,127,156,115,123,92,106,164,157,181,104,209,131,53,159,160,248,98,92,109,57,96,83,110,74,104,88,119,95,78,101,169,89,60,137,112,43,97,60,58,146,95,70,138,95,104,91,142,107,162,150,116,26	7,10,16,29,27,13,27,29,16,4,14,12,28,28,9,18,60,32,19,25,21,31,19,9,25,13,46,31,78,19,17,13,5,15,9,26,6,28,38,23,7,36,7,12,11,12,16,12,17,22,26,18,20,30,13,31,29,22,20,6,18,27,14,7,4	139	74	0.349252	1	0.527,0.777,0.794,0.751,0.782,0.801,0.876,0.943,0.774,0.772,0.889,0.593,0.706,0.885,0.716,0.706,0.764,0.651,0.739,0.941,0.803,0.736,0.844,0.648,0.778,0.724,0.753,1.0,0.781,0.712,0.68,0.834,0.68,0.746,0.882,0.528,0.938,0.569,0.797,0.851,0.727,0.672,0.902,0.838,0.649,0.531,0.78,0.833,0.673,0.872,0.568,0.634,0.774,0.785,0.757,0.929,0.788,0.804,0.511,0.742,0.788,0.615,0.631,0.865,0.655,0.683,0.844,0.…	0.785,0.798,0.741,0.68,0.68,0.759,0.715,0.579,0.782,0.938,0.727,0.656,0.634,0.707,0.902,0.773,0.522,0.605,0.748,0.777,0.799,0.757,0.745,0.925,0.736,0.685,0.648,0.733,0.629,0.733,0.742,0.817,0.859,0.773,0.831,0.693,0.868,0.664,0.552,0.734,0.878,0.536,0.885,0.882,0.812,0.727,0.82,0.832,0.574,0.701,0.551,0.632,0.795,0.628,0.741,0.703,0.636,0.716,0.708,0.926,0.76,0.762,0.851,0.898,0.776	0.013		0.527	0.777	0.794	0.751	0.782	0.801	0.876	0.943	0.774	0.772	0.889	0.593	0.706	0.885	0.716	0.706	0.764	0.651
NUMA1--Event_ID: 9838 (Arc1-Arc2:SE)			27895	NUMA1	NUMA1	chr11	-	72012400	72012442					72010785	72010854	72012894	72016260		27895	2,107,43,120,50,108,66,117,183,272,27,27,5,120,64,205,148,0,85,94,349,75,44,63,256,66,113,2,78,101,50,99,188,162,45,79,34,4,174,93,86,75,33,138,185,39,77,38,55,57,66,45,54,9,133,235,64,7,65,96,0,24,40,24,259,112,118,131,168,60,116	11,437,354,537,723,375,307,473,645,310,297,250,31,576,364,781,299,0,517,98,698,359,416,523,485,350,341,104,271,284,327,578,437,493,596,473,193,28,200,373,135,165,354,334,475,346,577,434,253,86,452,241,381,40,496,261,460,59,184,133,1,352,418,299,588,415,425,588,609,82,320	12,2,256,58,128,102,82,86,75,88,48,24,75,228,55,34,99,147,28,192,49,148,48,73,23,26,161,121,102,47,104,48,21,401,115,11,56,134,9,349,38,145,169,313,178,115,34,38,54,269,0,20,269,92,159,221,41,76,93,187,118,95,38,129,46	62,22,627,407,181,312,278,436,420,291,125,487,190,566,445,370,470,356,231,652,451,631,499,326,241,141,477,560,91,108,278,313,267,918,121,150,666,646,42,295,457,435,170,210,513,270,359,707,302,575,6,90,523,401,466,405,391,604,366,150,322,782,306,417,54	115	74	1	1	0.105,0.136,0.072,0.126,0.043,0.156,0.122,0.137,0.154,0.361,0.055,0.065,0.094,0.118,0.102,0.144,0.242,NA,0.096,0.382,0.243,0.119,0.064,0.072,0.254,0.108,0.176,0.012,0.156,0.186,0.09,0.099,0.217,0.175,0.046,0.097,0.102,0.084,0.359,0.138,0.291,0.226,0.057,0.21,0.2,0.068,0.079,0.053,0.123,0.299,0.086,0.107,0.084,0.126,0.147,0.367,0.082,0.071,0.185,0.317,0.0,0.042,0.058,0.049,0.221,0.148,0.152,0.125,…	0.111,0.055,0.208,0.084,0.313,0.174,0.16,0.113,0.103,0.163,0.198,0.031,0.203,0.206,0.074,0.056,0.119,0.21,0.072,0.159,0.065,0.131,0.058,0.126,0.058,0.106,0.178,0.122,0.419,0.219,0.194,0.09,0.048,0.219,0.379,0.045,0.051,0.118,0.121,0.432,0.051,0.177,0.39,0.49,0.183,0.215,0.057,0.033,0.103,0.231,0.0,0.125,0.249,0.129,0.18,0.26,0.063,0.075,0.141,0.445,0.191,0.073,0.074,0.166,0.354	-0.016		0.105	0.136	0.072	0.126	0.043	0.156	0.122	0.137	0.154	0.361	0.055	0.065	0.094	0.118	0.102	0.144	0.242	0
OSBPL9--Event_ID: 13243 (Arc2-Arc3:MXE)			81926	OSBPL9	OSBPL9	chr1	+			51750144	51750195	51756319	51756358	51748368	51748398	51760689	51760780		81926	99,357,606,682,578,451,169,404,388,155,293,237,66,327,456,660,683,38,406,26,454,185,475,260,303,239,181,9,288,564,359,581,456,333,716,313,407,39,103,247,131,309,733,249,447,661,617,486,298,29,546,62,483,37,307,146,213,44,223,222,15,270,232,358,594,529,180,237,804,23,267	6,72,82,80,111,133,32,71,121,138,37,35,7,62,56,104,99,17,107,33,97,42,80,29,180,18,32,0,51,99,68,126,76,67,70,49,94,5,33,49,12,14,67,57,104,91,99,62,40,1,56,7,73,13,66,132,16,3,31,27,4,28,26,108,124,40,46,61,153,3,38	10,54,434,347,256,212,275,373,381,303,133,237,208,349,493,95,261,420,523,614,507,364,634,145,533,111,682,220,136,198,439,352,305,953,70,34,554,403,312,140,410,186,51,101,324,91,639,522,268,324,98,84,290,182,333,129,216,730,202,111,413,973,502,199,16	8,20,70,73,58,48,40,57,56,32,21,28,41,92,137,6,35,77,68,105,89,85,114,45,91,20,107,47,14,40,87,39,79,147,13,4,77,54,32,28,54,36,53,52,80,43,58,61,23,47,12,13,33,37,60,33,46,108,39,101,32,265,52,84,2	124	112	0.509906	1	0.937,0.817,0.87,0.885,0.825,0.754,0.827,0.837,0.743,0.504,0.877,0.859,0.895,0.827,0.88,0.851,0.862,0.669,0.774,0.416,0.809,0.799,0.843,0.89,0.603,0.923,0.836,1.0,0.836,0.837,0.827,0.806,0.844,0.818,0.902,0.852,0.796,0.876,0.738,0.82,0.908,0.952,0.908,0.798,0.795,0.868,0.849,0.876,0.871,0.963,0.898,0.889,0.857,0.72,0.808,0.5,0.923,0.93,0.867,0.881,0.772,0.897,0.89,0.75,0.812,0.923,0.779,0.778,0.8…	0.53,0.709,0.848,0.811,0.799,0.8,0.861,0.855,0.86,0.895,0.851,0.884,0.821,0.774,0.765,0.935,0.871,0.831,0.874,0.841,0.837,0.795,0.834,0.744,0.841,0.834,0.852,0.809,0.898,0.817,0.82,0.891,0.777,0.854,0.829,0.885,0.867,0.871,0.898,0.819,0.873,0.824,0.465,0.637,0.785,0.657,0.909,0.885,0.913,0.862,0.881,0.854,0.888,0.816,0.834,0.779,0.809,0.859,0.824,0.498,0.921,0.768,0.897,0.682,0.878	0.01		0.937	0.817	0.87	0.885	0.825	0.754	0.827	0.837	0.743	0.504	0.877	0.859	0.895	0.827	0.88	0.851	0.862	0.669
OSBPL9--Event_ID: 15740 (Arc1-Arc3:MXE)			81921	OSBPL9	OSBPL9	chr1	+			51748368	51748398	51750144	51750195	51746709	51746757	51756319	51756358		81921	30,108,147,182,179,164,63,89,149,95,65,69,16,75,106,179,186,11,112,14,128,75,120,81,136,39,33,2,81,161,89,166,133,112,172,97,127,18,43,63,38,92,198,67,147,137,154,165,64,9,139,18,118,13,90,72,60,25,80,51,3,52,54,115,162,135,54,68,231,3,88	18,96,102,101,124,203,40,77,145,164,33,67,14,82,69,120,115,0,91,31,122,69,101,46,209,34,32,9,68,122,77,157,113,98,105,55,90,9,37,46,16,13,78,76,122,118,109,89,59,9,88,12,105,8,76,147,17,7,72,23,5,45,32,144,168,61,54,57,175,8,58	10,11,113,106,62,77,82,112,87,90,33,57,76,94,171,26,61,118,134,163,130,104,166,47,178,19,145,64,47,66,133,88,96,268,14,6,141,124,104,40,110,59,30,44,113,31,166,128,61,88,21,13,76,64,88,38,65,169,67,53,103,298,125,69,9	10,15,76,108,73,63,47,64,72,54,42,41,59,89,141,18,48,102,94,125,139,91,112,53,129,19,153,43,42,65,131,75,109,210,12,9,116,92,46,28,68,66,53,89,96,44,71,81,34,59,9,12,61,50,54,38,79,149,73,129,56,307,86,89,12	103	124	0.119992	1	0.667,0.575,0.634,0.684,0.635,0.493,0.655,0.582,0.553,0.411,0.703,0.554,0.579,0.524,0.649,0.642,0.661,1.0,0.597,0.352,0.558,0.567,0.589,0.679,0.439,0.58,0.554,0.211,0.589,0.614,0.582,0.56,0.586,0.579,0.664,0.68,0.629,0.707,0.583,0.622,0.741,0.895,0.753,0.515,0.592,0.583,0.63,0.691,0.566,0.546,0.655,0.644,0.575,0.662,0.588,0.371,0.809,0.811,0.572,0.727,0.419,0.582,0.67,0.49,0.537,0.727,0.546,0.59,…	0.546,0.469,0.642,0.542,0.506,0.595,0.677,0.678,0.593,0.667,0.486,0.626,0.608,0.56,0.594,0.635,0.605,0.582,0.632,0.611,0.53,0.579,0.641,0.516,0.624,0.546,0.533,0.642,0.574,0.55,0.55,0.586,0.515,0.606,0.584,0.445,0.594,0.619,0.731,0.632,0.661,0.518,0.405,0.373,0.586,0.459,0.738,0.655,0.684,0.642,0.737,0.566,0.6,0.606,0.662,0.546,0.498,0.577,0.525,0.331,0.689,0.539,0.636,0.483,0.474	0.023		0.667	0.575	0.634	0.684	0.635	0.493	0.655	0.582	0.553	0.411	0.703	0.554	0.579	0.524	0.649	0.642	0.661	1
OSBPL9--Event_ID: 54774 (Arc2-Arc3:SE)	OSBPL9--Event_ID: 60320 (Arc1-Arc3:SE)		182822	OSBPL9	OSBPL9	chr1	+	51756319	51756358					51750144	51750195	51760689	51760780		182822	31,191,213,222,272,411,92,160,320,384,83,118,25,171,147,264,238,22,229,70,247,134,198,99,476,66,75,10,146,264,182,318,224,195,195,123,223,13,91,113,24,39,176,164,269,232,228,177,129,12,179,15,199,31,159,336,38,11,119,59,8,87,64,294,340,114,114,130,394,19,106	58,180,324,383,300,164,99,212,186,23,159,123,31,152,251,350,393,12,191,1,225,95,261,143,61,129,77,2,131,291,174,276,221,163,385,170,188,19,50,117,75,153,435,134,221,330,318,271,157,20,314,41,259,16,150,13,123,25,106,142,4,143,130,177,299,311,71,131,396,19,150	20,32,180,200,152,136,95,145,151,91,73,76,122,225,333,30,99,201,198,283,258,205,272,147,244,52,297,106,63,103,271,130,222,397,34,13,213,163,94,64,137,118,115,165,207,106,145,171,59,121,28,29,118,94,126,75,141,283,125,271,100,689,167,189,18	9,23,230,176,120,108,164,198,182,169,58,127,99,163,244,59,168,189,261,327,268,159,313,76,266,51,337,120,67,86,207,186,125,509,33,10,282,233,172,77,212,99,5,16,161,33,347,288,157,174,53,43,154,100,167,58,116,395,94,7,228,462,249,81,7	112	74	0.417316	1	0.261,0.412,0.303,0.277,0.375,0.623,0.38,0.333,0.532,0.917,0.256,0.388,0.348,0.426,0.279,0.333,0.286,0.548,0.442,0.979,0.42,0.482,0.334,0.314,0.838,0.253,0.392,0.768,0.424,0.375,0.409,0.432,0.401,0.441,0.251,0.323,0.439,0.311,0.546,0.39,0.175,0.144,0.211,0.447,0.446,0.317,0.321,0.301,0.352,0.284,0.274,0.195,0.337,0.561,0.412,0.945,0.17,0.225,0.426,0.215,0.569,0.287,0.245,0.523,0.429,0.195,0.515,0…	0.595,0.479,0.341,0.429,0.456,0.454,0.277,0.326,0.354,0.262,0.454,0.283,0.449,0.477,0.474,0.251,0.28,0.413,0.334,0.364,0.389,0.46,0.365,0.561,0.377,0.403,0.368,0.369,0.383,0.442,0.464,0.316,0.54,0.34,0.405,0.462,0.333,0.316,0.265,0.354,0.299,0.441,0.938,0.872,0.459,0.68,0.216,0.282,0.199,0.315,0.259,0.308,0.336,0.383,0.333,0.461,0.445,0.321,0.468,0.962,0.225,0.496,0.307,0.607,0.629	-0.016		0.261	0.412	0.303	0.277	0.375	0.623	0.38	0.333	0.532	0.917	0.256	0.388	0.348	0.426	0.279	0.333	0.286	0.548
PACRGL--Event_ID: 44267 (Arc1-Arc3:SE)			132883	PACRGL	PACRGL	chr4	+	20707802	20707870					20704659	20704814	20712787	20712922		132883	51,52,38,87,105,73,33,64,49,36,31,30,10,51,52,91,48,31,25,14,68,27,51,47,37,103,35,21,35,56,32,54,55,47,87,38,50,15,14,49,24,59,68,57,90,64,40,42,75,14,71,34,136,28,54,40,73,33,33,9,1,53,41,107,53,71,41,22,109,18,33	9,8,9,12,24,13,7,8,16,0,29,11,10,17,22,47,15,6,13,0,31,4,9,27,12,9,6,3,5,7,8,19,20,10,27,5,11,2,3,3,2,32,14,16,20,19,25,11,9,0,25,7,22,1,12,0,12,3,15,10,0,7,11,9,24,13,7,11,26,0,12	7,50,119,49,33,34,23,40,54,87,71,28,31,61,54,31,44,97,40,95,100,84,50,26,65,30,45,42,14,14,54,61,92,93,35,12,73,51,151,40,61,33,28,32,54,5,86,48,31,31,47,28,54,68,66,66,32,50,23,30,133,95,54,36,29	4,14,2,14,4,7,14,13,14,13,4,1,10,23,5,5,10,17,11,21,19,21,12,8,17,11,41,22,7,5,5,22,30,7,13,5,22,20,68,10,24,10,0,1,5,1,16,23,1,9,15,5,16,8,16,0,20,29,4,0,21,6,7,5,2	141	74	0.641495	1	0.748,0.773,0.689,0.792,0.697,0.747,0.712,0.808,0.616,1.0,0.359,0.589,0.344,0.612,0.554,0.504,0.627,0.731,0.502,1.0,0.535,0.78,0.748,0.477,0.618,0.857,0.754,0.786,0.786,0.808,0.677,0.599,0.591,0.712,0.628,0.8,0.705,0.797,0.71,0.896,0.863,0.492,0.718,0.652,0.703,0.639,0.456,0.667,0.814,1.0,0.598,0.718,0.764,0.936,0.703,1.0,0.761,0.852,0.536,0.321,1.0,0.799,0.662,0.862,0.537,0.741,0.755,0.512,0.688…	0.479,0.652,0.969,0.647,0.812,0.718,0.463,0.618,0.669,0.778,0.903,0.936,0.619,0.582,0.85,0.765,0.698,0.75,0.656,0.704,0.734,0.677,0.686,0.63,0.667,0.589,0.365,0.5,0.512,0.595,0.85,0.593,0.617,0.875,0.586,0.557,0.635,0.572,0.538,0.677,0.572,0.634,1.0,0.944,0.85,0.724,0.738,0.523,0.942,0.644,0.622,0.746,0.639,0.817,0.684,1.0,0.456,0.475,0.751,1.0,0.769,0.893,0.802,0.791,0.884	0.002		0.748	0.773	0.689	0.792	0.697	0.747	0.712	0.808	0.616	1	0.359	0.589	0.344	0.612	0.554	0.504	0.627	0.731
PALLD--Event_ID: 5406 (Arc1-Arc2:SE)			15320	PALLD	PALLD	chr4	+	168896548	168896599					168894578	168894677	168898492	168898714		15320	0,1,6,1,2,0,0,8,0,4,0,0,0,1,1,1,0,0,0,0,9,1,0,0,0,0,0,0,2,1,0,1,0,0,0,0,2,0,0,0,13,0,0,3,1,0,4,0,0,0,0,0,0,0,1,0,0,0,0,39,0,1,0,0,3,1,39,0,0,2,0	40,49,198,378,187,139,87,75,89,218,80,37,12,203,244,641,60,5,127,38,707,23,127,31,249,107,150,4,123,120,141,118,220,145,156,116,143,23,127,69,23,56,308,89,302,184,311,302,124,23,174,16,191,13,349,101,38,13,121,124,7,82,59,164,355,264,256,245,358,5,133	0,0,0,0,0,0,10,1,0,169,0,0,0,0,0,1,0,0,1,0,0,0,0,0,0,0,0,0,285,8,0,0,0,3,0,0,3,1,0,8,0,1,0,0,1,0,1,1,2,90,0,0,40,2,4,39,0,0,3,0,1,2,1,0,0	9,34,211,109,39,69,352,140,151,144,75,145,103,245,180,32,82,65,153,283,316,289,68,57,167,28,110,257,85,414,100,153,201,563,55,4,302,586,22,132,150,265,50,65,492,47,167,363,100,382,12,5,185,201,285,201,184,289,265,42,119,86,127,76,4	124	74	2.94938e-07	0.000442781	0.0,0.012,0.018,0.002,0.006,0.0,0.0,0.06,0.0,0.011,0.0,0.0,0.0,0.003,0.002,0.001,0.0,0.0,0.0,0.0,0.008,0.025,0.0,0.0,0.0,0.0,0.0,0.0,0.01,0.005,0.0,0.005,0.0,0.0,0.0,0.0,0.008,0.0,0.0,0.0,0.252,0.0,0.0,0.02,0.002,0.0,0.008,0.0,0.0,0.0,0.0,0.0,0.0,0.0,0.002,0.0,0.0,0.0,0.0,0.158,0.0,0.007,0.0,0.0,0.005,0.002,0.083,0.0,0.0,0.193,0.0	0.0,0.0,0.0,0.0,0.0,0.0,0.017,0.004,0.0,0.412,0.0,0.0,0.0,0.0,0.0,0.018,0.0,0.0,0.004,0.0,0.0,0.0,0.0,0.0,0.0,0.0,0.0,0.0,0.667,0.011,0.0,0.0,0.0,0.003,0.0,0.0,0.006,0.001,0.0,0.035,0.0,0.002,0.0,0.0,0.001,0.0,0.004,0.002,0.012,0.123,0.0,0.0,0.114,0.006,0.008,0.104,0.0,0.0,0.007,0.0,0.005,0.014,0.005,0.0,0.0	-0.012		0	0.012	0.018	0.002	0.006	0	0	0.06	0	0.011	0	0	0	0.003	0.002	0.001	0	0
PALM--Event_ID: 41875 (Arc1-Arc3:SE)	PALM--Event_ID: 45099 (Arc1-Arc2:SE)		125484	PALM	PALM	chr19	+	740351	740483					736018	736078	746284	748330		125484	8,45,64,39,78,39,26,48,40,758,48,37,10,50,25,86,27,2,124,195,125,37,65,23,111,31,52,8,47,104,48,36,35,118,13,66,33,6,207,20,97,13,33,16,79,39,34,28,23,41,45,26,45,2,42,459,46,6,11,130,0,20,8,213,36,41,51,30,71,8,55	24,151,245,60,449,282,42,108,213,141,135,189,24,334,20,327,111,5,199,37,184,35,226,114,66,266,219,66,141,266,257,171,60,255,153,124,204,7,89,131,117,7,538,5,316,228,174,149,104,25,160,109,311,3,129,98,133,15,51,85,0,82,129,411,102,97,225,90,186,4,91	5,16,71,44,36,38,86,14,44,93,49,9,104,62,24,16,104,43,51,60,31,43,34,90,82,25,85,22,73,37,49,22,35,120,62,18,27,47,2,76,24,52,162,304,95,31,48,75,71,30,4,59,122,46,64,73,4,56,45,451,43,110,41,38,57	22,22,285,153,70,146,194,45,141,151,67,39,141,83,257,12,188,82,163,212,243,219,244,165,697,124,213,101,29,33,101,133,200,289,117,33,231,38,4,56,344,96,43,43,180,13,246,328,166,52,5,218,113,154,156,109,12,318,73,51,71,557,366,118,18	148	74	1	1	0.143,0.13,0.116,0.245,0.08,0.065,0.236,0.182,0.086,0.729,0.151,0.089,0.172,0.07,0.385,0.116,0.108,0.167,0.238,0.725,0.254,0.346,0.126,0.092,0.457,0.055,0.106,0.057,0.143,0.164,0.085,0.095,0.226,0.188,0.041,0.21,0.075,0.3,0.538,0.071,0.293,0.481,0.03,0.615,0.111,0.079,0.089,0.086,0.1,0.451,0.123,0.107,0.067,0.25,0.14,0.701,0.147,0.167,0.097,0.433,NA,0.109,0.03,0.206,0.15,0.174,0.102,0.143,0.16,0.…	0.102,0.267,0.111,0.126,0.205,0.115,0.181,0.135,0.135,0.235,0.268,0.103,0.269,0.272,0.045,0.4,0.217,0.208,0.135,0.124,0.06,0.089,0.065,0.214,0.056,0.092,0.166,0.098,0.557,0.359,0.195,0.076,0.08,0.172,0.209,0.214,0.055,0.382,0.2,0.404,0.034,0.213,0.653,0.779,0.209,0.544,0.089,0.103,0.176,0.224,0.286,0.119,0.351,0.13,0.17,0.251,0.143,0.081,0.236,0.816,0.232,0.09,0.053,0.139,0.613	-0.014		0.143	0.13	0.116	0.245	0.08	0.065	0.236	0.182	0.086	0.729	0.151	0.089	0.172	0.07	0.385	0.116	0.108	0.167
PARD3--Event_ID: 25926 (Arc2-Arc3:SE)			85518	PARD3	PARD3	chr10	-	34336198	34336240					34331116	34331344	34337274	34337426		85518	29,131,215,157,160,149,40,158,133,42,179,162,23,132,213,232,107,6,121,25,135,96,243,85,73,187,173,100,205,150,99,191,122,126,205,181,131,32,80,141,80,156,248,61,159,285,141,180,101,119,201,127,128,45,155,75,160,73,132,110,5,125,270,169,107,241,91,51,226,58,99	7,28,31,30,64,37,4,12,42,5,17,44,3,35,16,39,8,9,31,2,57,9,37,7,26,32,23,4,107,19,24,40,32,22,80,6,16,13,61,23,35,96,77,22,18,27,76,45,17,56,52,4,24,8,16,9,10,4,34,141,17,17,29,5,104,48,75,135,75,38,26	72,29,77,117,61,124,159,61,158,156,106,144,138,70,127,95,206,88,149,91,191,124,143,114,152,128,161,85,29,38,131,83,124,242,114,136,223,209,71,133,123,130,58,91,139,35,208,248,171,132,10,71,106,296,117,154,194,256,161,45,157,174,168,111,24	33,40,18,28,31,9,95,84,48,114,21,31,38,80,20,22,94,42,34,103,16,29,16,57,26,19,58,78,87,35,24,37,6,49,65,0,82,27,2,106,36,45,6,7,69,14,33,18,20,174,7,5,58,31,20,83,40,33,29,1,43,3,23,30,2	115	74	0.0786427	1	0.727,0.751,0.817,0.771,0.617,0.722,0.865,0.894,0.671,0.844,0.871,0.703,0.831,0.708,0.895,0.793,0.896,0.3,0.715,0.889,0.604,0.873,0.809,0.887,0.644,0.79,0.829,0.941,0.552,0.836,0.726,0.754,0.71,0.787,0.622,0.951,0.84,0.613,0.458,0.798,0.595,0.511,0.675,0.641,0.85,0.872,0.544,0.72,0.793,0.578,0.713,0.953,0.774,0.784,0.862,0.843,0.911,0.922,0.714,0.334,0.159,0.826,0.857,0.956,0.398,0.764,0.438,0.19…	0.584,0.318,0.734,0.729,0.559,0.899,0.519,0.318,0.679,0.468,0.765,0.749,0.7,0.36,0.803,0.735,0.585,0.574,0.738,0.362,0.885,0.733,0.852,0.563,0.79,0.813,0.641,0.412,0.177,0.411,0.778,0.591,0.93,0.761,0.53,1.0,0.636,0.833,0.958,0.447,0.687,0.65,0.862,0.893,0.565,0.617,0.802,0.899,0.846,0.328,0.479,0.901,0.54,0.86,0.79,0.544,0.757,0.833,0.781,0.967,0.701,0.974,0.825,0.704,0.885	0.037		0.727	0.751	0.817	0.771	0.617	0.722	0.865	0.894	0.671	0.844	0.871	0.703	0.831	0.708	0.895	0.793	0.896	0.3
PATZ1--Event_ID: 45425 (Arc2-Arc3:SE)	PATZ1--Event_ID: 49985 (Arc1-Arc3:SE)		150941	PATZ1	PATZ1	chr22	-	31328786	31328859					31325803	31327309	31335691	31335863		150941	10,87,56,165,103,121,93,48,167,75,99,96,1,116,59,165,83,2,62,28,172,56,140,78,131,57,59,35,53,173,50,118,147,160,96,55,59,14,39,177,25,42,106,80,122,74,82,75,86,14,22,33,55,28,115,85,54,15,77,24,4,70,40,85,139,65,110,76,103,28,104	38,294,303,408,437,470,241,241,412,90,334,255,48,379,262,504,276,37,338,26,498,121,402,304,204,399,260,89,242,401,177,381,309,345,491,188,310,26,110,527,164,151,419,189,393,239,357,322,305,44,169,96,315,31,404,61,223,51,187,136,8,226,351,445,432,328,296,338,460,30,350	11,9,141,104,93,69,64,41,94,45,30,64,128,155,82,73,39,110,66,147,110,227,188,86,77,32,79,88,31,20,45,53,69,148,35,13,96,130,19,11,53,71,74,124,93,68,86,88,66,58,9,58,94,47,83,119,60,112,79,58,98,210,104,174,25	47,55,423,348,141,242,205,177,347,185,160,381,372,414,344,362,345,219,278,522,419,421,375,156,373,161,298,366,48,112,223,190,393,482,159,48,367,422,51,120,362,255,32,54,294,134,300,264,302,281,27,261,282,272,230,419,231,417,228,30,247,649,539,244,19	146	74	0.446573	1	0.118,0.13,0.086,0.17,0.107,0.115,0.164,0.092,0.17,0.297,0.131,0.16,0.01,0.134,0.102,0.142,0.132,0.027,0.085,0.353,0.149,0.19,0.15,0.115,0.246,0.068,0.103,0.166,0.1,0.179,0.125,0.136,0.194,0.19,0.09,0.129,0.088,0.214,0.152,0.145,0.072,0.124,0.114,0.177,0.136,0.136,0.104,0.106,0.125,0.139,0.062,0.148,0.081,0.314,0.126,0.414,0.109,0.13,0.173,0.082,0.202,0.136,0.055,0.088,0.14,0.091,0.159,0.102,0.10…	0.106,0.077,0.145,0.132,0.251,0.126,0.137,0.105,0.121,0.11,0.087,0.078,0.149,0.159,0.108,0.093,0.054,0.203,0.107,0.125,0.117,0.215,0.203,0.218,0.095,0.092,0.118,0.109,0.247,0.083,0.093,0.124,0.082,0.135,0.1,0.121,0.117,0.135,0.159,0.044,0.069,0.124,0.54,0.538,0.138,0.205,0.127,0.145,0.1,0.095,0.145,0.101,0.145,0.081,0.155,0.126,0.116,0.12,0.149,0.495,0.167,0.141,0.089,0.265,0.4	-0.01		0.118	0.13	0.086	0.17	0.107	0.115	0.164	0.092	0.17	0.297	0.131	0.16	0.01	0.134	0.102	0.142	0.132	0.027
PDE4DIP--Event_ID: 14410 (Arc2-Arc3:SE)	PDE4DIP--Event_ID: 17124 (Arc1-Arc2:SE)		48487	PDE4DIP	PDE4DIP	chr1	+	149012590	149012776					149010442	149010595	149016298	149016550		48487	0,0,0,0,0,0,0,1,0,0,0,0,0,0,0,1,0,0,0,0,5,0,0,0,0,0,0,0,0,0,0,0,0,0,0,0,0,0,0,0,120,0,0,0,0,0,0,0,0,0,0,0,0,0,0,0,0,0,0,131,0,0,0,0,0,0,52,0,0,30,0	0,4,2,5,2,3,0,7,6,15,1,1,0,8,7,1,8,0,2,1,3,0,3,2,16,1,2,0,2,1,0,1,2,4,1,2,2,0,4,2,1,0,2,3,15,0,0,3,1,0,1,1,1,0,5,19,0,0,1,1,0,0,0,2,6,0,9,3,0,0,0	0,0,0,0,0,0,17,0,0,396,0,0,0,0,0,0,0,0,0,0,0,0,0,0,0,0,0,0,1108,0,0,0,0,0,0,0,0,0,0,11,0,0,0,0,2,0,2,2,0,17,0,0,198,0,1,25,0,0,0,0,0,0,0,0,0	0,0,2,0,2,2,5,4,0,26,13,1,3,1,2,0,0,0,1,6,0,15,2,0,7,0,0,6,15,1,0,1,0,4,1,0,1,4,0,0,0,0,11,6,1,2,2,1,0,1,0,1,1,1,3,4,0,3,5,11,23,2,1,3,0	148	74	1	1	NA,0.0,0.0,0.0,0.0,0.0,NA,0.067,0.0,0.0,0.0,0.0,NA,0.0,0.0,0.333,0.0,NA,0.0,0.0,0.455,NA,0.0,0.0,0.0,0.0,0.0,NA,0.0,0.0,NA,0.0,0.0,0.0,0.0,0.0,0.0,NA,0.0,0.0,0.984,NA,0.0,0.0,0.0,NA,NA,0.0,0.0,NA,0.0,0.0,0.0,NA,0.0,0.0,NA,NA,0.0,0.985,NA,NA,NA,0.0,0.0,NA,0.743,0.0,NA,1.0,NA	NA,NA,0.0,NA,0.0,0.0,0.63,0.0,NA,0.884,0.0,0.0,0.0,0.0,0.0,NA,NA,NA,0.0,0.0,NA,0.0,0.0,NA,0.0,NA,NA,0.0,0.974,0.0,NA,0.0,NA,0.0,0.0,NA,0.0,0.0,NA,1.0,NA,NA,0.0,0.0,0.5,0.0,0.333,0.5,NA,0.895,NA,0.0,0.99,0.0,0.143,0.758,NA,0.0,0.0,0.0,0.0,0.0,0.0,0.0,NA	-0.082		0	0	0	0	0	0	0	0.067	0	0	0	0	0	0	0	0.333	0	0
PDGFA--Event_ID: 30067 (Arc1-Arc3:SE)	PDGFA--Event_ID: 27378 (Arc2-Arc3:SE)		89999	PDGFA	PDGFA	chr7	-	500430	500499					497259	498574	501115	501242		89999	0,0,4,0,0,0,17,3,1,300,0,0,0,3,3,1,2,0,0,82,1,0,0,0,17,0,5,1,0,0,1,3,0,1,0,0,0,0,0,0,2,4,0,2,6,0,6,0,0,0,0,12,0,0,1,220,0,0,3,0,0,0,0,0,0,0,0,0,1,5,0	3,26,51,141,65,75,78,26,61,56,32,12,4,100,12,75,100,12,23,9,95,8,2,31,79,29,97,15,70,28,24,22,24,41,7,43,30,15,66,66,62,69,8,60,82,38,66,8,74,31,18,77,82,8,56,36,6,16,142,66,20,41,20,47,82,82,42,17,86,81,51	0,0,0,0,0,1,0,0,0,0,0,0,1,1,0,3,0,0,2,5,3,0,2,1,1,0,0,0,0,1,2,0,0,14,12,1,3,1,0,4,1,0,70,157,7,20,2,63,0,0,1,2,0,0,2,1,0,0,0,175,9,1,0,0,3	34,9,40,126,37,99,53,57,36,108,47,40,34,29,78,65,77,35,231,80,61,44,54,67,45,49,44,61,198,83,27,13,46,77,40,23,171,67,26,206,37,16,42,67,36,102,64,364,18,39,9,38,74,7,44,58,16,20,85,49,94,26,44,42,123	142	74	0.0257267	1	0.0,0.0,0.039,0.0,0.0,0.0,0.102,0.057,0.008,0.736,0.0,0.0,0.0,0.015,0.115,0.007,0.01,0.0,0.0,0.826,0.005,0.0,0.0,0.0,0.101,0.0,0.026,0.034,0.0,0.0,0.021,0.066,0.0,0.013,0.0,0.0,0.0,0.0,0.0,0.0,0.017,0.029,0.0,0.017,0.037,0.0,0.045,0.0,0.0,0.0,0.0,0.075,0.0,0.0,0.009,0.761,0.0,0.0,0.011,0.0,0.0,0.0,0.0,0.0,0.0,0.0,0.0,0.0,0.006,0.031,0.0	0.0,0.0,0.0,0.0,0.0,0.005,0.0,0.0,0.0,0.0,0.0,0.0,0.015,0.018,0.0,0.023,0.0,0.0,0.004,0.032,0.025,0.0,0.019,0.008,0.011,0.0,0.0,0.0,0.0,0.006,0.037,0.0,0.0,0.087,0.135,0.022,0.009,0.008,0.0,0.01,0.014,0.0,0.465,0.55,0.092,0.093,0.016,0.083,0.0,0.0,0.055,0.027,0.0,0.0,0.023,0.009,0.0,0.0,0.0,0.65,0.048,0.02,0.0,0.0,0.013	0.005		0	0	0.039	0	0	0	0.102	0.057	0.008	0.736	0	0	0	0.015	0.115	0.007	0.01	0
PDLIM5--Event_ID: 78979 (Arc1-Arc2:SE)	PDLIM5--Event_ID: 66364 (Arc2-Arc3:SE)		222672	PDLIM5	PDLIM5	chr4	+	94584985	94585003					94575942	94576034	94585564	94585737		222672	0,1,7,2,7,7,15,3,3,23,0,1,0,3,3,0,1,0,2,2,1,0,0,0,2,1,0,0,0,4,2,3,0,4,1,0,1,1,1,0,57,0,5,13,4,5,1,3,6,0,2,0,7,0,1,8,0,0,1,134,0,1,0,1,6,7,58,1,7,80,1	19,65,154,70,69,128,167,45,57,112,30,17,5,115,94,141,59,2,89,27,81,12,64,39,108,106,48,12,50,99,76,107,26,136,61,5,53,7,28,37,24,34,167,222,152,70,62,116,34,13,35,10,131,21,50,88,18,9,30,65,5,33,36,28,240,98,137,67,178,21,31	4,2,3,4,2,2,26,12,1,167,4,0,1,4,3,1,3,1,1,6,1,4,0,11,1,1,3,5,339,4,0,1,0,3,1,2,3,2,0,14,5,0,2,6,2,1,2,5,11,93,0,0,121,2,5,70,0,2,0,8,2,1,2,0,0	14,54,206,84,13,58,132,35,74,113,83,40,27,85,41,30,66,41,52,185,73,83,35,69,171,16,67,35,26,164,48,36,146,149,25,3,156,43,11,14,186,22,35,44,62,37,120,83,77,88,7,15,57,77,61,60,51,130,79,49,86,52,42,25,5	91	74	0.0134693	1	0.0,0.012,0.036,0.023,0.076,0.043,0.068,0.051,0.041,0.143,0.0,0.046,0.0,0.021,0.025,0.0,0.014,0.0,0.018,0.057,0.01,0.0,0.0,0.0,0.015,0.008,0.0,0.0,0.0,0.032,0.021,0.022,0.0,0.023,0.013,0.0,0.015,0.104,0.028,0.0,0.659,0.0,0.024,0.045,0.021,0.055,0.013,0.021,0.125,0.0,0.044,0.0,0.042,0.0,0.016,0.069,0.0,0.0,0.026,0.626,0.0,0.024,0.0,0.028,0.02,0.055,0.256,0.012,0.031,0.756,0.026	0.189,0.029,0.012,0.037,0.111,0.027,0.138,0.218,0.011,0.546,0.038,0.0,0.029,0.037,0.056,0.026,0.036,0.019,0.015,0.026,0.011,0.038,0.0,0.115,0.005,0.048,0.035,0.104,0.914,0.019,0.0,0.022,0.0,0.016,0.032,0.352,0.015,0.036,0.0,0.448,0.021,0.0,0.044,0.1,0.026,0.022,0.013,0.047,0.104,0.462,0.0,0.0,0.633,0.021,0.062,0.487,0.0,0.012,0.0,0.117,0.019,0.015,0.037,0.0,0.0	-0.037		0	0.012	0.036	0.023	0.076	0.043	0.068	0.051	0.041	0.143	0	0.046	0	0.021	0.025	0	0.014	0
PELO--Event_ID: 41080 (Arc1-Arc3:SE)			123303	PELO	PELO	chr5	+	52799884	52801120					52787939	52788414	52801408	52802617		123303	78,121,164,132,128,149,62,128,146,150,64,104,22,140,208,130,57,18,204,64,142,67,159,86,97,83,209,25,133,64,44,125,111,63,147,105,118,26,93,83,69,96,267,101,230,86,84,127,97,78,113,54,109,51,101,132,67,33,113,303,32,62,87,85,124,180,146,111,214,25,110	5,12,3,3,2,0,7,7,2,18,1,5,0,15,5,1,4,0,8,14,7,0,2,2,9,2,9,0,10,2,8,0,0,4,0,1,2,5,15,1,3,3,5,0,19,2,3,1,2,5,4,1,2,2,0,23,1,1,4,5,0,4,0,1,0,6,8,3,7,0,6	12,63,200,93,119,125,281,140,138,106,162,66,117,98,103,60,66,70,62,150,124,114,81,246,124,73,224,89,121,78,113,97,112,167,113,28,85,116,99,82,99,61,68,99,174,40,138,198,87,123,39,36,102,242,108,142,110,116,98,81,163,92,65,101,26	0,5,8,2,4,4,6,4,5,1,16,0,0,4,2,0,2,5,4,7,6,0,1,37,0,2,5,3,7,5,1,4,6,5,0,2,4,3,2,1,4,4,15,19,4,3,7,10,8,2,3,1,6,1,12,4,3,3,1,8,4,9,0,7,0	148	74	0.324046	1	0.886,0.834,0.965,0.957,0.97,1.0,0.816,0.901,0.973,0.806,0.97,0.912,1.0,0.824,0.954,0.985,0.877,1.0,0.927,0.696,0.91,1.0,0.975,0.956,0.843,0.954,0.921,1.0,0.869,0.941,0.733,1.0,1.0,0.887,1.0,0.981,0.967,0.722,0.756,0.976,0.92,0.941,0.964,1.0,0.858,0.956,0.933,0.984,0.96,0.886,0.934,0.964,0.965,0.927,1.0,0.742,0.971,0.943,0.934,0.968,1.0,0.886,1.0,0.977,1.0,0.938,0.901,0.949,0.939,1.0,0.902	1.0,0.863,0.926,0.959,0.937,0.94,0.959,0.946,0.932,0.981,0.835,1.0,1.0,0.925,0.963,1.0,0.943,0.875,0.886,0.915,0.912,1.0,0.976,0.769,1.0,0.948,0.957,0.937,0.896,0.886,0.983,0.924,0.903,0.944,1.0,0.875,0.914,0.951,0.961,0.976,0.925,0.884,0.694,0.723,0.956,0.87,0.908,0.908,0.845,0.969,0.867,0.947,0.895,0.992,0.818,0.947,0.948,0.951,0.98,0.835,0.953,0.836,1.0,0.878,1.0	0.004		0.886	0.834	0.965	0.957	0.97	1	0.816	0.901	0.973	0.806	0.97	0.912	1	0.824	0.954	0.985	0.877	1
PHF21A--Event_ID: 28734 (Arc2-Arc3:SE)			94445	PHF21A	PHF21A	chr11	-	45946075	45946098					45938156	45938312	45948885	45948946		94445	2,5,2,5,6,3,1,18,1,0,9,2,2,2,2,10,13,0,4,0,4,1,5,2,2,8,5,0,0,4,3,9,13,1,8,0,4,0,1,4,1,3,0,0,4,5,1,7,1,0,8,0,9,0,6,0,14,2,2,3,0,10,3,9,6,4,24,7,5,1,1	1,4,7,4,2,0,0,5,0,2,3,1,0,8,4,2,5,0,0,1,1,0,0,1,3,5,5,4,0,1,0,9,0,4,5,0,1,0,0,2,1,0,4,2,3,1,2,0,0,0,2,1,0,0,0,2,2,2,3,0,0,1,2,3,1,0,0,1,1,0,5	0,9,3,3,0,3,4,2,5,13,0,7,2,2,5,3,0,0,4,6,9,9,6,2,5,0,1,0,1,4,7,3,9,7,2,4,7,5,13,3,5,6,0,0,3,3,5,16,3,7,0,10,0,6,4,9,3,1,3,0,6,3,6,3,0	1,0,3,1,0,6,0,1,1,4,0,0,0,2,0,1,0,2,0,5,7,4,2,0,16,1,3,3,0,2,1,1,3,2,0,0,1,1,0,2,3,0,1,1,1,0,2,6,0,0,0,0,0,1,3,0,2,1,0,3,4,1,0,0,0	96	74	1	1	0.607,0.491,0.18,0.491,0.698,1.0,1.0,0.735,1.0,0.0,0.698,0.607,1.0,0.162,0.278,0.794,0.667,NA,1.0,0.0,0.755,1.0,1.0,0.607,0.339,0.552,0.435,0.0,NA,0.755,1.0,0.435,1.0,0.162,0.552,NA,0.755,NA,1.0,0.607,0.435,1.0,0.0,0.0,0.507,0.794,0.278,1.0,1.0,NA,0.755,0.0,1.0,NA,1.0,0.0,0.844,0.435,0.339,1.0,NA,0.885,0.536,0.698,0.822,1.0,1.0,0.844,0.794,1.0,0.134	0.0,1.0,0.435,0.698,NA,0.278,1.0,0.607,0.794,0.715,NA,1.0,1.0,0.435,1.0,0.698,NA,0.0,1.0,0.481,0.498,0.634,0.698,1.0,0.194,0.0,0.204,0.0,1.0,0.607,0.844,0.698,0.698,0.73,1.0,1.0,0.844,0.794,1.0,0.536,0.562,1.0,0.0,0.0,0.698,1.0,0.658,0.673,1.0,1.0,NA,1.0,NA,0.822,0.507,1.0,0.536,0.435,1.0,0.0,0.536,0.698,1.0,1.0,NA	-0.033		0.607	0.491	0.18	0.491	0.698	1	1	0.735	1	0	0.698	0.607	1	0.162	0.278	0.794	0.667	0
PICALM--Event_ID: 13829 (Arc2-Arc3:MXE)			85719	PICALM	PICALM	chr11	-			85974707	85974812	85976622	85976682	85957170	85959060	85981128	85981228		85719	105,144,137,179,240,118,43,240,144,25,168,155,19,203,258,310,145,25,199,7,202,176,238,168,66,222,154,32,102,126,132,140,210,133,433,173,113,34,111,153,66,159,211,105,200,219,275,313,165,28,245,135,184,26,185,19,221,64,81,200,9,149,198,85,153,167,240,150,421,45,157	160,364,332,507,566,447,275,590,547,567,403,305,75,558,540,682,501,73,547,204,620,712,587,490,491,388,445,135,414,263,325,567,527,504,719,302,275,166,343,435,136,300,404,351,564,359,646,531,440,129,490,433,478,109,345,724,579,169,301,471,73,264,355,256,474,294,508,332,826,187,354	35,33,217,175,78,226,130,157,196,241,111,120,104,220,194,64,198,112,202,243,279,208,270,72,112,42,213,130,87,89,167,156,94,144,57,158,226,246,83,287,209,155,14,14,152,51,196,210,158,294,20,51,174,239,128,225,123,295,130,9,132,210,102,88,2	141,143,594,458,283,497,280,393,360,466,365,355,256,475,398,293,372,511,455,719,575,593,533,409,254,201,494,477,156,277,396,323,170,364,187,306,589,394,194,545,453,264,351,914,401,385,382,800,287,631,101,126,413,450,348,620,256,706,283,472,533,481,316,373,42	133	148	0.886908	1	0.422,0.306,0.315,0.282,0.321,0.227,0.148,0.312,0.227,0.047,0.317,0.361,0.22,0.288,0.347,0.336,0.244,0.276,0.288,0.037,0.266,0.216,0.311,0.276,0.13,0.389,0.278,0.209,0.215,0.348,0.311,0.216,0.307,0.227,0.401,0.389,0.314,0.186,0.265,0.281,0.351,0.371,0.368,0.25,0.283,0.404,0.321,0.396,0.294,0.195,0.357,0.258,0.3,0.21,0.374,0.028,0.298,0.296,0.23,0.321,0.121,0.386,0.383,0.27,0.264,0.387,0.345,0.335…	0.216,0.204,0.289,0.298,0.235,0.336,0.341,0.308,0.377,0.365,0.253,0.273,0.311,0.34,0.352,0.196,0.372,0.196,0.331,0.273,0.351,0.281,0.36,0.164,0.329,0.189,0.324,0.233,0.383,0.263,0.319,0.35,0.381,0.306,0.253,0.365,0.299,0.41,0.323,0.369,0.339,0.395,0.042,0.017,0.297,0.128,0.363,0.226,0.38,0.341,0.181,0.311,0.319,0.371,0.29,0.288,0.348,0.317,0.338,0.021,0.216,0.327,0.264,0.208,0.05	-0.001		0.422	0.306	0.315	0.282	0.321	0.227	0.148	0.312	0.227	0.047	0.317	0.361	0.22	0.288	0.347	0.336	0.244	0.276
PICALM--Event_ID: 57269 (Arc2-Arc3:SE)			191382	PICALM	PICALM	chr11	-	85978069	85978093					85976622	85976682	85981128	85981228		191382	39,202,98,174,288,255,233,251,418,892,104,90,47,235,149,151,317,53,190,310,263,269,217,156,508,89,135,29,199,148,115,276,215,312,117,50,98,92,243,216,35,135,168,146,342,95,245,129,251,50,99,125,183,37,103,978,155,56,134,169,22,89,63,69,289,115,203,79,282,77,148	118,161,162,206,263,137,52,272,164,28,193,177,21,229,285,350,163,26,224,9,241,202,264,184,77,247,181,34,112,147,151,163,237,146,506,200,136,44,124,176,81,176,238,115,224,255,311,347,188,36,290,148,212,32,213,21,251,66,99,226,10,164,218,100,169,182,264,169,485,46,168	44,50,339,277,228,191,82,181,93,93,219,76,98,174,115,182,100,321,178,394,104,297,107,212,103,60,152,268,85,228,125,105,43,187,108,24,192,143,19,193,127,118,505,1216,239,284,158,774,85,219,58,34,160,82,165,240,65,135,90,648,356,191,102,224,21	50,39,240,183,81,258,142,167,222,281,121,128,108,249,213,78,225,119,220,281,321,233,302,124,127,52,228,151,94,93,188,167,105,159,64,182,252,271,101,325,244,169,17,12,166,60,224,241,171,342,23,60,204,270,139,259,143,331,153,9,154,245,122,102,3	97	74	0.906779	1	0.201,0.489,0.316,0.392,0.455,0.587,0.774,0.413,0.66,0.96,0.291,0.279,0.631,0.439,0.285,0.248,0.597,0.609,0.393,0.963,0.454,0.504,0.385,0.393,0.834,0.216,0.363,0.394,0.575,0.434,0.367,0.564,0.409,0.62,0.15,0.16,0.355,0.615,0.599,0.484,0.248,0.369,0.35,0.492,0.538,0.221,0.375,0.221,0.505,0.514,0.207,0.392,0.397,0.469,0.269,0.973,0.32,0.393,0.508,0.363,0.627,0.293,0.181,0.345,0.566,0.325,0.37,0.263…	0.402,0.494,0.519,0.536,0.682,0.361,0.306,0.453,0.242,0.202,0.58,0.312,0.409,0.348,0.292,0.64,0.253,0.673,0.382,0.517,0.198,0.493,0.213,0.566,0.382,0.468,0.337,0.575,0.408,0.652,0.337,0.324,0.238,0.473,0.563,0.091,0.368,0.287,0.126,0.312,0.284,0.348,0.958,0.987,0.523,0.783,0.35,0.71,0.275,0.328,0.658,0.302,0.374,0.188,0.475,0.414,0.257,0.237,0.31,0.982,0.638,0.373,0.389,0.626,0.842	-0.001		0.201	0.489	0.316	0.392	0.455	0.587	0.774	0.413	0.66	0.96	0.291	0.279	0.631	0.439	0.285	0.248	0.597	0.609
PIGQ--Event_ID: 28828 (Arc2-Arc3:SE)			94804	PIGQ	PIGQ	chr16	+	582247	582309					580857	580972	582882	584136		94804	66,191,423,522,228,317,274,244,373,831,226,309,80,326,219,284,361,28,155,280,181,316,349,129,191,213,168,252,260,450,161,257,241,227,243,327,193,44,117,175,125,87,142,102,338,170,245,270,373,45,70,298,163,37,210,654,310,152,110,140,14,283,341,138,247,231,207,182,377,110,146	13,29,20,0,57,14,20,30,75,111,20,6,14,20,79,23,41,1,107,16,77,31,21,40,10,101,149,18,20,11,41,0,8,44,82,45,20,5,38,56,11,24,79,46,26,41,25,18,1,30,51,43,29,27,26,13,27,16,33,36,4,9,44,73,28,21,29,49,37,11,81	69,35,290,286,214,246,95,205,124,111,115,178,220,115,342,380,278,465,225,171,317,229,230,353,197,55,225,124,94,86,56,225,144,231,149,135,220,241,117,60,237,135,395,577,209,176,64,188,255,235,89,317,235,122,225,182,280,314,122,431,278,344,446,358,123	46,14,68,110,43,63,43,20,61,10,30,29,36,107,21,47,47,10,44,73,36,69,31,19,23,25,85,9,24,32,28,11,41,84,27,38,14,74,12,17,11,15,6,17,47,10,83,31,31,32,10,43,29,57,17,32,31,11,44,10,14,99,60,36,8	135	74	0.0521567	1	0.736,0.783,0.921,1.0,0.687,0.925,0.882,0.817,0.732,0.804,0.861,0.966,0.758,0.899,0.603,0.871,0.828,0.939,0.443,0.906,0.563,0.848,0.901,0.639,0.913,0.536,0.382,0.885,0.877,0.957,0.683,1.0,0.943,0.739,0.619,0.799,0.841,0.828,0.628,0.631,0.862,0.665,0.496,0.549,0.877,0.694,0.843,0.892,0.995,0.451,0.429,0.792,0.755,0.429,0.816,0.965,0.863,0.839,0.646,0.681,0.657,0.945,0.809,0.509,0.829,0.858,0.796,0…	0.451,0.578,0.7,0.588,0.732,0.682,0.548,0.849,0.527,0.859,0.678,0.771,0.77,0.371,0.899,0.816,0.764,0.962,0.737,0.562,0.828,0.645,0.803,0.911,0.824,0.547,0.592,0.883,0.682,0.596,0.523,0.918,0.658,0.601,0.752,0.661,0.896,0.641,0.842,0.659,0.922,0.831,0.973,0.949,0.709,0.906,0.297,0.769,0.818,0.801,0.83,0.802,0.816,0.54,0.879,0.757,0.832,0.94,0.603,0.959,0.916,0.656,0.803,0.845,0.894	0.022		0.736	0.783	0.921	1	0.687	0.925	0.882	0.817	0.732	0.804	0.861	0.966	0.758	0.899	0.603	0.871	0.828	0.939
PLAGL1--Event_ID: 24013 (Arc1-Arc3:SE)	PLAGL1--Event_ID: 21925 (Arc2-Arc3:SE)		72353	PLAGL1	PLAGL1	chr6	-	143965849	143966198					143964786	143964818	143968906	143968978		72353	4,7,11,54,84,37,5,21,11,10,34,15,4,64,50,51,22,5,25,0,38,3,16,3,4,22,25,2,16,25,23,50,24,28,27,14,27,0,25,10,8,7,53,2,66,27,37,22,4,0,10,1,16,0,7,2,9,5,15,102,0,12,2,14,25,15,59,1,46,1,11	3,0,7,1,3,4,0,4,2,18,0,1,1,8,26,5,1,0,10,3,1,1,0,4,3,0,6,0,1,0,0,7,1,3,1,2,0,1,0,0,0,1,8,0,9,6,0,0,0,0,4,0,2,0,1,10,0,0,0,6,0,2,0,0,3,1,9,0,3,0,0	0,10,32,8,13,12,22,61,20,59,7,21,19,25,12,0,1,19,29,32,15,16,14,22,13,5,37,17,24,7,15,19,5,48,15,0,45,11,9,161,55,29,3,3,46,3,64,37,14,97,3,0,21,15,36,43,19,23,19,1,12,18,18,16,0	0,3,1,1,0,3,3,7,4,6,5,1,4,0,4,0,1,0,1,3,4,1,0,1,2,0,1,0,0,2,0,0,1,5,2,0,6,2,8,34,4,0,6,4,0,1,10,9,1,4,0,0,2,1,2,1,2,2,6,5,2,2,2,0,0	148	74	1	1	0.4,1.0,0.44,0.964,0.933,0.822,1.0,0.724,0.733,0.217,1.0,0.882,0.667,0.8,0.49,0.836,0.917,1.0,0.556,0.0,0.95,0.6,1.0,0.273,0.4,1.0,0.676,1.0,0.889,1.0,1.0,0.781,0.923,0.824,0.931,0.778,1.0,0.0,1.0,1.0,1.0,0.778,0.768,1.0,0.786,0.692,1.0,1.0,1.0,NA,0.556,1.0,0.8,NA,0.778,0.091,1.0,1.0,1.0,0.895,NA,0.75,1.0,1.0,0.806,0.882,0.766,1.0,0.885,1.0,1.0	NA,0.625,0.941,0.8,1.0,0.667,0.786,0.813,0.714,0.831,0.412,0.913,0.704,1.0,0.6,NA,0.333,1.0,0.935,0.842,0.652,0.889,1.0,0.917,0.765,1.0,0.949,1.0,1.0,0.636,1.0,1.0,0.714,0.828,0.789,NA,0.789,0.733,0.36,0.703,0.873,1.0,0.2,0.273,1.0,0.6,0.762,0.673,0.875,0.924,1.0,NA,0.84,0.882,0.9,0.956,0.826,0.852,0.613,0.091,0.75,0.818,0.818,1.0,NA	0.017		0.4	1	0.44	0.964	0.933	0.822	1	0.724	0.733	0.217	1	0.882	0.667	0.8	0.49	0.836	0.917	1
PLEKHA1--Event_ID: 56648 (Arc2-Arc3:SE)			189382	PLEKHA1	PLEKHA1	chr10	+	122428275	122428420					122426941	122427031	122429623	122432355		189382	14,56,146,43,84,67,20,79,26,23,16,31,3,74,93,54,7,29,59,10,119,12,34,13,44,40,15,2,38,101,34,67,24,132,69,7,22,11,43,12,25,33,85,22,92,47,43,53,30,2,78,15,106,10,35,25,10,6,80,60,5,30,17,59,106,43,60,44,53,16,33	29,19,340,29,30,34,16,93,21,92,32,14,7,30,105,102,56,55,103,35,124,23,66,24,34,47,48,7,15,117,32,125,27,78,34,38,22,15,6,10,11,21,185,12,73,31,28,56,26,3,51,20,80,8,130,101,20,11,133,14,0,15,27,58,42,34,41,5,72,8,33	24,48,57,51,18,12,23,34,53,73,41,10,20,51,37,16,45,30,52,103,54,103,26,29,110,8,51,30,21,28,8,47,36,42,27,4,80,35,20,73,42,18,20,37,53,7,81,160,24,64,12,30,33,42,34,55,17,54,24,16,69,4,35,29,8	5,24,41,31,2,27,30,25,101,55,58,64,30,19,39,49,23,29,55,58,51,114,38,15,110,2,46,41,0,7,60,24,80,265,19,26,37,46,107,12,33,8,132,92,57,7,136,232,28,7,27,29,32,78,87,30,10,124,40,79,142,95,24,1,11	148	74	0.638996	1	0.194,0.596,0.177,0.426,0.583,0.496,0.385,0.298,0.382,0.111,0.2,0.525,0.176,0.552,0.307,0.209,0.059,0.209,0.223,0.125,0.324,0.207,0.205,0.213,0.393,0.299,0.135,0.125,0.559,0.301,0.347,0.211,0.308,0.458,0.504,0.084,0.333,0.268,0.782,0.375,0.532,0.44,0.187,0.478,0.387,0.431,0.434,0.321,0.366,0.25,0.433,0.273,0.398,0.385,0.119,0.11,0.2,0.214,0.231,0.682,1.0,0.5,0.239,0.337,0.558,0.387,0.423,0.815,0.…	0.706,0.5,0.41,0.451,0.818,0.182,0.277,0.405,0.208,0.399,0.261,0.072,0.25,0.573,0.322,0.14,0.495,0.341,0.321,0.47,0.346,0.311,0.255,0.492,0.333,0.667,0.357,0.268,1.0,0.667,0.062,0.495,0.184,0.073,0.415,0.071,0.519,0.276,0.085,0.753,0.389,0.529,0.07,0.167,0.317,0.333,0.229,0.256,0.3,0.821,0.182,0.341,0.34,0.212,0.163,0.478,0.459,0.179,0.231,0.092,0.195,0.021,0.422,0.935,0.267	-0.006		0.194	0.596	0.177	0.426	0.583	0.496	0.385	0.298	0.382	0.111	0.2	0.525	0.176	0.552	0.307	0.209	0.059	0.209
PLEKHA4--Event_ID: 39787 (Arc1-Arc3:SE)			119496	PLEKHA4	PLEKHA4	chr19	-	48839204	48839263					48838016	48838129	48841148	48841310		119496	42,472,164,67,184,250,125,163,400,120,50,250,9,281,81,62,101,4,129,79,158,531,275,84,373,16,207,259,356,223,198,47,155,143,96,192,84,55,423,416,106,39,63,230,191,50,146,155,168,356,173,115,105,68,165,156,74,83,123,98,6,120,140,244,148,131,82,174,184,291,205	21,66,105,19,38,41,69,67,59,40,24,77,4,37,42,17,38,0,67,13,78,131,64,19,56,9,60,73,152,46,57,15,38,22,30,90,25,12,126,68,47,31,28,126,63,19,47,45,30,139,74,51,23,16,80,23,25,30,46,38,3,40,59,53,34,65,30,49,32,46,115	62,78,109,255,250,87,117,89,114,83,110,94,231,143,257,318,365,454,108,163,145,141,229,456,128,125,334,87,219,69,74,91,125,174,113,91,68,134,9,72,111,118,371,385,148,267,35,45,174,177,29,174,246,125,93,84,153,143,244,78,66,278,203,594,188	19,24,36,107,35,25,71,39,68,14,31,31,45,19,70,80,107,79,36,84,54,48,93,69,62,40,74,43,57,20,34,44,32,46,82,76,22,46,4,12,35,66,25,41,40,21,15,27,69,50,7,49,61,33,34,20,40,51,83,8,28,63,51,74,14	132	74	0.305969	1	0.529,0.8,0.467,0.664,0.731,0.774,0.504,0.577,0.792,0.627,0.539,0.645,0.558,0.81,0.52,0.672,0.598,1.0,0.519,0.773,0.532,0.694,0.707,0.713,0.789,0.499,0.659,0.665,0.568,0.731,0.661,0.637,0.696,0.785,0.642,0.545,0.653,0.72,0.653,0.774,0.558,0.414,0.558,0.506,0.63,0.596,0.635,0.659,0.758,0.589,0.567,0.558,0.719,0.704,0.536,0.792,0.624,0.608,0.6,0.591,0.529,0.627,0.571,0.721,0.709,0.53,0.605,0.666,0.…	0.647,0.646,0.629,0.572,0.8,0.661,0.48,0.561,0.484,0.769,0.665,0.63,0.742,0.808,0.673,0.69,0.657,0.763,0.627,0.521,0.601,0.622,0.58,0.787,0.536,0.637,0.717,0.531,0.683,0.659,0.55,0.537,0.687,0.68,0.436,0.402,0.634,0.62,0.558,0.771,0.64,0.501,0.893,0.84,0.675,0.877,0.567,0.483,0.586,0.665,0.699,0.666,0.693,0.68,0.605,0.702,0.682,0.611,0.622,0.845,0.569,0.712,0.691,0.818,0.883	-0.011		0.529	0.8	0.467	0.664	0.731	0.774	0.504	0.577	0.792	0.627	0.539	0.645	0.558	0.81	0.52	0.672	0.598	1
PLEKHM2--Event_ID: 44851 (Arc1-Arc3:SE)			134697	PLEKHM2	PLEKHM2	chr1	+	15721328	15721388					15719733	15719920	15725316	15725545		134697	8,106,166,130,151,125,30,166,204,182,46,43,27,183,74,102,53,5,144,57,205,99,81,32,148,49,39,8,79,175,80,54,76,206,73,42,81,14,165,64,101,125,85,87,194,121,81,87,57,36,109,48,59,19,107,127,59,26,64,177,7,50,54,85,143,88,120,96,133,49,78	6,91,211,151,106,142,24,83,69,31,62,90,13,112,148,196,63,3,119,16,162,45,95,35,80,62,76,22,61,184,68,92,95,104,175,59,106,17,41,60,39,117,161,83,133,279,107,131,84,16,101,35,92,5,103,30,66,15,58,23,0,74,65,144,108,81,69,141,164,17,79	19,14,166,59,174,150,80,110,66,363,79,50,59,151,103,40,90,122,97,140,123,237,69,198,69,23,83,56,213,124,72,90,33,157,49,23,85,151,10,247,99,159,146,121,134,79,111,149,38,209,10,75,201,49,74,107,56,107,91,91,64,76,79,153,41	20,15,158,99,22,66,107,93,88,126,35,71,42,113,123,65,79,102,113,97,112,108,103,53,110,22,103,49,11,40,62,107,96,179,19,26,107,143,21,172,98,58,37,24,96,44,182,164,73,125,13,71,124,38,76,26,71,149,89,14,69,130,144,41,15	133	74	0.173314	1	0.426,0.393,0.304,0.324,0.442,0.329,0.41,0.527,0.622,0.766,0.292,0.21,0.536,0.476,0.218,0.225,0.319,0.481,0.402,0.665,0.413,0.55,0.322,0.337,0.507,0.305,0.222,0.168,0.419,0.346,0.396,0.246,0.308,0.524,0.188,0.284,0.298,0.314,0.691,0.372,0.59,0.373,0.227,0.368,0.448,0.194,0.296,0.27,0.274,0.556,0.375,0.433,0.263,0.679,0.366,0.702,0.332,0.491,0.38,0.811,1.0,0.273,0.316,0.247,0.424,0.377,0.492,0.275…	0.346,0.342,0.369,0.249,0.815,0.558,0.294,0.397,0.294,0.616,0.557,0.282,0.439,0.426,0.318,0.255,0.388,0.4,0.323,0.445,0.379,0.55,0.272,0.675,0.259,0.368,0.31,0.389,0.915,0.633,0.393,0.319,0.161,0.328,0.589,0.33,0.307,0.37,0.209,0.444,0.36,0.604,0.687,0.737,0.437,0.5,0.253,0.336,0.225,0.482,0.3,0.37,0.474,0.418,0.351,0.696,0.305,0.285,0.363,0.783,0.34,0.245,0.234,0.675,0.603	-0.017		0.426	0.393	0.304	0.324	0.442	0.329	0.41	0.527	0.622	0.766	0.292	0.21	0.536	0.476	0.218	0.225	0.319	0.481
POLM--Event_ID: 38058 (Arc2-Arc3:SE)			125652	POLM	POLM	chr7	-	44074397	44074522					44073782	44074025	44078739	44078811		125652	1,10,19,5,11,1,11,2,10,26,6,3,0,4,4,5,6,3,6,5,8,5,7,2,17,21,3,2,8,9,21,3,4,10,2,2,4,0,8,6,5,1,9,5,5,7,6,11,11,1,4,4,13,3,2,25,4,0,5,1,0,7,4,1,11,5,7,2,7,1,7	0,2,17,2,10,0,1,4,1,0,7,1,0,4,11,4,2,0,7,0,3,4,1,1,4,16,1,0,5,1,2,2,2,6,0,0,1,0,3,5,10,12,10,0,2,3,3,1,2,0,8,2,7,0,3,0,1,1,3,1,0,2,3,3,1,9,2,7,5,0,1	3,1,19,5,4,4,4,11,3,0,2,2,4,13,8,3,13,6,3,3,4,1,6,2,7,1,20,10,3,2,4,5,4,6,4,1,5,9,1,3,8,9,2,14,7,6,15,32,8,8,0,6,4,1,3,2,0,10,3,17,10,1,3,3,3	0,0,3,3,3,7,4,1,0,8,2,0,1,8,5,3,16,1,6,4,4,3,4,3,6,1,4,12,2,1,1,1,0,4,4,4,10,0,3,8,5,18,0,0,3,4,6,18,6,0,2,5,1,2,4,1,3,7,0,0,3,2,2,1,0	148	74	1	1	1.0,0.714,0.358,0.556,0.355,1.0,0.846,0.2,0.833,1.0,0.3,0.6,NA,0.333,0.154,0.385,0.6,1.0,0.3,1.0,0.571,0.385,0.778,0.5,0.68,0.396,0.6,1.0,0.444,0.818,0.84,0.429,0.5,0.455,1.0,1.0,0.667,NA,0.571,0.375,0.2,0.04,0.31,1.0,0.556,0.538,0.5,0.846,0.733,1.0,0.2,0.5,0.481,1.0,0.25,1.0,0.667,0.0,0.455,0.333,NA,0.636,0.4,0.143,0.846,0.217,0.636,0.125,0.412,1.0,0.778	1.0,1.0,0.76,0.455,0.4,0.222,0.333,0.846,1.0,0.0,0.333,1.0,0.667,0.448,0.444,0.333,0.289,0.75,0.2,0.273,0.333,0.143,0.429,0.25,0.368,0.333,0.714,0.294,0.429,0.5,0.667,0.714,1.0,0.429,0.333,0.111,0.2,1.0,0.143,0.158,0.444,0.2,1.0,1.0,0.538,0.429,0.556,0.471,0.4,1.0,0.0,0.375,0.667,0.2,0.273,0.5,0.0,0.417,1.0,1.0,0.625,0.2,0.429,0.6,1.0	0.077		1	0.714	0.358	0.556	0.355	1	0.846	0.2	0.833	1	0.3	0.6	0	0.333	0.154	0.385	0.6	1
POSTN--Event_ID: 15370 (Arc2-Arc3:MXE)			95876	POSTN	POSTN	chr13	-			37570579	37570669	37571368	37571458	37569743	37569821	37574571	37574652		95876	1207,31,270,783,70,81,35,7,68,3,72,20,16,32,191,351,817,126,32,0,1323,30,9,338,0,90,377,0,107,21,15,59,98,37,7,415,938,96,786,202,88,322,19,81,218,31,186,9,7,298,67,130,34,4,67,0,42,4,35,1071,3,53,73,187,113,572,551,21,279,149,35	2324,120,630,1025,307,447,83,160,215,25,488,147,95,583,585,617,1527,356,526,4,2271,396,137,558,41,199,901,21,337,388,258,449,158,100,29,733,1138,332,2453,286,186,539,88,182,369,158,419,157,27,1376,351,228,158,53,231,30,149,94,103,3609,9,310,212,341,152,1138,1872,197,762,358,60	5,538,159,256,46,62,275,278,51,158,41,22,20,130,220,31,538,8,389,134,142,11,45,93,14,999,470,317,1334,145,171,3,379,305,20,5,1045,159,170,159,58,29,2,19,48,4,95,58,131,130,15,37,205,118,225,297,72,150,304,0,50,57,627,153,0	25,1620,330,729,127,744,800,653,76,795,3539,99,54,302,655,91,1474,59,645,195,667,643,65,539,38,1604,1441,748,3666,1703,522,50,935,689,123,86,1509,912,769,1319,211,87,193,250,204,31,538,366,568,490,54,120,673,369,580,574,221,260,703,3,391,348,995,828,6	148	148	0.334551	1	0.342,0.205,0.3,0.433,0.186,0.153,0.297,0.042,0.24,0.107,0.129,0.12,0.144,0.052,0.246,0.363,0.349,0.261,0.057,0.0,0.368,0.07,0.062,0.377,0.0,0.311,0.295,0.0,0.241,0.051,0.055,0.116,0.383,0.27,0.194,0.361,0.452,0.224,0.243,0.414,0.321,0.374,0.178,0.308,0.371,0.164,0.307,0.054,0.206,0.178,0.16,0.363,0.177,0.07,0.225,0.0,0.22,0.041,0.254,0.229,0.25,0.146,0.256,0.354,0.426,0.335,0.227,0.096,0.268,0.2…	0.167,0.249,0.325,0.26,0.266,0.077,0.256,0.299,0.402,0.166,0.011,0.182,0.27,0.301,0.251,0.254,0.267,0.119,0.376,0.407,0.176,0.017,0.409,0.147,0.269,0.384,0.246,0.298,0.267,0.078,0.247,0.057,0.288,0.307,0.14,0.055,0.409,0.148,0.181,0.108,0.216,0.25,0.01,0.071,0.19,0.114,0.15,0.137,0.187,0.21,0.217,0.236,0.233,0.242,0.28,0.341,0.246,0.366,0.302,0.0,0.113,0.141,0.387,0.156,0.0	0.007		0.342	0.205	0.3	0.433	0.186	0.153	0.297	0.042	0.24	0.107	0.129	0.12	0.144	0.052	0.246	0.363	0.349	0.261
POSTN--Event_ID: 18231 (Arc1-Arc3:MXE)			95878	POSTN	POSTN	chr13	-			37570579	37570669	37574571	37574652	37569743	37569821	37577752	37577798		95878	1157,33,266,707,62,70,25,7,72,0,71,11,16,50,181,342,834,65,31,0,1442,20,13,320,2,66,332,2,89,27,13,45,113,40,4,320,804,104,673,179,57,239,23,88,197,20,185,6,12,252,51,99,29,4,56,3,42,10,30,975,5,28,67,149,129,509,583,25,259,141,20	2508,134,691,1027,354,527,95,200,237,32,617,199,107,773,598,643,1534,405,663,8,2289,505,181,540,55,220,931,22,379,535,348,562,157,106,36,748,1149,346,2591,286,197,573,103,195,387,190,436,216,35,1480,408,229,187,55,273,40,169,125,117,4167,10,410,251,368,136,1208,2008,256,797,324,63	3,528,165,204,51,69,310,274,43,172,35,17,30,117,206,29,430,2,304,107,141,15,23,93,11,785,442,269,1159,140,169,6,346,295,19,2,972,155,151,151,63,21,1,14,73,2,105,49,97,110,13,28,203,117,205,229,59,137,237,0,50,49,475,166,0	28,1623,357,822,131,950,884,752,78,873,4581,133,58,320,696,94,1477,71,661,195,784,923,66,623,39,1597,1603,785,3837,2194,568,68,1000,703,133,90,1553,1154,878,1453,237,96,240,325,245,40,626,470,621,540,57,124,781,410,616,588,246,277,744,5,477,430,1039,966,10	148	148	0.300962	1	0.316,0.198,0.278,0.408,0.149,0.117,0.208,0.034,0.233,0.0,0.103,0.052,0.13,0.061,0.232,0.347,0.352,0.138,0.045,0.0,0.386,0.038,0.067,0.372,0.035,0.231,0.263,0.083,0.19,0.048,0.036,0.074,0.419,0.274,0.1,0.3,0.412,0.231,0.206,0.385,0.224,0.294,0.183,0.311,0.337,0.095,0.298,0.027,0.255,0.145,0.111,0.302,0.134,0.068,0.17,0.07,0.199,0.074,0.204,0.19,0.333,0.064,0.211,0.288,0.487,0.296,0.225,0.089,0.24…	0.097,0.245,0.316,0.199,0.28,0.068,0.26,0.267,0.355,0.165,0.008,0.113,0.341,0.268,0.228,0.236,0.225,0.027,0.315,0.354,0.152,0.016,0.258,0.13,0.22,0.33,0.216,0.255,0.232,0.06,0.229,0.081,0.257,0.296,0.125,0.022,0.385,0.118,0.147,0.094,0.21,0.179,0.004,0.041,0.23,0.048,0.144,0.094,0.135,0.169,0.186,0.184,0.206,0.222,0.25,0.28,0.193,0.331,0.242,0.0,0.095,0.102,0.314,0.147,0.0	0.013		0.316	0.198	0.278	0.408	0.149	0.117	0.208	0.034	0.233	0	0.103	0.052	0.13	0.061	0.232	0.347	0.352	0.138
POSTN--Event_ID: 63828 (Arc2-Arc3:SE)			214011	POSTN	POSTN	chr13	-	37574571	37574652					37570579	37570669	37577752	37577798		214011	1159,36,270,715,65,76,26,13,81,0,79,12,17,62,188,356,841,65,31,0,1565,23,13,341,2,71,334,2,104,28,14,46,119,42,4,324,839,108,722,192,63,252,23,101,200,23,194,7,12,304,51,99,32,5,65,4,43,10,31,1044,5,29,69,156,142,519,679,27,276,175,20	186,17,67,14,50,86,13,46,31,7,137,53,13,202,20,40,14,49,138,4,148,112,44,5,14,26,32,1,59,148,91,116,7,8,7,19,49,18,188,13,17,47,15,26,21,35,26,60,8,159,59,1,32,3,51,11,22,31,15,627,1,101,41,34,0,81,239,62,53,2,4	3,631,167,215,51,74,331,294,43,182,39,17,31,138,213,33,470,3,309,113,141,20,22,113,12,794,471,281,1269,146,188,6,358,330,20,2,1010,174,154,170,67,21,1,15,84,3,113,51,107,127,14,28,222,124,217,236,63,139,258,0,55,58,499,180,0	3,117,29,104,4,211,105,120,3,90,1046,34,5,39,48,7,43,13,21,7,118,285,1,110,2,2,191,49,281,497,67,18,77,52,11,4,83,261,112,154,31,9,47,78,52,10,96,106,63,67,4,4,131,48,49,21,29,19,62,2,91,92,69,155,4	148	74	0.574708	1	0.757,0.514,0.668,0.962,0.394,0.306,0.5,0.124,0.566,0.0,0.224,0.102,0.395,0.133,0.825,0.817,0.968,0.399,0.101,0.0,0.841,0.093,0.129,0.972,0.067,0.577,0.839,0.5,0.468,0.086,0.071,0.165,0.895,0.724,0.222,0.895,0.895,0.75,0.658,0.881,0.649,0.728,0.434,0.66,0.826,0.247,0.789,0.055,0.429,0.489,0.302,0.98,0.333,0.455,0.389,0.154,0.494,0.139,0.508,0.454,0.714,0.126,0.457,0.696,1.0,0.762,0.587,0.179,0.72…	0.333,0.729,0.742,0.508,0.864,0.149,0.612,0.551,0.878,0.503,0.018,0.2,0.756,0.639,0.689,0.702,0.845,0.103,0.88,0.89,0.374,0.034,0.917,0.339,0.75,0.995,0.552,0.741,0.693,0.128,0.584,0.143,0.699,0.76,0.476,0.2,0.859,0.25,0.407,0.356,0.519,0.538,0.011,0.088,0.447,0.13,0.37,0.194,0.459,0.487,0.636,0.778,0.459,0.564,0.689,0.849,0.521,0.785,0.675,0.0,0.232,0.24,0.783,0.367,0.0	0.003		0.757	0.514	0.668	0.962	0.394	0.306	0.5	0.124	0.566	0	0.224	0.102	0.395	0.133	0.825	0.817	0.968	0.399
PPFIBP1--Event_ID: 60089 (Arc2-Arc3:SE)			201421	PPFIBP1	PPFIBP1	chr12	+	27677063	27677096					27676427	27676599	27679488	27679639		201421	5,5,12,12,19,39,1,3,5,58,3,3,0,24,19,3,0,0,8,20,14,7,3,4,48,6,4,0,1,17,20,4,6,15,2,3,3,0,15,3,1,3,12,18,25,4,4,0,5,0,4,1,17,0,5,37,0,3,4,5,0,2,2,18,12,9,6,3,10,4,4	14,41,32,54,72,68,5,40,13,37,13,8,3,72,53,98,8,1,48,4,100,8,27,7,15,51,45,0,25,38,36,38,32,30,82,7,37,0,25,18,3,8,79,12,57,50,32,38,19,1,65,2,50,0,46,10,6,6,39,40,2,17,11,47,45,80,33,46,96,0,15	0,0,7,32,5,7,3,8,1,5,18,0,14,4,11,0,2,6,2,4,3,15,5,5,7,1,3,1,10,29,2,6,7,25,7,0,11,6,1,3,10,2,25,28,13,6,10,48,8,6,0,1,6,12,19,5,1,7,6,40,0,10,9,3,7	0,4,34,23,5,45,22,54,37,46,30,10,46,47,35,4,25,15,12,45,41,22,25,7,36,7,37,5,26,57,30,39,36,66,11,0,79,50,33,62,83,22,5,8,116,2,78,48,19,105,0,4,15,58,51,17,40,37,15,14,26,57,33,7,1	106	74	1	1	0.2,0.078,0.207,0.134,0.156,0.286,0.123,0.05,0.212,0.523,0.139,0.207,0.0,0.189,0.2,0.021,0.0,0.0,0.104,0.777,0.089,0.379,0.072,0.285,0.691,0.076,0.058,NA,0.027,0.238,0.279,0.068,0.116,0.259,0.017,0.23,0.054,NA,0.295,0.104,0.189,0.207,0.096,0.512,0.234,0.053,0.08,0.0,0.155,0.0,0.041,0.259,0.192,NA,0.071,0.721,0.0,0.259,0.067,0.08,0.0,0.076,0.113,0.211,0.157,0.073,0.113,0.044,0.068,1.0,0.157	NA,0.0,0.126,0.493,0.411,0.098,0.087,0.094,0.019,0.071,0.295,0.0,0.175,0.056,0.18,0.0,0.053,0.218,0.104,0.058,0.049,0.322,0.123,0.333,0.12,0.091,0.054,0.123,0.212,0.262,0.044,0.097,0.12,0.209,0.308,NA,0.089,0.077,0.021,0.033,0.078,0.06,0.777,0.71,0.073,0.677,0.082,0.411,0.227,0.038,NA,0.149,0.218,0.126,0.206,0.17,0.017,0.117,0.218,0.666,0.0,0.109,0.16,0.23,0.83	-0.008		0.2	0.078	0.207	0.134	0.156	0.286	0.123	0.05	0.212	0.523	0.139	0.207	0	0.189	0.2	0.021	0	0
PPHLN1--Event_ID: 11537 (Arc2-Arc3:SE)			38665	PPHLN1	PPHLN1	chr12	+	42384939	42384996					42374862	42375074	42387455	42387535		38665	255,183,163,215,118,437,286,145,254,163,63,71,39,155,226,144,134,55,255,81,164,239,182,121,278,200,180,26,129,267,59,198,101,255,101,118,108,65,143,251,110,195,88,262,216,426,120,160,220,58,119,143,193,71,125,212,92,40,161,110,30,88,111,218,151,228,145,44,114,67,113	273,142,329,188,411,292,204,255,224,31,117,184,87,340,293,257,133,48,197,13,285,133,189,363,69,264,129,53,233,193,172,247,187,187,326,160,300,89,88,142,154,266,429,101,222,249,229,266,377,58,214,120,301,37,177,28,198,114,199,263,45,289,324,220,219,435,158,280,254,59,132	53,77,180,189,192,253,15,67,89,327,186,104,121,132,112,45,121,162,151,168,144,371,150,141,167,50,139,91,106,120,131,63,204,172,66,152,92,113,399,326,101,122,131,258,166,170,149,166,83,81,91,54,120,329,157,223,95,152,96,159,240,163,139,257,113	95,151,280,162,134,204,97,200,202,234,162,254,239,243,154,162,407,206,214,263,278,242,196,114,276,120,347,328,153,93,102,278,256,266,147,138,333,171,194,134,356,306,33,52,220,52,343,290,239,176,125,97,212,433,197,235,306,276,107,20,174,259,392,114,7	130	74	0.532149	1	0.347,0.423,0.22,0.394,0.14,0.46,0.444,0.245,0.392,0.75,0.235,0.18,0.203,0.206,0.305,0.242,0.364,0.395,0.424,0.78,0.247,0.506,0.354,0.159,0.696,0.301,0.443,0.218,0.24,0.441,0.163,0.313,0.235,0.437,0.15,0.296,0.17,0.294,0.481,0.502,0.289,0.294,0.105,0.596,0.356,0.493,0.23,0.255,0.249,0.363,0.24,0.404,0.267,0.522,0.287,0.812,0.209,0.166,0.315,0.192,0.275,0.148,0.163,0.361,0.282,0.23,0.343,0.082,0.2…	0.241,0.225,0.268,0.399,0.449,0.414,0.081,0.16,0.201,0.443,0.395,0.189,0.224,0.236,0.293,0.137,0.145,0.309,0.287,0.267,0.228,0.466,0.303,0.413,0.256,0.192,0.186,0.136,0.283,0.423,0.422,0.114,0.312,0.269,0.204,0.385,0.136,0.273,0.539,0.581,0.139,0.185,0.693,0.739,0.3,0.65,0.198,0.246,0.165,0.208,0.293,0.241,0.244,0.302,0.312,0.351,0.15,0.239,0.338,0.819,0.44,0.264,0.168,0.562,0.902	0.01		0.347	0.423	0.22	0.394	0.14	0.46	0.444	0.245	0.392	0.75	0.235	0.18	0.203	0.206	0.305	0.242	0.364	0.395
PPHLN1--Event_ID: 3331 (Arc1-Arc3:MXE)			17168	PPHLN1	PPHLN1	chr12	+			42355160	42355222	42374862	42375074	42335882	42335974	42387455	42387535		17168	97,39,129,43,88,97,39,70,66,27,27,46,26,75,60,71,39,22,102,20,77,30,59,62,82,98,61,2,63,87,32,125,47,69,102,33,51,15,51,35,42,84,81,74,73,66,60,82,80,7,69,32,74,14,58,51,36,20,37,47,14,71,62,84,67,179,62,42,87,19,32	285,142,334,192,417,293,207,259,226,31,123,196,88,342,296,260,137,48,207,13,291,133,190,366,69,267,135,53,237,194,181,250,188,190,329,163,308,89,88,143,160,269,432,102,222,252,230,267,378,58,220,123,309,37,181,28,200,114,204,274,46,298,327,224,221,442,160,284,254,59,136	34,46,96,84,57,75,17,58,40,119,54,28,106,81,38,47,118,83,56,77,66,98,71,37,48,43,59,63,49,47,20,56,46,55,43,19,102,51,60,83,83,108,23,56,61,32,77,79,80,62,40,32,64,138,61,113,57,75,23,33,53,66,64,80,15	98,154,282,164,138,205,99,202,203,237,164,255,240,247,154,162,417,207,215,267,278,247,196,118,282,120,354,332,158,93,103,279,258,274,147,140,334,174,203,137,364,307,33,53,220,54,349,293,242,176,125,101,213,441,198,240,310,278,109,20,176,261,392,115,7	135	148	0.335737	1	0.272,0.231,0.297,0.197,0.188,0.266,0.171,0.229,0.243,0.488,0.194,0.205,0.245,0.194,0.182,0.23,0.238,0.334,0.351,0.628,0.225,0.198,0.254,0.157,0.566,0.287,0.331,0.04,0.226,0.33,0.162,0.354,0.215,0.285,0.254,0.182,0.154,0.156,0.389,0.212,0.223,0.255,0.171,0.443,0.265,0.223,0.222,0.252,0.188,0.117,0.256,0.222,0.208,0.293,0.26,0.666,0.165,0.161,0.166,0.158,0.25,0.207,0.172,0.291,0.249,0.307,0.298,0.…	0.276,0.247,0.272,0.36,0.312,0.286,0.158,0.239,0.178,0.355,0.265,0.107,0.326,0.264,0.213,0.241,0.237,0.305,0.222,0.24,0.207,0.303,0.284,0.256,0.157,0.282,0.154,0.172,0.254,0.357,0.176,0.18,0.164,0.18,0.243,0.13,0.251,0.243,0.245,0.399,0.2,0.278,0.433,0.537,0.233,0.394,0.195,0.228,0.266,0.279,0.26,0.258,0.248,0.255,0.252,0.34,0.168,0.228,0.188,0.644,0.248,0.217,0.152,0.433,0.701	-0.015		0.272	0.231	0.297	0.197	0.188	0.266	0.171	0.229	0.243	0.488	0.194	0.205	0.245	0.194	0.182	0.23	0.238	0.334
PPRC1--Event_ID: 48050 (Arc1-Arc3:SE)			144587	PPRC1	PPRC1	chr10	+	102145019	102145090					102144249	102144307	102148371	102148521		144587	16,105,145,154,179,222,114,191,199,60,219,70,20,180,171,210,65,0,260,37,164,82,196,87,90,157,171,30,100,154,52,180,147,110,142,164,118,11,114,139,116,135,246,36,229,65,131,94,107,22,99,62,168,42,141,64,59,36,134,62,6,61,106,169,180,219,122,110,145,21,154	2,35,39,22,50,16,39,12,16,11,39,29,5,25,3,33,16,2,61,17,13,16,22,19,25,23,23,6,16,19,2,0,10,41,6,12,9,2,11,45,32,10,12,12,6,6,6,5,40,4,21,8,32,4,1,27,34,8,13,15,0,13,14,13,14,7,25,8,5,18,9	40,11,168,173,59,157,75,61,148,145,144,171,130,225,223,75,166,61,143,240,241,236,170,127,237,98,72,166,90,94,91,155,128,177,118,34,172,123,42,196,184,172,70,60,159,81,218,130,92,124,14,169,220,208,96,250,152,115,157,52,138,157,242,132,11	16,5,16,20,13,42,7,4,5,13,5,10,5,12,11,19,33,18,18,32,14,71,8,10,17,35,4,8,5,17,3,10,16,8,0,5,41,3,12,3,21,9,15,30,18,10,22,20,14,6,1,3,18,15,25,3,8,3,14,24,36,1,14,25,30	144	74	0.00617141	1	0.804,0.607,0.656,0.782,0.648,0.877,0.6,0.891,0.865,0.737,0.743,0.554,0.673,0.787,0.967,0.766,0.676,0.0,0.687,0.528,0.866,0.725,0.821,0.702,0.649,0.778,0.793,0.72,0.763,0.806,0.93,1.0,0.883,0.58,0.924,0.875,0.871,0.739,0.842,0.614,0.651,0.874,0.913,0.607,0.951,0.848,0.918,0.906,0.579,0.739,0.708,0.799,0.73,0.844,0.986,0.549,0.471,0.698,0.841,0.68,1.0,0.707,0.796,0.87,0.869,0.941,0.715,0.876,0.937…	0.562,0.531,0.844,0.816,0.7,0.658,0.846,0.887,0.938,0.851,0.937,0.898,0.93,0.906,0.912,0.67,0.721,0.635,0.803,0.794,0.898,0.631,0.916,0.867,0.878,0.59,0.902,0.914,0.902,0.74,0.94,0.888,0.804,0.919,1.0,0.778,0.683,0.955,0.643,0.971,0.818,0.908,0.706,0.507,0.819,0.806,0.836,0.77,0.772,0.914,0.878,0.967,0.863,0.877,0.664,0.977,0.907,0.952,0.852,0.527,0.663,0.988,0.899,0.731,0.159	-0.046		0.804	0.607	0.656	0.782	0.648	0.877	0.6	0.891	0.865	0.737	0.743	0.554	0.673	0.787	0.967	0.766	0.676	0
PRMT2--Event_ID: 975 (Arc1-Arc3:SE)			3033	PRMT2	PRMT2	chr21	+	46636438	46636547					46635594	46635763	46636895	46636990		3033	42,62,76,89,144,272,78,44,64,245,33,65,56,154,118,95,59,5,65,123,163,74,121,25,186,28,77,22,77,258,82,146,64,134,108,55,127,17,89,23,61,78,55,171,144,282,93,168,59,47,72,77,87,16,74,227,32,24,23,184,11,50,18,59,109,87,153,73,141,64,60	64,164,443,161,120,172,31,170,145,78,56,139,21,184,150,149,142,8,167,52,290,73,210,85,93,76,153,46,134,291,86,100,100,189,185,63,131,25,70,91,42,108,205,152,202,401,77,203,202,64,100,54,91,28,97,80,113,39,80,92,4,62,85,157,111,83,107,128,165,86,78	75,27,70,169,98,30,68,106,69,256,106,45,96,130,130,46,103,91,88,136,88,96,127,247,52,161,79,43,206,111,17,73,15,124,98,22,184,70,12,157,138,19,168,176,77,128,41,110,33,186,18,37,122,99,44,118,49,76,18,157,178,30,101,103,110	70,28,191,119,79,145,138,91,116,346,99,83,123,121,120,122,87,194,116,84,213,241,222,181,129,95,153,38,77,60,188,146,84,189,37,90,89,147,38,237,128,78,41,76,56,39,120,96,29,153,48,122,117,155,75,161,74,223,108,67,195,211,135,144,132	148	74	0.989933	1	0.247,0.159,0.079,0.217,0.375,0.442,0.557,0.115,0.181,0.611,0.228,0.19,0.571,0.295,0.282,0.242,0.172,0.238,0.163,0.542,0.219,0.336,0.224,0.128,0.5,0.156,0.201,0.193,0.223,0.307,0.323,0.422,0.242,0.262,0.226,0.304,0.326,0.254,0.389,0.112,0.421,0.265,0.118,0.36,0.263,0.26,0.377,0.293,0.127,0.269,0.265,0.416,0.323,0.222,0.276,0.587,0.124,0.235,0.126,0.5,0.579,0.287,0.096,0.158,0.329,0.344,0.417,0.22…	0.349,0.325,0.155,0.415,0.383,0.094,0.198,0.368,0.229,0.27,0.349,0.213,0.281,0.349,0.351,0.159,0.372,0.19,0.275,0.447,0.171,0.166,0.222,0.406,0.168,0.459,0.205,0.361,0.572,0.481,0.043,0.2,0.082,0.247,0.57,0.109,0.508,0.192,0.136,0.249,0.35,0.109,0.672,0.537,0.407,0.621,0.146,0.364,0.363,0.378,0.158,0.132,0.343,0.242,0.227,0.268,0.249,0.146,0.077,0.54,0.313,0.066,0.272,0.263,0.294	-0.003		0.247	0.159	0.079	0.217	0.375	0.442	0.557	0.115	0.181	0.611	0.228	0.19	0.571	0.295	0.282	0.242	0.172	0.238
PTK2--Event_ID: 47582 (Arc1-Arc3:SE)			142970	PTK2	PTK2	chr8	-	140669726	140669735					140668268	140668424	140674297	140674404		142970	6,18,132,23,13,5,25,38,16,192,7,9,12,3,51,15,2,2,31,59,13,13,9,4,94,7,2,2,12,9,4,3,4,21,16,2,7,0,6,7,30,7,24,100,27,25,9,14,25,0,9,11,35,0,5,158,7,5,13,58,0,11,6,12,2,40,101,2,9,1,1	241,523,790,444,596,625,250,211,492,199,389,284,140,487,410,687,140,52,532,73,639,404,428,326,293,583,546,40,388,769,464,269,339,726,632,331,379,78,366,745,406,285,876,273,600,587,449,464,535,98,288,194,605,87,425,177,402,121,288,573,73,316,339,748,522,853,401,622,1157,77,390	8,19,4,11,2,10,11,4,14,114,16,8,1,3,3,35,6,1,17,7,6,12,3,33,7,0,2,9,266,10,8,0,11,22,0,1,3,4,7,26,2,2,44,54,4,17,16,117,10,23,1,4,21,5,16,3,2,5,6,123,18,16,5,25,7	114,113,693,407,282,496,269,327,415,382,242,303,432,518,561,209,538,439,465,679,583,996,456,319,621,253,584,614,231,179,334,347,598,656,241,139,636,513,215,588,397,244,164,246,388,141,776,370,442,526,105,230,375,559,404,562,370,624,292,101,228,612,520,320,85	82	74	0.00829826	1	0.022,0.03,0.131,0.045,0.019,0.007,0.083,0.14,0.029,0.465,0.016,0.028,0.072,0.006,0.101,0.019,0.013,0.034,0.05,0.422,0.018,0.028,0.019,0.011,0.225,0.011,0.003,0.043,0.027,0.01,0.008,0.01,0.011,0.025,0.022,0.005,0.016,0.0,0.015,0.008,0.063,0.022,0.024,0.248,0.039,0.037,0.018,0.027,0.04,0.0,0.027,0.049,0.05,0.0,0.011,0.446,0.015,0.036,0.039,0.084,0.0,0.03,0.016,0.014,0.003,0.041,0.185,0.003,0.007,0…	0.06,0.132,0.005,0.024,0.006,0.018,0.036,0.011,0.03,0.212,0.056,0.023,0.002,0.005,0.005,0.131,0.01,0.002,0.032,0.009,0.009,0.011,0.006,0.085,0.01,0.0,0.003,0.013,0.51,0.048,0.021,0.0,0.016,0.029,0.0,0.006,0.004,0.007,0.029,0.038,0.005,0.007,0.195,0.165,0.009,0.098,0.018,0.222,0.02,0.038,0.009,0.015,0.048,0.008,0.035,0.005,0.005,0.007,0.018,0.524,0.067,0.023,0.009,0.066,0.069	0.003		0.022	0.03	0.131	0.045	0.019	0.007	0.083	0.14	0.029	0.465	0.016	0.028	0.072	0.006	0.101	0.019	0.013	0.034
PTPRS--Event_ID: 48300 (Arc1-Arc3:SE)			145381	PTPRS	PTPRS	chr19	-	5216719	5216767					5215497	5215595	5218419	5218532		145381	15,71,104,73,131,288,54,67,96,103,51,35,5,79,44,73,10,0,57,9,102,29,23,45,83,26,39,3,30,74,93,44,63,90,67,45,95,1,41,42,16,13,137,90,85,76,36,60,53,5,38,6,67,0,67,40,29,6,6,39,0,52,49,54,114,45,158,48,66,7,8	22,186,300,280,294,617,110,105,218,80,92,83,19,259,233,359,86,4,151,6,375,80,142,110,259,144,166,10,202,228,369,133,247,288,300,169,329,11,112,224,69,37,483,141,306,354,201,223,170,18,204,38,332,10,206,31,78,33,91,64,9,126,133,343,365,171,212,193,276,34,107	16,12,53,35,25,48,19,56,25,90,49,23,55,63,63,12,32,77,75,80,63,122,63,49,81,10,26,43,18,20,25,71,45,70,15,11,107,64,7,29,63,33,24,31,75,26,17,155,27,67,2,19,34,48,61,46,16,54,21,63,15,19,104,57,24	40,19,250,364,81,186,79,219,192,220,64,123,241,240,357,43,164,231,278,279,226,330,257,74,904,76,252,132,60,102,136,184,291,409,180,32,219,209,13,196,237,118,19,32,251,94,143,274,104,244,15,81,204,168,120,128,124,158,159,38,107,280,383,109,41	121	74	0.0251413	1	0.294,0.189,0.175,0.138,0.214,0.222,0.231,0.281,0.212,0.441,0.253,0.205,0.139,0.157,0.104,0.111,0.066,0.0,0.188,0.478,0.143,0.181,0.09,0.2,0.164,0.099,0.126,0.155,0.083,0.166,0.134,0.168,0.135,0.16,0.12,0.14,0.15,0.053,0.183,0.103,0.124,0.177,0.148,0.281,0.145,0.116,0.099,0.141,0.16,0.145,0.102,0.088,0.11,0.0,0.166,0.441,0.185,0.1,0.039,0.271,0.0,0.202,0.184,0.088,0.16,0.139,0.313,0.132,0.128,0.1…	0.197,0.279,0.115,0.056,0.159,0.136,0.128,0.135,0.074,0.2,0.319,0.103,0.122,0.138,0.097,0.146,0.107,0.169,0.142,0.149,0.146,0.184,0.13,0.288,0.052,0.074,0.059,0.166,0.155,0.107,0.101,0.191,0.086,0.095,0.048,0.174,0.23,0.158,0.248,0.083,0.14,0.146,0.436,0.372,0.155,0.145,0.068,0.257,0.137,0.144,0.075,0.125,0.093,0.149,0.237,0.18,0.073,0.173,0.075,0.503,0.079,0.04,0.142,0.242,0.264	0.004		0.294	0.189	0.175	0.138	0.214	0.222	0.231	0.281	0.212	0.441	0.253	0.205	0.139	0.157	0.104	0.111	0.066	0
PXYLP1--Event_ID: 65081 (Arc2-Arc3:SE)	PXYLP1--Event_ID: 71601 (Arc1-Arc3:SE)		218412	PXYLP1	PXYLP1	chr3	+	141234215	141234318					141231824	141231911	141260122	141260254		218412	3,2,5,24,1,1,0,25,2,0,0,5,3,5,4,41,0,2,5,4,7,0,3,3,0,15,29,0,13,31,0,65,13,22,2,1,5,0,30,0,3,0,4,11,37,14,12,4,0,0,7,0,9,3,28,15,7,1,4,1,0,31,6,5,13,10,3,5,3,0,1	65,65,117,69,85,49,34,28,63,17,23,55,8,66,140,129,17,32,57,1,150,28,82,41,61,151,71,1,58,183,48,102,25,82,102,27,59,10,31,53,35,57,174,44,87,52,56,78,37,7,61,8,74,3,64,9,36,28,49,27,0,18,99,66,50,134,84,71,190,2,33	1,0,5,0,2,1,3,16,2,3,0,8,3,20,1,4,2,0,1,19,24,25,1,0,4,5,32,3,12,0,6,1,3,28,8,1,30,2,11,0,4,4,23,14,0,12,4,7,4,3,2,5,0,2,3,7,15,8,15,12,7,2,1,7,10	0,29,111,54,24,32,74,30,48,68,25,24,92,81,71,30,37,54,57,50,73,83,42,53,64,15,113,29,16,28,51,63,30,95,35,9,57,87,43,114,69,32,13,4,65,15,97,117,56,101,34,22,37,106,59,118,28,141,49,7,54,87,37,25,5	148	74	1	1	0.023,0.015,0.021,0.148,0.006,0.01,0.0,0.309,0.016,0.0,0.0,0.043,0.158,0.036,0.014,0.137,0.0,0.03,0.042,0.667,0.023,0.0,0.018,0.035,0.0,0.047,0.17,0.0,0.101,0.078,0.0,0.242,0.206,0.118,0.01,0.018,0.041,0.0,0.326,0.0,0.041,0.0,0.011,0.111,0.175,0.119,0.097,0.025,0.0,0.0,0.054,0.0,0.057,0.333,0.179,0.455,0.089,0.018,0.039,0.018,NA,0.463,0.029,0.036,0.115,0.036,0.018,0.034,0.008,0.0,0.015	1.0,0.0,0.022,0.0,0.04,0.015,0.02,0.211,0.02,0.022,0.0,0.143,0.016,0.11,0.007,0.062,0.026,0.0,0.009,0.16,0.141,0.131,0.012,0.0,0.03,0.143,0.124,0.049,0.273,0.0,0.056,0.008,0.048,0.128,0.103,0.053,0.208,0.011,0.113,0.0,0.028,0.059,0.469,0.636,0.0,0.286,0.02,0.029,0.034,0.015,0.029,0.102,0.0,0.009,0.025,0.029,0.211,0.028,0.133,0.462,0.061,0.011,0.013,0.123,0.5	-0.024		0.023	0.015	0.021	0.148	0.006	0.01	0	0.309	0.016	0	0	0.043	0.158	0.036	0.014	0.137	0	0.03
RAC1--Event_ID: 34404 (Arc1-Arc3:SE)			102926	RAC1	RAC1	chr7	+	6398661	6398718					6391923	6392041	6400125	6400188		102926	58,143,427,116,119,256,353,304,31,576,67,23,44,106,183,106,1594,65,257,303,228,29,18,65,129,141,519,228,59,33,74,49,92,38,63,39,58,78,413,221,90,31,329,50,123,165,71,15,51,56,25,83,129,20,33,617,118,59,248,98,4,79,42,69,125,187,77,31,198,221,52	1079,1776,2112,1946,2855,1924,1135,1940,2406,1294,1194,1530,302,2099,1956,2832,1406,175,2683,749,2546,2328,1286,712,1557,2429,2404,752,1376,2196,2103,2325,1558,1996,1260,1299,856,460,2668,1620,1637,1260,1348,1182,2526,1723,1588,1239,2393,1384,2034,1746,1850,461,1641,1049,1011,1167,2318,1616,346,584,1117,1559,1702,3900,1878,1800,2490,1299,1885	116,26,216,48,62,55,170,109,135,192,93,207,132,69,52,496,125,38,278,167,17,74,79,254,33,14,116,1030,243,23,30,99,63,140,63,18,143,54,19,317,130,108,527,863,142,55,173,265,83,51,134,133,116,233,249,385,19,14,68,618,1033,459,181,47,309	2255,604,2341,1642,1145,1450,889,1456,1902,2431,1346,1377,1710,1703,2092,1889,4650,1797,2279,2398,2268,2445,2024,4426,1214,1884,1999,2163,1580,1175,803,1335,1426,1881,1223,1265,2480,1838,1223,2524,1761,2795,837,1488,1634,1109,2319,3229,1287,1566,514,1787,2001,1840,1523,1599,1043,2193,1197,804,2414,1076,1128,1737,1322	130	74	0.0991666	1	0.03,0.044,0.103,0.033,0.023,0.07,0.15,0.082,0.007,0.202,0.031,0.008,0.077,0.028,0.051,0.021,0.392,0.175,0.052,0.187,0.049,0.007,0.008,0.049,0.045,0.032,0.109,0.147,0.024,0.008,0.02,0.012,0.033,0.011,0.028,0.017,0.037,0.088,0.081,0.072,0.03,0.014,0.122,0.024,0.027,0.052,0.025,0.007,0.012,0.023,0.007,0.026,0.038,0.024,0.011,0.251,0.062,0.028,0.057,0.033,0.007,0.071,0.021,0.025,0.04,0.027,0.023,0.0…	0.028,0.024,0.05,0.016,0.03,0.021,0.098,0.041,0.039,0.043,0.038,0.079,0.042,0.023,0.014,0.13,0.015,0.012,0.065,0.038,0.004,0.017,0.022,0.032,0.015,0.004,0.032,0.213,0.08,0.011,0.021,0.041,0.025,0.041,0.028,0.008,0.032,0.016,0.009,0.067,0.04,0.022,0.264,0.248,0.047,0.027,0.041,0.045,0.035,0.018,0.129,0.041,0.032,0.067,0.085,0.121,0.01,0.004,0.031,0.304,0.196,0.195,0.084,0.015,0.117	-0.003		0.03	0.044	0.103	0.033	0.023	0.07	0.15	0.082	0.007	0.202	0.031	0.008	0.077	0.028	0.051	0.021	0.392	0.175
RAI2--Event_ID: 65446 (Arc1-Arc3:SE)			199053	RAI2	RAI2	chrX	-	17837536	17837733					17800048	17802034	17861097	17861337		199053	4,4,1,2,2,2,3,8,3,33,4,1,0,10,5,0,7,0,4,14,4,6,0,5,5,1,0,0,4,5,2,0,1,5,0,0,0,2,11,4,4,0,1,9,4,3,1,1,6,0,3,1,0,1,0,33,1,0,1,2,0,2,1,1,2,0,2,1,3,0,4	17,38,1,3,6,10,4,14,30,55,4,7,0,46,17,4,13,0,6,17,9,13,6,39,8,3,9,1,12,11,3,4,21,11,8,3,23,2,9,22,0,2,4,15,8,14,1,4,9,1,12,15,1,3,4,43,12,0,2,3,0,3,4,6,20,1,20,3,13,0,8	1,0,6,5,7,3,1,1,1,2,4,0,7,8,5,1,0,2,2,8,1,0,6,14,1,2,1,2,3,5,2,2,7,3,0,0,1,0,0,0,1,5,15,24,3,1,2,3,0,6,0,0,7,0,4,4,0,2,1,31,3,10,0,9,0	0,1,25,9,16,23,13,6,9,12,4,1,8,11,13,1,3,28,8,11,2,3,19,71,1,18,17,6,14,15,18,74,8,6,0,8,2,5,0,4,23,15,27,38,3,3,3,11,1,12,2,0,7,10,13,11,2,24,4,35,8,39,3,32,0	148	74	1	1	0.105,0.05,0.333,0.25,0.143,0.091,0.273,0.222,0.048,0.231,0.333,0.067,NA,0.098,0.128,0.0,0.212,NA,0.25,0.292,0.182,0.188,0.0,0.06,0.238,0.143,0.0,0.0,0.143,0.185,0.25,0.0,0.023,0.185,0.0,0.0,0.0,0.333,0.379,0.083,1.0,0.0,0.111,0.231,0.2,0.097,0.333,0.111,0.25,0.0,0.111,0.032,0.0,0.143,0.0,0.277,0.04,NA,0.2,0.25,NA,0.25,0.111,0.077,0.048,0.0,0.048,0.143,0.103,NA,0.2	1.0,0.0,0.107,0.217,0.179,0.061,0.037,0.077,0.053,0.077,0.333,0.0,0.304,0.267,0.161,0.333,0.0,0.034,0.111,0.267,0.2,0.0,0.136,0.09,0.333,0.053,0.029,0.143,0.097,0.143,0.053,0.013,0.304,0.2,NA,0.0,0.2,0.0,NA,0.0,0.021,0.143,0.217,0.24,0.333,0.143,0.25,0.12,0.0,0.2,0.0,NA,0.333,0.0,0.133,0.154,0.0,0.04,0.111,0.307,0.158,0.114,0.0,0.123,NA	0.006		0.105	0.05	0.333	0.25	0.143	0.091	0.273	0.222	0.048	0.231	0.333	0.067	0	0.098	0.128	0	0.212	0
RALGAPA1--Event_ID: 24165 (Arc1-Arc3:SE)			72861	RALGAPA1	RALGAPA1	chr14	-	35548507	35548538					35538351	35539690	35549109	35549234		72861	81,182,207,103,163,288,105,198,199,95,131,124,44,221,178,298,100,20,212,25,194,185,190,197,152,119,162,44,102,253,114,123,202,200,193,182,158,37,99,175,43,175,118,133,203,127,217,188,126,27,105,53,148,19,179,88,69,52,73,91,28,100,82,180,173,160,189,154,222,31,116	2,1,0,6,2,4,2,2,4,30,2,1,0,1,3,5,4,0,11,7,6,2,1,3,4,5,18,8,1,0,0,6,2,4,3,4,0,0,1,2,0,4,0,1,1,2,0,3,1,0,3,0,0,0,11,33,6,0,0,3,0,1,0,5,1,1,7,2,2,0,12	57,66,237,160,122,91,83,94,127,104,45,114,138,192,141,121,85,235,102,266,199,273,162,98,107,35,147,116,53,39,152,101,227,199,58,255,183,164,79,117,180,98,68,69,134,108,230,177,117,142,57,111,159,70,135,236,79,270,112,66,100,214,263,157,99	2,5,3,1,0,0,8,0,6,3,3,0,0,1,5,3,0,0,0,5,5,2,4,9,3,2,0,1,1,1,6,0,12,11,0,15,0,1,10,1,0,0,6,15,0,4,12,12,2,0,1,1,3,2,6,1,0,0,5,18,2,26,1,3,2	104	74	0.293021	1	0.966,0.992,1.0,0.924,0.983,0.981,0.974,0.986,0.973,0.693,0.979,0.989,1.0,0.994,0.977,0.977,0.947,1.0,0.932,0.718,0.958,0.985,0.993,0.979,0.964,0.944,0.865,0.796,0.986,1.0,1.0,0.936,0.986,0.973,0.979,0.97,1.0,1.0,0.986,0.984,1.0,0.969,1.0,0.99,0.993,0.978,1.0,0.978,0.989,1.0,0.961,1.0,1.0,1.0,0.921,0.655,0.891,1.0,1.0,0.956,1.0,0.986,1.0,0.962,0.992,0.991,0.951,0.982,0.987,1.0,0.873	0.953,0.904,0.983,0.991,1.0,1.0,0.881,1.0,0.938,0.961,0.914,1.0,1.0,0.993,0.953,0.966,1.0,1.0,1.0,0.974,0.966,0.99,0.966,0.886,0.962,0.926,1.0,0.988,0.974,0.965,0.947,1.0,0.931,0.928,1.0,0.924,1.0,0.992,0.849,0.988,1.0,1.0,0.89,0.766,1.0,0.951,0.932,0.913,0.977,1.0,0.976,0.987,0.974,0.961,0.941,0.994,1.0,1.0,0.941,0.723,0.973,0.854,0.995,0.974,0.972	0.003		0.966	0.992	1	0.924	0.983	0.981	0.974	0.986	0.973	0.693	0.979	0.989	1	0.994	0.977	0.977	0.947	1
RALGPS2--Event_ID: 50390 (Arc2-Arc3:SE)	RALGPS2--Event_ID: 55392 (Arc1-Arc3:SE)		167549	RALGPS2	RALGPS2	chr1	+	178892229	178892307					178889641	178889696	178893918	178894024		167549	0,2,39,10,26,32,4,16,7,38,2,10,3,58,30,6,2,9,22,10,14,5,13,3,19,22,8,1,15,2,11,10,11,7,22,0,46,6,0,13,1,0,104,8,18,21,9,5,6,0,4,3,21,0,6,22,2,0,22,18,1,16,6,23,27,11,14,9,19,4,0	20,12,40,55,98,84,12,36,17,0,29,9,6,162,47,35,10,7,24,0,44,11,19,16,9,87,24,1,11,10,32,49,22,29,45,3,90,3,10,22,7,16,43,9,67,67,37,26,16,0,35,5,45,0,59,0,9,4,22,28,8,22,16,19,42,71,46,15,40,0,0	1,4,15,15,2,5,17,16,6,65,27,13,7,12,7,4,5,2,44,15,7,19,21,33,24,11,7,9,25,3,8,15,24,23,2,1,20,6,5,35,31,3,12,9,13,2,40,29,1,18,7,2,8,12,19,27,1,14,8,33,14,24,26,5,7	0,10,71,30,4,50,15,58,16,144,38,6,47,22,15,2,18,21,63,47,62,90,18,16,65,8,30,14,24,11,21,43,72,61,11,0,84,49,20,46,108,20,0,1,37,3,75,43,13,43,9,5,21,42,27,53,15,29,11,0,16,35,34,9,0	148	74	1	1	0.0,0.077,0.328,0.083,0.117,0.16,0.143,0.182,0.171,1.0,0.033,0.357,0.2,0.152,0.242,0.079,0.091,0.391,0.314,1.0,0.137,0.185,0.255,0.086,0.514,0.112,0.143,0.333,0.405,0.091,0.147,0.093,0.2,0.108,0.196,0.0,0.204,0.5,0.0,0.228,0.067,0.0,0.547,0.308,0.118,0.135,0.108,0.088,0.158,NA,0.054,0.231,0.189,NA,0.048,1.0,0.1,0.0,0.333,0.243,0.059,0.267,0.158,0.377,0.243,0.072,0.132,0.231,0.192,1.0,NA	1.0,0.167,0.096,0.2,0.2,0.048,0.362,0.121,0.158,0.184,0.262,0.52,0.069,0.214,0.189,0.5,0.122,0.045,0.259,0.138,0.053,0.095,0.368,0.508,0.156,0.407,0.104,0.243,0.342,0.12,0.16,0.149,0.143,0.159,0.083,1.0,0.106,0.058,0.111,0.276,0.126,0.07,1.0,0.818,0.149,0.25,0.211,0.252,0.037,0.173,0.28,0.167,0.16,0.125,0.26,0.203,0.032,0.194,0.267,1.0,0.304,0.255,0.277,0.217,1.0	-0.038		0	0.077	0.328	0.083	0.117	0.16	0.143	0.182	0.171	1	0.033	0.357	0.2	0.152	0.242	0.079	0.091	0.391
RBFOX1--Event_ID: 2673 (Arc1-Arc2:SE)			7619	RBFOX1	RBFOX1	chr16	+	7664928	7664968					7653814	7653947	7671556	7671599		7619	0,2,15,1,10,9,0,0,2,0,0,3,0,6,2,0,5,0,7,0,13,3,6,3,15,0,1,1,4,11,8,43,6,0,23,1,8,0,6,15,2,0,15,14,4,2,0,9,5,2,10,0,1,1,1,0,1,7,0,9,4,0,2,1,35,0,46,26,0,0,1	0,0,0,0,0,0,0,2,0,0,0,0,0,0,0,0,0,0,0,0,0,0,0,0,0,0,0,0,0,0,0,0,0,0,0,0,0,0,0,0,9,0,0,0,0,0,0,0,0,0,0,0,0,0,0,0,1,0,0,21,2,0,0,0,0,0,12,0,0,10,0	8,4,7,0,0,9,7,4,0,5,2,2,5,37,5,0,0,5,2,26,11,5,12,2,4,0,0,1,7,0,0,13,17,2,5,1,1,9,4,0,4,1,0,0,0,5,3,6,3,3,0,6,4,3,2,1,0,14,4,0,1,0,8,1,8	0,0,1,0,0,2,4,0,0,0,0,0,0,0,0,0,0,0,0,0,0,0,0,0,0,0,0,0,158,0,0,0,0,0,0,0,0,0,0,4,0,0,0,0,1,0,0,0,1,13,0,0,13,0,0,8,0,0,0,0,0,0,0,0,0	113	74	1	1	NA,1.0,1.0,1.0,1.0,1.0,NA,0.0,1.0,NA,NA,1.0,NA,1.0,1.0,NA,1.0,NA,1.0,NA,1.0,1.0,1.0,1.0,1.0,NA,1.0,1.0,1.0,1.0,1.0,1.0,1.0,NA,1.0,1.0,1.0,NA,1.0,1.0,0.127,NA,1.0,1.0,1.0,1.0,NA,1.0,1.0,1.0,1.0,NA,1.0,1.0,1.0,NA,0.396,1.0,NA,0.219,0.567,NA,1.0,1.0,1.0,NA,0.715,1.0,NA,0.0,1.0	1.0,1.0,0.821,NA,NA,0.747,0.534,1.0,NA,1.0,1.0,1.0,1.0,1.0,1.0,NA,NA,1.0,1.0,1.0,1.0,1.0,1.0,1.0,1.0,NA,NA,1.0,0.028,NA,NA,1.0,1.0,1.0,1.0,1.0,1.0,1.0,1.0,0.0,1.0,1.0,NA,NA,0.0,1.0,1.0,1.0,0.663,0.131,NA,1.0,0.168,1.0,1.0,0.076,NA,1.0,1.0,NA,1.0,NA,1.0,1.0,1.0	0.041		0	1	1	1	1	1	0	0	1	0	0	1	0	1	1	0	1	0
RBFOX1--Event_ID: 777 (Arc1-Arc2:MXE)			3503	RBFOX1	RBFOX1	chr16	+			7664928	7664968	7671556	7671599	7653814	7653947	7676773	7676838		3503	0,3,48,4,26,21,0,6,9,1,1,23,1,20,8,0,20,0,22,0,23,6,21,10,31,0,8,5,6,25,28,118,18,0,54,5,20,2,7,39,6,0,50,26,18,7,0,19,8,3,19,3,1,1,4,1,1,12,1,17,4,6,7,3,69,7,109,37,0,0,2	0,0,0,0,0,3,0,2,1,0,0,0,0,1,1,0,1,0,0,0,5,0,0,1,3,0,0,0,3,4,1,7,0,0,2,0,0,0,0,1,21,0,2,3,0,0,0,0,0,0,0,0,2,0,0,0,1,0,0,39,2,0,0,1,11,0,25,5,0,13,0	10,24,17,3,0,25,19,13,0,8,18,5,16,78,13,0,4,7,3,56,34,13,32,6,12,1,0,6,16,0,5,21,49,9,7,3,4,15,21,0,20,1,0,0,0,9,14,20,10,10,3,20,10,11,10,4,0,39,14,0,7,0,20,9,8	1,1,1,0,0,3,12,2,0,3,2,0,0,10,1,0,1,2,0,2,0,3,0,0,0,0,0,0,266,0,0,0,0,0,0,0,0,2,0,4,0,0,0,0,1,2,0,1,1,20,0,1,28,1,0,11,0,0,0,0,0,0,0,0,8	113	116	1	1	NA,1.0,1.0,1.0,1.0,0.878,NA,0.755,0.902,1.0,1.0,1.0,1.0,0.954,0.891,NA,0.954,NA,1.0,NA,0.825,1.0,1.0,0.911,0.914,NA,1.0,1.0,0.672,0.865,0.966,0.945,1.0,NA,0.965,1.0,1.0,1.0,1.0,0.976,0.227,NA,0.962,0.899,1.0,1.0,NA,1.0,1.0,1.0,1.0,1.0,0.339,1.0,1.0,1.0,0.507,1.0,1.0,0.309,0.672,1.0,1.0,0.755,0.866,1.0,0.817,0.884,NA,0.0,1.0	0.911,0.961,0.946,1.0,NA,0.895,0.619,0.87,NA,0.732,0.902,1.0,1.0,0.889,0.93,NA,0.804,0.782,1.0,0.966,1.0,0.816,1.0,1.0,1.0,1.0,NA,1.0,0.058,NA,1.0,1.0,1.0,1.0,1.0,1.0,1.0,0.885,1.0,0.0,1.0,1.0,NA,NA,0.0,0.822,1.0,0.954,0.911,0.339,1.0,0.954,0.268,0.919,1.0,0.272,NA,1.0,1.0,NA,1.0,NA,1.0,1.0,0.507	0.042		0	1	1	1	1	0.878	0	0.755	0.902	1	1	1	1	0.954	0.891	0	0.954	0
RCOR3--Event_ID: 11156 (Arc1-Arc3:SE)			33909	RCOR3	RCOR3	chr1	+	211312719	211312961					211304082	211304140	211313423	211316383		33909	349,755,400,355,757,2160,145,625,856,170,345,201,97,431,323,447,200,99,469,56,535,303,348,553,323,528,324,55,194,328,706,347,352,425,639,185,466,94,188,511,86,119,580,299,795,575,264,406,216,74,428,142,536,105,1152,121,155,139,192,210,31,289,523,675,522,390,237,246,507,54,177	27,51,10,61,67,126,46,42,102,94,35,10,2,36,17,24,10,11,80,14,36,31,42,59,62,142,30,4,5,38,20,34,32,41,34,19,20,18,19,28,10,0,41,12,104,22,16,49,26,5,43,10,78,7,113,98,19,12,13,9,0,23,61,16,33,33,29,4,15,4,5	67,81,422,316,197,386,177,413,258,580,585,339,704,442,434,147,218,505,293,548,487,1385,334,180,492,184,417,283,252,115,332,259,1039,461,159,125,394,787,311,311,385,297,73,83,275,106,459,415,147,403,110,88,193,514,444,386,210,398,288,80,261,621,466,168,72	7,6,83,56,23,86,24,65,5,16,60,8,60,53,29,3,14,40,20,51,46,155,60,15,11,7,13,15,11,10,7,23,28,52,12,11,41,79,35,19,30,39,28,44,32,21,18,87,17,33,15,17,11,59,40,44,6,15,10,80,28,48,17,8,9	148	74	0.636153	1	0.866,0.881,0.952,0.744,0.85,0.896,0.612,0.882,0.808,0.475,0.831,0.91,0.96,0.857,0.905,0.903,0.909,0.818,0.746,0.667,0.881,0.83,0.806,0.824,0.723,0.65,0.844,0.873,0.951,0.812,0.946,0.836,0.846,0.838,0.904,0.83,0.921,0.723,0.832,0.901,0.811,1.0,0.876,0.926,0.793,0.929,0.892,0.806,0.806,0.881,0.833,0.877,0.775,0.882,0.836,0.382,0.803,0.853,0.881,0.921,1.0,0.863,0.811,0.955,0.888,0.855,0.803,0.969,0…	0.827,0.871,0.718,0.738,0.811,0.692,0.787,0.761,0.963,0.948,0.83,0.955,0.854,0.807,0.882,0.961,0.886,0.863,0.88,0.843,0.841,0.817,0.736,0.857,0.957,0.929,0.941,0.904,0.92,0.852,0.96,0.849,0.949,0.816,0.869,0.85,0.828,0.833,0.816,0.891,0.865,0.792,0.566,0.485,0.811,0.716,0.927,0.705,0.812,0.859,0.786,0.721,0.898,0.813,0.847,0.814,0.946,0.93,0.935,0.333,0.823,0.866,0.932,0.913,0.8	0.01		0.866	0.881	0.952	0.744	0.85	0.896	0.612	0.882	0.808	0.475	0.831	0.91	0.96	0.857	0.905	0.903	0.909	0.818
RCOR3--Event_ID: 2415 (Arc2-Arc3:MXE)			15074	RCOR3	RCOR3	chr1	+			211295675	211295753	211304082	211304140	211289177	211289396	211313423	211316383		15074	181,349,180,208,416,1027,118,382,435,129,188,108,32,219,168,201,86,46,326,17,286,131,206,277,204,422,164,24,112,167,357,196,185,202,299,118,208,50,70,239,49,31,276,129,433,231,131,227,146,31,231,52,307,43,631,123,86,50,97,118,7,139,224,262,318,239,137,93,216,26,94	29,41,15,46,53,105,42,34,89,74,24,8,2,30,14,20,9,7,70,15,32,28,42,46,48,115,27,3,5,32,14,32,27,31,30,18,16,21,17,28,10,0,32,17,92,24,17,39,25,5,35,9,71,5,104,83,14,7,9,9,0,20,54,17,27,34,25,4,14,3,5	13,46,259,181,98,244,91,238,113,290,259,148,375,269,213,65,80,211,153,299,262,708,166,60,240,70,184,126,87,70,193,137,467,232,64,30,239,400,176,151,204,131,39,59,161,68,271,246,71,181,51,51,98,341,199,207,108,206,139,80,176,309,191,63,19	6,7,73,55,18,80,23,60,5,8,49,6,52,49,27,3,14,33,17,38,30,133,45,11,9,6,13,13,9,9,4,19,35,46,11,11,32,68,33,19,27,31,24,40,22,15,15,69,13,27,15,15,13,52,37,35,5,14,13,65,24,42,11,7,9	148	131	0.555467	1	0.847,0.883,0.914,0.8,0.874,0.896,0.713,0.909,0.812,0.607,0.874,0.923,0.934,0.866,0.914,0.899,0.894,0.853,0.805,0.501,0.888,0.805,0.813,0.842,0.79,0.765,0.843,0.876,0.952,0.822,0.958,0.844,0.858,0.852,0.898,0.853,0.92,0.678,0.785,0.883,0.813,1.0,0.884,0.87,0.806,0.895,0.872,0.837,0.838,0.846,0.854,0.836,0.793,0.884,0.843,0.567,0.845,0.863,0.905,0.921,1.0,0.86,0.786,0.932,0.912,0.862,0.829,0.954,0…	0.657,0.853,0.758,0.744,0.828,0.73,0.778,0.778,0.952,0.97,0.824,0.956,0.865,0.829,0.875,0.95,0.835,0.85,0.888,0.874,0.885,0.825,0.766,0.828,0.959,0.912,0.926,0.896,0.895,0.873,0.977,0.865,0.922,0.817,0.837,0.707,0.869,0.839,0.825,0.876,0.87,0.789,0.59,0.566,0.866,0.801,0.941,0.759,0.829,0.856,0.751,0.751,0.87,0.853,0.826,0.84,0.95,0.929,0.904,0.521,0.867,0.867,0.939,0.888,0.651	0.016		0.847	0.883	0.914	0.8	0.874	0.896	0.713	0.909	0.812	0.607	0.874	0.923	0.934	0.866	0.914	0.899	0.894	0.853
[truncated: 65 more rows]
[truncated: 118 more columns]
